# Supplementary material for: The transcription factor DUX4 orchestrates translational reprogramming by broadly suppressing translation efficiency and promoting expression of DUX4-induced mRNAs
Source: PLoS Biol. 2023 Sep 25;21(9):e3002317. doi: 10.1371/journal.pbio.3002317 (PMC10553841; doi:10.1371/journal.pbio.3002317)
Supplement: S1 Data — (XLSX) [file pbio.3002317.s009.xlsx]

## Sheet: Fig1C_Data
S1 Data
Figure 1C
Normalized RNA-seq read counts; data represent biological replicates, n=3.
MB135iDUX4 myoblasts	HLA-A				HLA-B				HLA-C				PSBM8				PSMB9				PSMB10
Treatment	Rep 1	Rep 2	Rep 3		Rep 1	Rep 2	Rep 3		Rep 1	Rep 2	Rep 3		Rep 1	Rep 2	Rep 3		Rep 1	Rep 2	Rep 3		Rep 1	Rep 2	Rep 3
untreated	18081.4	16905.2	17641.6		14304.5	13469.7	13570		19222.4	19964.6	19897.3		1053.77	1098.87	1065.19		314.407	291.407	280.8		243.412	292.309	258.101
IFNg	41407	40085.1	41901.5		68868.8	66805.7	69380.4		59497.6	58800.5	62052.3		10443.2	10607.2	10812.9		11350.9	11478.4	11537.8		3173.31	3520.8	3567.2
cont. DOX + IFNg	28574.8	28623.2	29573.8		36479.4	37177.7	38374.8		33370.6	32784.6	36283.3		4653.04	5016.88	4992.89		4752.19	4666.01	4780.2		1126.98	1010.28	1286.89
pulse DOX + IFNg	36952.1	40120.9	35892.6		56529.8	60063.4	54065.8		54256.7	56086.1	51830.4		7992.8	9396.72	8054.22		9086.48	10214.3	9217.61		2529.34	2955.22	2535.59

## Sheet: Fig2E_Data
S1 Data
Figure 2E
Autoradiograph quantification of 35S signal analyzed with ImageQuant.
MB135iDUX4				MB135iDUX4(F67A)
Sample	35S Intensity	Fold Change		Sample	35S Intensity	Fold Change
0h	5.41763e+06	1		0h	3.37369e+07	1
20h	4.21332e+06	0.777706		20h	2.61171e+07	0.774143
44h	2.31141e+06	0.426645		44h	4.06639e+07	1.20533
68h	2.85792e+06	0.527522		68h	3.44049e+07	1.0198
92h	4.6658e+06	0.861225		92h	3.04547e+07	0.902713

## Sheet: Fig3B_Data
S1 Data
Figure 3B
Metagene analysis of Ribosome Protected Fragments (RPFs).
index	regions	treatment	avg	log_avg
1	UTR5	untreated	0.00473325	0.00681252
2	UTR5	untreated	0.00462864	0.00666231
3	UTR5	untreated	0.00465156	0.00669522
4	UTR5	untreated	0.00666911	0.00958956
5	UTR5	untreated	0.00705913	0.0101484
6	UTR5	untreated	0.0104097	0.0149404
7	UTR5	untreated	0.0111422	0.0159859
8	UTR5	untreated	0.0126758	0.0181724
9	UTR5	untreated	0.0102958	0.0147777
10	UTR5	untreated	0.0145421	0.0208287
11	UTR5	untreated	0.0141041	0.0202057
12	UTR5	untreated	0.0105043	0.0150755
13	UTR5	untreated	0.0160095	0.0229139
14	UTR5	untreated	0.0101046	0.0145046
15	UTR5	untreated	0.0140989	0.0201983
16	UTR5	untreated	0.012078	0.0173204
17	UTR5	untreated	0.0107479	0.0154231
18	UTR5	untreated	0.0092546	0.0132902
19	UTR5	untreated	0.0149727	0.021441
20	UTR5	untreated	0.0165296	0.0236522
21	UTR5	untreated	0.0224013	0.0319616
22	UTR5	untreated	0.0141442	0.0202628
23	UTR5	untreated	0.0146009	0.0209124
24	UTR5	untreated	0.0199752	0.0285341
25	UTR5	untreated	0.0130448	0.018698
26	UTR5	untreated	0.0181404	0.0259366
27	UTR5	untreated	0.0175917	0.0251589
28	UTR5	untreated	0.0148177	0.0212206
29	UTR5	untreated	0.0109578	0.0157228
30	UTR5	untreated	0.0151066	0.0216313
31	UTR5	untreated	0.0141176	0.020225
32	UTR5	untreated	0.0180472	0.0258045
33	UTR5	untreated	0.0179578	0.0256778
34	UTR5	untreated	0.015552	0.0222641
35	UTR5	untreated	0.0253989	0.0361853
36	UTR5	untreated	0.0701714	0.0978419
37	UTR5	untreated	0.0425753	0.0601516
38	UTR5	untreated	0.0191923	0.0274264
39	UTR5	untreated	0.0225894	0.0322269
40	UTR5	untreated	0.0177372	0.025365
41	UTR5	untreated	0.0238602	0.0340188
42	UTR5	untreated	0.0196171	0.0280275
43	UTR5	untreated	0.0159112	0.0227744
44	UTR5	untreated	0.0150771	0.0215892
45	UTR5	untreated	0.0128431	0.0184107
46	UTR5	untreated	0.0153188	0.0219327
47	UTR5	untreated	0.0212422	0.0303251
48	UTR5	untreated	0.0157872	0.0225981
49	UTR5	untreated	0.0238643	0.0340245
50	UTR5	untreated	0.017835	0.0255038
51	UTR5	untreated	0.0282098	0.0401346
52	UTR5	untreated	0.0211875	0.0302477
53	UTR5	untreated	0.0223432	0.0318795
54	UTR5	untreated	0.0222922	0.0318076
55	UTR5	untreated	0.0201085	0.0287226
56	UTR5	untreated	0.0192919	0.0275672
57	UTR5	untreated	0.025337	0.0360981
58	UTR5	untreated	0.0188965	0.0270076
59	UTR5	untreated	0.0144949	0.0207616
60	UTR5	untreated	0.0162211	0.0232143
61	UTR5	untreated	0.0198616	0.0283733
62	UTR5	untreated	0.0164105	0.0234832
63	UTR5	untreated	0.0190483	0.0272224
64	UTR5	untreated	0.0209091	0.0298544
65	UTR5	untreated	0.0240195	0.0342432
66	UTR5	untreated	0.0250262	0.0356608
67	UTR5	untreated	0.0296157	0.0421059
68	UTR5	untreated	0.0211046	0.0301306
69	UTR5	untreated	0.0265578	0.0378149
70	UTR5	untreated	0.020911	0.029857
71	UTR5	untreated	0.0192519	0.0275106
72	UTR5	untreated	0.0213891	0.0305325
73	UTR5	untreated	0.0376001	0.0532505
74	UTR5	untreated	0.0270568	0.038516
75	UTR5	untreated	0.0272155	0.0387388
76	UTR5	untreated	0.0190695	0.0272524
77	UTR5	untreated	0.020077	0.0286781
78	UTR5	untreated	0.0194098	0.0277341
79	UTR5	untreated	0.0194851	0.0278407
80	UTR5	untreated	0.018161	0.0259657
81	UTR5	untreated	0.0245926	0.0350504
82	UTR5	untreated	0.015274	0.0218691
83	UTR5	untreated	0.0253512	0.0361182
84	UTR5	untreated	0.022569	0.0321982
85	UTR5	untreated	0.0512836	0.0721519
86	UTR5	untreated	0.0216915	0.0309596
87	UTR5	untreated	0.0173375	0.0247983
88	UTR5	untreated	0.0242238	0.034531
89	UTR5	untreated	0.019264	0.0275278
90	UTR5	untreated	0.103561	0.142166
91	UTR5	untreated	0.0201986	0.02885
92	UTR5	untreated	0.0203169	0.0290173
93	UTR5	untreated	0.0214336	0.0305954
94	UTR5	untreated	0.0228119	0.0325409
95	UTR5	untreated	0.0176743	0.0252759
96	UTR5	untreated	0.0208315	0.0297448
97	UTR5	untreated	0.0178578	0.0255361
98	UTR5	untreated	0.0232886	0.033213
99	UTR5	untreated	0.0291831	0.0414997
100	UTR5	untreated	0.0180959	0.0258735
101	CDS	untreated	1.37424	1.24746
102	CDS	untreated	0.0446202	0.0629786
103	CDS	untreated	0.0764424	0.106271
104	CDS	untreated	0.30444	0.38343
105	CDS	untreated	0.0470845	0.0663778
106	CDS	untreated	0.0779893	0.108343
107	CDS	untreated	0.0845675	0.11712
108	CDS	untreated	0.0524392	0.0737369
109	CDS	untreated	0.0616596	0.0863213
110	CDS	untreated	0.0709452	0.0988847
111	CDS	untreated	0.0690412	0.0963174
112	CDS	untreated	0.04876	0.0686846
113	CDS	untreated	0.0674632	0.0941864
114	CDS	untreated	0.0635145	0.0888397
115	CDS	untreated	0.0493734	0.0695281
116	CDS	untreated	0.0615862	0.0862215
117	CDS	untreated	0.0384497	0.0544314
118	CDS	untreated	0.0505686	0.0711704
119	CDS	untreated	0.0625766	0.0875669
120	CDS	untreated	0.0509804	0.0717358
121	CDS	untreated	0.0736167	0.102479
122	CDS	untreated	0.0620039	0.086789
123	CDS	untreated	0.0663907	0.0927361
124	CDS	untreated	0.0666084	0.0930306
125	CDS	untreated	0.0788394	0.10948
126	CDS	untreated	0.0756587	0.10522
127	CDS	untreated	0.100621	0.138318
128	CDS	untreated	0.0700049	0.0976173
129	CDS	untreated	0.099606	0.136987
130	CDS	untreated	0.0759505	0.105612
131	CDS	untreated	0.0599059	0.0839361
132	CDS	untreated	0.0634795	0.0887922
133	CDS	untreated	0.0638299	0.0892675
134	CDS	untreated	0.0727277	0.101284
135	CDS	untreated	0.0694277	0.096839
136	CDS	untreated	0.163301	0.218225
137	CDS	untreated	0.0821363	0.113882
138	CDS	untreated	0.0822739	0.114066
139	CDS	untreated	0.0806172	0.111856
140	CDS	untreated	0.0863312	0.119464
141	CDS	untreated	0.0911451	0.125843
142	CDS	untreated	0.0770476	0.107082
143	CDS	untreated	0.0937029	0.129221
144	CDS	untreated	0.0685635	0.0956726
145	CDS	untreated	0.105563	0.144781
146	CDS	untreated	0.0817575	0.113377
147	CDS	untreated	0.0803813	0.111541
148	CDS	untreated	0.100597	0.138287
149	CDS	untreated	0.108206	0.148226
150	CDS	untreated	0.0632489	0.0884794
151	CDS	untreated	0.131552	0.178303
152	CDS	untreated	0.0786084	0.109171
153	CDS	untreated	0.0852147	0.117981
154	CDS	untreated	0.0900591	0.124406
155	CDS	untreated	0.0809139	0.112252
156	CDS	untreated	0.0758296	0.10545
157	CDS	untreated	0.0867172	0.119977
158	CDS	untreated	0.113169	0.154672
159	CDS	untreated	0.0926343	0.127811
160	CDS	untreated	0.0805563	0.111774
161	CDS	untreated	0.0816911	0.113289
162	CDS	untreated	0.133961	0.181371
163	CDS	untreated	0.101967	0.140081
164	CDS	untreated	0.116383	0.158832
165	CDS	untreated	0.0932364	0.128605
166	CDS	untreated	0.12056	0.164219
167	CDS	untreated	0.119091	0.162328
168	CDS	untreated	0.0912822	0.126024
169	CDS	untreated	0.134863	0.182518
170	CDS	untreated	0.0881299	0.121851
171	CDS	untreated	0.127627	0.17329
172	CDS	untreated	0.0956785	0.131825
173	CDS	untreated	0.139437	0.188321
174	CDS	untreated	0.0987815	0.135905
175	CDS	untreated	0.106543	0.146059
176	CDS	untreated	0.102492	0.140769
177	CDS	untreated	0.115391	0.15755
178	CDS	untreated	0.089297	0.123397
179	CDS	untreated	0.0937464	0.129278
180	CDS	untreated	0.105844	0.145147
181	CDS	untreated	0.0863533	0.119493
182	CDS	untreated	0.135767	0.183667
183	CDS	untreated	0.118227	0.161212
184	CDS	untreated	0.0931039	0.128431
185	CDS	untreated	0.154388	0.207128
186	CDS	untreated	0.0915848	0.126424
187	CDS	untreated	0.101749	0.139796
188	CDS	untreated	0.139477	0.188372
189	CDS	untreated	0.105778	0.145062
190	CDS	untreated	0.112619	0.153959
191	CDS	untreated	0.134074	0.181514
192	CDS	untreated	0.111807	0.152906
193	CDS	untreated	0.107713	0.147584
194	CDS	untreated	0.109231	0.14956
195	CDS	untreated	0.117435	0.160191
196	CDS	untreated	0.11261	0.153948
197	CDS	untreated	0.144314	0.194483
198	CDS	untreated	0.25057	0.322586
199	CDS	untreated	0.152691	0.205005
200	CDS	untreated	0.122921	0.167256
201	CDS	untreated	0.250815	0.322868
202	CDS	untreated	0.0796867	0.110613
203	CDS	untreated	0.232092	0.30111
204	CDS	untreated	0.0746497	0.103866
205	CDS	untreated	0.105289	0.144423
206	CDS	untreated	0.119807	0.16325
207	CDS	untreated	0.088022	0.121708
208	CDS	untreated	0.186204	0.246352
209	CDS	untreated	0.0744133	0.103549
210	CDS	untreated	0.122892	0.16722
211	CDS	untreated	0.133946	0.181352
212	CDS	untreated	0.0849227	0.117592
213	CDS	untreated	0.102802	0.141174
214	CDS	untreated	0.101469	0.139429
215	CDS	untreated	0.109841	0.150353
216	CDS	untreated	0.127943	0.173694
217	CDS	untreated	0.121552	0.165497
218	CDS	untreated	0.114939	0.156965
219	CDS	untreated	0.257986	0.331116
220	CDS	untreated	0.0854239	0.118259
221	CDS	untreated	0.130772	0.177308
222	CDS	untreated	0.145417	0.195873
223	CDS	untreated	0.10691	0.146537
224	CDS	untreated	0.124588	0.169397
225	CDS	untreated	0.123787	0.168369
226	CDS	untreated	0.1409	0.190173
227	CDS	untreated	0.0954283	0.131495
228	CDS	untreated	0.11692	0.159525
229	CDS	untreated	0.113603	0.155235
230	CDS	untreated	0.134435	0.181974
231	CDS	untreated	0.108856	0.149072
232	CDS	untreated	0.093815	0.129369
233	CDS	untreated	0.168099	0.224163
234	CDS	untreated	0.102396	0.140643
235	CDS	untreated	0.102517	0.140801
236	CDS	untreated	0.0815977	0.113164
237	CDS	untreated	0.135318	0.183096
238	CDS	untreated	0.115003	0.157048
239	CDS	untreated	0.117205	0.159894
240	CDS	untreated	0.142577	0.192291
241	CDS	untreated	0.0963021	0.132645
242	CDS	untreated	0.106535	0.146049
243	CDS	untreated	0.0879542	0.121618
244	CDS	untreated	0.0794264	0.110265
245	CDS	untreated	0.105056	0.144119
246	CDS	untreated	0.0959583	0.132193
247	CDS	untreated	0.103897	0.142606
248	CDS	untreated	0.121423	0.16533
249	CDS	untreated	0.110067	0.150647
250	CDS	untreated	0.0942234	0.129907
251	CDS	untreated	0.108628	0.148776
252	CDS	untreated	0.0942156	0.129897
253	CDS	untreated	0.102742	0.141096
254	CDS	untreated	0.133627	0.180945
255	CDS	untreated	0.111157	0.152063
256	CDS	untreated	0.129476	0.175654
257	CDS	untreated	0.0951867	0.131177
258	CDS	untreated	0.127278	0.172844
259	CDS	untreated	0.12946	0.175633
260	CDS	untreated	0.119609	0.162995
261	CDS	untreated	0.144914	0.195239
262	CDS	untreated	0.114909	0.156926
263	CDS	untreated	0.128033	0.17381
264	CDS	untreated	0.109078	0.149361
265	CDS	untreated	0.129382	0.175533
266	CDS	untreated	0.132036	0.17892
267	CDS	untreated	0.111218	0.152142
268	CDS	untreated	0.0952167	0.131216
269	CDS	untreated	0.109774	0.150266
270	CDS	untreated	0.111626	0.152671
271	CDS	untreated	0.111862	0.152977
272	CDS	untreated	0.111051	0.151925
273	CDS	untreated	0.123925	0.168546
274	CDS	untreated	0.169783	0.226241
275	CDS	untreated	0.11539	0.157548
276	CDS	untreated	0.0976608	0.134432
277	CDS	untreated	0.106834	0.146438
278	CDS	untreated	0.131909	0.178758
279	CDS	untreated	0.0839285	0.11627
280	CDS	untreated	0.113603	0.155235
281	CDS	untreated	0.105343	0.144494
282	CDS	untreated	0.113882	0.155597
283	CDS	untreated	0.110016	0.15058
284	CDS	untreated	0.125669	0.170782
285	CDS	untreated	0.141677	0.191155
286	CDS	untreated	0.125862	0.17103
287	CDS	untreated	0.151366	0.203346
288	CDS	untreated	0.119989	0.163485
289	CDS	untreated	0.108137	0.148136
290	CDS	untreated	0.184203	0.243916
291	CDS	untreated	0.0863124	0.119439
292	CDS	untreated	0.131823	0.178649
293	CDS	untreated	0.133965	0.181376
294	CDS	untreated	0.100898	0.138681
295	CDS	untreated	0.148251	0.199438
296	CDS	untreated	0.114314	0.156156
297	CDS	untreated	0.103673	0.142313
298	CDS	untreated	0.226671	0.294749
299	CDS	untreated	0.124534	0.169327
300	CDS	untreated	0.136469	0.184558
301	CDS	untreated	0.10078	0.138526
302	CDS	untreated	0.122961	0.167308
303	CDS	untreated	0.161335	0.215784
304	CDS	untreated	0.115066	0.157129
305	CDS	untreated	0.290763	0.368225
306	CDS	untreated	0.0934731	0.128918
307	CDS	untreated	0.350012	0.432972
308	CDS	untreated	0.10584	0.145142
309	CDS	untreated	0.145427	0.195885
310	CDS	untreated	0.238319	0.308383
311	CDS	untreated	0.128207	0.174032
312	CDS	untreated	0.263228	0.337115
313	CDS	untreated	0.120144	0.163684
314	CDS	untreated	0.12955	0.175748
315	CDS	untreated	0.249822	0.321723
316	CDS	untreated	0.206931	0.271343
317	CDS	untreated	0.163732	0.218758
318	CDS	untreated	0.212372	0.277832
319	CDS	untreated	0.105177	0.144277
320	CDS	untreated	0.147071	0.197955
321	CDS	untreated	0.138246	0.186812
322	CDS	untreated	0.178117	0.236483
323	CDS	untreated	0.105887	0.145204
324	CDS	untreated	0.116007	0.158346
325	CDS	untreated	0.147777	0.198842
326	CDS	untreated	0.101714	0.13975
327	CDS	untreated	0.142306	0.191949
328	CDS	untreated	0.150419	0.202159
329	CDS	untreated	0.147245	0.198174
330	CDS	untreated	0.234345	0.303746
331	CDS	untreated	0.124143	0.168826
332	CDS	untreated	0.120533	0.164186
333	CDS	untreated	0.0959416	0.132171
334	CDS	untreated	0.0990632	0.136274
335	CDS	untreated	0.156055	0.20921
336	CDS	untreated	0.1378	0.186247
337	CDS	untreated	0.142459	0.192142
338	CDS	untreated	0.134862	0.182517
339	CDS	untreated	0.134152	0.181615
340	CDS	untreated	0.1572	0.210638
341	CDS	untreated	0.130717	0.177238
342	CDS	untreated	0.211762	0.277107
343	CDS	untreated	0.109431	0.14982
344	CDS	untreated	0.128526	0.17444
345	CDS	untreated	0.132483	0.17949
346	CDS	untreated	0.103888	0.142594
347	CDS	untreated	0.141034	0.190342
348	CDS	untreated	0.0935692	0.129044
349	CDS	untreated	0.10406	0.142818
350	CDS	untreated	0.101631	0.139641
351	CDS	untreated	0.100108	0.137646
352	CDS	untreated	0.104657	0.143598
353	CDS	untreated	0.109673	0.150134
354	CDS	untreated	0.176783	0.234848
355	CDS	untreated	0.115892	0.158197
356	CDS	untreated	0.119432	0.162767
357	CDS	untreated	0.146563	0.197316
358	CDS	untreated	0.123848	0.168446
359	CDS	untreated	0.121391	0.165289
360	CDS	untreated	0.129816	0.176088
361	CDS	untreated	0.135659	0.18353
362	CDS	untreated	0.195436	0.257537
363	CDS	untreated	0.14953	0.201044
364	CDS	untreated	0.165097	0.22045
365	CDS	untreated	0.11397	0.155711
366	CDS	untreated	0.0907324	0.125297
367	CDS	untreated	0.168408	0.224544
368	CDS	untreated	0.121313	0.165189
369	CDS	untreated	0.34111	0.423428
370	CDS	untreated	0.130173	0.176543
371	CDS	untreated	0.123587	0.168112
372	CDS	untreated	0.177924	0.236246
373	CDS	untreated	0.103299	0.141823
374	CDS	untreated	0.302914	0.381742
375	CDS	untreated	0.0946976	0.130532
376	CDS	untreated	0.131372	0.178073
377	CDS	untreated	0.203745	0.26753
378	CDS	untreated	0.109353	0.149718
379	CDS	untreated	0.415572	0.501385
380	CDS	untreated	0.100732	0.138464
381	CDS	untreated	0.104345	0.143191
382	CDS	untreated	0.350893	0.433913
383	CDS	untreated	0.0952699	0.131286
384	CDS	untreated	0.269976	0.344801
385	CDS	untreated	0.10842	0.148504
386	CDS	untreated	0.107017	0.146678
387	CDS	untreated	0.127564	0.17321
388	CDS	untreated	0.127715	0.173403
389	CDS	untreated	0.0992188	0.136479
390	CDS	untreated	0.111673	0.152733
391	CDS	untreated	0.110797	0.151596
392	CDS	untreated	0.129952	0.176262
393	CDS	untreated	0.112841	0.154248
394	CDS	untreated	0.336249	0.418188
395	CDS	untreated	0.124963	0.169877
396	CDS	untreated	0.118927	0.162116
397	CDS	untreated	0.117935	0.160836
398	CDS	untreated	0.125646	0.170753
399	CDS	untreated	0.131627	0.178398
400	CDS	untreated	0.111773	0.152862
401	CDS	untreated	0.126617	0.171997
402	CDS	untreated	0.109998	0.150557
403	CDS	untreated	0.113699	0.155359
404	CDS	untreated	0.197925	0.260538
405	CDS	untreated	0.100733	0.138464
406	CDS	untreated	0.108879	0.149102
407	CDS	untreated	0.11361	0.155244
408	CDS	untreated	0.121013	0.164803
409	CDS	untreated	0.137961	0.186451
410	CDS	untreated	0.100716	0.138442
411	CDS	untreated	0.174587	0.232153
412	CDS	untreated	0.0974473	0.134152
413	CDS	untreated	0.104322	0.14316
414	CDS	untreated	0.109826	0.150333
415	CDS	untreated	0.0924912	0.127622
416	CDS	untreated	0.111009	0.151871
417	CDS	untreated	0.112099	0.153285
418	CDS	untreated	0.115746	0.158008
419	CDS	untreated	0.142048	0.191623
420	CDS	untreated	0.0959909	0.132236
421	CDS	untreated	0.163493	0.218462
422	CDS	untreated	0.0988233	0.135959
423	CDS	untreated	0.0923603	0.127449
424	CDS	untreated	0.099405	0.136723
425	CDS	untreated	0.117225	0.159919
426	CDS	untreated	0.104865	0.14387
427	CDS	untreated	0.113205	0.154719
428	CDS	untreated	0.10236	0.140596
429	CDS	untreated	0.124805	0.169675
430	CDS	untreated	0.0945732	0.130368
431	CDS	untreated	0.131837	0.178666
432	CDS	untreated	0.113399	0.154971
433	CDS	untreated	0.19565	0.257796
434	CDS	untreated	0.146612	0.197378
435	CDS	untreated	0.115479	0.157663
436	CDS	untreated	0.19725	0.259724
437	CDS	untreated	0.113889	0.155606
438	CDS	untreated	0.163938	0.219014
439	CDS	untreated	0.293525	0.371308
440	CDS	untreated	0.146326	0.197018
441	CDS	untreated	0.188575	0.249233
442	CDS	untreated	0.115697	0.157945
443	CDS	untreated	0.224544	0.292245
444	CDS	untreated	0.288349	0.365523
445	CDS	untreated	0.11631	0.158737
446	CDS	untreated	0.171622	0.228507
447	CDS	untreated	0.0934749	0.12892
448	CDS	untreated	0.162586	0.217338
449	CDS	untreated	0.153768	0.206353
450	CDS	untreated	0.142812	0.192589
451	CDS	untreated	0.109142	0.149444
452	CDS	untreated	0.106756	0.146338
453	CDS	untreated	0.130102	0.176453
454	CDS	untreated	0.269746	0.34454
455	CDS	untreated	0.1534	0.205893
456	CDS	untreated	0.170254	0.226822
457	CDS	untreated	0.151009	0.202899
458	CDS	untreated	0.169919	0.226408
459	CDS	untreated	0.132304	0.179261
460	CDS	untreated	0.118685	0.161804
461	CDS	untreated	0.209827	0.274801
462	CDS	untreated	0.125426	0.170471
463	CDS	untreated	0.100087	0.137618
464	CDS	untreated	0.315934	0.396087
465	CDS	untreated	0.12283	0.167139
466	CDS	untreated	0.162762	0.217555
467	CDS	untreated	0.16961	0.226027
468	CDS	untreated	0.159161	0.213081
469	CDS	untreated	0.157254	0.210706
470	CDS	untreated	0.12872	0.174688
471	CDS	untreated	0.287786	0.364893
472	CDS	untreated	0.10985	0.150365
473	CDS	untreated	0.0983016	0.135274
474	CDS	untreated	0.205859	0.270061
475	CDS	untreated	0.113924	0.155651
476	CDS	untreated	0.291595	0.369154
477	CDS	untreated	0.11207	0.153248
478	CDS	untreated	0.103648	0.142281
479	CDS	untreated	0.125662	0.170773
480	CDS	untreated	0.104504	0.143398
481	CDS	untreated	0.134566	0.18214
482	CDS	untreated	0.146115	0.196752
483	CDS	untreated	0.0986174	0.135689
484	CDS	untreated	0.122274	0.166425
485	CDS	untreated	0.11949	0.162841
486	CDS	untreated	0.136836	0.185024
487	CDS	untreated	0.182978	0.242423
488	CDS	untreated	0.145451	0.195916
489	CDS	untreated	0.158474	0.212225
490	CDS	untreated	0.126133	0.171377
491	CDS	untreated	0.106868	0.146483
492	CDS	untreated	0.153931	0.206557
493	CDS	untreated	0.0965804	0.133012
494	CDS	untreated	0.15634	0.209566
495	CDS	untreated	0.112277	0.153517
496	CDS	untreated	0.162514	0.217248
497	CDS	untreated	0.170217	0.226776
498	CDS	untreated	0.10185	0.139927
499	CDS	untreated	0.136762	0.18493
500	CDS	untreated	0.106714	0.146282
501	CDS	untreated	0.148117	0.199269
502	CDS	untreated	0.107707	0.147577
503	CDS	untreated	0.269763	0.344559
504	CDS	untreated	0.134932	0.182606
505	CDS	untreated	0.101035	0.138861
506	CDS	untreated	0.32728	0.408473
507	CDS	untreated	0.130336	0.176752
508	CDS	untreated	0.164064	0.21917
509	CDS	untreated	0.107613	0.147454
510	CDS	untreated	0.11386	0.155568
511	CDS	untreated	0.118711	0.161838
512	CDS	untreated	0.104081	0.142846
513	CDS	untreated	0.106062	0.145432
514	CDS	untreated	0.102366	0.140604
515	CDS	untreated	0.110337	0.150997
516	CDS	untreated	0.151181	0.203114
517	CDS	untreated	0.108393	0.148469
518	CDS	untreated	0.183908	0.243557
519	CDS	untreated	0.112749	0.154128
520	CDS	untreated	0.151391	0.203378
521	CDS	untreated	0.157657	0.211208
522	CDS	untreated	0.117748	0.160595
523	CDS	untreated	0.124951	0.169862
524	CDS	untreated	0.0941112	0.129759
525	CDS	untreated	0.112236	0.153463
526	CDS	untreated	0.244619	0.315704
527	CDS	untreated	0.0946532	0.130474
528	CDS	untreated	0.169296	0.22564
529	CDS	untreated	0.0963326	0.132686
530	CDS	untreated	0.0934895	0.128939
531	CDS	untreated	0.192146	0.253561
532	CDS	untreated	0.119886	0.163352
533	CDS	untreated	0.156173	0.209358
534	CDS	untreated	0.0909147	0.125538
535	CDS	untreated	0.0980851	0.13499
536	CDS	untreated	0.221383	0.288516
537	CDS	untreated	0.0955977	0.131718
538	CDS	untreated	0.481385	0.566946
539	CDS	untreated	0.0975282	0.134258
540	CDS	untreated	0.105066	0.144133
541	CDS	untreated	0.241209	0.311747
542	CDS	untreated	0.126399	0.171717
543	CDS	untreated	0.205593	0.269743
544	CDS	untreated	0.149569	0.201094
545	CDS	untreated	0.157837	0.211432
546	CDS	untreated	0.209245	0.274106
547	CDS	untreated	0.120512	0.164158
548	CDS	untreated	0.138082	0.186605
549	CDS	untreated	0.0978083	0.134626
550	CDS	untreated	0.207562	0.272098
551	CDS	untreated	0.114144	0.155936
552	CDS	untreated	0.179075	0.237656
553	CDS	untreated	0.128805	0.174796
554	CDS	untreated	0.12301	0.167371
555	CDS	untreated	0.111465	0.152463
556	CDS	untreated	0.147704	0.198751
557	CDS	untreated	0.135857	0.183781
558	CDS	untreated	0.122452	0.166654
559	CDS	untreated	0.134482	0.182034
560	CDS	untreated	0.11175	0.152833
561	CDS	untreated	0.152646	0.204949
562	CDS	untreated	0.128744	0.174718
563	CDS	untreated	0.164452	0.219651
564	CDS	untreated	0.147146	0.198049
565	CDS	untreated	0.143489	0.193443
566	CDS	untreated	0.114726	0.156689
567	CDS	untreated	0.135544	0.183384
568	CDS	untreated	0.230938	0.299758
569	CDS	untreated	0.116157	0.15854
570	CDS	untreated	0.11946	0.162803
571	CDS	untreated	0.0871802	0.120591
572	CDS	untreated	0.130573	0.177054
573	CDS	untreated	0.176864	0.234947
574	CDS	untreated	0.138562	0.187212
575	CDS	untreated	0.128827	0.174825
576	CDS	untreated	0.123964	0.168596
577	CDS	untreated	0.0835653	0.115786
578	CDS	untreated	0.145392	0.195842
579	CDS	untreated	0.085882	0.118867
580	CDS	untreated	0.17343	0.230732
581	CDS	untreated	0.138935	0.187685
582	CDS	untreated	0.0985973	0.135663
583	CDS	untreated	0.105315	0.144458
584	CDS	untreated	0.123263	0.167695
585	CDS	untreated	0.156791	0.210129
586	CDS	untreated	0.115142	0.157228
587	CDS	untreated	0.167709	0.223681
588	CDS	untreated	0.299285	0.377718
589	CDS	untreated	0.0974111	0.134104
590	CDS	untreated	0.192188	0.253612
591	CDS	untreated	0.105144	0.144234
592	CDS	untreated	0.118118	0.161073
593	CDS	untreated	0.101028	0.138851
594	CDS	untreated	0.112753	0.154134
595	CDS	untreated	0.102148	0.140318
596	CDS	untreated	0.102974	0.141399
597	CDS	untreated	0.102418	0.140671
598	CDS	untreated	0.112837	0.154242
599	CDS	untreated	0.139757	0.188726
600	CDS	untreated	0.136347	0.184403
601	CDS	untreated	0.132322	0.179284
602	CDS	untreated	0.0979829	0.134856
603	CDS	untreated	0.242656	0.313427
604	CDS	untreated	0.135124	0.18285
605	CDS	untreated	0.167755	0.223738
606	CDS	untreated	0.173805	0.231193
607	CDS	untreated	0.0950938	0.131054
608	CDS	untreated	0.145691	0.196218
609	CDS	untreated	0.117435	0.160191
610	CDS	untreated	0.193357	0.255025
611	CDS	untreated	0.108815	0.149019
612	CDS	untreated	0.144215	0.194358
613	CDS	untreated	0.15304	0.205442
614	CDS	untreated	0.0977956	0.134609
615	CDS	untreated	0.192314	0.253765
616	CDS	untreated	0.101962	0.140075
617	CDS	untreated	0.142916	0.19272
618	CDS	untreated	0.0970174	0.133586
619	CDS	untreated	0.145574	0.19607
620	CDS	untreated	0.13497	0.182655
621	CDS	untreated	0.117025	0.159661
622	CDS	untreated	0.142517	0.192215
623	CDS	untreated	0.134473	0.182023
624	CDS	untreated	0.131561	0.178314
625	CDS	untreated	0.143844	0.19389
626	CDS	untreated	0.13382	0.181191
627	CDS	untreated	0.160906	0.215251
628	CDS	untreated	0.108298	0.148346
629	CDS	untreated	0.087081	0.120459
630	CDS	untreated	0.131656	0.178436
631	CDS	untreated	0.201582	0.264935
632	CDS	untreated	0.278238	0.354156
633	CDS	untreated	0.154845	0.207699
634	CDS	untreated	0.0893257	0.123435
635	CDS	untreated	0.151717	0.203787
636	CDS	untreated	0.113946	0.155679
637	CDS	untreated	0.145925	0.196513
638	CDS	untreated	0.152881	0.205243
639	CDS	untreated	0.147174	0.198084
640	CDS	untreated	0.131376	0.178078
641	CDS	untreated	0.222226	0.289511
642	CDS	untreated	0.0935013	0.128955
643	CDS	untreated	0.122224	0.166361
644	CDS	untreated	0.195724	0.257884
645	CDS	untreated	0.143325	0.193235
646	CDS	untreated	0.123228	0.167651
647	CDS	untreated	0.128775	0.174759
648	CDS	untreated	0.139174	0.187988
649	CDS	untreated	0.12132	0.165199
650	CDS	untreated	0.111095	0.151982
651	CDS	untreated	0.131644	0.17842
652	CDS	untreated	0.103451	0.142022
653	CDS	untreated	0.14917	0.200593
654	CDS	untreated	0.163709	0.21873
655	CDS	untreated	0.101268	0.139165
656	CDS	untreated	0.125534	0.17061
657	CDS	untreated	0.112475	0.153773
658	CDS	untreated	0.108922	0.149157
659	CDS	untreated	0.127194	0.172736
660	CDS	untreated	0.117513	0.160292
661	CDS	untreated	0.179718	0.238442
662	CDS	untreated	0.139531	0.188441
663	CDS	untreated	0.193942	0.255732
664	CDS	untreated	0.141049	0.190361
665	CDS	untreated	0.195579	0.257709
666	CDS	untreated	0.124199	0.168898
667	CDS	untreated	0.117305	0.160023
668	CDS	untreated	0.144577	0.194815
669	CDS	untreated	0.103848	0.142542
670	CDS	untreated	0.137986	0.186483
671	CDS	untreated	0.139229	0.188058
672	CDS	untreated	0.197222	0.259691
673	CDS	untreated	0.115064	0.157126
674	CDS	untreated	0.10966	0.150118
675	CDS	untreated	0.119135	0.162384
676	CDS	untreated	0.177405	0.235611
677	CDS	untreated	0.137995	0.186494
678	CDS	untreated	0.134972	0.182657
679	CDS	untreated	0.171981	0.228949
680	CDS	untreated	0.136644	0.18478
681	CDS	untreated	0.097156	0.133769
682	CDS	untreated	0.159338	0.213301
683	CDS	untreated	0.119336	0.162643
684	CDS	untreated	0.114919	0.15694
685	CDS	untreated	0.115801	0.15808
686	CDS	untreated	0.123693	0.168249
687	CDS	untreated	0.165976	0.221538
688	CDS	untreated	0.0859845	0.119004
689	CDS	untreated	0.106113	0.145499
690	CDS	untreated	0.108439	0.148529
691	CDS	untreated	0.0962476	0.132574
692	CDS	untreated	0.16763	0.223583
693	CDS	untreated	0.17211	0.229108
694	CDS	untreated	0.123459	0.167948
695	CDS	untreated	0.122005	0.166079
696	CDS	untreated	0.416751	0.502586
697	CDS	untreated	0.200133	0.263194
698	CDS	untreated	0.237717	0.307681
699	CDS	untreated	0.116108	0.158477
700	CDS	untreated	0.151505	0.203521
701	CDS	untreated	0.170254	0.226821
702	CDS	untreated	0.102649	0.140973
703	CDS	untreated	0.289137	0.366406
704	CDS	untreated	0.195234	0.257293
705	CDS	untreated	0.25344	0.325892
706	CDS	untreated	0.20115	0.264416
707	CDS	untreated	0.221039	0.28811
708	CDS	untreated	0.141363	0.190758
709	CDS	untreated	0.185859	0.245933
710	CDS	untreated	0.125976	0.171176
711	CDS	untreated	0.147884	0.198977
712	CDS	untreated	0.293979	0.371814
713	CDS	untreated	0.124608	0.169422
714	CDS	untreated	0.401364	0.486831
715	CDS	untreated	0.144201	0.194341
716	CDS	untreated	0.127209	0.172756
717	CDS	untreated	0.328497	0.409795
718	CDS	untreated	0.127237	0.17279
719	CDS	untreated	0.143672	0.193674
720	CDS	untreated	0.0928542	0.128101
721	CDS	untreated	0.136674	0.184819
722	CDS	untreated	0.0974757	0.134189
723	CDS	untreated	0.189554	0.250421
724	CDS	untreated	0.124549	0.169346
725	CDS	untreated	0.141992	0.191553
726	CDS	untreated	0.136537	0.184645
727	CDS	untreated	0.14503	0.195385
728	CDS	untreated	0.153225	0.205675
729	CDS	untreated	0.150973	0.202854
730	CDS	untreated	0.148069	0.199209
731	CDS	untreated	0.112367	0.153633
732	CDS	untreated	0.211409	0.276687
733	CDS	untreated	0.165972	0.221533
734	CDS	untreated	0.0998268	0.137276
735	CDS	untreated	0.204661	0.268627
736	CDS	untreated	0.159375	0.213347
737	CDS	untreated	0.130334	0.176749
738	CDS	untreated	0.123854	0.168455
739	CDS	untreated	0.124706	0.169547
740	CDS	untreated	0.105291	0.144427
741	CDS	untreated	0.0992283	0.136491
742	CDS	untreated	0.115958	0.158283
743	CDS	untreated	0.0955074	0.131599
744	CDS	untreated	0.0902113	0.124608
745	CDS	untreated	0.112882	0.1543
746	CDS	untreated	0.0984189	0.135428
747	CDS	untreated	0.16544	0.220874
748	CDS	untreated	0.132577	0.179609
749	CDS	untreated	0.232285	0.301336
750	CDS	untreated	0.198615	0.261368
751	CDS	untreated	0.11537	0.157522
752	CDS	untreated	0.143064	0.192907
753	CDS	untreated	0.102756	0.141113
754	CDS	untreated	0.0966036	0.133042
755	CDS	untreated	0.103385	0.141937
756	CDS	untreated	0.144232	0.194379
757	CDS	untreated	0.13337	0.180619
758	CDS	untreated	0.10139	0.139325
759	CDS	untreated	0.110395	0.151072
760	CDS	untreated	0.128758	0.174737
761	CDS	untreated	0.118021	0.160948
762	CDS	untreated	0.258513	0.33172
763	CDS	untreated	0.144567	0.194802
764	CDS	untreated	0.21567	0.281752
765	CDS	untreated	0.122925	0.167262
766	CDS	untreated	0.121902	0.165946
767	CDS	untreated	0.111611	0.152652
768	CDS	untreated	0.114915	0.156934
769	CDS	untreated	0.142317	0.191963
770	CDS	untreated	0.159829	0.213912
771	CDS	untreated	0.121184	0.165023
772	CDS	untreated	0.128673	0.174628
773	CDS	untreated	0.12089	0.164644
774	CDS	untreated	0.188871	0.249593
775	CDS	untreated	0.118195	0.161172
776	CDS	untreated	0.16443	0.219624
777	CDS	untreated	0.142306	0.191949
778	CDS	untreated	0.0863214	0.119451
779	CDS	untreated	0.173085	0.230307
780	CDS	untreated	0.101203	0.139081
781	CDS	untreated	0.112474	0.153772
782	CDS	untreated	0.148563	0.19983
783	CDS	untreated	0.12781	0.173524
784	CDS	untreated	0.135295	0.183067
785	CDS	untreated	0.10603	0.145391
786	CDS	untreated	0.157541	0.211064
787	CDS	untreated	0.146113	0.196749
788	CDS	untreated	0.0985331	0.135578
789	CDS	untreated	0.187452	0.247869
790	CDS	untreated	0.124837	0.169716
791	CDS	untreated	0.155157	0.208089
792	CDS	untreated	0.148413	0.199641
793	CDS	untreated	0.15108	0.202988
794	CDS	untreated	0.118771	0.161914
795	CDS	untreated	0.122851	0.167167
796	CDS	untreated	0.127891	0.173628
797	CDS	untreated	0.107289	0.147032
798	CDS	untreated	0.122439	0.166637
799	CDS	untreated	0.155131	0.208056
800	CDS	untreated	0.113566	0.155188
801	CDS	untreated	0.177956	0.236286
802	CDS	untreated	0.118265	0.161263
803	CDS	untreated	0.104666	0.14361
804	CDS	untreated	0.176238	0.234179
805	CDS	untreated	0.102402	0.140651
806	CDS	untreated	0.223867	0.291447
807	CDS	untreated	0.193749	0.2555
808	CDS	untreated	0.118715	0.161842
809	CDS	untreated	0.303696	0.382608
810	CDS	untreated	0.105527	0.144734
811	CDS	untreated	0.197373	0.259873
812	CDS	untreated	0.106903	0.146528
813	CDS	untreated	0.154278	0.206991
814	CDS	untreated	0.114254	0.156079
815	CDS	untreated	0.113125	0.154615
816	CDS	untreated	0.158059	0.211708
817	CDS	untreated	0.0974787	0.134193
818	CDS	untreated	0.114473	0.156362
819	CDS	untreated	0.15494	0.207818
820	CDS	untreated	0.10026	0.137844
821	CDS	untreated	0.164594	0.219827
822	CDS	untreated	0.116423	0.158883
823	CDS	untreated	0.118553	0.161633
824	CDS	untreated	0.106355	0.145814
825	CDS	untreated	0.0966481	0.133101
826	CDS	untreated	0.116444	0.158911
827	CDS	untreated	0.131917	0.178769
828	CDS	untreated	0.140475	0.189635
829	CDS	untreated	0.115862	0.158159
830	CDS	untreated	0.123193	0.167606
831	CDS	untreated	0.130687	0.1772
832	CDS	untreated	0.17073	0.227409
833	CDS	untreated	0.178541	0.237002
834	CDS	untreated	0.120458	0.164088
835	CDS	untreated	0.103252	0.141762
836	CDS	untreated	0.146556	0.197307
837	CDS	untreated	0.116008	0.158347
838	CDS	untreated	0.197512	0.26004
839	CDS	untreated	0.117606	0.160412
840	CDS	untreated	0.112202	0.153419
841	CDS	untreated	0.251889	0.324107
842	CDS	untreated	0.11861	0.161707
843	CDS	untreated	0.195869	0.258059
844	CDS	untreated	0.136158	0.184163
845	CDS	untreated	0.105341	0.144491
846	CDS	untreated	0.221937	0.28917
847	CDS	untreated	0.13047	0.176923
848	CDS	untreated	0.190554	0.251633
849	CDS	untreated	0.117214	0.159905
850	CDS	untreated	0.283019	0.359542
851	CDS	untreated	0.149834	0.201426
852	CDS	untreated	0.112067	0.153244
853	CDS	untreated	0.201324	0.264626
854	CDS	untreated	0.122892	0.167219
855	CDS	untreated	0.167305	0.223181
856	CDS	untreated	0.126315	0.171611
857	CDS	untreated	0.138334	0.186924
858	CDS	untreated	0.214031	0.279805
859	CDS	untreated	0.113084	0.154562
860	CDS	untreated	0.158456	0.212204
861	CDS	untreated	0.217605	0.284046
862	CDS	untreated	0.132976	0.180117
863	CDS	untreated	0.172162	0.229172
864	CDS	untreated	0.101604	0.139606
865	CDS	untreated	0.231801	0.300769
866	CDS	untreated	0.13923	0.188059
867	CDS	untreated	0.126798	0.172229
868	CDS	untreated	0.265102	0.339253
869	CDS	untreated	0.107532	0.147348
870	CDS	untreated	0.171427	0.228267
871	CDS	untreated	0.155444	0.208448
872	CDS	untreated	0.120186	0.163738
873	CDS	untreated	0.238369	0.308441
874	CDS	untreated	0.12279	0.167088
875	CDS	untreated	0.134868	0.182524
876	CDS	untreated	0.13119	0.177841
877	CDS	untreated	0.120412	0.16403
878	CDS	untreated	0.145707	0.196238
879	CDS	untreated	0.11822	0.161204
880	CDS	untreated	0.172092	0.229086
881	CDS	untreated	0.103928	0.142646
882	CDS	untreated	0.133773	0.181132
883	CDS	untreated	0.103845	0.142538
884	CDS	untreated	0.111783	0.152875
885	CDS	untreated	0.275541	0.35111
886	CDS	untreated	0.122713	0.16699
887	CDS	untreated	0.199886	0.262897
888	CDS	untreated	0.152811	0.205155
889	CDS	untreated	0.105204	0.144313
890	CDS	untreated	0.251939	0.324164
891	CDS	untreated	0.101194	0.139069
892	CDS	untreated	0.159493	0.213494
893	CDS	untreated	0.164119	0.219238
894	CDS	untreated	0.0931987	0.128556
895	CDS	untreated	0.22429	0.291946
896	CDS	untreated	0.0941017	0.129747
897	CDS	untreated	0.15589	0.209004
898	CDS	untreated	0.277255	0.353046
899	CDS	untreated	0.121023	0.164816
900	CDS	untreated	0.182967	0.24241
901	CDS	untreated	0.179672	0.238385
902	CDS	untreated	0.133899	0.181292
903	CDS	untreated	0.1348	0.182438
904	CDS	untreated	0.099534	0.136892
905	CDS	untreated	0.108038	0.148007
906	CDS	untreated	0.109793	0.150291
907	CDS	untreated	0.140342	0.189467
908	CDS	untreated	0.196364	0.258657
909	CDS	untreated	0.124644	0.169468
910	CDS	untreated	0.113864	0.155573
911	CDS	untreated	0.103963	0.142691
912	CDS	untreated	0.133867	0.181251
913	CDS	untreated	0.14904	0.200429
914	CDS	untreated	0.106579	0.146107
915	CDS	untreated	0.139528	0.188437
916	CDS	untreated	0.136122	0.184117
917	CDS	untreated	0.119631	0.163024
918	CDS	untreated	0.168551	0.224721
919	CDS	untreated	0.147952	0.199062
920	CDS	untreated	0.137911	0.186388
921	CDS	untreated	0.138069	0.186588
922	CDS	untreated	0.153746	0.206325
923	CDS	untreated	0.106295	0.145736
924	CDS	untreated	0.133535	0.180829
925	CDS	untreated	0.175726	0.233551
926	CDS	untreated	0.10684	0.146446
927	CDS	untreated	0.247238	0.318737
928	CDS	untreated	0.122591	0.166833
929	CDS	untreated	0.137723	0.186149
930	CDS	untreated	0.15092	0.202788
931	CDS	untreated	0.119248	0.162529
932	CDS	untreated	0.137292	0.185603
933	CDS	untreated	0.181113	0.240147
934	CDS	untreated	0.113721	0.155388
935	CDS	untreated	0.161856	0.216431
936	CDS	untreated	0.0827187	0.114659
937	CDS	untreated	0.176131	0.234049
938	CDS	untreated	0.172909	0.230091
939	CDS	untreated	0.0815751	0.113134
940	CDS	untreated	0.18401	0.243681
941	CDS	untreated	0.185704	0.245744
942	CDS	untreated	0.129952	0.176261
943	CDS	untreated	0.157236	0.210683
944	CDS	untreated	0.239188	0.309395
945	CDS	untreated	0.17286	0.230031
946	CDS	untreated	0.137957	0.186446
947	CDS	untreated	0.133302	0.180532
948	CDS	untreated	0.142294	0.191934
949	CDS	untreated	0.195918	0.258119
950	CDS	untreated	0.141419	0.190829
951	CDS	untreated	0.124641	0.169464
952	CDS	untreated	0.1209	0.164657
953	CDS	untreated	0.117218	0.159911
954	CDS	untreated	0.116921	0.159527
955	CDS	untreated	0.122582	0.166821
956	CDS	untreated	0.138033	0.186542
957	CDS	untreated	0.192409	0.253879
958	CDS	untreated	0.151802	0.203893
959	CDS	untreated	0.0898335	0.124108
960	CDS	untreated	0.277349	0.353153
961	CDS	untreated	0.112026	0.153191
962	CDS	untreated	0.213174	0.278786
963	CDS	untreated	0.149466	0.200964
964	CDS	untreated	0.11383	0.155529
965	CDS	untreated	0.237453	0.307374
966	CDS	untreated	0.16959	0.226003
967	CDS	untreated	0.201153	0.26442
968	CDS	untreated	0.109506	0.149917
969	CDS	untreated	0.14402	0.194113
970	CDS	untreated	0.233371	0.302606
971	CDS	untreated	0.154878	0.20774
972	CDS	untreated	0.483458	0.568964
973	CDS	untreated	0.164749	0.220019
974	CDS	untreated	0.136751	0.184917
975	CDS	untreated	0.168826	0.225061
976	CDS	untreated	0.256505	0.329417
977	CDS	untreated	0.148285	0.19948
978	CDS	untreated	0.211018	0.27622
979	CDS	untreated	0.109742	0.150224
980	CDS	untreated	0.13222	0.179154
981	CDS	untreated	0.161953	0.216552
982	CDS	untreated	0.0994862	0.136829
983	CDS	untreated	0.116878	0.159471
984	CDS	untreated	0.136173	0.184183
985	CDS	untreated	0.123481	0.167976
986	CDS	untreated	0.1155	0.157691
987	CDS	untreated	0.148318	0.199522
988	CDS	untreated	0.105039	0.144097
989	CDS	untreated	0.125567	0.170652
990	CDS	untreated	0.138595	0.187255
991	CDS	untreated	0.113058	0.154529
992	CDS	untreated	0.128407	0.174287
993	CDS	untreated	0.142678	0.192418
994	CDS	untreated	0.12191	0.165957
995	CDS	untreated	0.101915	0.140013
996	CDS	untreated	0.167935	0.22396
997	CDS	untreated	0.236992	0.306836
998	CDS	untreated	0.191765	0.2531
999	CDS	untreated	0.135107	0.182829
1000	CDS	untreated	0.148612	0.199891
1001	CDS	untreated	0.117079	0.159731
1002	CDS	untreated	0.121218	0.165066
1003	CDS	untreated	0.112694	0.154057
1004	CDS	untreated	0.120636	0.164317
1005	CDS	untreated	0.13931	0.188161
1006	CDS	untreated	0.136163	0.18417
1007	CDS	untreated	0.139919	0.188932
1008	CDS	untreated	0.131556	0.178308
1009	CDS	untreated	0.168824	0.225058
1010	CDS	untreated	0.139085	0.187876
1011	CDS	untreated	0.107649	0.1475
1012	CDS	untreated	0.197082	0.259522
1013	CDS	untreated	0.182696	0.242079
1014	CDS	untreated	0.163229	0.218135
1015	CDS	untreated	0.132062	0.178953
1016	CDS	untreated	0.13411	0.18156
1017	CDS	untreated	0.122664	0.166926
1018	CDS	untreated	0.174123	0.231584
1019	CDS	untreated	0.156749	0.210076
1020	CDS	untreated	0.134661	0.182261
1021	CDS	untreated	0.182796	0.242201
1022	CDS	untreated	0.117902	0.160793
1023	CDS	untreated	0.1315	0.178236
1024	CDS	untreated	0.279004	0.355021
1025	CDS	untreated	0.123816	0.168406
1026	CDS	untreated	0.124482	0.16926
1027	CDS	untreated	0.940507	0.956434
1028	CDS	untreated	0.111133	0.152031
1029	CDS	untreated	0.221079	0.288156
1030	CDS	untreated	0.120201	0.163758
1031	CDS	untreated	0.151098	0.20301
1032	CDS	untreated	0.210644	0.275774
1033	CDS	untreated	0.142516	0.192214
1034	CDS	untreated	0.21144	0.276723
1035	CDS	untreated	0.20122	0.2645
1036	CDS	untreated	0.131486	0.178219
1037	CDS	untreated	0.343639	0.426146
1038	CDS	untreated	0.114648	0.156589
1039	CDS	untreated	0.415252	0.501059
1040	CDS	untreated	0.147871	0.19896
1041	CDS	untreated	0.135107	0.182828
1042	CDS	untreated	0.249127	0.32092
1043	CDS	untreated	0.140944	0.190228
1044	CDS	untreated	0.182563	0.241917
1045	CDS	untreated	0.14258	0.192296
1046	CDS	untreated	0.111935	0.153072
1047	CDS	untreated	0.138319	0.186905
1048	CDS	untreated	0.121922	0.165972
1049	CDS	untreated	0.131942	0.1788
1050	CDS	untreated	0.160513	0.214763
1051	CDS	untreated	0.136318	0.184366
1052	CDS	untreated	0.231313	0.300198
1053	CDS	untreated	0.135988	0.183947
1054	CDS	untreated	0.149922	0.201536
1055	CDS	untreated	0.155325	0.208298
1056	CDS	untreated	0.115722	0.157978
1057	CDS	untreated	0.260384	0.333864
1058	CDS	untreated	0.143221	0.193105
1059	CDS	untreated	0.140717	0.189941
1060	CDS	untreated	0.154756	0.207589
1061	CDS	untreated	0.131758	0.178566
1062	CDS	untreated	0.222165	0.289439
1063	CDS	untreated	0.131704	0.178496
1064	CDS	untreated	0.210143	0.275178
1065	CDS	untreated	0.141819	0.191333
1066	CDS	untreated	0.14394	0.194012
1067	CDS	untreated	0.206179	0.270444
1068	CDS	untreated	0.132781	0.17987
1069	CDS	untreated	0.274993	0.350489
1070	CDS	untreated	0.128631	0.174574
1071	CDS	untreated	0.155143	0.208072
1072	CDS	untreated	0.156028	0.209176
1073	CDS	untreated	0.123332	0.167785
1074	CDS	untreated	0.136989	0.185218
1075	CDS	untreated	0.143156	0.193022
1076	CDS	untreated	0.14191	0.191449
1077	CDS	untreated	0.131243	0.177908
1078	CDS	untreated	0.168178	0.22426
1079	CDS	untreated	0.148992	0.200369
1080	CDS	untreated	0.10833	0.148388
1081	CDS	untreated	0.158606	0.21239
1082	CDS	untreated	0.185034	0.244928
1083	CDS	untreated	0.127229	0.17278
1084	CDS	untreated	0.171514	0.228374
1085	CDS	untreated	0.100725	0.138454
1086	CDS	untreated	0.105108	0.144187
1087	CDS	untreated	0.254696	0.327337
1088	CDS	untreated	0.129479	0.175657
1089	CDS	untreated	0.182295	0.24159
1090	CDS	untreated	0.15671	0.210027
1091	CDS	untreated	0.171635	0.228523
1092	CDS	untreated	0.108028	0.147994
1093	CDS	untreated	0.173593	0.230932
1094	CDS	untreated	0.153805	0.206399
1095	CDS	untreated	0.0836502	0.115899
1096	CDS	untreated	0.717474	0.780288
1097	CDS	untreated	0.31103	0.3907
1098	CDS	untreated	0.212527	0.278016
1099	CDS	untreated	0.108314	0.148367
1100	CDS	untreated	0.0131219	0.0188078
1101	UTR3	untreated	0.00417033	0.006004
1102	UTR3	untreated	0.00315619	0.00454624
1103	UTR3	untreated	0.00450929	0.0064909
1104	UTR3	untreated	0.00324332	0.00467155
1105	UTR3	untreated	0.00280719	0.00404425
1106	UTR3	untreated	0.00344725	0.00496478
1107	UTR3	untreated	0.00247204	0.003562
1108	UTR3	untreated	0.0028927	0.00416727
1109	UTR3	untreated	0.00387235	0.00557584
1110	UTR3	untreated	0.00172537	0.00248703
1111	UTR3	untreated	0.00161886	0.00233363
1112	UTR3	untreated	0.00195498	0.00281769
1113	UTR3	untreated	0.00305168	0.00439594
1114	UTR3	untreated	0.00178363	0.00257095
1115	UTR3	untreated	0.00165055	0.00237928
1116	UTR3	untreated	0.00112556	0.00162293
1117	UTR3	untreated	0.00133454	0.00192404
1118	UTR3	untreated	0.00129164	0.00186224
1119	UTR3	untreated	0.00147457	0.00212579
1120	UTR3	untreated	0.00212583	0.00306367
1121	UTR3	untreated	0.00174895	0.00252099
1122	UTR3	untreated	0.00180709	0.00260473
1123	UTR3	untreated	0.00102603	0.00147949
1124	UTR3	untreated	0.00108834	0.00156929
1125	UTR3	untreated	0.00135225	0.00194957
1126	UTR3	untreated	0.00144162	0.00207832
1127	UTR3	untreated	0.00168136	0.00242365
1128	UTR3	untreated	0.000955902	0.00137842
1129	UTR3	untreated	0.00112302	0.00161927
1130	UTR3	untreated	0.000528152	0.000761761
1131	UTR3	untreated	0.00113547	0.0016372
1132	UTR3	untreated	0.00103984	0.00149939
1133	UTR3	untreated	0.00108403	0.00156308
1134	UTR3	untreated	0.00146046	0.00210546
1135	UTR3	untreated	0.00122234	0.00176238
1136	UTR3	untreated	0.0011993	0.00172919
1137	UTR3	untreated	0.00163246	0.00235322
1138	UTR3	untreated	0.000986372	0.00142233
1139	UTR3	untreated	0.00151778	0.00218804
1140	UTR3	untreated	0.00177699	0.00256139
1141	UTR3	untreated	0.00127533	0.00183874
1142	UTR3	untreated	0.00171868	0.0024774
1143	UTR3	untreated	0.00155085	0.00223566
1144	UTR3	untreated	0.00276083	0.00397755
1145	UTR3	untreated	0.000637867	0.000919954
1146	UTR3	untreated	0.00137549	0.00198305
1147	UTR3	untreated	0.000763963	0.00110175
1148	UTR3	untreated	0.00107396	0.00154856
1149	UTR3	untreated	0.00122571	0.00176725
1150	UTR3	untreated	0.00198795	0.00286515
1151	UTR3	untreated	0.00136841	0.00197286
1152	UTR3	untreated	0.00181759	0.00261984
1153	UTR3	untreated	0.000838997	0.00120991
1154	UTR3	untreated	0.000620068	0.000894292
1155	UTR3	untreated	0.000670889	0.000967564
1156	UTR3	untreated	0.000538198	0.000776246
1157	UTR3	untreated	0.000550564	0.000794077
1158	UTR3	untreated	0.00146617	0.00211369
1159	UTR3	untreated	0.000513961	0.000741299
1160	UTR3	untreated	0.000540472	0.000779526
1161	UTR3	untreated	0.000855233	0.00123331
1162	UTR3	untreated	0.00245129	0.00353214
1163	UTR3	untreated	0.00137856	0.00198748
1164	UTR3	untreated	0.00139624	0.00201295
1165	UTR3	untreated	0.00115674	0.00166786
1166	UTR3	untreated	0.000823579	0.00118768
1167	UTR3	untreated	0.000633302	0.000913372
1168	UTR3	untreated	0.00134935	0.00194539
1169	UTR3	untreated	0.00123055	0.00177422
1170	UTR3	untreated	0.000835879	0.00120542
1171	UTR3	untreated	0.00127162	0.0018334
1172	UTR3	untreated	0.00055123	0.000795037
1173	UTR3	untreated	0.000939125	0.00135424
1174	UTR3	untreated	0.000866629	0.00124974
1175	UTR3	untreated	0.00101026	0.00145676
1176	UTR3	untreated	0.000657563	0.000948351
1177	UTR3	untreated	0.00145824	0.00210226
1178	UTR3	untreated	0.000306675	0.000442371
1179	UTR3	untreated	0.000264298	0.000381251
1180	UTR3	untreated	0.000284124	0.000409846
1181	UTR3	untreated	0.000390593	0.000563397
1182	UTR3	untreated	0.000566187	0.000816604
1183	UTR3	untreated	0.000544447	0.000785257
1184	UTR3	untreated	0.000233701	0.00033712
1185	UTR3	untreated	0.000716056	0.00103268
1186	UTR3	untreated	0.000346638	0.000500006
1187	UTR3	untreated	0.000648855	0.000935796
1188	UTR3	untreated	0.00107325	0.00154754
1189	UTR3	untreated	0.000463674	0.000668785
1190	UTR3	untreated	0.000276416	0.000398729
1191	UTR3	untreated	0.000191655	0.000276473
1192	UTR3	untreated	0.000278143	0.000401219
1193	UTR3	untreated	0.000485717	0.000700572
1194	UTR3	untreated	0.000495751	0.00071504
1195	UTR3	untreated	0.000397142	0.000572842
1196	UTR3	untreated	0.000170361	0.000245758
1197	UTR3	untreated	0.000273581	0.00039464
1198	UTR3	untreated	0.00014784	0.000213273
1199	UTR3	untreated	0.000666684	0.000961501
1200	UTR3	untreated	0.000974706	0.00140552
1	UTR5	DOX-pulse	0.00152943	0.00220482
2	UTR5	DOX-pulse	0.0020126	0.00290066
3	UTR5	DOX-pulse	0.00170564	0.00245863
4	UTR5	DOX-pulse	0.00195909	0.00282361
5	UTR5	DOX-pulse	0.00237217	0.00341826
6	UTR5	DOX-pulse	0.00308459	0.00444327
7	UTR5	DOX-pulse	0.0050687	0.00729412
8	UTR5	DOX-pulse	0.00820717	0.0117921
9	UTR5	DOX-pulse	0.002923	0.00421085
10	UTR5	DOX-pulse	0.00536323	0.00771683
11	UTR5	DOX-pulse	0.00459231	0.00661014
12	UTR5	DOX-pulse	0.00404979	0.00583082
13	UTR5	DOX-pulse	0.00831955	0.0119529
14	UTR5	DOX-pulse	0.00408954	0.00588792
15	UTR5	DOX-pulse	0.00481854	0.00693499
16	UTR5	DOX-pulse	0.00399594	0.00575344
17	UTR5	DOX-pulse	0.0039389	0.00567147
18	UTR5	DOX-pulse	0.0035218	0.00507196
19	UTR5	DOX-pulse	0.00682613	0.00981456
20	UTR5	DOX-pulse	0.00532805	0.00766635
21	UTR5	DOX-pulse	0.00577283	0.00830449
22	UTR5	DOX-pulse	0.00423876	0.00610231
23	UTR5	DOX-pulse	0.00476308	0.00685536
24	UTR5	DOX-pulse	0.00616632	0.00886881
25	UTR5	DOX-pulse	0.0051413	0.00739833
26	UTR5	DOX-pulse	0.0110711	0.0158845
27	UTR5	DOX-pulse	0.00569614	0.00819447
28	UTR5	DOX-pulse	0.00542728	0.00780875
29	UTR5	DOX-pulse	0.00473245	0.00681138
30	UTR5	DOX-pulse	0.00601299	0.00864893
31	UTR5	DOX-pulse	0.00615532	0.00885303
32	UTR5	DOX-pulse	0.00644625	0.00927012
33	UTR5	DOX-pulse	0.00697719	0.010031
34	UTR5	DOX-pulse	0.00501125	0.00721166
35	UTR5	DOX-pulse	0.0073306	0.0105373
36	UTR5	DOX-pulse	0.0218369	0.031165
37	UTR5	DOX-pulse	0.0204673	0.0292299
38	UTR5	DOX-pulse	0.0275158	0.0391606
39	UTR5	DOX-pulse	0.00947575	0.0136063
40	UTR5	DOX-pulse	0.00703021	0.010107
41	UTR5	DOX-pulse	0.00561576	0.00807916
42	UTR5	DOX-pulse	0.00606215	0.00871942
43	UTR5	DOX-pulse	0.00633346	0.00910844
44	UTR5	DOX-pulse	0.00548786	0.00789566
45	UTR5	DOX-pulse	0.00482606	0.00694579
46	UTR5	DOX-pulse	0.00703977	0.0101207
47	UTR5	DOX-pulse	0.00770328	0.0110709
48	UTR5	DOX-pulse	0.00741228	0.0106542
49	UTR5	DOX-pulse	0.0101727	0.0146019
50	UTR5	DOX-pulse	0.0078214	0.01124
51	UTR5	DOX-pulse	0.00878516	0.012619
52	UTR5	DOX-pulse	0.00648377	0.00932391
53	UTR5	DOX-pulse	0.00888065	0.0127555
54	UTR5	DOX-pulse	0.0098521	0.014144
55	UTR5	DOX-pulse	0.00827632	0.0118911
56	UTR5	DOX-pulse	0.00856146	0.012299
57	UTR5	DOX-pulse	0.00982895	0.0141109
58	UTR5	DOX-pulse	0.00726967	0.01045
59	UTR5	DOX-pulse	0.0069522	0.00999519
60	UTR5	DOX-pulse	0.00657894	0.00946031
61	UTR5	DOX-pulse	0.00825097	0.0118548
62	UTR5	DOX-pulse	0.00713866	0.0102623
63	UTR5	DOX-pulse	0.00983298	0.0141167
64	UTR5	DOX-pulse	0.0079333	0.0114002
65	UTR5	DOX-pulse	0.00972629	0.0139643
66	UTR5	DOX-pulse	0.0117336	0.0168295
67	UTR5	DOX-pulse	0.0102823	0.0147585
68	UTR5	DOX-pulse	0.00905912	0.0130107
69	UTR5	DOX-pulse	0.0103688	0.014882
70	UTR5	DOX-pulse	0.0103695	0.014883
71	UTR5	DOX-pulse	0.00861767	0.0123794
72	UTR5	DOX-pulse	0.0108066	0.015507
73	UTR5	DOX-pulse	0.0252349	0.0359545
74	UTR5	DOX-pulse	0.0107666	0.0154499
75	UTR5	DOX-pulse	0.01135	0.0162824
76	UTR5	DOX-pulse	0.0099059	0.0142209
77	UTR5	DOX-pulse	0.0104285	0.0149672
78	UTR5	DOX-pulse	0.00829263	0.0119144
79	UTR5	DOX-pulse	0.0090017	0.0129286
80	UTR5	DOX-pulse	0.00753433	0.010829
81	UTR5	DOX-pulse	0.0121481	0.0174204
82	UTR5	DOX-pulse	0.00829419	0.0119166
83	UTR5	DOX-pulse	0.00979205	0.0140582
84	UTR5	DOX-pulse	0.0110804	0.0158978
85	UTR5	DOX-pulse	0.0193861	0.0277005
86	UTR5	DOX-pulse	0.00981953	0.0140975
87	UTR5	DOX-pulse	0.00816032	0.0117251
88	UTR5	DOX-pulse	0.0115282	0.0165365
89	UTR5	DOX-pulse	0.00828641	0.0119055
90	UTR5	DOX-pulse	0.0461166	0.0650436
91	UTR5	DOX-pulse	0.00940735	0.0135085
92	UTR5	DOX-pulse	0.0093652	0.0134482
93	UTR5	DOX-pulse	0.011128	0.0159657
94	UTR5	DOX-pulse	0.0108722	0.0156007
95	UTR5	DOX-pulse	0.00981329	0.0140886
96	UTR5	DOX-pulse	0.00973351	0.0139746
97	UTR5	DOX-pulse	0.00865502	0.0124328
98	UTR5	DOX-pulse	0.00994724	0.0142799
99	UTR5	DOX-pulse	0.0123987	0.0177775
100	UTR5	DOX-pulse	0.00959518	0.0137769
101	CDS	DOX-pulse	0.445432	0.531501
102	CDS	DOX-pulse	0.0200359	0.0286199
103	CDS	DOX-pulse	0.0337116	0.0478337
104	CDS	DOX-pulse	0.0909207	0.125546
105	CDS	DOX-pulse	0.0248157	0.0353645
106	CDS	DOX-pulse	0.0332766	0.0472264
107	CDS	DOX-pulse	0.0384554	0.0544393
108	CDS	DOX-pulse	0.0228745	0.0326291
109	CDS	DOX-pulse	0.0305889	0.043469
110	CDS	DOX-pulse	0.0323613	0.0459479
111	CDS	DOX-pulse	0.0400249	0.0566181
112	CDS	DOX-pulse	0.0300734	0.0427471
113	CDS	DOX-pulse	0.0383213	0.054253
114	CDS	DOX-pulse	0.0364775	0.0516888
115	CDS	DOX-pulse	0.0311505	0.0442549
116	CDS	DOX-pulse	0.032252	0.0457952
117	CDS	DOX-pulse	0.0247717	0.0353025
118	CDS	DOX-pulse	0.0384379	0.0544149
119	CDS	DOX-pulse	0.0377774	0.0534971
120	CDS	DOX-pulse	0.0364949	0.051713
121	CDS	DOX-pulse	0.0505195	0.0711029
122	CDS	DOX-pulse	0.0651881	0.0911082
123	CDS	DOX-pulse	0.0433753	0.0612582
124	CDS	DOX-pulse	0.0445377	0.0628645
125	CDS	DOX-pulse	0.0474866	0.0669318
126	CDS	DOX-pulse	0.0532905	0.0749034
127	CDS	DOX-pulse	0.0571158	0.0801334
128	CDS	DOX-pulse	0.0480189	0.0676647
129	CDS	DOX-pulse	0.0446483	0.0630174
130	CDS	DOX-pulse	0.0496147	0.0698599
131	CDS	DOX-pulse	0.0432316	0.0610595
132	CDS	DOX-pulse	0.0519845	0.0731135
133	CDS	DOX-pulse	0.0474529	0.0668854
134	CDS	DOX-pulse	0.0503206	0.0708298
135	CDS	DOX-pulse	0.0561335	0.0787922
136	CDS	DOX-pulse	0.0709517	0.0988935
137	CDS	DOX-pulse	0.0643549	0.0899793
138	CDS	DOX-pulse	0.0723548	0.100782
139	CDS	DOX-pulse	0.0571493	0.0801792
140	CDS	DOX-pulse	0.0654685	0.0914879
141	CDS	DOX-pulse	0.0731789	0.101891
142	CDS	DOX-pulse	0.058462	0.0819694
143	CDS	DOX-pulse	0.0744112	0.103546
144	CDS	DOX-pulse	0.0607057	0.0850244
145	CDS	DOX-pulse	0.0826494	0.114566
146	CDS	DOX-pulse	0.0580622	0.0814244
147	CDS	DOX-pulse	0.0678563	0.0947175
148	CDS	DOX-pulse	0.0881916	0.121933
149	CDS	DOX-pulse	0.0896887	0.123916
150	CDS	DOX-pulse	0.055292	0.0776422
151	CDS	DOX-pulse	0.0968074	0.13331
152	CDS	DOX-pulse	0.0605082	0.0847558
153	CDS	DOX-pulse	0.0762184	0.105971
154	CDS	DOX-pulse	0.0789463	0.109623
155	CDS	DOX-pulse	0.059683	0.0836328
156	CDS	DOX-pulse	0.0694534	0.0968736
157	CDS	DOX-pulse	0.0686844	0.0958359
158	CDS	DOX-pulse	0.0736856	0.102572
159	CDS	DOX-pulse	0.064662	0.0903955
160	CDS	DOX-pulse	0.0694877	0.0969199
161	CDS	DOX-pulse	0.0705463	0.0983472
162	CDS	DOX-pulse	0.122117	0.166224
163	CDS	DOX-pulse	0.0764936	0.10634
164	CDS	DOX-pulse	0.0875872	0.121131
165	CDS	DOX-pulse	0.0870163	0.120374
166	CDS	DOX-pulse	0.10605	0.145417
167	CDS	DOX-pulse	0.091843	0.126765
168	CDS	DOX-pulse	0.0782862	0.10874
169	CDS	DOX-pulse	0.136553	0.184666
170	CDS	DOX-pulse	0.0825871	0.114483
171	CDS	DOX-pulse	0.0938766	0.12945
172	CDS	DOX-pulse	0.0749555	0.104277
173	CDS	DOX-pulse	0.115324	0.157463
174	CDS	DOX-pulse	0.0946737	0.130501
175	CDS	DOX-pulse	0.0897334	0.123975
176	CDS	DOX-pulse	0.0925353	0.12768
177	CDS	DOX-pulse	0.0899491	0.124261
178	CDS	DOX-pulse	0.0803913	0.111554
179	CDS	DOX-pulse	0.0822277	0.114004
180	CDS	DOX-pulse	0.0885911	0.122462
181	CDS	DOX-pulse	0.0797647	0.110717
182	CDS	DOX-pulse	0.117212	0.159903
183	CDS	DOX-pulse	0.0982892	0.135258
184	CDS	DOX-pulse	0.104577	0.143494
185	CDS	DOX-pulse	0.124181	0.168874
186	CDS	DOX-pulse	0.0735029	0.102326
187	CDS	DOX-pulse	0.0943481	0.130072
188	CDS	DOX-pulse	0.102839	0.141222
189	CDS	DOX-pulse	0.0968622	0.133382
190	CDS	DOX-pulse	0.106368	0.145832
191	CDS	DOX-pulse	0.101217	0.139099
192	CDS	DOX-pulse	0.118455	0.161507
193	CDS	DOX-pulse	0.104227	0.143037
194	CDS	DOX-pulse	0.0927114	0.127912
195	CDS	DOX-pulse	0.114126	0.155913
196	CDS	DOX-pulse	0.0984729	0.135499
197	CDS	DOX-pulse	0.130868	0.177431
198	CDS	DOX-pulse	0.177403	0.235608
199	CDS	DOX-pulse	0.130766	0.1773
200	CDS	DOX-pulse	0.107588	0.147422
201	CDS	DOX-pulse	0.197568	0.260107
202	CDS	DOX-pulse	0.0834006	0.115567
203	CDS	DOX-pulse	0.158454	0.2122
204	CDS	DOX-pulse	0.06715	0.093763
205	CDS	DOX-pulse	0.0904471	0.12492
206	CDS	DOX-pulse	0.11091	0.151742
207	CDS	DOX-pulse	0.0816424	0.113224
208	CDS	DOX-pulse	0.136571	0.184687
209	CDS	DOX-pulse	0.0782195	0.108651
210	CDS	DOX-pulse	0.0974622	0.134171
211	CDS	DOX-pulse	0.109956	0.150502
212	CDS	DOX-pulse	0.0802151	0.111319
213	CDS	DOX-pulse	0.100663	0.138372
214	CDS	DOX-pulse	0.0963094	0.132655
215	CDS	DOX-pulse	0.0974784	0.134193
216	CDS	DOX-pulse	0.107232	0.146957
217	CDS	DOX-pulse	0.10673	0.146304
218	CDS	DOX-pulse	0.129797	0.176064
219	CDS	DOX-pulse	0.143902	0.193963
220	CDS	DOX-pulse	0.0818427	0.113491
221	CDS	DOX-pulse	0.108986	0.149241
222	CDS	DOX-pulse	0.111342	0.152303
223	CDS	DOX-pulse	0.0949711	0.130893
224	CDS	DOX-pulse	0.106029	0.145389
225	CDS	DOX-pulse	0.112352	0.153614
226	CDS	DOX-pulse	0.140962	0.19025
227	CDS	DOX-pulse	0.0934493	0.128886
228	CDS	DOX-pulse	0.104503	0.143398
229	CDS	DOX-pulse	0.0983108	0.135286
230	CDS	DOX-pulse	0.108981	0.149235
231	CDS	DOX-pulse	0.109376	0.149749
232	CDS	DOX-pulse	0.0940493	0.129678
233	CDS	DOX-pulse	0.150025	0.201665
234	CDS	DOX-pulse	0.093654	0.129156
235	CDS	DOX-pulse	0.139743	0.188709
236	CDS	DOX-pulse	0.08554	0.118413
237	CDS	DOX-pulse	0.112905	0.154331
238	CDS	DOX-pulse	0.13187	0.178708
239	CDS	DOX-pulse	0.117603	0.160407
240	CDS	DOX-pulse	0.135966	0.183919
241	CDS	DOX-pulse	0.0947435	0.130593
242	CDS	DOX-pulse	0.101448	0.139401
243	CDS	DOX-pulse	0.0904329	0.124901
244	CDS	DOX-pulse	0.0902974	0.124722
245	CDS	DOX-pulse	0.104121	0.142898
246	CDS	DOX-pulse	0.0923453	0.127429
247	CDS	DOX-pulse	0.109141	0.149443
248	CDS	DOX-pulse	0.124595	0.169405
249	CDS	DOX-pulse	0.0903928	0.124848
250	CDS	DOX-pulse	0.100974	0.13878
251	CDS	DOX-pulse	0.100259	0.137843
252	CDS	DOX-pulse	0.0873125	0.120767
253	CDS	DOX-pulse	0.108356	0.148422
254	CDS	DOX-pulse	0.10118	0.13905
255	CDS	DOX-pulse	0.100973	0.138779
256	CDS	DOX-pulse	0.113838	0.155539
257	CDS	DOX-pulse	0.102641	0.140963
258	CDS	DOX-pulse	0.121851	0.165881
259	CDS	DOX-pulse	0.111757	0.152842
260	CDS	DOX-pulse	0.113914	0.155638
261	CDS	DOX-pulse	0.131651	0.178429
262	CDS	DOX-pulse	0.100505	0.138166
263	CDS	DOX-pulse	0.12098	0.164761
264	CDS	DOX-pulse	0.11492	0.15694
265	CDS	DOX-pulse	0.115983	0.158315
266	CDS	DOX-pulse	0.10981	0.150313
267	CDS	DOX-pulse	0.116528	0.15902
268	CDS	DOX-pulse	0.0933478	0.128752
269	CDS	DOX-pulse	0.107005	0.146662
270	CDS	DOX-pulse	0.101595	0.139594
271	CDS	DOX-pulse	0.0964051	0.132781
272	CDS	DOX-pulse	0.112221	0.153443
273	CDS	DOX-pulse	0.13315	0.180339
274	CDS	DOX-pulse	0.173104	0.230331
275	CDS	DOX-pulse	0.0991034	0.136327
276	CDS	DOX-pulse	0.111284	0.152227
277	CDS	DOX-pulse	0.0980044	0.134884
278	CDS	DOX-pulse	0.15616	0.209341
279	CDS	DOX-pulse	0.0930222	0.128323
280	CDS	DOX-pulse	0.115016	0.157064
281	CDS	DOX-pulse	0.0984338	0.135448
282	CDS	DOX-pulse	0.108135	0.148133
283	CDS	DOX-pulse	0.101542	0.139524
284	CDS	DOX-pulse	0.114079	0.155852
285	CDS	DOX-pulse	0.124178	0.16887
286	CDS	DOX-pulse	0.108495	0.148603
287	CDS	DOX-pulse	0.142464	0.192149
288	CDS	DOX-pulse	0.112867	0.154281
289	CDS	DOX-pulse	0.0930682	0.128383
290	CDS	DOX-pulse	0.152525	0.204798
291	CDS	DOX-pulse	0.0792603	0.110043
292	CDS	DOX-pulse	0.114647	0.156587
293	CDS	DOX-pulse	0.123158	0.167561
294	CDS	DOX-pulse	0.09793	0.134786
295	CDS	DOX-pulse	0.161441	0.215916
296	CDS	DOX-pulse	0.118082	0.161026
297	CDS	DOX-pulse	0.096486	0.132887
298	CDS	DOX-pulse	0.178045	0.236395
299	CDS	DOX-pulse	0.14472	0.194995
300	CDS	DOX-pulse	0.133285	0.180511
301	CDS	DOX-pulse	0.116968	0.159588
302	CDS	DOX-pulse	0.111347	0.152309
303	CDS	DOX-pulse	0.13239	0.179372
304	CDS	DOX-pulse	0.106518	0.146027
305	CDS	DOX-pulse	0.21353	0.27921
306	CDS	DOX-pulse	0.0920171	0.126995
307	CDS	DOX-pulse	0.218767	0.285422
308	CDS	DOX-pulse	0.103734	0.142393
309	CDS	DOX-pulse	0.141266	0.190635
310	CDS	DOX-pulse	0.264616	0.338699
311	CDS	DOX-pulse	0.110537	0.151257
312	CDS	DOX-pulse	0.273587	0.348897
313	CDS	DOX-pulse	0.108745	0.148928
314	CDS	DOX-pulse	0.123546	0.168059
315	CDS	DOX-pulse	0.336078	0.418004
316	CDS	DOX-pulse	0.162199	0.216857
317	CDS	DOX-pulse	0.162647	0.217414
318	CDS	DOX-pulse	0.150742	0.202565
319	CDS	DOX-pulse	0.0909862	0.125633
320	CDS	DOX-pulse	0.15656	0.20984
321	CDS	DOX-pulse	0.120283	0.163863
322	CDS	DOX-pulse	0.171679	0.228577
323	CDS	DOX-pulse	0.105533	0.144742
324	CDS	DOX-pulse	0.124452	0.169222
325	CDS	DOX-pulse	0.146924	0.19777
326	CDS	DOX-pulse	0.0953192	0.131351
327	CDS	DOX-pulse	0.190809	0.251942
328	CDS	DOX-pulse	0.155705	0.208773
329	CDS	DOX-pulse	0.142751	0.192511
330	CDS	DOX-pulse	0.151379	0.203362
331	CDS	DOX-pulse	0.129424	0.175587
332	CDS	DOX-pulse	0.127823	0.173541
333	CDS	DOX-pulse	0.0955121	0.131605
334	CDS	DOX-pulse	0.0921634	0.127189
335	CDS	DOX-pulse	0.144526	0.19475
336	CDS	DOX-pulse	0.151703	0.203769
337	CDS	DOX-pulse	0.134902	0.182568
338	CDS	DOX-pulse	0.155764	0.208847
339	CDS	DOX-pulse	0.158602	0.212385
340	CDS	DOX-pulse	0.134153	0.181615
341	CDS	DOX-pulse	0.125677	0.170793
342	CDS	DOX-pulse	0.200418	0.263537
343	CDS	DOX-pulse	0.132437	0.179431
344	CDS	DOX-pulse	0.136026	0.183996
345	CDS	DOX-pulse	0.134081	0.181524
346	CDS	DOX-pulse	0.10352	0.142112
347	CDS	DOX-pulse	0.177081	0.235214
348	CDS	DOX-pulse	0.109049	0.149324
349	CDS	DOX-pulse	0.125659	0.17077
350	CDS	DOX-pulse	0.10784	0.14775
351	CDS	DOX-pulse	0.10105	0.13888
352	CDS	DOX-pulse	0.0953544	0.131398
353	CDS	DOX-pulse	0.102804	0.141176
354	CDS	DOX-pulse	0.157585	0.211118
355	CDS	DOX-pulse	0.123394	0.167864
356	CDS	DOX-pulse	0.100056	0.137577
357	CDS	DOX-pulse	0.160541	0.214797
358	CDS	DOX-pulse	0.114404	0.156272
359	CDS	DOX-pulse	0.117315	0.160035
360	CDS	DOX-pulse	0.118198	0.161176
361	CDS	DOX-pulse	0.116306	0.158732
362	CDS	DOX-pulse	0.171179	0.227962
363	CDS	DOX-pulse	0.104776	0.143754
364	CDS	DOX-pulse	0.146098	0.19673
365	CDS	DOX-pulse	0.102239	0.140437
366	CDS	DOX-pulse	0.0838477	0.116162
367	CDS	DOX-pulse	0.245175	0.316349
368	CDS	DOX-pulse	0.111912	0.153042
369	CDS	DOX-pulse	0.281786	0.358156
370	CDS	DOX-pulse	0.123018	0.167382
371	CDS	DOX-pulse	0.118497	0.161561
372	CDS	DOX-pulse	0.186003	0.246107
373	CDS	DOX-pulse	0.108205	0.148225
374	CDS	DOX-pulse	0.293793	0.371607
375	CDS	DOX-pulse	0.101215	0.139097
376	CDS	DOX-pulse	0.134395	0.181923
377	CDS	DOX-pulse	0.292351	0.369998
378	CDS	DOX-pulse	0.11109	0.151975
379	CDS	DOX-pulse	0.371926	0.456203
380	CDS	DOX-pulse	0.114701	0.156657
381	CDS	DOX-pulse	0.0985577	0.135611
382	CDS	DOX-pulse	0.237616	0.307564
383	CDS	DOX-pulse	0.100136	0.137682
384	CDS	DOX-pulse	0.242822	0.31362
385	CDS	DOX-pulse	0.122978	0.16733
386	CDS	DOX-pulse	0.0999424	0.137428
387	CDS	DOX-pulse	0.117129	0.159795
388	CDS	DOX-pulse	0.121832	0.165856
389	CDS	DOX-pulse	0.109153	0.149458
390	CDS	DOX-pulse	0.137268	0.185573
391	CDS	DOX-pulse	0.118985	0.16219
392	CDS	DOX-pulse	0.154557	0.20734
393	CDS	DOX-pulse	0.107977	0.147928
394	CDS	DOX-pulse	0.290817	0.368284
395	CDS	DOX-pulse	0.130565	0.177043
396	CDS	DOX-pulse	0.124105	0.168777
397	CDS	DOX-pulse	0.107876	0.147797
398	CDS	DOX-pulse	0.117835	0.160707
399	CDS	DOX-pulse	0.132712	0.179781
400	CDS	DOX-pulse	0.0952432	0.131251
401	CDS	DOX-pulse	0.124625	0.169444
402	CDS	DOX-pulse	0.111796	0.152892
403	CDS	DOX-pulse	0.0990713	0.136285
404	CDS	DOX-pulse	0.167144	0.222983
405	CDS	DOX-pulse	0.091719	0.126602
406	CDS	DOX-pulse	0.106152	0.14555
407	CDS	DOX-pulse	0.108525	0.148642
408	CDS	DOX-pulse	0.109978	0.150531
409	CDS	DOX-pulse	0.126964	0.172441
410	CDS	DOX-pulse	0.105644	0.144887
411	CDS	DOX-pulse	0.148935	0.200297
412	CDS	DOX-pulse	0.0968955	0.133426
413	CDS	DOX-pulse	0.102639	0.14096
414	CDS	DOX-pulse	0.108077	0.148058
415	CDS	DOX-pulse	0.0922859	0.127351
416	CDS	DOX-pulse	0.110108	0.1507
417	CDS	DOX-pulse	0.0976639	0.134436
418	CDS	DOX-pulse	0.101755	0.139803
419	CDS	DOX-pulse	0.170006	0.226516
420	CDS	DOX-pulse	0.0882488	0.122008
421	CDS	DOX-pulse	0.175528	0.233309
422	CDS	DOX-pulse	0.106363	0.145825
423	CDS	DOX-pulse	0.0911252	0.125817
424	CDS	DOX-pulse	0.11121	0.152131
425	CDS	DOX-pulse	0.108788	0.148983
426	CDS	DOX-pulse	0.10901	0.149273
427	CDS	DOX-pulse	0.106063	0.145433
428	CDS	DOX-pulse	0.11059	0.151326
429	CDS	DOX-pulse	0.120375	0.163982
430	CDS	DOX-pulse	0.103984	0.142719
431	CDS	DOX-pulse	0.120244	0.163813
432	CDS	DOX-pulse	0.0988777	0.136031
433	CDS	DOX-pulse	0.122534	0.166759
434	CDS	DOX-pulse	0.147869	0.198959
435	CDS	DOX-pulse	0.105481	0.144675
436	CDS	DOX-pulse	0.140807	0.190055
437	CDS	DOX-pulse	0.108123	0.148118
438	CDS	DOX-pulse	0.133368	0.180617
439	CDS	DOX-pulse	0.196315	0.258597
440	CDS	DOX-pulse	0.128808	0.1748
441	CDS	DOX-pulse	0.143587	0.193566
442	CDS	DOX-pulse	0.122662	0.166924
443	CDS	DOX-pulse	0.164849	0.220143
444	CDS	DOX-pulse	0.221523	0.28868
445	CDS	DOX-pulse	0.123793	0.168376
446	CDS	DOX-pulse	0.157192	0.210629
447	CDS	DOX-pulse	0.092279	0.127341
448	CDS	DOX-pulse	0.135687	0.183565
449	CDS	DOX-pulse	0.13129	0.177969
450	CDS	DOX-pulse	0.131276	0.177951
451	CDS	DOX-pulse	0.10579	0.145077
452	CDS	DOX-pulse	0.106671	0.146227
453	CDS	DOX-pulse	0.118706	0.161831
454	CDS	DOX-pulse	0.217648	0.284097
455	CDS	DOX-pulse	0.129396	0.175552
456	CDS	DOX-pulse	0.212406	0.277873
457	CDS	DOX-pulse	0.147557	0.198566
458	CDS	DOX-pulse	0.134799	0.182436
459	CDS	DOX-pulse	0.121485	0.16541
460	CDS	DOX-pulse	0.117863	0.160743
461	CDS	DOX-pulse	0.26802	0.342578
462	CDS	DOX-pulse	0.137456	0.185811
463	CDS	DOX-pulse	0.100814	0.13857
464	CDS	DOX-pulse	0.224508	0.292202
465	CDS	DOX-pulse	0.149487	0.200991
466	CDS	DOX-pulse	0.157122	0.210541
467	CDS	DOX-pulse	0.145425	0.195883
468	CDS	DOX-pulse	0.135638	0.183503
469	CDS	DOX-pulse	0.159445	0.213435
470	CDS	DOX-pulse	0.124801	0.169669
471	CDS	DOX-pulse	0.275999	0.351627
472	CDS	DOX-pulse	0.11266	0.154013
473	CDS	DOX-pulse	0.106259	0.145689
474	CDS	DOX-pulse	0.202764	0.266353
475	CDS	DOX-pulse	0.118655	0.161765
476	CDS	DOX-pulse	0.214519	0.280385
477	CDS	DOX-pulse	0.122549	0.166778
478	CDS	DOX-pulse	0.117022	0.159657
479	CDS	DOX-pulse	0.132052	0.178941
480	CDS	DOX-pulse	0.115809	0.15809
481	CDS	DOX-pulse	0.130016	0.176343
482	CDS	DOX-pulse	0.128376	0.174248
483	CDS	DOX-pulse	0.0977291	0.134522
484	CDS	DOX-pulse	0.139846	0.188839
485	CDS	DOX-pulse	0.120325	0.163917
486	CDS	DOX-pulse	0.131198	0.177852
487	CDS	DOX-pulse	0.169447	0.225826
488	CDS	DOX-pulse	0.165029	0.220366
489	CDS	DOX-pulse	0.171254	0.228054
490	CDS	DOX-pulse	0.143815	0.193853
491	CDS	DOX-pulse	0.152079	0.20424
492	CDS	DOX-pulse	0.134746	0.182369
493	CDS	DOX-pulse	0.0879469	0.121608
494	CDS	DOX-pulse	0.145142	0.195526
495	CDS	DOX-pulse	0.118582	0.161672
496	CDS	DOX-pulse	0.169594	0.226008
497	CDS	DOX-pulse	0.186157	0.246295
498	CDS	DOX-pulse	0.0925991	0.127764
499	CDS	DOX-pulse	0.141553	0.190997
500	CDS	DOX-pulse	0.112557	0.153879
501	CDS	DOX-pulse	0.156006	0.209149
502	CDS	DOX-pulse	0.0899602	0.124275
503	CDS	DOX-pulse	0.257033	0.330023
504	CDS	DOX-pulse	0.114224	0.156039
505	CDS	DOX-pulse	0.0966663	0.133125
506	CDS	DOX-pulse	0.259004	0.332283
507	CDS	DOX-pulse	0.135715	0.183601
508	CDS	DOX-pulse	0.130247	0.176638
509	CDS	DOX-pulse	0.104363	0.143214
510	CDS	DOX-pulse	0.107189	0.146902
511	CDS	DOX-pulse	0.111014	0.151876
512	CDS	DOX-pulse	0.100899	0.138682
513	CDS	DOX-pulse	0.106764	0.146348
514	CDS	DOX-pulse	0.101956	0.140067
515	CDS	DOX-pulse	0.10957	0.150001
516	CDS	DOX-pulse	0.13124	0.177905
517	CDS	DOX-pulse	0.0994977	0.136845
518	CDS	DOX-pulse	0.203899	0.267714
519	CDS	DOX-pulse	0.106692	0.146253
520	CDS	DOX-pulse	0.154814	0.207661
521	CDS	DOX-pulse	0.17355	0.230879
522	CDS	DOX-pulse	0.110777	0.151569
523	CDS	DOX-pulse	0.116911	0.159514
524	CDS	DOX-pulse	0.109763	0.150251
525	CDS	DOX-pulse	0.101808	0.139873
526	CDS	DOX-pulse	0.21847	0.28507
527	CDS	DOX-pulse	0.0944325	0.130183
528	CDS	DOX-pulse	0.158764	0.212587
529	CDS	DOX-pulse	0.0936665	0.129173
530	CDS	DOX-pulse	0.114753	0.156724
531	CDS	DOX-pulse	0.194192	0.256035
532	CDS	DOX-pulse	0.117543	0.16033
533	CDS	DOX-pulse	0.156652	0.209954
534	CDS	DOX-pulse	0.0942284	0.129914
535	CDS	DOX-pulse	0.104639	0.143574
536	CDS	DOX-pulse	0.163796	0.218838
537	CDS	DOX-pulse	0.106774	0.146361
538	CDS	DOX-pulse	0.532774	0.616145
539	CDS	DOX-pulse	0.0813904	0.112887
540	CDS	DOX-pulse	0.0976161	0.134374
541	CDS	DOX-pulse	0.22858	0.296992
542	CDS	DOX-pulse	0.126797	0.172228
543	CDS	DOX-pulse	0.166582	0.222288
544	CDS	DOX-pulse	0.176763	0.234823
545	CDS	DOX-pulse	0.131744	0.178547
546	CDS	DOX-pulse	0.1979	0.260507
547	CDS	DOX-pulse	0.118496	0.161561
548	CDS	DOX-pulse	0.156556	0.209835
549	CDS	DOX-pulse	0.0948448	0.130726
550	CDS	DOX-pulse	0.151996	0.204136
551	CDS	DOX-pulse	0.109995	0.150553
552	CDS	DOX-pulse	0.149686	0.201239
553	CDS	DOX-pulse	0.115465	0.157645
554	CDS	DOX-pulse	0.110831	0.151639
555	CDS	DOX-pulse	0.117238	0.159937
556	CDS	DOX-pulse	0.130763	0.177296
557	CDS	DOX-pulse	0.144456	0.194662
558	CDS	DOX-pulse	0.126739	0.172153
559	CDS	DOX-pulse	0.124716	0.169561
560	CDS	DOX-pulse	0.13683	0.185017
561	CDS	DOX-pulse	0.138146	0.186685
562	CDS	DOX-pulse	0.128326	0.174184
563	CDS	DOX-pulse	0.151688	0.20375
564	CDS	DOX-pulse	0.146637	0.197409
565	CDS	DOX-pulse	0.123255	0.167685
566	CDS	DOX-pulse	0.104552	0.143462
567	CDS	DOX-pulse	0.123565	0.168083
568	CDS	DOX-pulse	0.280637	0.356861
569	CDS	DOX-pulse	0.107437	0.147225
570	CDS	DOX-pulse	0.130178	0.176551
571	CDS	DOX-pulse	0.0937349	0.129263
572	CDS	DOX-pulse	0.117524	0.160306
573	CDS	DOX-pulse	0.170889	0.227604
574	CDS	DOX-pulse	0.137384	0.185719
575	CDS	DOX-pulse	0.127367	0.172957
576	CDS	DOX-pulse	0.115795	0.158073
577	CDS	DOX-pulse	0.0856885	0.11861
578	CDS	DOX-pulse	0.120039	0.163549
579	CDS	DOX-pulse	0.0867214	0.119982
580	CDS	DOX-pulse	0.132373	0.179349
581	CDS	DOX-pulse	0.128589	0.174521
582	CDS	DOX-pulse	0.0957307	0.131893
583	CDS	DOX-pulse	0.115407	0.15757
584	CDS	DOX-pulse	0.108202	0.148222
585	CDS	DOX-pulse	0.144685	0.194951
586	CDS	DOX-pulse	0.118818	0.161975
587	CDS	DOX-pulse	0.165457	0.220896
588	CDS	DOX-pulse	0.279258	0.355308
589	CDS	DOX-pulse	0.0950146	0.13095
590	CDS	DOX-pulse	0.258068	0.33121
591	CDS	DOX-pulse	0.11556	0.157768
592	CDS	DOX-pulse	0.123097	0.167482
593	CDS	DOX-pulse	0.103205	0.141701
594	CDS	DOX-pulse	0.106372	0.145837
595	CDS	DOX-pulse	0.108903	0.149133
596	CDS	DOX-pulse	0.110686	0.15145
597	CDS	DOX-pulse	0.096258	0.132587
598	CDS	DOX-pulse	0.103187	0.141678
599	CDS	DOX-pulse	0.115821	0.158105
600	CDS	DOX-pulse	0.117134	0.159802
601	CDS	DOX-pulse	0.140694	0.189912
602	CDS	DOX-pulse	0.0895073	0.123676
603	CDS	DOX-pulse	0.161231	0.215655
604	CDS	DOX-pulse	0.123012	0.167373
605	CDS	DOX-pulse	0.117173	0.159853
606	CDS	DOX-pulse	0.155763	0.208846
607	CDS	DOX-pulse	0.102424	0.140679
608	CDS	DOX-pulse	0.111633	0.152681
609	CDS	DOX-pulse	0.103219	0.141719
610	CDS	DOX-pulse	0.137261	0.185564
611	CDS	DOX-pulse	0.110038	0.150609
612	CDS	DOX-pulse	0.134007	0.18143
613	CDS	DOX-pulse	0.153167	0.205601
614	CDS	DOX-pulse	0.0935164	0.128975
615	CDS	DOX-pulse	0.152045	0.204197
616	CDS	DOX-pulse	0.105031	0.144086
617	CDS	DOX-pulse	0.154612	0.207408
618	CDS	DOX-pulse	0.0932299	0.128597
619	CDS	DOX-pulse	0.163537	0.218517
620	CDS	DOX-pulse	0.143411	0.193343
621	CDS	DOX-pulse	0.117431	0.160186
622	CDS	DOX-pulse	0.141809	0.191322
623	CDS	DOX-pulse	0.122951	0.167295
624	CDS	DOX-pulse	0.11407	0.155839
625	CDS	DOX-pulse	0.144303	0.194469
626	CDS	DOX-pulse	0.118132	0.161091
627	CDS	DOX-pulse	0.198351	0.26105
628	CDS	DOX-pulse	0.105392	0.144558
629	CDS	DOX-pulse	0.0810429	0.112424
630	CDS	DOX-pulse	0.147969	0.199083
631	CDS	DOX-pulse	0.194995	0.257004
632	CDS	DOX-pulse	0.182659	0.242035
633	CDS	DOX-pulse	0.158081	0.211736
634	CDS	DOX-pulse	0.0962143	0.13253
635	CDS	DOX-pulse	0.156813	0.210155
636	CDS	DOX-pulse	0.113935	0.155665
637	CDS	DOX-pulse	0.151238	0.203187
638	CDS	DOX-pulse	0.162433	0.217147
639	CDS	DOX-pulse	0.148011	0.199137
640	CDS	DOX-pulse	0.131683	0.17847
641	CDS	DOX-pulse	0.201782	0.265176
642	CDS	DOX-pulse	0.102142	0.14031
643	CDS	DOX-pulse	0.128705	0.174668
644	CDS	DOX-pulse	0.140367	0.189498
645	CDS	DOX-pulse	0.140908	0.190182
646	CDS	DOX-pulse	0.115189	0.157288
647	CDS	DOX-pulse	0.127578	0.173227
648	CDS	DOX-pulse	0.112914	0.154342
649	CDS	DOX-pulse	0.103504	0.142092
650	CDS	DOX-pulse	0.130272	0.17667
651	CDS	DOX-pulse	0.187324	0.247713
652	CDS	DOX-pulse	0.108605	0.148745
653	CDS	DOX-pulse	0.132781	0.179869
654	CDS	DOX-pulse	0.194732	0.256687
655	CDS	DOX-pulse	0.0918967	0.126836
656	CDS	DOX-pulse	0.154165	0.206849
657	CDS	DOX-pulse	0.107458	0.147252
658	CDS	DOX-pulse	0.116311	0.158739
659	CDS	DOX-pulse	0.159073	0.212971
660	CDS	DOX-pulse	0.111261	0.152198
661	CDS	DOX-pulse	0.160632	0.21491
662	CDS	DOX-pulse	0.132224	0.17916
663	CDS	DOX-pulse	0.194345	0.256219
664	CDS	DOX-pulse	0.150874	0.20273
665	CDS	DOX-pulse	0.18702	0.247345
666	CDS	DOX-pulse	0.114591	0.156514
667	CDS	DOX-pulse	0.125321	0.170337
668	CDS	DOX-pulse	0.127401	0.173
669	CDS	DOX-pulse	0.0924506	0.127568
670	CDS	DOX-pulse	0.150275	0.201979
671	CDS	DOX-pulse	0.155328	0.208302
672	CDS	DOX-pulse	0.224022	0.291629
673	CDS	DOX-pulse	0.104336	0.143179
674	CDS	DOX-pulse	0.0949512	0.130867
675	CDS	DOX-pulse	0.118626	0.161728
676	CDS	DOX-pulse	0.232632	0.301742
677	CDS	DOX-pulse	0.139045	0.187824
678	CDS	DOX-pulse	0.180366	0.239235
679	CDS	DOX-pulse	0.170076	0.226602
680	CDS	DOX-pulse	0.115357	0.157506
681	CDS	DOX-pulse	0.0908519	0.125455
682	CDS	DOX-pulse	0.161086	0.215475
683	CDS	DOX-pulse	0.100172	0.13773
684	CDS	DOX-pulse	0.124408	0.169165
685	CDS	DOX-pulse	0.116391	0.158843
686	CDS	DOX-pulse	0.127141	0.172668
687	CDS	DOX-pulse	0.230958	0.299781
688	CDS	DOX-pulse	0.0859724	0.118987
689	CDS	DOX-pulse	0.0914785	0.126284
690	CDS	DOX-pulse	0.113661	0.15531
691	CDS	DOX-pulse	0.0951798	0.131168
692	CDS	DOX-pulse	0.135528	0.183363
693	CDS	DOX-pulse	0.164655	0.219902
694	CDS	DOX-pulse	0.134355	0.181872
695	CDS	DOX-pulse	0.107204	0.14692
696	CDS	DOX-pulse	0.380629	0.465325
697	CDS	DOX-pulse	0.177816	0.236114
698	CDS	DOX-pulse	0.19608	0.258314
699	CDS	DOX-pulse	0.12926	0.175378
700	CDS	DOX-pulse	0.147658	0.198692
701	CDS	DOX-pulse	0.188816	0.249525
702	CDS	DOX-pulse	0.100293	0.137887
703	CDS	DOX-pulse	0.285815	0.362683
704	CDS	DOX-pulse	0.194927	0.256922
705	CDS	DOX-pulse	0.210372	0.27545
706	CDS	DOX-pulse	0.180095	0.238903
707	CDS	DOX-pulse	0.211882	0.277249
708	CDS	DOX-pulse	0.14036	0.189489
709	CDS	DOX-pulse	0.181073	0.240098
710	CDS	DOX-pulse	0.126816	0.172251
711	CDS	DOX-pulse	0.126377	0.171689
712	CDS	DOX-pulse	0.289953	0.367318
713	CDS	DOX-pulse	0.120533	0.164186
714	CDS	DOX-pulse	0.281201	0.357497
715	CDS	DOX-pulse	0.121753	0.165755
716	CDS	DOX-pulse	0.136002	0.183966
717	CDS	DOX-pulse	0.380162	0.464838
718	CDS	DOX-pulse	0.111616	0.152659
719	CDS	DOX-pulse	0.19045	0.251507
720	CDS	DOX-pulse	0.0851681	0.117919
721	CDS	DOX-pulse	0.138748	0.187448
722	CDS	DOX-pulse	0.104748	0.143717
723	CDS	DOX-pulse	0.174119	0.231579
724	CDS	DOX-pulse	0.129977	0.176293
725	CDS	DOX-pulse	0.149759	0.201331
726	CDS	DOX-pulse	0.143895	0.193954
727	CDS	DOX-pulse	0.166508	0.222196
728	CDS	DOX-pulse	0.142926	0.192731
729	CDS	DOX-pulse	0.158546	0.212315
730	CDS	DOX-pulse	0.138732	0.187428
731	CDS	DOX-pulse	0.118401	0.161438
732	CDS	DOX-pulse	0.189421	0.25026
733	CDS	DOX-pulse	0.157103	0.210517
734	CDS	DOX-pulse	0.104185	0.142982
735	CDS	DOX-pulse	0.225431	0.293289
736	CDS	DOX-pulse	0.157238	0.210686
737	CDS	DOX-pulse	0.161571	0.216078
738	CDS	DOX-pulse	0.125836	0.170997
739	CDS	DOX-pulse	0.114265	0.156092
740	CDS	DOX-pulse	0.0919223	0.12687
741	CDS	DOX-pulse	0.12179	0.165803
742	CDS	DOX-pulse	0.102016	0.140145
743	CDS	DOX-pulse	0.0889358	0.122919
744	CDS	DOX-pulse	0.0838255	0.116132
745	CDS	DOX-pulse	0.114603	0.15653
746	CDS	DOX-pulse	0.093016	0.128315
747	CDS	DOX-pulse	0.176619	0.234648
748	CDS	DOX-pulse	0.153372	0.205858
749	CDS	DOX-pulse	0.226339	0.294358
750	CDS	DOX-pulse	0.15971	0.213764
751	CDS	DOX-pulse	0.120502	0.164145
752	CDS	DOX-pulse	0.126328	0.171627
753	CDS	DOX-pulse	0.0956114	0.131736
754	CDS	DOX-pulse	0.0965856	0.133018
755	CDS	DOX-pulse	0.0946235	0.130435
756	CDS	DOX-pulse	0.143143	0.193006
757	CDS	DOX-pulse	0.119551	0.16292
758	CDS	DOX-pulse	0.107742	0.147622
759	CDS	DOX-pulse	0.104227	0.143037
760	CDS	DOX-pulse	0.131556	0.178308
761	CDS	DOX-pulse	0.11492	0.15694
762	CDS	DOX-pulse	0.303101	0.381949
763	CDS	DOX-pulse	0.130108	0.176461
764	CDS	DOX-pulse	0.214746	0.280654
765	CDS	DOX-pulse	0.114039	0.1558
766	CDS	DOX-pulse	0.114128	0.155915
767	CDS	DOX-pulse	0.104687	0.143638
768	CDS	DOX-pulse	0.105804	0.145096
769	CDS	DOX-pulse	0.10821	0.148231
770	CDS	DOX-pulse	0.162091	0.216724
771	CDS	DOX-pulse	0.119277	0.162568
772	CDS	DOX-pulse	0.143733	0.19375
773	CDS	DOX-pulse	0.110552	0.151276
774	CDS	DOX-pulse	0.149034	0.200421
775	CDS	DOX-pulse	0.101384	0.139318
776	CDS	DOX-pulse	0.162043	0.216663
777	CDS	DOX-pulse	0.134459	0.182005
778	CDS	DOX-pulse	0.0827078	0.114644
779	CDS	DOX-pulse	0.175125	0.232814
780	CDS	DOX-pulse	0.0833138	0.115451
781	CDS	DOX-pulse	0.0993497	0.13665
782	CDS	DOX-pulse	0.149906	0.201516
783	CDS	DOX-pulse	0.124494	0.169277
784	CDS	DOX-pulse	0.127404	0.173004
785	CDS	DOX-pulse	0.0964939	0.132898
786	CDS	DOX-pulse	0.140792	0.190036
787	CDS	DOX-pulse	0.14998	0.201609
788	CDS	DOX-pulse	0.0936323	0.129128
789	CDS	DOX-pulse	0.179066	0.237644
790	CDS	DOX-pulse	0.121458	0.165376
791	CDS	DOX-pulse	0.142536	0.192239
792	CDS	DOX-pulse	0.140049	0.189096
793	CDS	DOX-pulse	0.130995	0.177592
794	CDS	DOX-pulse	0.116508	0.158993
795	CDS	DOX-pulse	0.115853	0.158147
796	CDS	DOX-pulse	0.185342	0.245303
[truncated: 2,804 more rows]

## Sheet: Fig4F_Data
S1 Data
Figure 4F
RT-qPCR analysis of unsynchronized SuSa cells in log growth phase (log) relative to a time course following release from synchronization with gapmer-mediated Control (CTRL) or DUX4 knockdown (kd).
Synchronized SuSa cells			RPL27		DUX4						H3.XY						ZSCAN4						LEUTX
time point	Treatment	Replicate	Ct Mean		Ct Mean	dCt (relative to RPL27)	ddCt (relative to avg log)	2^-ddCt	STDEV		Ct Mean	dCt (relative to RPL27)	ddCt (relative to avg log)	2^-ddCt	STDEV		Ct Mean	dCt (relative to RPL27)	ddCt (relative to avg log)	2^-ddCt	STDEV		Ct Mean	dCt (relative to RPL27)	ddCt (relative to avg log)	2^-ddCt	STDEV
log	untreated	1	15.0366		26.8565	11.8199	-0.354759	1.27877	0.229436		26.0627	11.0262	-0.0343094	1.02407	0.0211646		29.3432	14.3066	-0.409424	1.32816	0.270288		30.2469	15.2104	-0.606286	1.52234	0.430814
		2	14.3801		26.7813	12.4012	0.226548	0.854678			25.464	11.084	0.0234985	0.983844			29.3903	15.0102	0.294147	0.815554			30.7706	16.3906	0.573947	0.671777
		3	14.5878		26.8906	12.3029	0.128211	0.914966			25.659	11.0713	0.0108109	0.992534			29.4191	14.8313	0.115278	0.923205			30.4367	15.849	0.0323397	0.977833
24h	CTRL Gapmer	1	15.8867		25.826	9.9393	-2.23535	4.70878	0.884305		23.0135	7.12686	-3.9336	15.2803	0.955519		27.6178	11.7311	-2.98492	7.91679	0.809697		26.9955	11.1088	-4.70783	26.1335	1.75812
		2	16.0722		26.1441	10.0719	-2.10272	4.29518			23.2317	7.15954	-3.90092	14.9381			27.703	11.6308	-3.08522	8.48679			27.3527	11.2805	-4.53613	23.2012
		3	16.1204		25.7122	9.59182	-2.58284	5.99117			23.1158	6.99545	-4.06501	16.7375			27.5863	11.4659	-3.25012	9.51448			27.4143	11.2939	-4.52273	22.9868
	DUX4 Gapmers	1	15.2427		30.2306	14.9879	2.81324	0.142276	0.0153048		24.9568	9.71416	-1.3463	2.54259	0.152871		28.9205	13.6778	-1.03828	2.05377	0.358523		30.2735	15.0308	-0.78584	1.7241	0.229722
		2	15.528		30.2406	14.7126	2.53795	0.172188			25.1746	9.6466	-1.41386	2.6645			29.8132	14.2852	-0.430882	1.34806			30.8136	15.2856	-0.531078	1.44501
		3	15.3001		30.093	14.7929	2.61829	0.16286			25.1213	9.82123	-1.23923	2.36072			29.1594	13.8594	-0.85669	1.81088			30.7736	15.4735	-0.343107	1.26849
48h	CTRL Gapmer	1	15.4078		26.8554	11.4476	-0.727046	1.65525	0.0519607		22.7758	7.36805	-3.69241	12.9279	0.998359		27.003	11.5953	-3.12076	8.69844	0.464987		27.0788	11.671	-4.14561	17.6991	1.67405
		2	15.3771		26.8526	11.4754	-0.699231	1.62364			22.5383	7.16114	-3.89932	14.9215			27.0227	11.6456	-3.07045	8.40037			26.817	11.4399	-4.37674	20.7745
		3	15.3316		26.7195	11.3879	-0.786745	1.72518			22.6024	7.2708	-3.78966	13.8294			26.8285	11.4969	-3.21914	9.3123			26.9711	11.6395	-4.17716	18.0905
	DUX4 Gapmers	1	15.4566		30.3885	14.9319	2.75724	0.147907	0.0496002		25.7718	10.3152	-0.745277	1.6763	0.125672		30.0274	14.5708	-0.14526	1.10593	0.143578		32.0335	16.5769	0.760287	0.590379	0.305855
		2	15.448		30.9705	15.5225	3.34782	0.0982215			25.5775	10.1295	-0.930989	1.90658			30.4316	14.9835	0.267483	0.830768			31.0554	15.6074	-0.209265	1.1561
		3	15.6644		30.1797	14.5153	2.34065	0.197422			25.8152	10.1508	-0.9097	1.87866			30.3246	14.6602	-0.0558459	1.03947			31.3771	15.7126	-0.104019	1.07476
72h	CTRL Gapmer	1	15.0862		27.0875	12.0013	-0.173369	1.12769	0.165551		21.7831	6.69685	-4.36361	20.5862	3.51709		26.584	11.4978	-3.21824	9.30654	1.59067		26.3705	11.2842	-4.53241	23.1416	4.95606
		2	14.6349		27.122	12.4871	0.312462	0.805266			21.7927	7.15776	-3.9027	14.9565			26.7233	12.0884	-2.62768	6.18032			26.7168	12.0819	-3.73471	13.3125
		3	14.8113		26.9409	12.1296	-0.0450252	1.0317			22.0521	7.24089	-3.81957	14.119			26.4822	11.6709	-3.04512	8.25413			26.3547	11.5434	-4.27323	19.3361
	DUX4 Gapmers	1	14.832		31.1819	16.3498	4.17517	0.055354	0.0128704		25.2367	10.4047	-0.655796	1.57549	0.218681		30.9904	16.1584	1.44233	0.367972	0.215209		31.9224	17.0904	1.27373	0.413589	0.132322
		2	15.0363		30.8421	15.8058	3.63112	0.0807096			25.5737	10.5374	-0.523068	1.43701			31.4946	16.4583	1.74225	0.298903			31.6219	16.5856	0.768932	0.586852
		3	15.0335		31.1697	16.1362	3.96151	0.0641897			25.1944	10.1609	-0.899584	1.86553			30.2613	15.2278	0.511773	0.70136			31.4205	16.387	0.570332	0.673462

## Sheet: Fig4H_Data
S1 Data
Figure 4H
RT-qPCR analysis of SuSa cells treated with or without IFNγ and sorted based on high versus low MHC-I surface levels.
Synchronized SuSa, 72h		RPL27		H3.XY					ZSCAN4					LEUTX
Samples	Replicate	Ct Mean		Ct Mean	dCt (relative to avg RPL27)	2^-dCT	STDEV		Ct Mean	dCt (relative to avg RPL27)	2^-CT	STDEV		Ct Mean	dCt (relative to avg RPL27)	2^-dCT	STDEV
-IFNg total	1	17.9178		22.4462	4.50206	0.0441311	0.00130606		25.3763	7.43217	0.00579019	0.000648828		25.9821	8.03797	0.00380478	0.000338247
	2	17.9306		22.5293	4.5852	0.0416599			25.0877	7.1436	0.00707232			25.9083	7.9642	0.00400439
	3	17.9839		22.4627	4.51858	0.0436285			25.2642	7.32009	0.00625797			26.168	8.22386	0.00334481
+IFNg total	1	17.3302		22.636	5.28884	0.02558	0.00245581		25.7587	8.41154	0.0029368	0.000151246		26.219	8.87186	0.00213454	0.0003877
	2	17.5043		22.5433	5.19618	0.0272768			25.6573	8.31012	0.00315067			26.2826	8.93543	0.00204253
	3	17.2069		22.386	5.03883	0.0304201			25.6218	8.2747	0.00322899			25.8507	8.50357	0.00275531
low MHCI FACS	1	19.4223		22.4934	3.07889	0.118348	0.00514341		25.8042	6.38972	0.0119262	0.00133614		26.1489	6.7344	0.00939169	0.000188612
	2	19.408		22.5971	3.18265	0.110135			25.5381	6.1236	0.0143421			26.2035	6.78905	0.00904255
	3	19.4131		22.6137	3.19922	0.108878			25.778	6.36349	0.0121451			26.1955	6.78096	0.00909343
high MHCI FACS	1	18.0855		22.8918	4.83651	0.0349999	0.00207263		26.4019	8.34652	0.00307218	0.000509473		27.3633	9.30798	0.00157768	7.5524e-05
	2	18.0939		22.742	4.68664	0.0388312			26.2362	8.18089	0.00344593			27.4852	9.42989	0.00144984
	3	17.9867		22.7624	4.70704	0.038286			25.9926	7.93722	0.00407998			27.3581	9.30273	0.00158343

## Sheet: S1Fig_Data
S1 Data
S1B Figure
RT-qPCR analysis of mRNA levels following cellular fractionation.
MB135iDUX4 myoblasts		RPL27				HLA-A				HLA-B				HLA-C				PSMB8				PSBM9				PSBM10				HSATII				H3.X/Y
Treatment	Replicate	Ct Mean	2^-Ct	STDEV		Ct Mean	2^-Ct	STDEV		Ct Mean	2^-Ct	STDEV		Ct Mean	2^-Ct	STDEV		Ct Mean	2^-Ct	STDEV		Ct Mean	2^-Ct	STDEV		Ct Mean	2^-Ct	STDEV		Ct Mean	2^-Ct	STDEV		Ct Mean	2^-Ct	STDEV
IFNg_Whole Cell Lysate	1	19.3062	1.54264e-06	1.07488e-07		18.2051	3.30921e-06	6.30556e-07		17.0525	7.35662e-06	5.10322e-07		16.9355	7.97811e-06	6.97161e-07		19.9318	9.99836e-07	1.11034e-07		18.8655	2.09378e-06	1.80342e-07		20.1659	8.50069e-07	6.23272e-08		21.2866	3.90926e-07	2.05495e-08		21.6046	3.136e-07	2.46283e-08
	2	19.5055	1.34355e-06			18.1679	3.39555e-06			17.0932	7.15216e-06			17.207	6.60957e-06			20.2835	7.83546e-07			19.0854	1.79772e-06			20.0039	9.51128e-07			21.4243	3.55338e-07			21.7412	2.85266e-07
	3	19.3338	1.51335e-06			17.7804	4.44197e-06			17.2561	6.3884e-06			17.1114	7.06269e-06			20.1693	8.48103e-07			18.8447	2.12416e-06			20.1876	8.37398e-07			21.4243	3.55328e-07			21.85	2.6454e-07
IFNg_Cytoplasmic Fraction	1	18.6756	2.38833e-06	2.73793e-07		18.2263	3.26087e-06	2.26507e-07		16.9493	7.90235e-06	2.07901e-07		17.2215	6.54367e-06	3.50893e-07		20.0676	9.10016e-07	1.13069e-07		19.2326	1.62335e-06	2.63719e-07		20.087	8.97887e-07	8.87316e-08		23.2982	9.6949e-08	1.11709e-08		21.4274	3.54577e-07	4.64479e-08
	2	18.9368	1.99272e-06			18.2953	3.10859e-06			16.9475	7.9122e-06			17.1435	6.90689e-06			20.0709	9.07948e-07			18.8537	2.11092e-06			20.3242	7.61723e-07			23.63	7.70292e-08			21.838	2.66758e-07
	3	19.0342	1.86264e-06			18.4383	2.81524e-06			16.8842	8.26727e-06			17.2981	6.20525e-06			20.4193	7.1315e-07			18.902	2.04135e-06			20.3831	7.31244e-07			23.6077	7.82274e-08			21.7454	2.84437e-07
IFNg_Nuclear Fraction	1	20.9824	4.82675e-07	5.58422e-08		18.8068	2.18069e-06	1.11188e-07		17.8641	4.19141e-06	2.00097e-07		18.2477	3.21279e-06	2.8366e-07		21.2538	3.99909e-07	7.58344e-08		20.8263	5.37848e-07	8.68771e-08		20.8019	5.47025e-07	3.14009e-08		21.042	4.63166e-07	5.52026e-08		22.6538	1.51545e-07	1.03349e-08
	2	21.2966	3.88221e-07			18.918	2.01885e-06			18.0065	3.79754e-06			18.3831	2.92507e-06			21.5183	3.32933e-07			20.4499	6.98195e-07			20.9496	4.93775e-07			21.4295	3.54058e-07			22.7458	1.42177e-07
	3	20.9694	4.8706e-07			18.7733	2.23185e-06			17.9559	3.93312e-06			18.1274	3.49237e-06			20.9777	4.8427e-07			20.7679	5.6006e-07			20.7961	5.49235e-07			21.1721	4.23227e-07			22.5502	1.62817e-07
DOX+IFNg_Whole Cell Lysate	1	18.7158	2.32265e-06	2.49628e-07		19.296	1.55356e-06	1.73814e-07		18.2729	3.15723e-06	1.6048e-07		18.1504	3.43694e-06	1.84487e-07		21.2708	3.95227e-07	5.13596e-08		20.1157	8.80152e-07	3.89765e-08		21.282	3.92162e-07	8.66693e-09		15.1944	2.66698e-05	2.57181e-06		16.8472	8.48161e-06	5.78051e-07
	2	18.8975	2.0478e-06			19.0069	1.89829e-06			18.1415	3.45839e-06			18.0461	3.69474e-06			21.1568	4.27738e-07			20.1589	8.54197e-07			21.2704	3.95336e-07			14.9509	3.15731e-05			16.6791	9.52999e-06
	3	18.5832	2.54617e-06			19.177	1.68716e-06			18.1644	3.40392e-06			18.1929	3.33723e-06			20.9435	4.95867e-07			20.2472	8.03517e-07			21.2231	4.08507e-07			15.0024	3.04673e-05			16.6946	9.42783e-06
DOX+IFNg_Cytoplasmic Fraction	1	19.0736	1.81247e-06	3.42494e-07		19.5415	1.31042e-06	7.66548e-08		18.6288	2.46707e-06	1.38875e-07		18.5291	2.64345e-06	1.52139e-07		21.6568	3.02442e-07	5.47879e-08		20.3194	7.64252e-07	4.8384e-08		21.9275	2.50701e-07	3.44676e-08		18.1555	3.42496e-06	1.04214e-07		17.2493	6.41843e-06	3.76106e-07
	2	18.7044	2.34104e-06			19.4595	1.38707e-06			18.7212	2.31393e-06			18.5062	2.68587e-06			21.2144	4.10993e-07			20.4905	6.78819e-07			21.5837	3.18162e-07			18.0703	3.63339e-06			17.1124	7.05736e-06
	3	19.1665	1.69944e-06			19.6285	1.23376e-06			18.8007	2.18983e-06			18.6663	2.40372e-06			21.4721	3.4377e-07			20.3258	7.60893e-07			21.6844	2.96711e-07			18.1118	3.53017e-06			17.1075	7.08169e-06
DOX+IFNg_Nuclear Fraction	1	21.5378	3.28453e-07	3.88628e-08		20.3272	7.60134e-07	6.88593e-08		19.5711	1.28387e-06	1.3042e-07		19.9268	1.0033e-06	3.65414e-08		22.9378	1.24466e-07	2.09769e-09		22.6171	1.55445e-07	8.09783e-09		22.4847	1.70387e-07	2.33239e-09		15.192	2.67149e-05	2.87071e-06		18.0413	3.70703e-06	1.49451e-07
	2	21.3273	3.80039e-07			20.6116	6.24156e-07			19.8242	1.07725e-06			20.0334	9.31867e-07			22.9224	1.25795e-07			22.747	1.42057e-07			22.4706	1.72063e-07			15.126	2.79646e-05			17.9788	3.87121e-06
	3	21.6499	3.03896e-07			20.5024	6.73245e-07			19.8713	1.04269e-06			19.9992	9.54226e-07			22.8909	1.28576e-07			22.606	1.56643e-07			22.4462	1.74995e-07			15.4406	2.24867e-05			18.0945	3.57281e-06

## Sheet: S2Fig_Data
S1 Data
S2B Figure
RT-qPCR analysis shows no effect of MG132 or Bafilomycin on relative mRNA levels.
MB135iDUX4 myoblasts			GAPDH		RPL27					H3.XY					PSMB8					PSMB9					PSMB10					HLA-A					HLA-B					HLA-C
Treatment		Replicate	Ct		Ct	dCt (relative to GAPDH)	2^-dCt	STDEV		Ct	dCt (relative to GAPDH)	2^-dCt	STDEV		Ct	dCt (relative to GAPDH)	2^-Ct	STDEV		Ct	dCt (relative to GAPDH)	2^-Ct	STDEV		Ct	dCt (relative to GAPDH)	2^-Ct	STDEV		Ct	dCt (relative to GAPDH)	2^-Ct	STDEV		Ct	dCt (relative to GAPDH)	2^-Ct	STDEV		Ct	dCt (relative to GAPDH)	2^-Ct	STDEV
No DOX	DMSO	1	13.1413		14.9668	1.82548	0.282148	0.198759		21.4541	6.48735	0.0111459	0.00237458		22.6217	9.48044	0.00139992	0.000578669		24.2405	11.0992	0.000455829	8.86115e-05		22.5503	9.40898	0.00147101	0.000157914		18.4681	5.32683	0.0249152	0.0057596		17.4073	4.26597	0.0519774	0.0142821		17.7147	4.57344	0.0420007	0.00330983
		2	13.6233		14.5894	0.966126	0.511879			21.4858	6.89639	0.00839421			22.8689	9.24568	0.0016473			24.3035	10.6802	0.00060944			22.7585	9.13522	0.00177838			18.4408	4.81758	0.035462			17.4689	3.8456	0.0695599			18.3568	4.73358	0.0375882
		3	13.6176		14.1783	0.560722	0.677963			21.462	7.2837	0.00641783			22.2598	8.64228	0.00250273			24.2984	10.6809	0.000609177			22.9401	9.32255	0.00156182			18.4874	4.86985	0.0342002			17.2567	3.6391	0.0802642			18.4327	4.81519	0.0355209
	IFNg	1	13.3856		15.2347	1.84902	0.27758	0.039493		21.6421	6.40746	0.0117805	0.00218035		19.1107	5.72507	0.0189052	0.00187431		18.0119	4.62631	0.0404896	0.0108794		18.9976	5.61191	0.0204477	0.00111703		16.4118	3.0262	0.12275	0.0207895		15.0824	1.69679	0.308472	0.0274753		16.473	3.08731	0.117659	0.0163296
		2	13.3948		14.8918	1.49707	0.354271			21.9304	7.03853	0.00760663			19.0424	5.64769	0.0199469			18.1133	4.71851	0.0379827			18.9872	5.59243	0.0207258			16.6056	3.21087	0.108002			15.1237	1.72892	0.301679			16.8174	3.42265	0.0932567
		3	13.1268		14.7163	1.58947	0.332294			21.5777	6.86147	0.00859988			19.0651	5.93832	0.0163075			18.7338	5.60697	0.0205179			18.6003	5.47352	0.0225065			16.7402	3.61336	0.0817089			15.0822	1.95539	0.257852			16.6553	3.52848	0.0866604
	IFNg+0.5uM MG132	1	13.6692		14.2436	0.57432	0.671603	0.116882		21.2524	7.00888	0.00776458	0.000603042		19.8122	6.14294	0.0141511	0.0033691		19.3245	5.65526	0.0198425	0.00289488		19.5271	5.85788	0.0172426	0.00404422		16.0133	2.34402	0.19696	0.0279582		14.8107	1.14151	0.453284	0.0469833		16.4343	2.76506	0.147107	0.024092
		2	13.2889		14.4788	1.18995	0.438317			21.2815	6.80267	0.0089576			20.3287	7.03982	0.0075998			18.9608	5.67198	0.0196138			20.0494	6.76055	0.00922296			16.0345	2.74561	0.149104			14.7634	1.4745	0.359859			16.5314	3.24256	0.105655
		3	13.4142		14.2305	0.816278	0.567905			21.1064	6.87588	0.00851438			20.1305	6.71627	0.00951046			19.5005	6.08627	0.014718			19.5578	6.14361	0.0141445			16.1707	2.75646	0.147986			14.7439	1.3297	0.39785			16.6643	3.25007	0.105107
	IFNg+0.5uM BAF	1	13.0053		14.1402	1.13487	0.455375	0.0507147		21.1515	7.01135	0.00775125	0.000576977		18.5302	5.52491	0.0217188	0.0036038		17.988	4.9827	0.0316269	0.00258677		18.6321	5.62677	0.0202383	0.00210758		16.3548	3.34946	0.0981096	0.00633193		14.9718	1.96652	0.25587	0.032467		16.4359	3.43062	0.092743	0.00469384
		2	12.7446		14.1644	1.41981	0.373761			21.3013	7.13688	0.00710532			18.4939	5.74926	0.0185909			17.9385	5.19386	0.0273207			18.6844	5.93982	0.0162905			16.2395	3.49485	0.0887044			15.0033	2.25875	0.208953			16.3292	3.58458	0.0833555
		3	12.8675		14.3318	1.4643	0.362411			21.2521	6.92027	0.00825641			18.9722	6.1047	0.0145313			17.8352	4.96772	0.0319571			18.7471	5.8796	0.016985			16.406	3.53847	0.0860629			15.2369	2.36934	0.193534			16.3737	3.50619	0.0880098
DOX pulse, 68h	DMSO	1	13.4414		14.744	1.30253	0.405413	0.176389		15.9126	1.16859	0.444856	0.103612		22.9964	9.55496	0.00132944	0.000377501		25.2791	11.8376	0.000273223	6.43441e-05		23.9871	10.5457	0.000669021	0.000217151		18.4009	4.95945	0.0321408	0.00725617		18.1542	4.71272	0.0381355	0.0140336		18.7709	5.32947	0.0248696	0.00884033
		2	14.0576		14.4613	0.403731	0.755901			15.8358	1.37449	0.385688			22.969	8.91144	0.00207678			25.4095	11.352	0.000382575			23.8854	9.82781	0.00110036			18.5959	4.53829	0.0430367			18.0178	3.96026	0.0642456			18.6909	4.63337	0.0402918
		3	13.5603		14.2607	0.700349	0.615423			16.3	2.03929	0.243283			22.8389	9.27857	0.00161018			25.4197	11.8593	0.000269143			23.633	10.0727	0.000928562			18.6539	5.09359	0.0292872			18.1244	4.56412	0.042273			18.8769	5.31659	0.0250927
	IFNg	1	13.6441		14.7114	1.06734	0.4772	0.0458275		16.3564	1.64505	0.319736	0.0380547		19.8215	6.17747	0.0138164	0.00184298		18.8375	5.19349	0.0273277	0.00122926		19.6508	6.00674	0.0155521	0.00232226		17.3325	3.68849	0.077563	0.0104894		16.0591	2.41503	0.187501	0.0234497		17.2811	3.63703	0.0803795	0.0106373
		2	13.6641		14.761	1.09688	0.467527			16.285	1.52402	0.347716			19.773	6.10889	0.014489			18.802	5.13791	0.0284011			19.5185	5.85437	0.0172846			17.0081	3.344	0.0984817			16.0452	2.38108	0.191966			17.3418	3.67765	0.0781478
		3	13.7887		14.6478	0.859101	0.551296			16.5239	1.87605	0.272429			19.6425	5.85381	0.0172913			18.8582	5.06952	0.0297799			19.4218	5.63305	0.0201503			17.2723	3.48362	0.0893975			15.908	2.11926	0.230165			17.1459	3.35718	0.0975864
	IFNg+0.5uM MG132	1	14.0885		14.3788	0.290312	0.817725	0.104034		15.9551	1.57634	0.335332	0.0258929		20.7109	6.62247	0.0101493	0.001109		19.8017	5.71321	0.0190613	0.00280534		20.7942	6.70573	0.00958017	0.00166262		16.9881	2.89963	0.134006	0.0200843		15.8985	1.81003	0.285184	0.0263031		17.4655	3.37706	0.0962505	0.00482575
		2	14.0175		14.6709	0.653466	0.635751			16.2878	1.61692	0.326031			20.5771	6.5596	0.0106014			19.9964	5.97893	0.0158548			20.3395	6.32199	0.0124994			17.1997	3.18226	0.110165			15.9275	1.91006	0.266082			17.5469	3.52945	0.0866026
		3	13.7724		14.4176	0.64528	0.639369			15.8334	1.41581	0.3748			20.6516	6.87919	0.00849486			19.9864	6.21403	0.0134707			20.1037	6.33134	0.0124187			17.1822	3.40984	0.0940885			15.8728	2.10046	0.233185			17.22	3.44768	0.0916529
	IFNg+0.5uM BAF	1	13.3094		14.5228	1.2134	0.43125	0.120408		15.941	1.41821	0.374176	0.0357838		19.95	6.64062	0.0100225	0.00543901		18.7159	5.40655	0.0235758	0.00193167		20.0592	6.74988	0.00929149	0.00148644		16.9952	3.68585	0.0777048	0.0096149		15.8674	2.55804	0.169807	0.0208152		16.9674	3.65808	0.0792149	0.0130222
		2	13.6257		14.4639	0.83823	0.559329			16.0861	1.62221	0.324837			19.7795	6.1538	0.014045			18.8593	5.23363	0.0265779			19.9873	6.36155	0.0121614			17.3703	3.74458	0.074605			15.9544	2.32866	0.199069			17.2807	3.65501	0.0793841
		3	13.8121		14.3858	0.573684	0.671899			16.1008	1.71497	0.30461			19.4003	5.5882	0.0207866			19.0133	5.20117	0.0271827			20.2672	6.45505	0.0113982			17.2451	3.43299	0.0925906			16.0631	2.25098	0.210082			17.1076	3.29542	0.101854
			GAPDH		DUXA
Treatment		Replicate	Ct		Ct	dCt (relative to GAPDH)	2^-dCt	STDEV
No DOX	DMSO	1	13.7362		23.2332	9.49693	0.00138401	0.198759
		2	13.5608		22.9664	9.40566	0.00147439
		3	13.7025		23.177	9.47454	0.00140565
	IFNg	1	13.4104		23.1774	9.76698	0.00114774	0.039493
		2	13.4351		23.1236	9.68844	0.00121196
		3	13.4955		23.1787	9.68317	0.00121639
	IFNg+0.5uM MG132	1	13.7644		23.1171	9.3527	0.00152953	0.116882
		2	13.8855		23.2527	9.36721	0.00151422
		3	13.7494		23.2277	9.47838	0.00140192
	IFNg+0.5uM BAF	1	12.9991		23.009	10.0098	0.00096993	0.0507147
		2	13.0859		23.0095	9.92364	0.00102965
		3	13.0647		23.1271	10.0624	0.000935233
DOX pulse, 68h	DMSO	1	14.2893		17.4795	3.19028	0.109555	0.176389
		2	14.1307		17.4396	3.30887	0.10091
		3	14.1276		17.594	3.46642	0.0904698
	IFNg	1	13.7619		17.3507	3.58879	0.0831128	0.0458275
		2	13.9073		17.3713	3.46399	0.0906222
		3	13.7989		17.4988	3.69986	0.0769538
	IFNg+0.5uM MG132	1	14.1063		17.008	2.90169	0.133815	0.104034
		2	14.0914		17.2383	3.14683	0.112904
		3	14.1166		17.1599	3.04323	0.12131
	IFNg+0.5uM BAF	1	13.9003		16.9175	3.01723	0.123516	0.120408
		2	13.7763		17.06	3.28374	0.102682
		3	13.7256		17.2327	3.50713	0.0879525

## Sheet: S3Fig_Data
S1 Data
S3E Figure
Quantification of eIF2-alpha phosphorylation levels using densitometric analysis.
MB135iDUX4 cell line	Treatment	p-eIF2a band	GAPDH band	Normalization Factor	Normalized p-eIF2a	FC relative to untreated
PKR WT	untreated	4780.25	4044.18	0.778756	6138.31	1
	IFNg	7064.78	4995.13	0.961873	7344.82	1.19655
	Cont. DOX + IFNg	14926.9	5193.13	1	14926.9	2.43177
	Pulse DOX + IFNg	14826.9	4880.06	0.939714	15778.1	2.57044
PKR KO	untreated	4209.54	3559.7	0.685462	6141.17	1.00047
	IFNg	6663.49	4632.23	0.891992	7470.35	1.217
	Cont. DOX + IFNg	4010.88	4673.65	0.899967	4456.7	0.726047
	Pulse DOX + IFNg	6679.12	3660.89	0.704948	9474.63	1.54352

## Sheet: S4Fig_Data
S1 Data
S4A Figure
RT-qPCR analysis of mRNA levels following Everolimus or Torin2 treatment.
MB135 myoblasts		RPL27		HLA-A						HLA-B						HLA-C						PSMB8						PSMB9						PSMB10
Treatment	Replicate	Ct Mean		Ct Mean	dCt (relative to RPL27)	ddCt (relative to IFNg)	2^-ddCt	STDEV		Ct Mean	dCt (relative to RPL27)	ddCt (relative to IFNg)	2^-ddCt	STDEV		Ct Mean	dCt (relative to RPL27)	ddCt (relative to IFNg)	2^-ddCt	STDEV		Ct Mean	dCt (relative to RPL27)	ddCt (relative to IFNg)	2^-ddCt	STDEV		Ct Mean	dCt (relative to RPL27)	ddCt (relative to IFNg)	2^-ddCt	STDEV		Ct Mean	dCt (relative to RPL27)	ddCt (relative to IFNg)	2^-ddCt	STDEV
DMSO	1	15.2501		16.7155	1.46542	1.39532	0.380161	0.0521948		16.143	0.89296	1.5724	0.336249	0.0784867		16.7765	1.52644	1.31772	0.401169	0.0431266		21.1131	5.86296	2.70156	0.153727	0.0207252		20.9119	5.66181	4.13347	0.0569773	0.0110571		22.9964	7.74628	4.16109	0.0558969	0.00552943
	2	15.1516		16.5723	1.42071	1.33257	0.397061			16.2802	1.12864	1.62794	0.32355			16.7228	1.5712	1.17164	0.443918			21.0716	5.92005	2.78022	0.145569			20.847	5.69537	3.9793	0.063403			22.9612	7.80963	4.4653	0.0452701
	3	14.8212		16.6308	1.80955	1.73985	0.2994			16.6426	1.82137	2.36289	0.194402			16.6508	1.82954	1.48332	0.357666			21.0513	6.23008	3.12717	0.114453			20.9737	6.15242	4.57811	0.0418651			22.4463	7.62508	4.38285	0.0479325
DMSO + IFNg	1	14.8995		14.9696	0.0701046	0	1	0		14.2201	-0.67944	0	1	0		15.1082	0.208722	0	1	0		18.0609	3.1614	0	1	0		16.4278	1.52835	0	1	0		18.4847	3.58519	0	1	0
	2	14.9778		15.0659	0.0881491	0	1			14.4785	-0.499301	0	1			15.3773	0.399559	0	1			18.1176	3.13983	0	1			16.6939	1.71607	0	1			18.3221	3.34433	0	1
	3	14.8537		14.9234	0.0696945	0	1			14.3122	-0.541519	0	1			15.2	0.346225	0	1			17.9566	3.1029	0	1			16.4281	1.57432	0	1			18.096	3.24223	0	1
10nM everolimus + IFNg	1	14.8545		14.6851	-0.169389	-0.239493	1.18058	0.0709257		14.2492	-0.605269	0.0741711	0.949888	0.190468		14.9181	0.0636311	-0.145091	1.1058	0.0990679		18.0592	3.20478	0.0433764	0.970381	0.0314406		16.3235	1.46901	-0.0593362	1.04199	0.0388372		18.0501	3.19563	-0.389569	1.31	0.0751303
	2	14.6583		14.6843	0.0259471	-0.062202	1.04406			13.8059	-0.852423	-0.353122	1.27732			14.8607	0.202428	-0.197131	1.14642			17.9064	3.24805	0.108221	0.927731			16.4268	1.76849	0.0524225	0.964316			17.7772	3.11893	-0.225403	1.1691
	3	14.6847		14.5582	-0.126511	-0.196206	1.14568			13.7846	-0.900139	-0.358621	1.2822			14.659	-0.0256743	-0.371899	1.29406			17.8035	3.11876	0.0158525	0.989072			16.2535	1.56881	-0.00550318	1.00382			17.6707	2.98602	-0.25621	1.19434
100nM everolimus + IFNg	1	14.6446		14.83	0.185386	0.115281	0.923202	0.1673		13.7318	-0.91276	-0.23332	1.17554	0.0311683		14.8825	0.237908	0.0291862	0.979973	0.208809		17.8209	3.17629	0.0148892	0.989733	0.120174		16.1516	1.50699	-0.021359	1.01492	0.215842		17.7563	3.11174	-0.473452	1.38843	0.146431
	2	14.7546		14.5789	-0.175663	-0.263813	1.20065			14.1002	-0.654388	-0.155087	1.11349			14.7045	-0.0500765	-0.449636	1.3657			17.8755	3.12094	-0.0188913	1.01318			16.0802	1.32564	-0.390426	1.31078			17.8318	3.07723	-0.267095	1.20338
	3	14.5588		14.7805	0.221779	0.152084	0.899949			13.8291	-0.729706	-0.188187	1.13933			14.8565	0.297696	-0.0485291	1.03421			17.9939	3.43514	0.332242	0.794301			16.3002	1.74144	0.167129	0.890613			17.6644	3.10561	-0.136615	1.09932
10nM Torin2 + IFNg	1	14.5789		14.7341	0.155266	0.0851612	0.942679	0.0885903		13.9073	-0.671519	0.00792074	0.994525	0.101974		15.3644	0.785532	0.57681	0.670444	0.290986		18.3925	3.81364	0.652235	0.636294	0.0655758		16.4631	1.88425	0.355904	0.78138	0.0536271		17.8333	3.25443	-0.330765	1.25768	0.0770907
	2	14.7862		14.8138	0.0275297	-0.0606194	1.04291			14.0883	-0.697955	-0.198653	1.14763			15.0675	0.281281	-0.118279	1.08544			18.4771	3.69084	0.551016	0.682539			16.7379	1.95161	0.235539	0.849368			17.9725	3.18626	-0.158073	1.1158
	3	14.7716		14.6786	-0.0929346	-0.162629	1.11933			13.9818	-0.789766	-0.248248	1.18776			14.8176	0.0460558	-0.300169	1.23129			18.2596	3.48805	0.385145	0.765702			16.5185	1.74696	0.172647	0.887213			17.8318	3.0602	-0.182034	1.13448
100nM Torin2 + IFNg	1	14.9715		14.8825	-0.0890408	-0.159145	1.11663	0.0203243		14.1838	-0.78768	-0.10824	1.07791	0.0718816		15.2072	0.235658	0.0269361	0.981503	0.0832412		18.2699	3.29833	0.13693	0.909453	0.0441571		16.8636	1.89211	0.363763	0.777135	0.0426983		18.3558	3.38426	-0.200931	1.14944	0.146443
	2	14.8995		14.8474	-0.0521026	-0.140252	1.1021			14.2756	-0.623911	-0.124609	1.09021			15.5034	0.603874	0.204315	0.867951			18.3237	3.42413	0.284299	0.821141			16.8335	1.93392	0.217855	0.859843			18.3631	3.46361	0.119286	0.920643
	3	14.9799		14.9433	-0.0366321	-0.106327	1.07648			14.1656	-0.814269	-0.27275	1.20811			15.2833	0.303352	-0.0428724	1.03016			18.2924	3.31252	0.209614	0.864768			16.876	1.89611	0.32179	0.800076			18.412	3.43209	0.189865	0.876688
S4B Figure
RT-qPCR analysis of mRNA levels following 4EGI-1 treatment.
MB135 myoblasts		RPL27		HLA-A						HLA-B						HLA-C						PSMB8						PSMB9						PSMB10
Treatment	Replicate	Ct Mean		Ct Mean	dCt (relative to RPL27)	ddCt (relative to IFNg)	2^-ddCt	STDEV		Ct Mean	dCt (relative to RPL27)	ddCt (relative to IFNg)	2^-ddCt	STDEV		Ct Mean	dCt (relative to RPL27)	ddCt (relative to IFNg)	2^-ddCt	STDEV		Ct Mean	dCt (relative to RPL27)	ddCt (relative to IFNg)	2^-ddCt	STDEV		Ct Mean	dCt (relative to RPL27)	ddCt (relative to IFNg)	2^-ddCt	STDEV		Ct Mean	dCt (relative to RPL27)	ddCt (relative to IFNg)	2^-ddCt	STDEV
DMSO	1	16.2412		17.8517	1.61042	1.58289	0.333812	0.0525404		16.9762	0.734943	1.65773	0.316937	0.0591442		18.1799	1.93863	1.44128	0.368239	0.0722444		21.6437	5.40242	2.43256	0.185236	0.00828665		20.0642	3.82293	3.63757	0.0803495	0.0145786		22.2015	5.96029	3.04677	0.121013	0.00714533
	2	16.2098		17.742	1.53223	1.51599	0.349656			16.9162	0.706413	1.8039	0.286398			18.0596	1.84986	1.51988	0.348715			21.5677	5.3579	2.43999	0.184285			19.9197	3.70989	3.40407	0.0944655			22.189	5.97923	3.17692	0.110574
	3	13.3983		16.4925	3.09412	1.21191	0.431696			15.3174	1.91905	1.31964	0.400636			17.1839	3.78554	1.05152	0.482461			20.7291	7.3308	2.55274	0.170431			21.1149	7.71653	3.93648	0.0653131			21.4026	8.00429	3.21973	0.107341
DMSO + IFNg	1	16.4695		16.497	0.0275233	0	1	0		15.5467	-0.92279	0	1	0		16.9668	0.497344	0	1	0		19.4393	2.96986	0	1	0		16.6548	0.185364	0	1	0		19.383	2.91352	0	1	0
	2	16.2571		16.2733	0.0162427	0	1			15.1596	-1.09749	0	1			16.5871	0.329982	0	1			19.175	2.91791	0	1			16.5629	0.305817	0	1			19.0594	2.80231	0	1
	3	13.1785		15.0607	1.88221	0	1			13.7779	0.599408	0	1			15.9125	2.73402	0	1			17.9565	4.77806	0	1			16.9585	3.78005	0	1			17.963	4.78456	0	1
25µM 4EGI-1 + IFNg	1	16.1564		16.2257	0.069251	0.0417277	0.971491	0.163179		14.9195	-1.2369	-0.314106	1.24324	0.114331		16.4017	0.245274	-0.25207	1.19091	0.224981		19.1013	2.94492	-0.024939	1.01744	0.191173		16.4528	0.296429	0.111066	0.925904	0.259667		18.9381	2.78165	-0.131866	1.09571	0.347938
	2	16.3697		16.413	0.0433193	0.0270767	0.981407			15.234	-1.13567	-0.0381827	1.02682			16.6792	0.309544	-0.020438	1.01427			19.371	3.00132	0.08341	0.943824			16.4716	0.101909	-0.203909	1.15181			19.2569	2.88722	0.0849137	0.942841
	3	13.5333		15.0833	1.54998	-0.332223	1.25895			13.8709	0.337636	-0.261772	1.19895			15.7204	2.18708	-0.546942	1.46099			17.9267	4.39339	-0.384666	1.30556			16.7834	3.25014	-0.529904	1.44383			17.6333	4.10001	-0.684551	1.6072
50µM 4EGI-1 + IFNg	1	15.8248		16.5473	0.722571	0.695047	0.617689	0.247674		15.4034	-0.421328	0.501462	0.706391	0.23409		16.6557	0.830891	0.333547	0.793583	0.340617		19.4281	3.60336	0.633501	0.64461	0.250137		16.8086	0.983822	0.798459	0.574963	0.451246		18.9693	3.14452	0.231006	0.852041	0.276646
	2	15.8277		16.5299	0.702158	0.685915	0.621612			15.4153	-0.412433	0.685059	0.62198			16.6473	0.819613	0.489631	0.712207			19.3843	3.55659	0.638686	0.642298			16.7137	0.886011	0.580194	0.668874			18.9065	3.07879	0.276483	0.825601
	3	13.424		15.2377	1.81371	-0.0684926	1.04862			13.9353	0.511269	-0.0881386	1.063			15.7373	2.31326	-0.420765	1.33864			18.0954	4.67144	-0.106617	1.0767			16.7194	3.29539	-0.48466	1.39926			17.8108	4.38683	-0.397735	1.31744

## Sheet: S6Fig_Data
S1 Data
S6AFigure						S6B Figure
Principal component analysis of gene expression in Ribo-seq biological replicates, n=3.						Length distribution of ribosome protected fragments (RPFs).
MB135iDUX4 myoblasts						MB135iDUX4 myoblasts
Sample_Treatment_Replicate	PC1	PC2				Sample_Treatment_Replicate	length	frequency
DCH1_untreated_1	-20.537	7.77078				DCH1_untreated_1	28	0.543267
DCH2_untreated_2	-19.0906	7.60376				DCH1_untreated_1	29	0.238291
DCH3_untreated_3	-20.3931	8.28499				DCH1_untreated_1	27	0.143114
DCH4_IFNg_1	19.6541	7.9215				DCH1_untreated_1	30	0.0239908
DCH5_IFNg_2	20.0683	7.83218				DCH1_untreated_1	26	0.022273
DCH6_IFNg_3	20.1756	7.37617				DCH1_untreated_1	31	0.00983805
DCH7_DOX-pulse_1	-17.8786	-7.96027				DCH1_untreated_1	32	0.00792054
DCH8_DOX-pulse_2	-18.9553	-8.1077				DCH1_untreated_1	33	0.00682791
DCH9_DOX-pulse_3	-18.1333	-7.66589				DCH1_untreated_1	25	0.00447867
DCH10_DOX-pulse_IFNg_1	17.7457	-8.1065				DCH2_untreated_2	28	0.518829
DCH11_DOX-pulse_IFNg_2	18.6791	-7.91759				DCH2_untreated_2	27	0.194595
DCH12_DOX-pulse_IFNg_3	18.6651	-7.03142				DCH2_untreated_2	29	0.144208
						DCH2_untreated_2	26	0.0523421
						DCH2_untreated_2	25	0.0299394
						DCH2_untreated_2	30	0.0192936
						DCH2_untreated_2	32	0.0159341
						DCH2_untreated_2	31	0.0142212
						DCH2_untreated_2	33	0.0106372
						DCH3_untreated_3	28	0.57799
						DCH3_untreated_3	29	0.207716
						DCH3_untreated_3	27	0.144129
						DCH3_untreated_3	30	0.0196506
						DCH3_untreated_3	26	0.018249
						DCH3_untreated_3	31	0.0108096
						DCH3_untreated_3	32	0.00945283
						DCH3_untreated_3	33	0.00843011
						DCH3_untreated_3	25	0.00357264
						DCH7_DOX-pulse_1	28	0.579698
						DCH7_DOX-pulse_1	27	0.204662
						DCH7_DOX-pulse_1	29	0.106069
						DCH7_DOX-pulse_1	26	0.047822
						DCH7_DOX-pulse_1	30	0.017226
						DCH7_DOX-pulse_1	25	0.012918
						DCH7_DOX-pulse_1	31	0.0123512
						DCH7_DOX-pulse_1	32	0.0104213
						DCH7_DOX-pulse_1	33	0.00883292
						DCH8_DOX-pulse_2	28	0.591516
						DCH8_DOX-pulse_2	27	0.210847
						DCH8_DOX-pulse_2	29	0.0929066
						DCH8_DOX-pulse_2	26	0.049484
						DCH8_DOX-pulse_2	30	0.0142605
						DCH8_DOX-pulse_2	25	0.0134948
						DCH8_DOX-pulse_2	31	0.0107113
						DCH8_DOX-pulse_2	32	0.0096507
						DCH8_DOX-pulse_2	33	0.00712927
						DCH9_DOX-pulse_3	28	0.562861
						DCH9_DOX-pulse_3	27	0.239335
						DCH9_DOX-pulse_3	29	0.0650682
						DCH9_DOX-pulse_3	26	0.0624124
						DCH9_DOX-pulse_3	25	0.0177039
						DCH9_DOX-pulse_3	30	0.0151879
						DCH9_DOX-pulse_3	31	0.0135673
						DCH9_DOX-pulse_3	32	0.0133281
						DCH9_DOX-pulse_3	33	0.0105359
						DCH4_IFNg_1	28	0.514378
						DCH4_IFNg_1	29	0.30331
						DCH4_IFNg_1	27	0.10664
						DCH4_IFNg_1	30	0.0293674
						DCH4_IFNg_1	26	0.0198883
						DCH4_IFNg_1	31	0.00886575
						DCH4_IFNg_1	32	0.00701357
						DCH4_IFNg_1	33	0.00692882
						DCH4_IFNg_1	25	0.0036083
						DCH5_IFNg_2	28	0.542308
						DCH5_IFNg_2	29	0.284103
						DCH5_IFNg_2	27	0.10411
						DCH5_IFNg_2	30	0.0263439
						DCH5_IFNg_2	26	0.0146315
						DCH5_IFNg_2	31	0.00929057
						DCH5_IFNg_2	33	0.00823018
						DCH5_IFNg_2	32	0.00791807
						DCH5_IFNg_2	25	0.00306517
						DCH6_IFNg_3	28	0.578247
						DCH6_IFNg_3	29	0.235443
						DCH6_IFNg_3	27	0.125369
						DCH6_IFNg_3	30	0.0199897
						DCH6_IFNg_3	26	0.0165084
						DCH6_IFNg_3	31	0.0083415
						DCH6_IFNg_3	33	0.00663983
						DCH6_IFNg_3	32	0.00659959
						DCH6_IFNg_3	25	0.00286153
						DCH10_DOX-pulse_IFNg_1	28	0.58677
						DCH10_DOX-pulse_IFNg_1	27	0.178184
						DCH10_DOX-pulse_IFNg_1	29	0.104814
						DCH10_DOX-pulse_IFNg_1	30	0.0307563
						DCH10_DOX-pulse_IFNg_1	31	0.0270106
						DCH10_DOX-pulse_IFNg_1	26	0.0266341
						DCH10_DOX-pulse_IFNg_1	32	0.0218849
						DCH10_DOX-pulse_IFNg_1	33	0.0190775
						DCH10_DOX-pulse_IFNg_1	25	0.00486841
						DCH11_DOX-pulse_IFNg_2	28	0.614243
						DCH11_DOX-pulse_IFNg_2	27	0.242202
						DCH11_DOX-pulse_IFNg_2	29	0.0554418
						DCH11_DOX-pulse_IFNg_2	26	0.0312834
						DCH11_DOX-pulse_IFNg_2	30	0.0143499
						DCH11_DOX-pulse_IFNg_2	32	0.0142291
						DCH11_DOX-pulse_IFNg_2	31	0.0126469
						DCH11_DOX-pulse_IFNg_2	33	0.0107329
						DCH11_DOX-pulse_IFNg_2	25	0.00487046
						DCH12_DOX-pulse_IFNg_3	28	0.59005
						DCH12_DOX-pulse_IFNg_3	27	0.172665
						DCH12_DOX-pulse_IFNg_3	29	0.154565
						DCH12_DOX-pulse_IFNg_3	26	0.023536
						DCH12_DOX-pulse_IFNg_3	30	0.02028
						DCH12_DOX-pulse_IFNg_3	31	0.0134095
						DCH12_DOX-pulse_IFNg_3	32	0.010856
						DCH12_DOX-pulse_IFNg_3	33	0.00996951
						DCH12_DOX-pulse_IFNg_3	25	0.0046684
