# Supplementary material for: The transcription factor DUX4 orchestrates translational reprogramming by broadly suppressing translation efficiency and promoting expression of DUX4-induced mRNAs
Source: PLoS Biol. 2023 Sep 25;21(9):e3002317. doi: 10.1371/journal.pbio.3002317 (PMC10553841; doi:10.1371/journal.pbio.3002317)
Supplement: S2 Data — Source Data for Fig 3D. (XLSX) [file pbio.3002317.s010.xlsx]

## Sheet: (IFNg vs. untreated) 5'UTR
S2 Data: Differential analysis of Ribo-seq and RNA-seq read counts by genomic feature.
tx_name	gene_id	gene_name	gene_type	baseMean	log2FoldChange	lfcSE	stat	pvalue	padj	ribo_lfc	ribo_padj	rna_lfc	rna_padj	status	untreated_RNA_avg	IFNg_RNA_avg	untreated_Ribo_avg	IFNg_Ribo_avg	Untreated_1_RNA	Untreated_2_RNA	Untreated_3_RNA	IFNg_1_RNA	IFNg_2_RNA	IFNg_3_RNA	untreated_1_Ribo	untreated_2_Ribo	untreated_3_Ribo	IFNg_1_Ribo	IFNg_2_Ribo	IFNg_3_Ribo	IFNg_induced_v2	PSM
ENST00000640655.2	ENSG00000283782.2	AC116366.2	protein_coding	2437.18	-4.26871	0.357362	-11.9451	6.88772e-33	1.48857e-28	1.28639	0.001058	5.55511	2.24757e-266	down	201.911	9500.43	14.25	32.1476	201.626	176.832	227.274	9628.19	9474.43	9398.65	12.3185	27.8091	2.62242	29.2541	26.3232	40.8655	FALSE	FALSE
ENST00000337198.10	ENSG00000155096.14	AZIN1	protein_coding	1681.17	-0.937652	0.104956	-8.93377	4.11729e-19	2.96609e-15	-1.26322	9.55442e-54	-0.325565	3.7298e-05	non_sig	2903.97	2317.5	1060.44	442.768	2966.12	2868.83	2876.98	2341.72	2383.92	2226.86	1017.3	1052.11	1111.91	491.786	435.345	401.172	FALSE	FALSE
ENST00000518353.5	ENSG00000155096.14	AZIN1	protein_coding	1680.74	-0.939235	0.105117	-8.93514	4.06645e-19	2.96609e-15	-1.26546	9.55442e-54	-0.326223	3.70635e-05	non_sig	2903.97	2316.44	1060.44	442.12	2966.12	2868.83	2876.98	2340.59	2381.88	2226.86	1017.3	1052.11	1111.91	490.995	435.345	400.021	FALSE	FALSE
ENST00000520402.5	ENSG00000155096.14	AZIN1	protein_coding	918.461	-1.04723	0.128017	-8.18042	2.82865e-16	1.52832e-12	-1.34795	4.43411e-43	-0.300721	0.00455048	down	1334.13	1083.23	903.144	353.34	1324.44	1367.24	1310.7	1117.69	1122.03	1009.98	800.703	959.414	949.316	381.885	331.065	347.069	FALSE	FALSE
ENST00000347770.8	ENSG00000155096.14	AZIN1	protein_coding	1788.36	-0.893357	0.112392	-7.94856	1.88688e-15	8.15583e-12	-1.21294	9.26871e-44	-0.319588	0.000237827	non_sig	3119.32	2499.63	1071.03	463.459	3188.09	3092.09	3077.78	2524.98	2562.59	2411.32	1026.54	1053.66	1132.89	514.715	464.706	410.957	FALSE	FALSE
ENST00000336023.9	ENSG00000123416.15	TUBA1B	protein_coding	2848.04	-1.52982	0.201039	-7.60956	2.75039e-14	9.9069e-11	-1.6695	5.537e-15	-0.13968	0.0145396	down	5925.05	5377.82	66.7915	22.4896	5798.13	5999.45	5977.58	5305.63	5389.61	5438.21	89.3091	49.4384	61.6269	18.9757	28.3481	20.1449	FALSE	FALSE
ENST00000542629.5	ENSG00000110841.14	PPFIBP1	protein_coding	365.946	-1.94576	0.267434	-7.27566	3.44743e-13	1.06437e-09	-0.988854	0.000492906	0.956904	1.20122e-11	down	473.116	918.863	47.5105	24.2953	455.97	437.635	525.742	969.494	872.914	914.183	54.4067	27.8091	60.3157	28.4635	20.2486	24.1739	FALSE	FALSE
ENST00000528382.1	ENSG00000104529.17	EEF1D	protein_coding	1876.14	-0.552713	0.0776627	-7.11684	1.10429e-12	2.98324e-09	-0.572744	1.5299e-18	-0.0200313	0.876745	non_sig	2958.4	2917.72	975.35	653.07	2911.55	3032.82	2930.83	2978.62	2902.57	2871.98	907.463	974.863	1043.72	661.776	637.831	659.603	FALSE	FALSE
ENST00000377482.10	ENSG00000116285.13	ERRFI1	protein_coding	343.481	-1.51867	0.232136	-6.54213	6.06496e-11	1.31076e-07	-1.46775	1.64431e-09	0.0509117	0.805638	down	638.062	661.045	54.8488	19.9673	636.323	636.201	641.661	665.184	683.017	634.934	64.6721	44.8035	55.0708	10.2785	24.2983	25.3251	FALSE	FALSE
ENST00000469499.5	ENSG00000116285.13	ERRFI1	protein_coding	343.481	-1.51867	0.232136	-6.54213	6.06496e-11	1.31076e-07	-1.46775	1.64431e-09	0.0509117	0.805638	down	638.062	661.045	54.8488	19.9673	636.323	636.201	641.661	665.184	683.017	634.934	64.6721	44.8035	55.0708	10.2785	24.2983	25.3251	FALSE	FALSE
ENST00000533603.5	ENSG00000149257.16	SERPINH1	protein_coding	656.013	-3.00491	0.471825	-6.36868	1.90658e-10	3.7459e-07	-2.46476	6.22711e-06	0.540143	1.8457e-08	down	1060.32	1542.37	17.7872	3.58071	1012.75	1013.57	1154.62	1589.43	1492.63	1545.04	18.4778	13.9045	20.9794	3.95326	5.06215	1.72671	FALSE	FALSE
ENST00000526242.1	ENSG00000149257.16	SERPINH1	protein_coding	645.342	-3.62443	0.57073	-6.35053	2.14578e-10	3.86455e-07	-3.09751	2.60092e-06	0.526927	8.42821e-08	down	1049.58	1512.84	16.8352	2.11287	1003.5	999.744	1145.5	1560.01	1462	1516.5	18.4778	12.3596	19.6682	3.16261	2.02486	1.15114	FALSE	FALSE
ENST00000262662.5	ENSG00000123080.12	CDKN2C	protein_coding	461.812	-1.39097	0.223015	-6.23709	4.45788e-10	6.8817e-07	-2.24501	9.0177e-28	-0.854048	2.85111e-13	down	1094.62	605.24	120.838	26.5511	1163.51	1104.46	1015.89	559.976	660.556	595.187	119.079	109.691	133.743	24.5102	34.4226	20.7205	FALSE	FALSE
ENST00000579226.5	ENSG00000101608.13	MYL12A	protein_coding	911.551	-1.70667	0.273461	-6.24102	4.34739e-10	6.8817e-07	-1.34896	2.19804e-05	0.357708	8.49363e-09	down	1578.8	2023.46	31.8849	12.055	1539.01	1596.43	1600.96	2086.05	1996.98	1987.35	28.7432	26.2641	40.6475	9.48783	11.1367	15.5404	FALSE	FALSE
ENST00000586839.1	ENSG00000104964.15	TLE5	protein_coding	1543.95	0.570356	0.0916168	6.22545	4.80176e-10	6.91838e-07	0.824886	1.80515e-22	0.25453	7.11748e-07	non_sig	2498.35	2980.24	252.903	444.323	2511.07	2525.04	2458.94	2988.8	2926.05	3025.87	256.635	276.546	225.528	441.975	424.208	466.787	FALSE	FALSE
ENST00000396148.2	ENSG00000123080.12	CDKN2C	protein_coding	457.793	-1.37891	0.22431	-6.14732	7.88028e-10	1.06443e-06	-2.24469	1.43818e-27	-0.865781	2.67038e-13	down	1087.41	596.368	120.838	26.5511	1156.11	1097.54	1008.58	548.663	651.367	589.072	119.079	109.691	133.743	24.5102	34.4226	20.7205	FALSE	FALSE
ENST00000523203.5	ENSG00000113712.19	CSNK1A1	protein_coding	1021	-0.922189	0.15078	-6.11613	9.5877e-10	1.21265e-06	-0.72202	8.63835e-07	0.200169	0.0727999	non_sig	1769.75	2033.09	174.097	107.052	1840.53	1815.74	1652.98	2069.08	1989.84	2040.35	207.361	157.585	157.345	115.435	103.268	102.451	FALSE	FALSE
ENST00000424142.5	ENSG00000122783.16	CYREN	protein_coding	311.475	-1.75682	0.287634	-6.10783	1.00998e-09	1.21265e-06	-1.54325	1.17634e-09	0.213572	0.512134	down	504.921	585.704	114.902	40.375	482.792	535.436	496.534	690.071	570.712	496.329	124.212	88.0621	132.432	46.6485	44.5469	29.9296	FALSE	FALSE
ENST00000449814.1	ENSG00000079308.19	TNS1	protein_coding	649.143	-0.92869	0.15406	-6.02809	1.65904e-09	1.88712e-06	0.0572051	0.814925	0.985895	2.53759e-44	non_sig	809.899	1603.88	89.4377	93.352	825	805.13	799.566	1576.98	1662.11	1572.56	75.9641	92.697	99.652	85.3905	108.33	86.3355	FALSE	FALSE
ENST00000536605.1	ENSG00000101608.13	MYL12A	protein_coding	905.797	-1.71274	0.28476	-6.01468	1.80245e-09	1.94773e-06	-1.35139	5.12761e-05	0.36135	1.62042e-08	down	1567.78	2014.44	29.8319	11.1419	1527.92	1583.59	1591.83	2080.4	1985.75	1977.16	22.5839	26.2641	40.6475	9.48783	10.1243	13.8137	FALSE	FALSE
ENST00000521536.6	ENSG00000155096.14	AZIN1	protein_coding	709.782	-0.895434	0.1496	-5.98553	2.15685e-09	2.07315e-06	-1.18791	3.53266e-23	-0.292476	0.0200146	non_sig	1164.41	950.851	503.548	220.319	1157.04	1206.21	1129.98	989.857	976.03	886.665	432.174	533.008	545.463	242.73	211.598	206.63	FALSE	FALSE
ENST00000535047.5	ENSG00000110841.14	PPFIBP1	protein_coding	368.705	-1.92118	0.321168	-5.98184	2.20629e-09	2.07315e-06	-0.963442	0.00305395	0.957733	5.33233e-06	down	474.057	920.977	52.3959	27.3885	456.895	438.623	526.655	971.756	873.935	917.24	67.7518	27.8091	61.6269	35.5794	21.261	25.3251	FALSE	FALSE
ENST00000308527.6	ENSG00000173548.9	SNX33	protein_coding	654.582	-1.49798	0.25005	-5.99071	2.08925e-09	2.07315e-06	-1.04535	0.000258957	0.452631	7.74588e-07	down	1080.59	1478.6	39.0235	20.1223	1082.12	1141.01	1018.63	1510.24	1482.42	1443.12	36.9555	35.5338	44.5811	13.4411	31.3853	15.5404	FALSE	FALSE
ENST00000578562.6	ENSG00000101608.13	MYL12A	protein_coding	907.39	-1.68279	0.283293	-5.94011	2.84831e-09	2.5649e-06	-1.32065	7.05982e-05	0.362143	2.04308e-08	down	1569.99	2018.4	29.8319	11.3338	1530.69	1586.55	1592.74	2087.18	1988.81	1979.2	22.5839	26.2641	40.6475	9.48783	10.1243	14.3892	FALSE	FALSE
ENST00000649490.1	ENSG00000149257.16	SERPINH1	protein_coding	649.734	-2.82822	0.478541	-5.91009	3.41917e-09	2.9558e-06	-2.28675	4.8636e-05	0.541468	1.74988e-08	down	1050.36	1529.27	15.7307	3.58071	1002.58	1006.66	1141.85	1573.59	1478.34	1535.87	15.3981	10.8146	20.9794	3.95326	5.06215	1.72671	FALSE	FALSE
ENST00000417189.5	ENSG00000118257.16	NRP2	protein_coding	214.176	-1.99845	0.339863	-5.88017	4.09856e-09	3.40685e-06	-1.58352	3.85163e-05	0.414934	0.00119547	down	353.138	470.315	24.8444	8.40726	341.284	381.325	336.803	447.981	501.287	461.678	29.7697	18.5394	26.2242	6.32522	9.11187	9.78469	FALSE	FALSE
ENST00000627680.2	ENSG00000112237.13	CCNC	protein_coding	122.777	-1.51905	0.26246	-5.78775	7.13369e-09	5.71012e-06	-1.61297	5.99662e-11	-0.0939126	0.776716	down	205.045	192.093	69.8885	24.08	213.649	214.372	187.113	196.84	178.667	200.774	69.8048	66.4328	73.4278	22.1383	33.4102	16.6915	FALSE	FALSE
ENST00000638603.1	ENSG00000138760.10	SCARB2	protein_coding	192.738	-2.89969	0.503925	-5.75422	8.70442e-09	6.71857e-06	-2.03906	0.000600951	0.860638	6.76142e-10	down	267.842	486.223	13.4539	3.43286	279.316	255.863	268.347	446.85	464.533	547.287	13.345	13.9045	13.1121	5.53457	3.03729	1.72671	FALSE	FALSE
ENST00000228425.11	ENSG00000110841.14	PPFIBP1	protein_coding	373.581	-1.74528	0.303686	-5.74699	9.08447e-09	6.77012e-06	-0.794762	0.0112479	0.950519	2.02191e-06	down	478.374	924.754	57.417	33.7778	464.294	439.611	531.218	972.888	878.019	923.355	71.8579	30.899	69.4941	41.9046	28.3481	31.0808	FALSE	FALSE
ENST00000474874.5	ENSG00000116285.13	ERRFI1	protein_coding	341.549	-1.34655	0.23668	-5.68932	1.27545e-08	8.98248e-06	-1.29565	4.35956e-07	0.0509026	0.797343	down	638.062	661.045	47.5069	19.5836	636.323	636.201	641.661	665.184	683.017	634.934	56.4598	40.1687	45.8924	10.2785	24.2983	24.1739	FALSE	FALSE
ENST00000171887.8	ENSG00000079308.19	TNS1	protein_coding	607.726	-0.921621	0.162041	-5.68759	1.28844e-08	8.98248e-06	0.162078	0.461842	1.0837	1.88293e-46	non_sig	724.243	1534.97	80.8321	90.8599	729.737	719.183	723.808	1518.16	1584.52	1502.24	67.7518	80.3374	94.4071	79.0653	108.33	85.1843	FALSE	FALSE
ENST00000545381.5	ENSG00000110841.14	PPFIBP1	protein_coding	376.337	-1.71179	0.305141	-5.60984	2.02512e-08	1.32627e-05	-0.764909	0.0153259	0.946881	2.85425e-06	down	482.712	930.792	57.417	34.4251	470.768	441.586	535.782	980.807	881.082	930.489	71.8579	30.899	69.4941	42.6952	28.3481	32.2319	FALSE	FALSE
ENST00000545334.5	ENSG00000110841.14	PPFIBP1	protein_coding	376.337	-1.71179	0.305141	-5.60984	2.02512e-08	1.32627e-05	-0.764909	0.0153259	0.946881	2.85425e-06	down	482.712	930.792	57.417	34.4251	470.768	441.586	535.782	980.807	881.082	930.489	71.8579	30.899	69.4941	42.6952	28.3481	32.2319	FALSE	FALSE
ENST00000520371.5	ENSG00000112237.13	CCNC	protein_coding	118.094	-1.47038	0.263426	-5.58176	2.38101e-08	1.50853e-05	-1.57546	2.17335e-10	-0.105083	0.745066	down	197.169	183.297	67.8285	24.08	203.475	205.481	182.549	187.79	171.52	190.582	69.8048	60.253	73.4278	22.1383	33.4102	16.6915	FALSE	FALSE
ENST00000585894.5	ENSG00000141699.11	RETREG3	protein_coding	101.053	3.12466	0.560458	5.57519	2.47262e-08	1.50853e-05	2.72855	2.41057e-05	-0.396114	0.0242654	up	215.387	163.554	3.35074	21.9212	203.475	240.057	202.63	166.296	156.206	168.161	4.10617	4.63485	1.31121	22.9289	19.2362	23.5984	FALSE	FALSE
ENST00000591547.5	ENSG00000141699.11	RETREG3	protein_coding	100.808	3.12343	0.560519	5.57238	2.51283e-08	1.50853e-05	2.72854	2.41057e-05	-0.394889	0.0250011	up	214.746	163.214	3.35074	21.9212	201.626	239.069	203.542	166.296	155.185	168.161	4.10617	4.63485	1.31121	22.9289	19.2362	23.5984	FALSE	FALSE
ENST00000515748.2	ENSG00000113712.19	CSNK1A1	protein_coding	748.563	-1.12423	0.202409	-5.55424	2.78827e-08	1.62865e-05	-0.949777	7.63811e-07	0.174449	0.363898	down	1315.63	1484.73	126.563	67.3282	1394.73	1345.51	1206.65	1521.55	1459.96	1472.68	161.167	109.691	108.83	67.2055	74.9199	59.8593	FALSE	FALSE
ENST00000360409.7	ENSG00000118257.16	NRP2	protein_coding	247.524	-1.53638	0.277388	-5.53872	3.04683e-08	1.70247e-05	-1.12297	0.000255041	0.413409	0.00232131	down	402.36	535.409	35.5912	16.7361	381.979	431.708	393.394	504.544	565.607	536.076	49.274	24.7192	32.7803	16.6037	15.1865	18.4182	FALSE	FALSE
ENST00000526397.5	ENSG00000149257.16	SERPINH1	protein_coding	632.511	-3.23474	0.584176	-5.53727	3.07219e-08	1.70247e-05	-2.69449	0.000104993	0.540256	1.33569e-08	down	1024.64	1490.6	12.6882	2.11287	980.382	979.986	1113.55	1535.13	1440.56	1496.12	14.3716	9.2697	14.4233	3.16261	2.02486	1.15114	FALSE	FALSE
ENST00000649564.1	ENSG00000183287.14	CCBE1	protein_coding	774.012	-1.19988	0.217132	-5.52602	3.27581e-08	1.76992e-05	-0.797479	0.00169748	0.402398	1.59718e-07	down	1301.88	1721.03	45.0539	28.0884	1268.95	1305	1331.7	1770.43	1668.24	1724.41	58.5129	38.6237	38.0251	27.6728	36.4475	20.1449	FALSE	FALSE
ENST00000611415.4	ENSG00000079308.19	TNS1	protein_coding	590.73	-0.896683	0.16312	-5.49707	3.86157e-08	2.03552e-05	0.18208	0.401914	1.07876	2.53314e-46	non_sig	705.352	1489.85	78.5892	89.1285	710.314	697.45	708.291	1469.51	1535.51	1464.53	63.6456	80.3374	91.7847	77.484	105.293	84.6088	FALSE	FALSE
ENST00000302217.9	ENSG00000071054.16	MAP4K4	protein_coding	575.634	0.961364	0.176215	5.45565	4.87954e-08	2.45248e-05	0.748836	0.000109268	-0.212528	0.02013	non_sig	1158.3	999.977	52.9381	91.3234	1155.19	1181.52	1138.19	1047.55	975.009	977.37	57.4863	37.0788	64.2493	101.994	89.0939	82.8821	FALSE	FALSE
ENST00000553025.5	ENSG00000076513.17	ANKRD13A	protein_coding	265.539	0.990113	0.181468	5.45614	4.86597e-08	2.45248e-05	0.853524	3.50777e-06	-0.136589	0.36173	non_sig	467.772	425.844	59.1551	109.386	498.515	447.514	457.286	440.062	421.653	415.816	65.6987	54.0732	57.6932	107.529	120.479	100.149	FALSE	FALSE
ENST00000581440.5	ENSG00000109046.15	WSB1	protein_coding	387.952	-1.76765	0.325101	-5.43724	5.41137e-08	2.5424e-05	-1.34528	0.000453499	0.422377	1.03762e-06	down	649.102	869.903	22.4897	10.3144	646.497	661.886	638.923	885.78	884.144	839.784	27.7166	20.0843	19.6682	10.2785	17.2113	3.45342	FALSE	FALSE
ENST00000583742.1	ENSG00000109046.15	WSB1	protein_coding	387.952	-1.76765	0.325101	-5.43724	5.41137e-08	2.5424e-05	-1.34528	0.000453499	0.422377	1.03762e-06	down	649.102	869.903	22.4897	10.3144	646.497	661.886	638.923	885.78	884.144	839.784	27.7166	20.0843	19.6682	10.2785	17.2113	3.45342	FALSE	FALSE
ENST00000579733.5	ENSG00000109046.15	WSB1	protein_coding	387.952	-1.76765	0.325101	-5.43724	5.41137e-08	2.5424e-05	-1.34528	0.000453499	0.422377	1.03762e-06	down	649.102	869.903	22.4897	10.3144	646.497	661.886	638.923	885.78	884.144	839.784	27.7166	20.0843	19.6682	10.2785	17.2113	3.45342	FALSE	FALSE
ENST00000556821.5	ENSG00000100836.10	PABPN1	protein_coding	595.229	-0.919115	0.170304	-5.39691	6.77982e-08	3.11756e-05	-1.18599	1.42954e-14	-0.266871	0.0310124	non_sig	1163.16	966.371	175.142	76.2369	1152.41	1229.92	1107.16	935.556	956.632	1006.93	140.636	194.664	190.125	69.5774	82.0069	77.1264	FALSE	FALSE
ENST00000262033.11	ENSG00000110958.16	PTGES3	protein_coding	1053.05	-0.906009	0.170375	-5.31773	1.05069e-07	4.55007e-05	-0.961511	2.65796e-07	-0.0555019	0.581008	non_sig	2086.04	2006.73	79.2666	40.1693	2085.62	2080.49	2092.02	1938.99	2018.42	2062.77	70.8314	89.6071	77.3614	46.6485	36.4475	37.412	FALSE	FALSE
ENST00000414274.7	ENSG00000110958.16	PTGES3	protein_coding	1053.21	-0.906045	0.170393	-5.31739	1.05267e-07	4.55007e-05	-0.961513	2.65796e-07	-0.0554676	0.581698	non_sig	2086.35	2007.07	79.2666	40.1693	2085.62	2080.49	2092.93	1938.99	2019.44	2062.77	70.8314	89.6071	77.3614	46.6485	36.4475	37.412	FALSE	FALSE
ENST00000456859.2	ENSG00000110958.16	PTGES3	protein_coding	1054.55	-0.906815	0.170321	-5.32416	1.01421e-07	4.55007e-05	-0.961506	2.65796e-07	-0.0546905	0.588029	non_sig	2088.51	2010.24	79.2666	40.1693	2087.47	2081.48	2096.58	1942.38	2023.53	2064.81	70.8314	89.6071	77.3614	46.6485	36.4475	37.412	FALSE	FALSE
ENST00000377865.7	ENSG00000184226.15	PCDH9	protein_coding	388.598	-0.920436	0.173452	-5.30656	1.11713e-07	4.55534e-05	-0.295747	0.105921	0.624688	1.82952e-07	non_sig	490.194	755.671	168.677	139.848	459.67	522.593	488.319	771.523	800.426	695.064	184.778	156.04	165.212	140.736	157.939	120.87	FALSE	FALSE
ENST00000544246.5	ENSG00000184226.15	PCDH9	protein_coding	388.598	-0.920436	0.173452	-5.30656	1.11713e-07	4.55534e-05	-0.295747	0.105921	0.624688	1.82952e-07	non_sig	490.194	755.671	168.677	139.848	459.67	522.593	488.319	771.523	800.426	695.064	184.778	156.04	165.212	140.736	157.939	120.87	FALSE	FALSE
ENST00000377861.4	ENSG00000184226.15	PCDH9	protein_coding	388.598	-0.920436	0.173452	-5.30656	1.11713e-07	4.55534e-05	-0.295747	0.105921	0.624688	1.82952e-07	non_sig	490.194	755.671	168.677	139.848	459.67	522.593	488.319	771.523	800.426	695.064	184.778	156.04	165.212	140.736	157.939	120.87	FALSE	FALSE
ENST00000614328.4	ENSG00000110958.16	PTGES3	protein_coding	1056.3	-0.895003	0.169937	-5.26666	1.38926e-07	5.56015e-05	-0.9523	3.38044e-07	-0.0572972	0.558991	non_sig	2093.76	2011.67	79.2666	40.5068	2093.02	2083.46	2104.79	1944.64	2025.57	2064.81	70.8314	89.6071	77.3614	46.6485	37.4599	37.412	FALSE	FALSE
ENST00000545317.5	ENSG00000111325.16	OGFOD2	protein_coding	148.367	-2.06771	0.394109	-5.24655	1.54974e-07	5.98087e-05	-1.9774	5.72956e-06	0.0903149	0.770084	down	272.896	290.654	24.2313	5.6889	291.34	237.093	290.253	278.291	297.097	296.574	19.5043	30.899	22.2906	5.53457	4.04972	7.48241	FALSE	FALSE
ENST00000621201.4	ENSG00000160310.18	PRMT2	protein_coding	810.851	0.640195	0.122002	5.24744	1.54231e-07	5.98087e-05	0.629692	4.40647e-07	-0.0105033	0.952512	non_sig	1459.77	1449.08	131.896	202.659	1456.7	1475.91	1446.7	1450.28	1449.75	1447.2	123.185	154.495	118.009	182.641	222.735	202.601	FALSE	FALSE
ENST00000462691.5	ENSG00000197021.9	EOLA2	protein_coding	446.591	-1.04535	0.200277	-5.21955	1.79362e-07	6.80064e-05	-0.981941	1.96564e-06	0.063413	0.769767	down	815.327	851.947	79.4431	39.6465	794.479	856.5	795.002	877.861	834.118	843.861	68.7783	63.3429	106.208	37.1607	37.4599	44.3189	FALSE	FALSE
ENST00000593442.5	ENSG00000042753.12	AP2S1	protein_coding	238.845	-2.61945	0.502797	-5.20977	1.8908e-07	6.92609e-05	-2.73923	1.93075e-06	-0.119779	0.487958	down	486.93	448.304	17.5331	2.61228	516.088	480.114	464.588	461.556	435.946	447.409	22.5839	7.72475	22.2906	5.53457	0	2.30228	FALSE	FALSE
ENST00000263256.7	ENSG00000100418.8	DESI1	protein_coding	117.744	-2.41574	0.463684	-5.20988	1.88964e-07	6.92609e-05	-1.63387	0.00233705	0.781871	3.65561e-05	down	165.799	285.02	14.477	5.68173	181.278	160.038	156.08	272.635	277.699	304.728	19.5043	10.8146	13.1121	1.58131	13.1616	2.30228	FALSE	FALSE
ENST00000225792.10	ENSG00000108654.15	DDX5	protein_coding	994.048	-1.58444	0.305005	-5.19479	2.04948e-07	7.14411e-05	-1.86657	2.85969e-08	-0.282139	0.00216622	down	2158.6	1774.69	33.1214	9.77816	2109.67	2274.12	2092.02	1725.18	1879.57	1719.32	39.0086	26.2641	34.0915	10.2785	12.1492	6.90684	FALSE	FALSE
ENST00000450599.6	ENSG00000108654.15	DDX5	protein_coding	993.883	-1.58492	0.304883	-5.19846	2.0095e-07	7.14411e-05	-1.86662	2.85969e-08	-0.281699	0.00212258	down	2157.94	1774.69	33.1214	9.77816	2109.67	2272.15	2092.02	1725.18	1879.57	1719.32	39.0086	26.2641	34.0915	10.2785	12.1492	6.90684	FALSE	FALSE
ENST00000630471.2	ENSG00000108654.15	DDX5	protein_coding	994.048	-1.58444	0.305005	-5.19479	2.04948e-07	7.14411e-05	-1.86657	2.85969e-08	-0.282139	0.00216622	down	2158.6	1774.69	33.1214	9.77816	2109.67	2274.12	2092.02	1725.18	1879.57	1719.32	39.0086	26.2641	34.0915	10.2785	12.1492	6.90684	FALSE	FALSE
ENST00000578400.5	ENSG00000108654.15	DDX5	protein_coding	994.212	-1.58395	0.305127	-5.19111	2.09041e-07	7.17109e-05	-1.86653	2.8734e-08	-0.28258	0.00220894	down	2159.26	1774.69	33.1214	9.77816	2109.67	2276.1	2092.02	1725.18	1879.57	1719.32	39.0086	26.2641	34.0915	10.2785	12.1492	6.90684	FALSE	FALSE
ENST00000606719.6	ENSG00000113712.19	CSNK1A1	protein_coding	996.313	-1.14666	0.221673	-5.17274	2.30685e-07	7.33171e-05	-0.945747	5.21988e-06	0.200908	0.363435	down	1758.2	2020.89	134.565	71.5979	1830.35	1805.86	1638.38	2060.03	1973.5	2029.14	178.618	109.691	115.386	75.112	76.9447	62.7371	FALSE	FALSE
ENST00000529643.1	ENSG00000149257.16	SERPINH1	protein_coding	627.944	-3.22698	0.623387	-5.17652	2.26061e-07	7.33171e-05	-2.68742	0.000326269	0.539554	1.73872e-08	down	1018.31	1480.68	10.9399	1.84932	975.757	971.095	1108.07	1522.68	1434.44	1484.91	14.3716	9.2697	9.17847	2.37196	2.02486	1.15114	FALSE	FALSE
ENST00000525492.5	ENSG00000149257.16	SERPINH1	protein_coding	626.851	-3.22724	0.623296	-5.1777	2.24643e-07	7.33171e-05	-2.68745	0.000326076	0.539789	1.50586e-08	down	1016.43	1478.18	10.9399	1.84932	974.832	969.119	1105.34	1519.29	1431.37	1483.89	14.3716	9.2697	9.17847	2.37196	2.02486	1.15114	FALSE	FALSE
ENST00000358171.8	ENSG00000149257.16	SERPINH1	protein_coding	626.851	-3.22724	0.623296	-5.1777	2.24643e-07	7.33171e-05	-2.68745	0.000326076	0.539789	1.50586e-08	down	1016.43	1478.18	10.9399	1.84932	974.832	969.119	1105.34	1519.29	1431.37	1483.89	14.3716	9.2697	9.17847	2.37196	2.02486	1.15114	FALSE	FALSE
ENST00000454694.6	ENSG00000111325.16	OGFOD2	protein_coding	124.852	-2.08892	0.403758	-5.1737	2.295e-07	7.33171e-05	-1.98155	8.98835e-06	0.107372	0.732695	down	226.293	243.875	23.452	5.78828	235.847	196.59	246.442	230.778	251.154	249.693	18.4778	30.899	20.9794	5.53457	6.07458	5.7557	FALSE	FALSE
ENST00000356162.5	ENSG00000080802.18	CNOT4	protein_coding	282.769	-1.07089	0.207153	-5.16956	2.34651e-07	7.34968e-05	-0.769389	9.64298e-05	0.3015	0.0815653	down	415.527	512.021	128.746	74.7807	427.298	391.204	428.078	476.262	510.476	549.325	110.867	112.781	162.59	69.5774	71.8826	82.8821	FALSE	FALSE
ENST00000401558.7	ENSG00000082898.17	XPO1	protein_coding	783.947	-0.612721	0.118809	-5.15717	2.50708e-07	7.74044e-05	-0.914121	4.19775e-16	-0.3014	5.48775e-06	non_sig	1539.83	1249.66	224.627	121.674	1561.21	1507.52	1550.76	1247.79	1259.85	1241.33	255.609	199.298	218.972	120.179	128.579	116.265	FALSE	FALSE
ENST00000428210.5	ENSG00000082898.17	XPO1	protein_coding	749.553	-0.607314	0.117906	-5.15084	2.59323e-07	7.89366e-05	-0.900335	1.66856e-15	-0.293021	3.1961e-06	non_sig	1470.85	1200.58	211.352	115.426	1490	1439.35	1483.21	1192.35	1214.93	1194.45	235.078	193.119	205.86	117.017	120.479	108.783	FALSE	FALSE
ENST00000530439.1	ENSG00000148926.10	ADM	protein_coding	2591.03	-0.519354	0.100999	-5.14218	2.71569e-07	7.93129e-05	0.332993	0.00028161	0.852348	1.70588e-34	non_sig	3030.5	5471.51	825.201	1036.91	3117.8	3009.11	2964.6	5519.44	5400.84	5494.27	780.172	936.239	759.191	1023.9	1089.38	997.463	FALSE	FALSE
ENST00000583193.5	ENSG00000109046.15	WSB1	protein_coding	387.601	-1.6872	0.327963	-5.14449	2.68242e-07	7.93129e-05	-1.26544	0.00124138	0.421763	7.50002e-07	down	649.102	869.526	21.4632	10.3144	646.497	661.886	638.923	884.649	884.144	839.784	24.637	20.0843	19.6682	10.2785	17.2113	3.45342	FALSE	FALSE
ENST00000581185.5	ENSG00000109046.15	WSB1	protein_coding	387.601	-1.6872	0.327963	-5.14449	2.68242e-07	7.93129e-05	-1.26544	0.00124138	0.421763	7.50002e-07	down	649.102	869.526	21.4632	10.3144	646.497	661.886	638.923	884.649	884.144	839.784	24.637	20.0843	19.6682	10.2785	17.2113	3.45342	FALSE	FALSE
ENST00000367188.5	ENSG00000158615.9	PPP1R15B	protein_coding	142.647	-1.26906	0.247042	-5.13701	2.79141e-07	8.04372e-05	-0.998978	1.84997e-05	0.270082	0.236434	down	199.611	240.872	86.4323	43.6719	198.851	194.614	205.368	253.403	228.693	240.521	83.1499	89.6071	86.5399	59.2989	39.4848	32.2319	FALSE	FALSE
ENST00000520429.6	ENSG00000112237.13	CCNC	protein_coding	114.006	-1.38974	0.270696	-5.13395	2.83729e-07	8.06836e-05	-1.51032	3.46244e-09	-0.120583	0.709122	down	191.205	175.823	64.9149	24.08	196.076	199.554	177.986	177.609	164.373	185.486	65.6987	55.6182	73.4278	22.1383	33.4102	16.6915	FALSE	FALSE
ENST00000518714.5	ENSG00000112237.13	CCNC	protein_coding	114.415	-1.39311	0.271728	-5.12685	2.94626e-07	8.26943e-05	-1.50992	3.92064e-09	-0.116814	0.725162	down	191.822	176.842	64.9149	24.08	197.926	199.554	177.986	177.609	165.394	187.525	65.6987	55.6182	73.4278	22.1383	33.4102	16.6915	FALSE	FALSE
ENST00000484049.6	ENSG00000112237.13	CCNC	protein_coding	113.574	-1.38101	0.269812	-5.11841	3.08116e-07	8.46201e-05	-1.51067	3.09143e-09	-0.129667	0.675157	down	190.876	174.426	64.9149	24.08	196.076	198.566	177.986	176.477	163.352	183.448	65.6987	55.6182	73.4278	22.1383	33.4102	16.6915	FALSE	FALSE
ENST00000579978.5	ENSG00000141552.17	ANAPC11	protein_coding	421.352	-2.52477	0.493343	-5.11768	3.09318e-07	8.46201e-05	-2.74269	1.43165e-06	-0.217919	0.00709699	down	894.627	769.059	18.7427	2.97745	877.719	909.846	896.317	765.866	775.924	765.386	15.3981	18.5394	22.2906	4.74392	3.03729	1.15114	FALSE	FALSE
ENST00000523961.5	ENSG00000112237.13	CCNC	protein_coding	113.254	-1.38491	0.270882	-5.11261	3.17744e-07	8.58387e-05	-1.5103	3.46976e-09	-0.125387	0.693487	down	189.934	174.086	64.9149	24.08	195.151	197.578	177.073	176.477	162.331	183.448	65.6987	55.6182	73.4278	22.1383	33.4102	16.6915	FALSE	FALSE
ENST00000657462.1	ENSG00000113712.19	CSNK1A1	protein_coding	801.078	-1.12084	0.220473	-5.08382	3.69918e-07	9.43658e-05	-0.92799	8.09117e-06	0.192852	0.383085	down	1402.36	1602.94	129.3	69.7046	1492.77	1425.52	1288.8	1642.6	1576.35	1589.88	169.379	109.691	108.83	71.1587	76.9447	61.0104	FALSE	FALSE
ENST00000326298.8	ENSG00000112237.13	CCNC	protein_coding	111.667	-1.3773	0.270767	-5.08666	3.64434e-07	9.43658e-05	-1.51043	3.34835e-09	-0.133133	0.666356	down	187.1	170.574	64.9149	24.08	190.527	194.614	176.16	173.084	158.248	180.391	65.6987	55.6182	73.4278	22.1383	33.4102	16.6915	FALSE	FALSE
ENST00000519640.5	ENSG00000169499.15	PLEKHA2	protein_coding	71.1461	-2.52895	0.497426	-5.08408	3.69421e-07	9.43658e-05	-1.82638	0.0016084	0.702566	0.00026145	down	101.847	165.561	13.1422	4.03388	106.362	110.644	88.5364	165.165	166.415	165.103	13.345	7.72475	18.3569	6.32522	4.04972	1.72671	FALSE	FALSE
ENST00000510915.5	ENSG00000186318.16	BACE1	protein_coding	339.676	1.80096	0.354298	5.08319	3.71141e-07	9.43658e-05	1.49013	6.98698e-05	-0.310832	0.215943	up	721.126	581.315	15.4733	40.7916	724.188	717.208	721.983	566.764	611.55	565.631	8.21234	18.5394	19.6682	55.3457	23.2859	43.7433	FALSE	FALSE
ENST00000585111.1	ENSG00000108654.15	DDX5	protein_coding	1024.48	-1.54291	0.303388	-5.0856	3.66457e-07	9.43658e-05	-1.82343	4.18856e-08	-0.280525	0.00687501	down	2223.59	1830.21	33.8058	10.3075	2175.34	2354.14	2141.3	1769.3	1958.19	1763.14	41.0617	26.2641	34.0915	10.2785	13.1616	7.48241	FALSE	FALSE
ENST00000675018.1	ENSG00000121940.16	CLCC1	protein_coding	87.3684	-1.19041	0.23469	-5.07227	3.93096e-07	9.65409e-05	-1.01012	1.0029e-06	0.180292	0.52117	down	99.4138	112.375	91.975	45.7097	99.8879	99.7768	98.5766	98.42	126.598	112.107	94.4419	98.8768	82.6062	40.3233	49.6091	47.1967	FALSE	FALSE
ENST00000450507.5	ENSG00000118257.16	NRP2	protein_coding	133.346	-2.11685	0.417052	-5.07576	3.85957e-07	9.65409e-05	-1.56794	0.00104581	0.548916	0.00191162	down	207.481	303.196	16.6555	6.05183	203.475	228.202	190.764	287.341	319.558	302.689	25.6635	4.63485	19.6682	6.32522	6.07458	5.7557	FALSE	FALSE
ENST00000312465.11	ENSG00000138675.16	FGF5	protein_coding	307.349	-0.835408	0.164677	-5.073	3.91582e-07	9.65409e-05	-1.11408	4.28623e-15	-0.278668	0.0339565	non_sig	506.761	417.694	208.673	96.2692	462.444	527.533	530.306	419.699	416.548	416.835	190.937	197.754	237.329	85.3905	103.268	100.149	FALSE	FALSE
ENST00000453096.6	ENSG00000110768.12	GTF2H1	protein_coding	130.848	-2.63013	0.520054	-5.05743	4.2495e-07	0.000103191	-2.48611	2.37841e-05	0.144026	0.66293	down	238.617	263.477	17.9024	3.39332	217.349	253.888	244.616	247.747	280.762	261.923	12.3185	30.899	10.4897	0.790653	7.08701	2.30228	FALSE	FALSE
ENST00000638663.1	ENSG00000138760.10	SCARB2	protein_coding	239.554	-1.88014	0.372083	-5.05301	4.34894e-07	0.000104433	-1.03787	0.0207122	0.842275	2.38681e-09	down	333.649	598.119	17.7872	8.66189	350.533	319.088	331.327	562.239	556.419	675.7	18.4778	13.9045	20.9794	13.4411	5.06215	7.48241	FALSE	FALSE
ENST00000530284.5	ENSG00000149257.16	SERPINH1	protein_coding	637.161	-2.56457	0.50842	-5.04419	4.55446e-07	0.000106665	-2.01203	0.00106003	0.552535	2.74306e-09	down	1026.86	1506.58	11.892	3.31716	983.156	982.95	1114.46	1545.31	1462	1512.43	14.3716	10.8146	10.4897	3.16261	5.06215	1.72671	FALSE	FALSE
ENST00000673722.1	ENSG00000265590.10	CFAP298-TCP10L	protein_coding	125.089	-1.98622	0.394039	-5.04066	4.63933e-07	0.000106665	-2.25229	9.45189e-08	-0.266069	0.204439	down	254.496	211.683	27.731	6.44469	253.419	249.936	260.133	213.809	186.834	234.406	29.7697	32.4439	20.9794	4.74392	11.1367	3.45342	FALSE	FALSE
ENST00000673985.1	ENSG00000265590.10	CFAP298-TCP10L	protein_coding	126.084	-1.9861	0.393971	-5.04123	4.62547e-07	0.000106665	-2.25229	9.45189e-08	-0.266188	0.203504	down	256.667	213.494	27.731	6.44469	257.119	250.924	261.958	217.203	187.855	235.425	29.7697	32.4439	20.9794	4.74392	11.1367	3.45342	FALSE	FALSE
ENST00000382549.8	ENSG00000159079.19	CFAP298	protein_coding	126.084	-1.9861	0.393971	-5.04123	4.62547e-07	0.000106665	-2.25229	9.45189e-08	-0.266188	0.203504	down	256.667	213.494	27.731	6.44469	257.119	250.924	261.958	217.203	187.855	235.425	29.7697	32.4439	20.9794	4.74392	11.1367	3.45342	FALSE	FALSE
ENST00000300260.7	ENSG00000159079.19	CFAP298	protein_coding	126.66	-1.98974	0.39509	-5.03616	4.74952e-07	0.000108049	-2.25193	1.00429e-07	-0.262193	0.221375	down	257.609	214.854	27.731	6.44469	258.044	251.912	262.871	217.203	188.876	238.482	29.7697	32.4439	20.9794	4.74392	11.1367	3.45342	FALSE	FALSE
ENST00000674123.1	ENSG00000265590.10	CFAP298-TCP10L	protein_coding	126.912	-1.9921	0.396491	-5.02433	5.05199e-07	0.000113733	-2.2515	1.07421e-07	-0.259396	0.236852	down	257.938	215.533	27.731	6.44469	258.044	252.9	262.871	217.203	188.876	240.521	29.7697	32.4439	20.9794	4.74392	11.1367	3.45342	FALSE	FALSE
ENST00000482242.5	ENSG00000163605.15	PPP4R2	protein_coding	47.6758	-2.20812	0.440661	-5.01093	5.41684e-07	0.000119458	-1.78828	6.83866e-05	0.419842	0.234919	down	67.1532	89.8941	26.3117	7.34413	72.1413	68.1644	61.154	97.2888	88.8228	83.5708	16.4247	23.1742	39.3363	9.48783	5.06215	7.48241	FALSE	FALSE
ENST00000356692.10	ENSG00000163605.15	PPP4R2	protein_coding	47.6758	-2.20812	0.440661	-5.01093	5.41684e-07	0.000119458	-1.78828	6.83866e-05	0.419842	0.234919	down	67.1532	89.8941	26.3117	7.34413	72.1413	68.1644	61.154	97.2888	88.8228	83.5708	16.4247	23.1742	39.3363	9.48783	5.06215	7.48241	FALSE	FALSE
ENST00000509994.2	ENSG00000138760.10	SCARB2	protein_coding	203.822	-2.11222	0.423232	-4.99069	6.01633e-07	0.000128737	-1.24527	0.0156009	0.866947	1.60786e-09	down	281.549	513.439	14.328	5.97344	295.039	265.742	283.864	478.525	482.91	578.88	13.345	13.9045	15.7345	10.2785	3.03729	4.60456	FALSE	FALSE
ENST00000674122.1	ENSG00000265590.10	CFAP298-TCP10L	protein_coding	124.248	-1.97819	0.396247	-4.99231	5.96615e-07	0.000128737	-2.25163	1.05183e-07	-0.273438	0.201966	down	253.25	209.568	27.731	6.44469	252.495	248.948	258.307	211.547	183.771	233.387	29.7697	32.4439	20.9794	4.74392	11.1367	3.45342	FALSE	FALSE
ENST00000458138.1	ENSG00000159079.19	CFAP298	protein_coding	124.248	-1.97819	0.396247	-4.99231	5.96615e-07	0.000128737	-2.25163	1.05183e-07	-0.273438	0.201966	down	253.25	209.568	27.731	6.44469	252.495	248.948	258.307	211.547	183.771	233.387	29.7697	32.4439	20.9794	4.74392	11.1367	3.45342	FALSE	FALSE
ENST00000452464.6	ENSG00000138760.10	SCARB2	protein_coding	206.014	-2.10952	0.423084	-4.98605	6.16274e-07	0.000130578	-1.24527	0.015597	0.864243	1.65609e-09	down	284.995	518.761	14.328	5.97344	300.589	268.706	285.69	485.313	486.994	583.976	13.345	13.9045	15.7345	10.2785	3.03729	4.60456	FALSE	FALSE
ENST00000366766.6	ENSG00000143776.18	CDC42BPA	protein_coding	862.862	0.815951	0.164301	4.96619	6.82793e-07	0.000137911	1.09624	2.16609e-13	0.280286	0.0161357	non_sig	1411.29	1713.64	103.04	223.479	1390.11	1375.14	1468.61	1596.21	1784.62	1760.08	109.84	86.5172	112.764	249.846	223.747	196.845	FALSE	FALSE
ENST00000526025.2	ENSG00000026508.20	CD44	protein_coding	1415.96	-1.68742	0.339295	-4.97331	6.58209e-07	0.000137911	-1.71233	1.47436e-05	-0.0249101	0.875749	down	2841.06	2792.29	22.6896	7.80645	2828.31	2931.07	2763.8	2825.9	2688.17	2862.81	30.7963	12.3596	24.913	10.2785	9.11187	4.02899	FALSE	FALSE
ENST00000575994.5	ENSG00000184009.12	ACTG1	protein_coding	1197.23	-1.32041	0.265845	-4.96685	6.8048e-07	0.000137911	-1.46675	1.11677e-06	-0.146331	0.0668084	down	2489.72	2249.47	36.1977	13.5208	2607.26	2444.04	2417.87	2218.41	2236.91	2293.1	36.9555	40.1687	31.469	16.6037	14.174	9.78469	FALSE	FALSE
ENST00000575659.5	ENSG00000184009.12	ACTG1	protein_coding	1197.24	-1.3208	0.265906	-4.96716	6.79391e-07	0.000137911	-1.46673	1.11774e-06	-0.145935	0.0686788	down	2489.42	2249.81	36.1977	13.5208	2607.26	2444.04	2416.95	2218.41	2236.91	2294.12	36.9555	40.1687	31.469	16.6037	14.174	9.78469	FALSE	FALSE
ENST00000673945.1	ENSG00000265590.10	CFAP298-TCP10L	protein_coding	122.865	-1.98248	0.398767	-4.97153	6.64273e-07	0.000137911	-2.25089	1.18986e-07	-0.268405	0.230932	down	249.833	207.453	27.731	6.44469	247.87	246.972	254.656	209.284	180.708	232.367	29.7697	32.4439	20.9794	4.74392	11.1367	3.45342	FALSE	FALSE
ENST00000447995.2	ENSG00000127947.16	PTPN12	protein_coding	273.639	1.26573	0.255109	4.96154	6.9937e-07	0.000139952	2.2828	3.23847e-20	1.01707	1.23297e-18	up	320.022	647.164	20.9244	106.448	313.537	327.979	318.549	595.045	660.556	685.892	31.8228	13.9045	17.0457	101.994	98.2058	119.143	FALSE	FALSE
ENST00000317881.9	ENSG00000005022.6	SLC25A5	protein_coding	255.228	-2.67161	0.539688	-4.95029	7.41018e-07	0.000146926	-2.9638	1.89856e-06	-0.292182	0.0031465	down	550.887	449.858	17.6448	2.52427	553.083	548.278	551.299	446.85	437.988	464.735	19.5043	21.6293	11.8009	2.37196	4.04972	1.15114	FALSE	FALSE
ENST00000577922.5	ENSG00000108654.15	DDX5	protein_coding	994.237	-1.4746	0.298318	-4.94303	7.69159e-07	0.000149757	-1.75434	1.1031e-07	-0.279744	0.00262229	down	2157.01	1776.32	33.1214	10.4994	2110.6	2271.16	2089.28	1722.92	1885.7	1720.33	39.0086	26.2641	34.0915	10.2785	13.1616	8.05798	FALSE	FALSE
ENST00000584279.5	ENSG00000108654.15	DDX5	protein_coding	994.067	-1.4741	0.298153	-4.94411	7.6494e-07	0.000149757	-1.7544	1.09409e-07	-0.280297	0.00244072	down	2157.01	1775.64	33.1214	10.4994	2110.6	2271.16	2089.28	1722.92	1883.66	1720.33	39.0086	26.2641	34.0915	10.2785	13.1616	8.05798	FALSE	FALSE
ENST00000444061.8	ENSG00000127616.19	SMARCA4	protein_coding	51.1541	-6.18615	1.2522	-4.94024	7.80275e-07	0.000150565	-6.28873	1.5533e-05	-0.102581	0.872968	down	100.623	93.7106	10.2827	0	98.9631	111.631	91.2747	99.5513	96.9904	84.5899	16.4247	0	14.4233	0	0	0	FALSE	FALSE
ENST00000583268.1	ENSG00000171475.14	WIPF2	protein_coding	101.815	-1.93643	0.393936	-4.91559	8.85165e-07	0.000169294	-1.45625	0.00119264	0.480174	0.00772852	down	159.077	222.038	19.1084	7.03658	174.804	160.038	142.388	238.697	221.547	205.869	22.5839	21.6293	13.1121	7.11587	7.08701	6.90684	FALSE	FALSE
ENST00000323571.9	ENSG00000171475.14	WIPF2	protein_coding	53.6029	-2.78172	0.566719	-4.90846	9.17924e-07	0.000174019	-2.28461	0.000380309	0.497109	0.0654459	down	82.1475	116.095	13.4809	2.68844	86.9395	81.0069	78.4962	128.964	114.347	104.973	16.4247	20.0843	3.93363	3.16261	2.02486	2.87785	FALSE	FALSE
ENST00000566809.1	ENSG00000067225.18	PKM	protein_coding	2179.83	-2.16728	0.445323	-4.86676	1.13444e-06	0.000213196	-2.04441	0.00012954	0.12287	0.0238555	down	4164.54	4535.69	15.0429	4.03612	4181.42	4125.43	4186.77	4654.02	4495.25	4457.79	16.4247	7.72475	20.9794	4.74392	5.06215	2.30228	FALSE	FALSE
ENST00000577425.5	ENSG00000141552.17	ANAPC11	protein_coding	417.447	-2.41672	0.49712	-4.86145	1.16528e-06	0.000215248	-2.6402	5.0409e-06	-0.223482	0.00649236	down	888.631	760.98	17.1977	2.97745	868.47	902.931	894.492	757.947	770.819	754.175	15.3981	13.9045	22.2906	4.74392	3.03729	1.15114	FALSE	FALSE
ENST00000571024.6	ENSG00000141552.17	ANAPC11	protein_coding	417.447	-2.41672	0.49712	-4.86145	1.16528e-06	0.000215248	-2.6402	5.0409e-06	-0.223482	0.00649236	down	888.631	760.98	17.1977	2.97745	868.47	902.931	894.492	757.947	770.819	754.175	15.3981	13.9045	22.2906	4.74392	3.03729	1.15114	FALSE	FALSE
ENST00000569050.1	ENSG00000067225.18	PKM	protein_coding	2180.21	-2.16365	0.445376	-4.85803	1.18559e-06	0.000217143	-2.04439	0.000129546	0.119262	0.0311786	down	4170.7	4531.05	15.0429	4.03612	4193.44	4126.41	4192.24	4647.24	4501.38	4444.54	16.4247	7.72475	20.9794	4.74392	5.06215	2.30228	FALSE	FALSE
ENST00000620897.4	ENSG00000122783.16	CYREN	protein_coding	154.927	-1.70053	0.352336	-4.82645	1.3899e-06	0.000250832	-1.42507	1.07164e-05	0.275457	0.48465	down	234.449	283.871	73.4187	27.9712	226.598	255.863	220.885	330.329	281.783	239.502	81.0968	61.798	77.3614	40.3233	26.3232	17.2671	FALSE	FALSE
ENST00000673807.1	ENSG00000265590.10	CFAP298-TCP10L	protein_coding	133.567	-1.8339	0.380001	-4.82604	1.39274e-06	0.000250832	-2.09756	2.57618e-07	-0.263656	0.206837	down	272.153	226.785	28.1681	7.16365	273.767	258.827	283.864	228.515	200.107	251.731	29.7697	32.4439	22.2906	6.32522	11.1367	4.02899	FALSE	FALSE
ENST00000420893.6	ENSG00000031003.10	FAM13B	protein_coding	74.7837	-2.67369	0.55438	-4.82286	1.41516e-06	0.000252763	-2.14608	0.000699412	0.527614	0.0405658	down	116.092	167.266	12.7457	3.03038	110.987	107.68	129.61	144.802	166.415	190.582	18.4778	9.2697	10.4897	0	5.06215	4.02899	FALSE	FALSE
ENST00000303924.5	ENSG00000170961.7	HAS2	protein_coding	473.276	-0.755979	0.156907	-4.81801	1.44997e-06	0.000256859	-0.20378	0.240875	0.552199	3.67505e-07	non_sig	615.119	901.771	200.829	175.384	639.098	582.855	623.406	831.48	934.171	939.662	222.76	213.203	166.524	164.456	187.3	174.398	FALSE	FALSE
ENST00000263270.11	ENSG00000042753.12	AP2S1	protein_coding	239.447	-2.11349	0.439248	-4.81161	1.49719e-06	0.000263067	-2.23395	9.88238e-06	-0.120461	0.485993	down	487.563	448.681	17.9702	3.57157	516.088	481.102	465.501	462.687	435.946	447.409	22.5839	7.72475	23.6018	5.53457	0	5.18013	FALSE	FALSE
ENST00000033079.7	ENSG00000031003.10	FAM13B	protein_coding	73.4348	-2.67305	0.556122	-4.80659	1.53524e-06	0.000266804	-2.1458	0.000711802	0.527255	0.0443958	down	113.904	164.059	12.7457	3.03038	109.137	105.704	126.872	140.277	165.394	186.505	18.4778	9.2697	10.4897	0	5.06215	4.02899	FALSE	FALSE
ENST00000413209.6	ENSG00000186575.19	NF2	protein_coding	142.041	-1.56976	0.326655	-4.80557	1.54315e-06	0.000266804	-2.20323	4.3032e-15	-0.633464	0.0118966	down	269.377	173.521	102.366	22.8987	307.063	275.621	225.448	159.508	155.185	205.869	112.92	78.7924	115.386	19.7663	29.3605	19.5694	FALSE	FALSE
ENST00000456523.3	ENSG00000138675.16	FGF5	protein_coding	295.539	-0.819696	0.170827	-4.7984	1.59935e-06	0.000274327	-1.11432	2.59459e-14	-0.29462	0.032963	non_sig	483.228	393.984	208.673	96.2692	436.547	503.823	509.313	401.599	397.15	383.203	190.937	197.754	237.329	85.3905	103.268	100.149	FALSE	FALSE
ENST00000436399.6	ENSG00000110958.16	PTGES3	protein_coding	927.341	-0.892698	0.186234	-4.79343	1.63953e-06	0.000279004	-0.936851	7.99434e-06	-0.0441531	0.712905	non_sig	1833.92	1778.11	64.2983	33.0289	1830.35	1828.58	1842.84	1717.26	1794.83	1822.25	58.5129	64.8879	69.4941	42.6952	25.3108	31.0808	FALSE	FALSE
ENST00000453788.6	ENSG00000109971.14	HSPA8	protein_coding	942.124	-1.04216	0.217809	-4.78473	1.71217e-06	0.000288989	-1.7038	1.99074e-14	-0.66165	1.24894e-15	down	2251.85	1423.47	70.7662	22.4067	2272.45	2287.95	2195.16	1427.66	1345.61	1497.14	67.7518	54.0732	90.4735	26.0915	23.2859	17.8427	FALSE	FALSE
ENST00000672805.1	ENSG00000186575.19	NF2	protein_coding	141.956	-1.56674	0.327548	-4.78324	1.72495e-06	0.000288989	-2.20306	4.91116e-15	-0.63632	0.011799	down	269.377	173.181	102.366	22.8987	307.063	275.621	225.448	159.508	154.164	205.869	112.92	78.7924	115.386	19.7663	29.3605	19.5694	FALSE	FALSE
ENST00000638023.1	ENSG00000122641.11	INHBA	protein_coding	136.229	-1.37002	0.286744	-4.77785	1.77183e-06	0.00029456	-2.12298	2.14395e-19	-0.752967	0.000557227	down	228.326	135.485	147.865	33.2416	243.246	203.505	238.227	128.964	159.269	118.222	123.185	159.13	161.279	41.9046	23.2859	34.5342	FALSE	FALSE
ENST00000452206.5	ENSG00000082153.18	BZW1	protein_coding	569.256	-1.81565	0.380163	-4.77598	1.78838e-06	0.000294924	-1.57651	0.000444727	0.239143	0.0419058	down	1033.4	1219.65	17.0722	6.90233	978.532	1061.98	1059.7	1225.16	1178.18	1255.6	29.7697	3.0899	18.3569	3.95326	12.1492	4.60456	FALSE	FALSE
ENST00000651779.1	ENSG00000122644.13	ARL4A	protein_coding	70.846	-3.35523	0.70296	-4.77301	1.81496e-06	0.000294924	-2.62074	0.0018254	0.734492	0.000437557	down	102.136	170.225	9.51368	1.50961	96.1884	99.7768	110.442	193.446	154.164	163.065	6.15925	9.2697	13.1121	3.95326	0	0.57557	FALSE	FALSE
ENST00000404894.1	ENSG00000122644.13	ARL4A	protein_coding	70.846	-3.35523	0.70296	-4.77301	1.81496e-06	0.000294924	-2.62074	0.0018254	0.734492	0.000437557	down	102.136	170.225	9.51368	1.50961	96.1884	99.7768	110.442	193.446	154.164	163.065	6.15925	9.2697	13.1121	3.95326	0	0.57557	FALSE	FALSE
ENST00000533540.5	ENSG00000109971.14	HSPA8	protein_coding	941.859	-1.041	0.218204	-4.77076	1.83533e-06	0.000296009	-1.70372	2.11855e-14	-0.662722	1.80014e-15	down	2251.85	1422.41	70.7662	22.4067	2272.45	2287.95	2195.16	1426.52	1343.57	1497.14	67.7518	54.0732	90.4735	26.0915	23.2859	17.8427	FALSE	FALSE
ENST00000240100.7	ENSG00000120875.9	DUSP4	protein_coding	473.951	-1.66076	0.34841	-4.7667	1.87271e-06	0.000299801	-2.17518	2.33912e-13	-0.514414	0.0898307	down	1025.52	717.943	123.914	28.4304	1045.12	1027.4	1004.02	721.747	674.849	757.233	146.795	74.1576	150.789	24.5102	39.4848	21.2961	FALSE	FALSE
ENST00000568459.5	ENSG00000067225.18	PKM	protein_coding	2138.95	-2.18915	0.459814	-4.76094	1.92693e-06	0.000304261	-2.06357	0.000188972	0.125572	0.0203162	down	4082.81	4454.98	14.1688	3.84426	4097.26	4048.37	4102.8	4566.92	4433.99	4364.02	16.4247	7.72475	18.3569	4.74392	5.06215	1.72671	FALSE	FALSE
ENST00000561609.5	ENSG00000067225.18	PKM	protein_coding	2133.56	-2.1886	0.459834	-4.75955	1.94028e-06	0.000304261	-2.06357	0.000188972	0.125036	0.0214807	down	4073.28	4442.94	14.1688	3.84426	4091.71	4033.55	4094.58	4552.21	4425.83	4350.78	16.4247	7.72475	18.3569	4.74392	5.06215	1.72671	FALSE	FALSE
ENST00000564178.5	ENSG00000067225.18	PKM	protein_coding	2133.31	-2.18849	0.459835	-4.75928	1.94281e-06	0.000304261	-2.06357	0.000188972	0.124922	0.0216472	down	4072.98	4442.26	14.1688	3.84426	4091.71	4033.55	4093.67	4552.21	4423.78	4350.78	16.4247	7.72475	18.3569	4.74392	5.06215	1.72671	FALSE	FALSE
ENST00000567087.5	ENSG00000067225.18	PKM	protein_coding	2136.93	-2.18742	0.459831	-4.75701	1.96485e-06	0.000305498	-2.06357	0.000188972	0.123855	0.0230366	down	4081.47	4448.22	14.1688	3.84426	4099.11	4043.43	4101.88	4557.87	4431.95	4354.85	16.4247	7.72475	18.3569	4.74392	5.06215	1.72671	FALSE	FALSE
ENST00000439721.1	ENSG00000122644.13	ARL4A	protein_coding	70.9982	-3.34673	0.703987	-4.75396	1.99466e-06	0.000305735	-2.62084	0.00183814	0.725888	0.000623208	down	102.744	170.225	9.51368	1.50961	96.1884	99.7768	112.268	193.446	154.164	163.065	6.15925	9.2697	13.1121	3.95326	0	0.57557	FALSE	FALSE
ENST00000396663.2	ENSG00000122644.13	ARL4A	protein_coding	70.9982	-3.34673	0.703987	-4.75396	1.99466e-06	0.000305735	-2.62084	0.00183814	0.725888	0.000623208	down	102.744	170.225	9.51368	1.50961	96.1884	99.7768	112.268	193.446	154.164	163.065	6.15925	9.2697	13.1121	3.95326	0	0.57557	FALSE	FALSE
ENST00000568883.5	ENSG00000067225.18	PKM	protein_coding	2139.08	-2.18523	0.459805	-4.75252	2.00901e-06	0.000305766	-2.06358	0.000188972	0.121653	0.025718	down	4088.85	4449.47	14.1688	3.84426	4110.2	4044.42	4111.92	4554.47	4436.04	4357.91	16.4247	7.72475	18.3569	4.74392	5.06215	1.72671	FALSE	FALSE
ENST00000309395.7	ENSG00000173542.9	MOB1B	protein_coding	43.9665	-2.4142	0.508717	-4.74566	2.07828e-06	0.000314097	-2.55572	3.88286e-06	-0.141526	0.740804	down	80.3947	72.9018	18.9866	3.58294	74.916	85.9464	80.3217	76.926	66.3619	75.4175	20.5308	15.4495	20.9794	2.37196	6.07458	2.30228	FALSE	FALSE
ENST00000440177.6	ENSG00000105722.10	ERF	protein_coding	187.672	-1.4227	0.300162	-4.73976	2.13973e-06	0.000321138	-1.42909	3.28963e-06	-0.00639713	0.987863	down	346.227	344.841	43.0515	16.5675	336.659	361.567	340.454	375.58	323.642	335.302	62.6191	32.4439	34.0915	18.9757	15.1865	15.5404	FALSE	FALSE
ENST00000340006.7	ENSG00000159176.14	CSRP1	protein_coding	205.288	-2.67124	0.565084	-4.72715	2.27688e-06	0.000332485	-1.9731	0.00339867	0.698138	0.000261743	down	308.003	499.431	10.6656	3.05361	300.589	312.173	311.247	433.274	579.901	485.118	9.23888	3.0899	19.6682	2.37196	5.06215	1.72671	FALSE	FALSE
ENST00000526256.5	ENSG00000159176.14	CSRP1	protein_coding	205.288	-2.67124	0.565084	-4.72715	2.27688e-06	0.000332485	-1.9731	0.00339867	0.698138	0.000261743	down	308.003	499.431	10.6656	3.05361	300.589	312.173	311.247	433.274	579.901	485.118	9.23888	3.0899	19.6682	2.37196	5.06215	1.72671	FALSE	FALSE
ENST00000526723.5	ENSG00000159176.14	CSRP1	protein_coding	205.288	-2.67124	0.565084	-4.72715	2.27688e-06	0.000332485	-1.9731	0.00339867	0.698138	0.000261743	down	308.003	499.431	10.6656	3.05361	300.589	312.173	311.247	433.274	579.901	485.118	9.23888	3.0899	19.6682	2.37196	5.06215	1.72671	FALSE	FALSE
ENST00000617275.5	ENSG00000169499.15	PLEKHA2	protein_coding	50.1163	-2.58527	0.546872	-4.72737	2.2745e-06	0.000332485	-2.0319	0.00101404	0.553368	0.0472249	down	74.622	109.342	13.1422	3.35893	76.7657	85.9464	61.154	109.733	110.263	108.031	13.345	7.72475	18.3569	6.32522	2.02486	1.72671	FALSE	FALSE
ENST00000306279.4	ENSG00000168874.13	ATOH8	protein_coding	127.34	-1.92778	0.408237	-4.72222	2.33289e-06	0.000338378	-2.37405	1.22684e-07	-0.446271	0.00132622	down	277.459	203.762	23.6247	4.51453	270.992	276.609	284.777	210.415	195.002	205.869	31.8228	15.4495	23.6018	3.16261	4.04972	6.33127	FALSE	FALSE
ENST00000438362.6	ENSG00000009307.16	CSDE1	protein_coding	1150.22	-1.2285	0.260612	-4.71392	2.43002e-06	0.000346951	-1.3283	1.82148e-07	-0.0997977	0.749535	down	2329.17	2173.39	69.939	28.3656	2297.42	2261.28	2428.82	2045.33	2168.5	2306.35	94.4419	43.2586	72.1166	22.9289	29.3605	32.8075	FALSE	FALSE
ENST00000348811.6	ENSG00000109046.15	WSB1	protein_coding	386.757	-1.57045	0.333221	-4.71294	2.4417e-06	0.000346951	-1.15085	0.00464703	0.419601	1.07204e-06	down	648.793	867.827	20.0944	10.3144	645.572	661.886	638.923	884.649	883.123	835.708	20.5308	20.0843	19.6682	10.2785	17.2113	3.45342	FALSE	FALSE
ENST00000255175.5	ENSG00000132824.14	SERINC3	protein_coding	226.147	-1.48578	0.315337	-4.71173	2.4562e-06	0.000346951	-1.54299	1.23395e-07	-0.0572101	0.914058	down	411.453	395.491	71.9688	25.6776	390.303	416.889	427.165	406.124	394.087	386.26	81.0968	41.7136	93.0959	29.2541	29.3605	18.4182	FALSE	FALSE
ENST00000342374.5	ENSG00000132824.14	SERINC3	protein_coding	226.147	-1.48578	0.315337	-4.71173	2.4562e-06	0.000346951	-1.54299	1.23395e-07	-0.0572101	0.914058	down	411.453	395.491	71.9688	25.6776	390.303	416.889	427.165	406.124	394.087	386.26	81.0968	41.7136	93.0959	29.2541	29.3605	18.4182	FALSE	FALSE
ENST00000525634.6	ENSG00000110700.7	RPS13	protein_coding	575.597	-3.06296	0.652105	-4.69704	2.63954e-06	0.000368036	-3.10904	6.11132e-05	-0.0460737	0.806553	down	1162.77	1126.1	12.0749	1.44015	1103.39	1234.86	1150.06	1150.5	1121.01	1106.8	18.4778	4.63485	13.1121	1.58131	1.01243	1.72671	FALSE	FALSE
ENST00000228140.6	ENSG00000110700.7	RPS13	protein_coding	575.597	-3.06296	0.652105	-4.69704	2.63954e-06	0.000368036	-3.10904	6.11132e-05	-0.0460737	0.806553	down	1162.77	1126.1	12.0749	1.44015	1103.39	1234.86	1150.06	1150.5	1121.01	1106.8	18.4778	4.63485	13.1121	1.58131	1.01243	1.72671	FALSE	FALSE
ENST00000593944.5	ENSG00000105722.10	ERF	protein_coding	185.032	-1.42208	0.303231	-4.68976	2.73521e-06	0.000378931	-1.42826	3.96142e-06	-0.0061835	0.988477	down	340.91	339.597	43.0515	16.5675	326.486	357.616	338.629	371.055	325.684	322.053	62.6191	32.4439	34.0915	18.9757	15.1865	15.5404	FALSE	FALSE
ENST00000396662.5	ENSG00000122644.13	ARL4A	protein_coding	83.7089	-2.69512	0.575645	-4.68191	2.84215e-06	0.000391239	-2.01215	0.00371122	0.682967	8.08763e-05	down	123.436	198.433	10.5436	2.42266	115.611	120.522	134.174	213.809	185.813	195.678	6.15925	12.3596	13.1121	3.95326	1.01243	2.30228	FALSE	FALSE
ENST00000367306.5	ENSG00000159176.14	CSRP1	protein_coding	209.828	-2.65118	0.569007	-4.6593	3.17279e-06	0.00043399	-1.9721	0.00357861	0.679075	0.000758806	down	317.509	508.082	10.6656	3.05361	307.063	326.003	319.461	437.799	594.194	492.252	9.23888	3.0899	19.6682	2.37196	5.06215	1.72671	FALSE	FALSE
ENST00000577543.5	ENSG00000177426.22	TGIF1	protein_coding	272.576	-1.33823	0.287331	-4.65745	3.20147e-06	0.000435158	-0.288275	0.484626	1.04996	3.2366e-22	down	341.052	706.14	23.9975	19.1148	330.185	362.555	330.414	754.554	712.624	651.24	19.5043	26.2641	26.2242	18.9757	18.2237	20.1449	FALSE	FALSE
ENST00000340829.10	ENSG00000065883.16	CDK13	protein_coding	125.849	-1.37472	0.296087	-4.64297	3.43437e-06	0.000463898	-1.19126	0.000166585	0.183461	0.442097	down	210.497	239.163	37.7191	16.0172	214.574	225.239	191.677	263.585	215.421	238.482	30.7963	41.7136	40.6475	15.0224	15.1865	17.8427	FALSE	FALSE
ENST00000330964.10	ENSG00000185088.14	RPS27L	protein_coding	564.505	-0.779183	0.168448	-4.62566	3.73403e-06	0.000501242	-0.899569	1.89337e-08	-0.120386	0.458778	non_sig	1057.76	972.881	146.946	80.4329	1004.43	1130.15	1038.71	977.413	1009.72	931.508	175.539	132.866	132.432	83.0185	84.0317	74.2485	FALSE	FALSE
ENST00000242208.5	ENSG00000122641.11	INHBA	protein_coding	133.507	-1.35063	0.292135	-4.6233	3.77678e-06	0.000503851	-2.11653	1.07959e-18	-0.765904	0.000617491	down	222.654	130.953	147.18	33.2416	238.621	196.59	232.75	125.57	153.143	114.145	121.132	159.13	161.279	41.9046	23.2859	34.5342	FALSE	FALSE
ENST00000442406.5	ENSG00000114867.22	EIF4G1	protein_coding	917.247	-0.749397	0.162505	-4.61152	3.9974e-06	0.000530011	-0.776647	6.82441e-06	-0.0272502	0.883826	non_sig	1770.78	1737.37	101.238	59.6051	1764.69	1845.38	1702.27	1738.75	1773.39	1699.95	103.681	74.1576	125.876	58.5083	58.721	61.586	FALSE	FALSE
ENST00000439083.5	ENSG00000079308.19	TNS1	protein_coding	211.177	-2.2398	0.485865	-4.60993	4.02797e-06	0.000530808	-1.74347	0.00337825	0.496329	7.51064e-07	down	344.273	485.546	11.6277	3.25955	357.932	340.822	334.065	477.394	485.973	493.271	13.345	12.3596	9.17847	6.32522	0	3.45342	FALSE	FALSE
ENST00000534222.1	ENSG00000175592.9	FOSL1	protein_coding	2729.89	-0.423279	0.0922009	-4.59083	4.41481e-06	0.00057826	-0.626844	1.9602e-17	-0.203565	0.00807487	non_sig	4498.2	3906.67	1526.04	988.665	4568.02	4570.96	4355.63	4073.68	3819.38	3826.93	1477.19	1568.12	1532.8	1073.71	975.983	916.307	FALSE	FALSE
ENST00000553397.5	ENSG00000166888.12	STAT6	protein_coding	185.943	-2.42055	0.528743	-4.57794	4.69587e-06	0.000611369	-1.36039	0.0455419	1.06016	9.24342e-25	down	237.632	495.173	7.60273	3.36339	229.372	248.948	234.576	490.969	497.204	497.348	12.3185	0	10.4897	3.16261	4.04972	2.87785	FALSE	FALSE
ENST00000353704.3	ENSG00000107175.12	CREB3	protein_coding	166.872	-2.37315	0.519084	-4.57181	4.8354e-06	0.000625764	-2.36354	0.000109268	0.00961331	0.97789	down	324.458	326.712	13.3352	2.98191	330.185	320.076	323.112	330.329	343.04	306.766	21.5574	9.2697	9.17847	1.58131	5.06215	2.30228	FALSE	FALSE
ENST00000549833.1	ENSG00000177889.10	UBE2N	protein_coding	530.249	-0.606802	0.132916	-4.5653	4.98769e-06	0.00064163	-0.704642	2.85969e-08	-0.0978406	0.43462	non_sig	930.924	870.119	198.674	121.279	979.457	907.87	905.445	882.386	864.746	863.225	212.494	177.669	205.86	122.551	108.33	132.957	FALSE	FALSE
ENST00000370920.8	ENSG00000132485.14	ZRANB2	protein_coding	49.3427	-5.66624	1.25197	-4.52586	6.01517e-06	0.000762565	-5.97028	5.20404e-05	-0.304039	0.418012	down	103.817	84.0102	9.54409	0	93.4137	118.547	99.4894	83.7136	88.8228	79.4941	6.15925	18.5394	3.93363	0	0	0	FALSE	FALSE
ENST00000254821.10	ENSG00000132485.14	ZRANB2	protein_coding	49.3427	-5.66624	1.25197	-4.52586	6.01517e-06	0.000762565	-5.97028	5.20404e-05	-0.304039	0.418012	down	103.817	84.0102	9.54409	0	93.4137	118.547	99.4894	83.7136	88.8228	79.4941	6.15925	18.5394	3.93363	0	0	0	FALSE	FALSE
ENST00000611683.1	ENSG00000132485.14	ZRANB2	protein_coding	51.0816	-5.67896	1.25496	-4.52521	6.03362e-06	0.000762565	-5.97195	5.2963e-05	-0.29299	0.463706	down	107.297	87.4857	9.54409	0	95.2635	123.486	103.14	85.9761	94.9485	81.5325	6.15925	18.5394	3.93363	0	0	0	FALSE	FALSE
ENST00000652203.1	ENSG00000131408.15	NR1H2	protein_coding	251.74	-1.15275	0.254908	-4.52221	6.11968e-06	0.000768945	-0.816483	0.00206209	0.336264	0.0735782	down	402.965	508.954	59.5379	35.5043	424.524	388.24	396.132	538.482	465.554	522.827	72.8845	40.1687	65.5605	37.9513	41.5096	27.0518	FALSE	FALSE
ENST00000517876.5	ENSG00000155508.13	CNOT8	protein_coding	167.511	-1.37651	0.304598	-4.5191	6.21033e-06	0.000775825	-1.1244	0.00112816	0.252107	0.127442	down	287.105	342.096	28.1443	12.7	269.143	297.355	294.817	364.267	334.872	327.149	36.9555	27.8091	19.6682	11.8598	10.1243	16.116	FALSE	FALSE
ENST00000380994.5	ENSG00000107959.16	PITRM1	protein_coding	177.528	1.22943	0.272504	4.51159	6.43431e-06	0.000799185	1.57375	4.35429e-08	0.344327	0.00740583	up	280.548	355.836	18.5359	55.1944	270.067	278.585	292.992	326.936	377.752	362.819	18.4778	20.0843	17.0457	52.1831	58.721	54.6791	FALSE	FALSE
ENST00000557269.5	ENSG00000182199.11	SHMT2	protein_coding	1054.16	-0.46232	0.102738	-4.49998	6.79586e-06	0.000839269	-0.379101	0.000157442	0.0832193	0.420186	non_sig	1712.62	1814.03	391.577	298.407	1719.37	1695.22	1723.27	1764.77	1855.07	1822.25	339.785	414.046	420.898	303.611	294.617	296.994	FALSE	FALSE
ENST00000555634.5	ENSG00000182199.11	SHMT2	protein_coding	1054.73	-0.462096	0.102882	-4.4915	7.07234e-06	0.000868452	-0.379128	0.000159844	0.0829682	0.423463	non_sig	1713.89	1815.05	391.577	298.407	1720.29	1697.19	1724.18	1764.77	1857.11	1823.27	339.785	414.046	420.898	303.611	294.617	296.994	FALSE	FALSE
ENST00000409029.5	ENSG00000150556.17	LYPD6B	protein_coding	77.7649	-1.56161	0.349259	-4.47122	7.77759e-06	0.000949657	-2.27489	3.80814e-11	-0.713279	0.000170879	down	161.159	98.1665	42.4048	9.32945	158.156	161.026	164.294	90.5012	94.9485	109.05	42.0882	33.9889	51.1372	4.74392	15.1865	8.05798	FALSE	FALSE
ENST00000343820.10	ENSG00000177426.22	TGIF1	protein_coding	273.478	-1.28326	0.287095	-4.46979	7.82965e-06	0.000950643	-0.235157	0.57814	1.0481	2.63297e-21	down	342.348	707.878	23.9975	19.6904	331.11	365.519	330.414	755.685	716.708	651.24	19.5043	26.2641	26.2242	18.9757	18.2237	21.8717	FALSE	FALSE
ENST00000600355.5	ENSG00000131408.15	NR1H2	protein_coding	248.952	-1.17143	0.26218	-4.46805	7.89356e-06	0.000953049	-0.824452	0.00237836	0.346982	0.0784006	down	396.785	504.874	59.1008	35.0488	419.899	385.277	385.179	538.482	458.407	517.731	72.8845	40.1687	64.2493	37.1607	41.5096	26.4762	FALSE	FALSE
ENST00000551402.1	ENSG00000177426.22	TGIF1	protein_coding	273.308	-1.28184	0.287022	-4.46601	7.9693e-06	0.000956847	-0.235141	0.578118	1.0467	2.71893e-21	down	342.348	707.197	23.9975	19.6904	331.11	365.519	330.414	755.685	714.666	651.24	19.5043	26.2641	26.2242	18.9757	18.2237	21.8717	FALSE	FALSE
ENST00000393467.1	ENSG00000105974.12	CAV1	protein_coding	3372.79	-0.432004	0.0968125	-4.46228	8.10933e-06	0.000967035	-1.16263	1.41376e-40	-0.730623	5.12388e-48	non_sig	8037.49	4843.28	420.642	189.759	7988.26	8155.03	7969.19	4764.89	4869.94	4895	434.227	366.153	461.546	203.988	186.287	179.002	FALSE	FALSE
ENST00000407501.6	ENSG00000177426.22	TGIF1	protein_coding	235.505	-1.3592	0.30466	-4.46137	8.14364e-06	0.000967035	-0.420751	0.304785	0.938453	9.63184e-16	down	309.807	593.788	21.8937	16.5302	307.988	322.052	299.381	625.589	608.487	547.287	17.4512	15.4495	32.7803	12.6504	20.2486	16.6915	FALSE	FALSE
ENST00000582208.1	ENSG00000109046.15	WSB1	protein_coding	357.04	-1.63225	0.366733	-4.45079	8.5556e-06	0.0010104	-1.20025	0.00808303	0.431998	1.53479e-06	down	597.116	805.755	16.8216	8.46732	599.328	599.649	592.372	826.955	821.866	768.443	16.4247	16.9944	17.0457	6.32522	16.1989	2.87785	FALSE	FALSE
ENST00000562997.5	ENSG00000067225.18	PKM	protein_coding	2136.65	-1.91046	0.430382	-4.43898	9.03848e-06	0.00106163	-1.78356	0.000642161	0.1269	0.0190163	down	4076.1	4451.77	14.1688	4.56545	4093.56	4036.52	4098.23	4562.39	4432.97	4359.95	16.4247	7.72475	18.3569	4.74392	6.07458	2.87785	FALSE	FALSE
ENST00000403435.5	ENSG00000186575.19	NF2	protein_coding	141.099	-1.54085	0.347803	-4.43024	9.41296e-06	0.00109964	-2.17731	2.7585e-13	-0.636459	0.0220102	down	269.377	173.181	99.2763	22.5612	307.063	275.621	225.448	159.508	154.164	205.869	112.92	69.5227	115.386	19.7663	28.3481	19.5694	FALSE	FALSE
ENST00000350481.9	ENSG00000114867.22	EIF4G1	protein_coding	908.093	-0.718269	0.162191	-4.42854	9.48711e-06	0.00110234	-0.748096	1.84748e-05	-0.029827	0.867988	non_sig	1756.48	1720.3	97.3385	58.2552	1751.74	1823.64	1694.06	1726.31	1758.08	1676.51	101.628	71.0677	119.32	58.5083	54.6712	61.586	FALSE	FALSE
ENST00000610726.4	ENSG00000009307.16	CSDE1	protein_coding	1277.32	-0.789852	0.178588	-4.42277	9.74444e-06	0.00110419	-0.891398	5.65506e-07	-0.101546	0.550253	non_sig	2553.67	2379.8	114.434	61.3921	2506.45	2475.65	2678.91	2211.62	2402.3	2525.47	135.504	108.146	99.652	62.4616	52.6464	69.0684	FALSE	FALSE
ENST00000369530.5	ENSG00000009307.16	CSDE1	protein_coding	1277.24	-0.790038	0.178642	-4.42246	9.75844e-06	0.00110419	-0.891399	5.67466e-07	-0.101361	0.551342	non_sig	2553.34	2379.8	114.434	61.3921	2506.45	2474.66	2678.91	2211.62	2402.3	2525.47	135.504	108.146	99.652	62.4616	52.6464	69.0684	FALSE	FALSE
ENST00000410110.6	ENSG00000082153.18	BZW1	protein_coding	225.014	-1.90871	0.431406	-4.4244	9.67117e-06	0.00110419	-1.64347	0.000911789	0.26524	0.245243	down	398.826	479.242	15.9508	6.03775	371.805	402.071	422.602	461.556	476.785	499.386	27.7166	3.0899	17.0457	2.37196	11.1367	4.60456	FALSE	FALSE
ENST00000474568.5	ENSG00000150093.19	ITGB1	protein_coding	4034.28	0.538606	0.121685	4.42622	9.58976e-06	0.00110419	0.449162	4.32728e-05	-0.0894443	0.550841	non_sig	7631.17	7172.39	564.687	768.856	7524.89	7592.92	7775.69	7120.18	7182.4	7214.6	601.554	582.446	510.061	744.795	695.54	866.233	FALSE	FALSE
ENST00000595676.1	ENSG00000268465.1	AC008403.1	protein_coding	54.4996	-1.66182	0.375546	-4.42507	9.64119e-06	0.00110419	-1.51478	3.74439e-05	0.147039	0.766607	down	79.669	88.1923	37.0993	13.0377	76.7657	81.0069	81.2344	87.1074	77.5924	99.8773	27.7166	32.4439	51.1372	16.6037	12.1492	10.3603	FALSE	FALSE
ENST00000615917.4	ENSG00000149547.15	EI24	protein_coding	905.203	1.03289	0.233888	4.41615	1.00473e-05	0.00113095	0.641977	0.0234002	-0.390908	1.72252e-05	up	2013.16	1535.73	26.9381	44.9843	1933.94	2051.85	2053.68	1625.63	1468.13	1513.45	41.0617	20.0843	19.6682	48.2298	47.5842	39.1388	FALSE	FALSE
ENST00000439025.1	ENSG00000185088.14	RPS27L	protein_coding	571.242	-0.802068	0.181764	-4.41269	1.02093e-05	0.00114323	-0.918944	5.06465e-08	-0.116875	0.559902	non_sig	1063.09	980.207	156.761	84.9081	1006.28	1136.07	1046.92	983.069	1018.91	938.642	190.937	139.045	140.299	86.1811	93.1436	75.3997	FALSE	FALSE
ENST00000643549.1	ENSG00000127616.19	SMARCA4	protein_coding	56.2248	-3.27321	0.743194	-4.40425	1.06149e-05	0.00118252	-3.39036	7.50053e-05	-0.117151	0.818852	down	109.645	101.112	12.5289	1.61346	110.062	117.559	101.315	107.47	106.179	89.6857	17.4512	3.0899	17.0457	0.790653	4.04972	0	FALSE	FALSE
ENST00000334961.11	ENSG00000186575.19	NF2	protein_coding	125.96	-1.42408	0.323741	-4.39883	1.08834e-05	0.00120622	-2.09472	2.25279e-13	-0.670632	0.00439508	down	246.545	154.792	82.5121	19.9907	279.316	255.863	204.455	148.196	137.829	178.352	99.5746	67.9778	79.9838	17.3944	25.3108	17.2671	FALSE	FALSE
ENST00000618552.4	ENSG00000149547.15	EI24	protein_coding	1199.03	0.838516	0.191079	4.38833	1.14226e-05	0.00125951	0.445709	0.0563677	-0.392808	1.0735e-06	non_sig	2659.92	2026.39	45.8941	63.9233	2551.77	2722.62	2705.38	2144.88	1944.91	1989.39	60.566	41.7136	35.4027	64.8335	60.7458	66.1905	FALSE	FALSE
ENST00000672461.1	ENSG00000186575.19	NF2	protein_coding	140.361	-1.52365	0.347848	-4.38023	1.18553e-05	0.0013006	-2.15629	5.20101e-13	-0.632634	0.0229921	down	268.135	172.84	97.9076	22.5612	307.063	274.633	222.71	159.508	153.143	205.869	108.813	69.5227	115.386	19.7663	28.3481	19.5694	FALSE	FALSE
ENST00000419504.5	ENSG00000079308.19	TNS1	protein_coding	348.962	-0.752689	0.172477	-4.36399	1.27709e-05	0.00139396	0.230971	0.294044	0.98366	1.56543e-32	non_sig	418.509	827.357	69.2178	80.763	421.749	425.78	407.998	822.429	839.223	820.42	55.4333	78.7924	73.4278	74.3213	93.1436	74.8241	FALSE	FALSE
ENST00000361452.8	ENSG00000186575.19	NF2	protein_coding	140.276	-1.52064	0.348757	-4.36017	1.29961e-05	0.00141141	-2.15614	5.84252e-13	-0.635497	0.0228164	down	268.135	172.5	97.9076	22.5612	307.063	274.633	222.71	159.508	152.122	205.869	108.813	69.5227	115.386	19.7663	28.3481	19.5694	FALSE	FALSE
ENST00000545056.5	ENSG00000111325.16	OGFOD2	protein_coding	168.36	-1.49151	0.342758	-4.35151	1.35205e-05	0.00142144	-1.36512	0.000437054	0.126397	0.602384	down	305.542	333.696	25.1054	9.09853	332.035	269.694	314.898	325.804	342.019	333.264	19.5043	30.899	24.913	8.69718	7.08701	11.5114	FALSE	FALSE
ENST00000642628.1	ENSG00000127616.19	SMARCA4	protein_coding	56.1392	-3.23042	0.742376	-4.35146	1.35233e-05	0.00142144	-3.34758	9.60359e-05	-0.117159	0.813935	down	109.645	101.112	12.1868	1.61346	110.062	117.559	101.315	107.47	106.179	89.6857	16.4247	3.0899	17.0457	0.790653	4.04972	0	FALSE	FALSE
ENST00000646510.1	ENSG00000127616.19	SMARCA4	protein_coding	57.3414	-3.25169	0.747518	-4.34999	1.36145e-05	0.00142144	-3.344	0.000104265	-0.0923057	0.869924	down	111.208	104.358	12.1868	1.61346	113.761	118.547	101.315	113.126	109.242	90.7049	16.4247	3.0899	17.0457	0.790653	4.04972	0	FALSE	FALSE
ENST00000429416.8	ENSG00000127616.19	SMARCA4	protein_coding	57.3414	-3.25169	0.747518	-4.34999	1.36145e-05	0.00142144	-3.344	0.000104265	-0.0923057	0.869924	down	111.208	104.358	12.1868	1.61346	113.761	118.547	101.315	113.126	109.242	90.7049	16.4247	3.0899	17.0457	0.790653	4.04972	0	FALSE	FALSE
ENST00000644760.1	ENSG00000127616.19	SMARCA4	protein_coding	57.3414	-3.25169	0.747518	-4.34999	1.36145e-05	0.00142144	-3.344	0.000104265	-0.0923057	0.869924	down	111.208	104.358	12.1868	1.61346	113.761	118.547	101.315	113.126	109.242	90.7049	16.4247	3.0899	17.0457	0.790653	4.04972	0	FALSE	FALSE
ENST00000344626.10	ENSG00000127616.19	SMARCA4	protein_coding	56.1392	-3.23042	0.742376	-4.35146	1.35233e-05	0.00142144	-3.34758	9.60359e-05	-0.117159	0.813935	down	109.645	101.112	12.1868	1.61346	110.062	117.559	101.315	107.47	106.179	89.6857	16.4247	3.0899	17.0457	0.790653	4.04972	0	FALSE	FALSE
ENST00000645460.1	ENSG00000127616.19	SMARCA4	protein_coding	56.1392	-3.23042	0.742376	-4.35146	1.35233e-05	0.00142144	-3.34758	9.60359e-05	-0.117159	0.813935	down	109.645	101.112	12.1868	1.61346	110.062	117.559	101.315	107.47	106.179	89.6857	16.4247	3.0899	17.0457	0.790653	4.04972	0	FALSE	FALSE
ENST00000403999.7	ENSG00000186575.19	NF2	protein_coding	140.014	-1.51652	0.348215	-4.35514	1.32983e-05	0.00142144	-2.15623	5.40744e-13	-0.639711	0.0213434	down	267.806	171.783	97.9076	22.5612	307.063	273.645	222.71	158.377	152.122	204.85	108.813	69.5227	115.386	19.7663	28.3481	19.5694	FALSE	FALSE
ENST00000358015.8	ENSG00000119318.13	RAD23B	protein_coding	355.738	-1.13476	0.261862	-4.33341	1.46818e-05	0.00152549	-1.11641	0.000177265	0.0183503	0.945075	down	680.255	688.81	36.6248	17.2635	637.248	716.22	687.298	693.465	670.765	702.198	32.8493	32.4439	44.5811	22.9289	16.1989	12.6625	FALSE	FALSE
ENST00000353887.8	ENSG00000186575.19	NF2	protein_coding	116.91	-1.42736	0.330332	-4.32099	1.5533e-05	0.00160621	-2.09351	5.09004e-13	-0.666152	0.00672539	down	224.05	141.088	82.5121	19.9907	253.419	237.093	181.637	134.621	126.598	162.046	99.5746	67.9778	79.9838	17.3944	25.3108	17.2671	FALSE	FALSE
ENST00000456367.5	ENSG00000184226.15	PCDH9	protein_coding	104.887	-1.7384	0.402474	-4.31927	1.56545e-05	0.00161107	-0.993509	0.0228814	0.744887	0.00509862	down	142.423	238.825	25.1087	13.1923	127.635	135.341	164.294	252.272	277.699	186.505	30.7963	16.9944	27.5354	10.2785	17.2113	12.087	FALSE	FALSE
ENST00000368877.9	ENSG00000123505.19	AMD1	protein_coding	333.233	1.64887	0.381843	4.31819	1.57312e-05	0.0016113	0.907282	0.0612961	-0.741587	2.49893e-10	up	817.293	488.887	9.47973	17.2731	823.151	809.081	819.646	496.625	465.554	504.482	8.21234	12.3596	7.86726	30.0448	9.11187	12.6625	FALSE	FALSE
ENST00000675582.1	ENSG00000128272.15	ATF4	protein_coding	2212.84	-0.883901	0.204794	-4.31606	1.58842e-05	0.00161929	0.0493573	0.856494	0.933258	6.655e-10	non_sig	2789.62	5327.14	359.637	374.943	2855.13	2709.78	2803.96	5409.71	5224.21	5347.51	418.829	254.917	405.164	392.164	386.748	345.918	FALSE	FALSE
ENST00000639738.1	ENSG00000138760.10	SCARB2	protein_coding	265.607	-1.59431	0.369562	-4.31404	1.603e-05	0.00162648	-0.87966	0.0517146	0.714646	3.05899e-06	down	391.876	643.047	17.7872	9.71609	409.726	373.422	392.481	605.227	596.236	727.677	18.4778	13.9045	20.9794	16.6037	5.06215	7.48241	FALSE	FALSE
ENST00000404241.6	ENSG00000128272.15	ATF4	protein_coding	2217.51	-0.879973	0.204061	-4.31231	1.61561e-05	0.00163162	0.0515915	0.849135	0.931564	6.08845e-10	non_sig	2798.01	5336.89	359.637	375.519	2865.3	2714.72	2814	5416.5	5240.55	5353.62	418.829	254.917	405.164	392.164	386.748	347.644	FALSE	FALSE
ENST00000367651.4	ENSG00000164442.10	CITED2	protein_coding	1677.73	-0.350422	0.0813159	-4.30939	1.63703e-05	0.00164551	-0.332397	4.77742e-05	0.0180246	0.87753	non_sig	2902.02	2939.07	483.88	385.944	2894.9	2924.15	2887.02	3018.21	2903.59	2895.42	476.315	466.575	508.75	407.186	385.736	364.911	FALSE	FALSE
ENST00000674568.1	ENSG00000128272.15	ATF4	protein_coding	1844.39	-0.894209	0.207551	-4.30837	1.6446e-05	0.00164551	0.0538842	0.844999	0.948093	6.45648e-10	non_sig	2270.48	4380.57	355.164	371.33	2307.6	2248.44	2255.4	4497.91	4251.24	4392.56	412.67	250.282	402.541	392.164	377.637	344.191	FALSE	FALSE
ENST00000639145.1	ENSG00000138760.10	SCARB2	protein_coding	278.28	-1.47688	0.342884	-4.30724	1.65305e-05	0.00164635	-0.791087	0.0525616	0.685796	4.4127e-05	down	412.667	663.737	23.2318	13.4864	434.698	397.131	406.172	624.458	615.634	751.118	20.5308	21.6293	27.5354	22.1383	9.11187	9.20912	FALSE	FALSE
ENST00000639300.1	ENSG00000138760.10	SCARB2	protein_coding	269.345	-1.58692	0.36867	-4.30446	1.67395e-05	0.00165951	-0.879724	0.0513115	0.7072	3.14519e-06	down	398.823	651.052	17.7872	9.71609	416.2	382.313	397.957	610.883	605.425	736.85	18.4778	13.9045	20.9794	16.6037	5.06215	7.48241	FALSE	FALSE
ENST00000674920.1	ENSG00000128272.15	ATF4	protein_coding	2218.72	-0.878315	0.204139	-4.30253	1.68859e-05	0.00166638	0.0515988	0.849135	0.929914	6.67563e-10	non_sig	2801.77	5337.95	359.637	375.519	2872.7	2717.68	2814.91	5417.63	5241.57	5354.64	418.829	254.917	405.164	392.164	386.748	347.644	FALSE	FALSE
ENST00000538755.5	ENSG00000111325.16	OGFOD2	protein_coding	159.701	-1.47229	0.342415	-4.29972	1.7101e-05	0.00167994	-1.35466	0.000448569	0.117631	0.652939	down	289.569	314.325	25.6204	9.29039	313.537	254.875	300.294	305.441	319.558	317.977	19.5043	32.4439	24.913	8.69718	7.08701	12.087	FALSE	FALSE
ENST00000413280.5	ENSG00000079308.19	TNS1	protein_coding	353.488	-0.794536	0.185059	-4.29343	1.75933e-05	0.00170505	0.18132	0.452384	0.975857	1.775e-22	non_sig	423.793	833.399	73.5885	83.1716	430.073	428.744	412.561	830.348	847.39	822.459	55.4333	78.7924	86.5399	74.3213	99.2182	75.9752	FALSE	FALSE
ENST00000640341.1	ENSG00000138760.10	SCARB2	protein_coding	267.521	-1.59091	0.370516	-4.29377	1.75664e-05	0.00170505	-0.879586	0.0521653	0.711325	4.36074e-06	down	395.343	647.237	17.7872	9.71609	414.35	377.374	394.307	608.62	599.299	733.792	18.4778	13.9045	20.9794	16.6037	5.06215	7.48241	FALSE	FALSE
ENST00000442711.1	ENSG00000122641.11	INHBA	protein_coding	84.2364	-1.76848	0.411816	-4.29433	1.75222e-05	0.00170505	-2.49641	1.12868e-09	-0.727932	0.0016648	down	182.723	110.37	37.5632	6.28993	190.527	165.965	191.677	109.733	124.556	96.8198	29.7697	54.0732	28.8466	6.32522	5.06215	7.48241	FALSE	FALSE
ENST00000530584.5	ENSG00000175482.9	POLD4	protein_coding	912.939	-0.687056	0.160464	-4.28168	1.85489e-05	0.00178963	-0.638506	0.000237161	0.0485505	0.769451	non_sig	1710.19	1768.73	104.89	67.9455	1776.71	1745.6	1608.26	1805.5	1677.42	1823.27	101.628	108.146	104.897	70.3681	71.8826	61.586	FALSE	FALSE
ENST00000437627.5	ENSG00000150556.17	LYPD6B	protein_coding	70.6203	-1.54765	0.361805	-4.27757	1.88944e-05	0.00179888	-2.27254	1.05697e-10	-0.724893	0.000568045	down	143.831	86.9158	42.4048	9.32945	136.883	141.268	153.341	79.1885	84.739	96.8198	42.0882	33.9889	51.1372	4.74392	15.1865	8.05798	FALSE	FALSE
ENST00000450639.5	ENSG00000150556.17	LYPD6B	protein_coding	70.6203	-1.54765	0.361805	-4.27757	1.88944e-05	0.00179888	-2.27254	1.05697e-10	-0.724893	0.000568045	down	143.831	86.9158	42.4048	9.32945	136.883	141.268	153.341	79.1885	84.739	96.8198	42.0882	33.9889	51.1372	4.74392	15.1865	8.05798	FALSE	FALSE
ENST00000442722.5	ENSG00000150556.17	LYPD6B	protein_coding	70.6203	-1.54765	0.361805	-4.27757	1.88944e-05	0.00179888	-2.27254	1.05697e-10	-0.724893	0.000568045	down	143.831	86.9158	42.4048	9.32945	136.883	141.268	153.341	79.1885	84.739	96.8198	42.0882	33.9889	51.1372	4.74392	15.1865	8.05798	FALSE	FALSE
ENST00000541122.6	ENSG00000127616.19	SMARCA4	protein_coding	55.6035	-3.16748	0.742511	-4.2659	1.99098e-05	0.00188724	-3.30071	0.000127437	-0.133226	0.776671	down	109.337	99.7142	11.7497	1.61346	109.137	117.559	101.315	106.339	104.137	88.6665	16.4247	3.0899	15.7345	0.790653	4.04972	0	FALSE	FALSE
ENST00000472147.1	ENSG00000150093.19	ITGB1	protein_coding	3387.26	0.527525	0.123792	4.26139	2.03156e-05	0.00190896	0.447911	6.04214e-05	-0.0796133	0.623611	non_sig	6276.58	5939.5	564.687	768.28	6203.23	6186.16	6440.34	5802.26	6013.41	6002.83	601.554	582.446	510.061	744.795	695.54	864.506	FALSE	FALSE
ENST00000676346.1	ENSG00000128272.15	ATF4	protein_coding	2205.96	-0.881028	0.206743	-4.26147	2.03084e-05	0.00190896	0.0538301	0.844879	0.934858	9.4621e-10	non_sig	2780.92	5316.42	355.164	371.33	2842.18	2704.84	2795.74	5404.05	5214	5331.2	412.67	250.282	402.541	392.164	377.637	344.191	FALSE	FALSE
ENST00000572851.6	ENSG00000141552.17	ANAPC11	protein_coding	425.702	-1.33301	0.312983	-4.25903	2.05313e-05	0.00192087	-1.54735	2.03742e-05	-0.21434	0.00947994	down	894.928	771.284	26.6435	9.95147	876.794	909.846	898.143	771.523	776.944	765.386	25.6635	29.354	24.913	9.48783	15.1865	5.18013	FALSE	FALSE
ENST00000264896.8	ENSG00000138760.10	SCARB2	protein_coding	274.982	-1.56753	0.368205	-4.25723	2.06971e-05	0.00192345	-0.879752	0.0511079	0.687781	5.5445e-06	down	410.8	661.623	17.7872	9.71609	430.998	396.144	405.259	622.196	614.613	748.06	18.4778	13.9045	20.9794	16.6037	5.06215	7.48241	FALSE	FALSE
ENST00000357385.7	ENSG00000141552.17	ANAPC11	protein_coding	425.607	-1.33232	0.312986	-4.25681	2.07368e-05	0.00192345	-1.54735	2.03742e-05	-0.215026	0.0092141	down	894.928	770.907	26.6435	9.95147	876.794	909.846	898.143	770.391	776.944	765.386	25.6635	29.354	24.913	9.48783	15.1865	5.18013	FALSE	FALSE
ENST00000394181.6	ENSG00000080822.17	CLDND1	protein_coding	36.2253	-2.16258	0.508852	-4.24993	2.13841e-05	0.00197502	-1.51673	0.00630947	0.645853	0.0578673	down	48.3223	75.4703	15.873	5.23572	44.3946	62.237	38.3354	82.5823	72.4876	71.3409	13.345	18.5394	15.7345	3.16261	5.06215	7.48241	FALSE	FALSE
ENST00000369217.8	ENSG00000112237.13	CCNC	protein_coding	97.8854	-1.82979	0.430821	-4.24722	2.16437e-05	0.00198204	-1.94818	9.39699e-06	-0.118386	0.826328	down	185.171	170.574	28.0834	7.71376	189.602	190.663	175.247	173.084	158.248	180.391	36.9555	9.2697	38.0251	5.53457	10.1243	7.48241	FALSE	FALSE
ENST00000493758.5	ENSG00000150093.19	ITGB1	protein_coding	3381.14	0.524042	0.123377	4.24748	2.16192e-05	0.00198204	0.445333	6.37467e-05	-0.0787082	0.626762	non_sig	6262.78	5930.17	564.687	766.914	6184.73	6173.32	6430.3	5797.73	6002.18	5990.6	601.554	582.446	510.061	742.423	695.54	862.779	FALSE	FALSE
ENST00000411696.6	ENSG00000115568.15	ZNF142	protein_coding	54.2714	-2.92094	0.688702	-4.24123	2.22303e-05	0.00201747	-2.85218	0.000425678	0.0687665	0.8812	down	100.203	104.928	10.4419	1.51184	89.7142	108.668	102.228	99.5513	109.242	105.992	13.345	6.1798	11.8009	2.37196	1.01243	1.15114	FALSE	FALSE
ENST00000545612.5	ENSG00000111325.16	OGFOD2	protein_coding	147.925	-1.49138	0.351707	-4.24042	2.23106e-05	0.00201747	-1.40454	0.000362835	0.0868469	0.78353	down	270.361	287.326	25.1054	8.90667	291.34	233.142	286.602	280.554	287.908	293.517	19.5043	30.899	24.913	8.69718	7.08701	10.9358	FALSE	FALSE
ENST00000396680.3	ENSG00000128272.15	ATF4	protein_coding	2233.79	-0.86914	0.204905	-4.24168	2.21857e-05	0.00201747	0.0493688	0.856494	0.918509	1.35565e-09	non_sig	2837.36	5363.21	359.637	374.943	2904.15	2748.31	2859.63	5441.38	5267.09	5381.14	418.829	254.917	405.164	392.164	386.748	345.918	FALSE	FALSE
ENST00000511081.5	ENSG00000080822.17	CLDND1	protein_coding	36.0368	-2.14796	0.506796	-4.23831	2.25205e-05	0.00202797	-1.51625	0.00613788	0.631708	0.0630554	down	48.3223	74.7161	15.873	5.23572	44.3946	62.237	38.3354	80.3198	72.4876	71.3409	13.345	18.5394	15.7345	3.16261	5.06215	7.48241	FALSE	FALSE
ENST00000440186.5	ENSG00000127947.16	PTPN12	protein_coding	469.085	0.732512	0.172954	4.23531	2.28235e-05	0.00204673	1.7543	3.74507e-28	1.02179	2.36226e-31	non_sig	535.231	1086.16	57.8169	197.137	526.261	535.436	543.997	1001.17	1084.25	1173.05	62.6191	47.8934	62.9381	193.71	193.374	204.327	FALSE	FALSE
ENST00000618718.1	ENSG00000164442.10	CITED2	protein_coding	1676.62	-0.347729	0.0822182	-4.22934	2.34379e-05	0.00209314	-0.330216	6.37467e-05	0.0175125	0.88321	non_sig	2901.72	2937.71	482.169	384.886	2894.9	2924.15	2886.1	3018.21	2902.57	2892.36	471.183	466.575	508.75	407.186	383.711	363.76	FALSE	FALSE
ENST00000525970.5	ENSG00000009307.16	CSDE1	protein_coding	1370.92	-0.790165	0.187006	-4.22534	2.38579e-05	0.0021055	-0.870188	2.98518e-06	-0.0800222	0.706134	non_sig	2728.54	2581.04	112.686	61.3921	2692.35	2632.72	2860.55	2386.97	2599.34	2756.82	135.504	108.146	94.4071	62.4616	52.6464	69.0684	FALSE	FALSE
ENST00000393468.1	ENSG00000105974.12	CAV1	protein_coding	2723.94	-0.406154	0.0960845	-4.22705	2.36774e-05	0.0021055	-1.12288	1.33073e-36	-0.716723	1.08948e-54	non_sig	6442.92	3919.73	363.946	169.165	6379.88	6572.43	6376.45	3849.69	3959.25	3950.25	387.006	316.715	388.118	173.944	170.088	163.462	FALSE	FALSE
ENST00000534464.1	ENSG00000148926.10	ADM	protein_coding	2086.03	-0.50913	0.120497	-4.22524	2.38685e-05	0.0021055	0.353012	0.0012837	0.862142	5.16956e-24	non_sig	2377.16	4321	724.098	921.869	2444.48	2388.72	2298.3	4338.4	4334.96	4289.63	681.624	848.177	642.493	910.832	955.734	899.04	FALSE	FALSE
ENST00000624145.3	ENSG00000206560.11	ANKRD28	protein_coding	325.73	0.88518	0.209618	4.22282	2.41259e-05	0.00211955	0.149372	0.606171	-0.735808	1.10304e-10	non_sig	741.47	445.427	54.3338	61.6905	743.61	712.268	768.533	455.9	482.91	397.471	64.6721	43.2586	55.0708	67.2055	59.7334	58.1326	FALSE	FALSE
ENST00000675571.1	ENSG00000121940.16	CLCC1	protein_coding	103.268	-0.987555	0.234035	-4.21969	2.44642e-05	0.00214057	-0.940203	1.14236e-05	0.0473514	0.90929	non_sig	135.651	139.928	90.2672	47.2238	127.635	144.232	135.086	130.095	141.912	147.778	99.5746	100.422	70.8053	41.1139	51.634	48.9234	FALSE	FALSE
ENST00000290541.7	ENSG00000159377.11	PSMB4	protein_coding	124.813	-1.78498	0.423869	-4.21114	2.5408e-05	0.00221419	-1.46244	0.003354	0.322533	0.0958683	down	212.696	266.223	14.9107	5.42312	210.875	192.638	234.576	269.241	275.657	253.77	22.5839	7.72475	14.4233	6.32522	3.03729	6.90684	FALSE	TRUE
ENST00000409642.8	ENSG00000150556.17	LYPD6B	protein_coding	92.6652	-1.46748	0.34893	-4.20566	2.60325e-05	0.00225158	-2.12934	1.13507e-09	-0.66186	0.000403058	down	197.286	124.708	39.1455	9.52131	194.227	187.699	209.932	122.177	123.535	128.414	40.0351	26.2641	51.1372	4.74392	15.1865	8.63355	FALSE	FALSE
ENST00000618785.4	ENSG00000109762.16	SNX25	protein_coding	242.558	1.80981	0.430441	4.20454	2.61613e-05	0.00225158	2.09497	2.70577e-05	0.285162	0.0196949	up	423.465	515.926	5.64453	25.1965	412.5	418.865	439.031	501.15	554.377	492.252	5.13271	0	11.8009	22.9289	27.3356	25.3251	FALSE	FALSE
ENST00000417919.5	ENSG00000004866.21	ST7	protein_coding	40.1025	-1.85878	0.442312	-4.20242	2.64079e-05	0.00225158	-1.80438	0.000142604	0.0543964	0.924398	down	65.9827	68.6793	20.0335	5.71436	64.7422	59.2734	73.9325	72.4009	72.4876	61.1493	19.5043	16.9944	23.6018	6.32522	5.06215	5.7557	FALSE	FALSE
ENST00000250003.4	ENSG00000129152.4	MYOD1	protein_coding	522.773	-1.24851	0.297127	-4.20195	2.64622e-05	0.00225158	-2.0746	1.96192e-12	-0.826083	6.90843e-09	down	1293.7	729.71	54.239	13.4424	1330.91	1247.7	1302.49	718.353	655.451	815.325	65.6987	43.2586	53.7596	20.557	11.1367	8.63355	FALSE	FALSE
ENST00000538628.5	ENSG00000111325.16	OGFOD2	protein_coding	162.059	-1.45236	0.345494	-4.20371	2.62574e-05	0.00225158	-1.40285	0.000325602	0.0495064	0.881722	down	301.792	312.433	25.1054	8.90667	320.936	267.718	316.723	299.785	308.327	329.187	19.5043	30.899	24.913	8.69718	7.08701	10.9358	FALSE	FALSE
ENST00000439986.9	ENSG00000183287.14	CCBE1	protein_coding	355.281	-1.43045	0.340362	-4.20273	2.63716e-05	0.00225158	-1.10536	0.00850651	0.325086	0.000361233	down	618.144	774.248	19.4744	9.25776	598.403	637.189	618.842	779.441	750.4	792.903	16.4247	26.2641	15.7345	3.95326	15.1865	8.63355	FALSE	FALSE
ENST00000523985.5	ENSG00000112237.13	CCNC	protein_coding	174.386	-0.997792	0.238063	-4.1913	2.77361e-05	0.00235071	-0.805999	0.000459883	0.191792	0.44516	non_sig	259.305	295.897	89.983	52.3583	258.044	258.827	261.046	262.453	281.783	343.455	91.3622	71.0677	107.519	55.3457	55.6837	46.0456	FALSE	FALSE
ENST00000411650.5	ENSG00000153560.12	UBP1	protein_coding	396.75	1.02321	0.244541	4.1842	2.86171e-05	0.00241591	1.11783	5.93976e-05	0.0946185	0.484575	up	732.435	782.227	23.6452	48.6938	713.089	721.159	763.056	783.966	777.965	784.75	13.345	33.9889	23.6018	40.3233	55.6837	50.0746	FALSE	FALSE
ENST00000425075.6	ENSG00000031003.10	FAM13B	protein_coding	116.228	-1.30394	0.312143	-4.17737	2.94897e-05	0.00247944	-0.784283	0.0295615	0.519654	0.00217165	down	173.135	248.101	27.4803	16.1949	172.029	163.002	184.375	225.122	245.028	274.153	30.7963	29.354	22.2906	11.0691	20.2486	17.2671	FALSE	FALSE
ENST00000550776.5	ENSG00000135404.12	CD63	protein_coding	8903.73	0.302207	0.0723583	4.17653	2.95991e-05	0.00247944	0.295177	3.49424e-06	-0.00702935	0.962988	non_sig	15872.6	15795.6	1771.67	2175.13	15906.2	15971.2	15740.3	15949.7	15684.9	15752.1	1683.53	1694.81	1936.66	2177.46	2238.48	2109.46	FALSE	FALSE
ENST00000339438.10	ENSG00000009307.16	CSDE1	protein_coding	1274.21	-0.768329	0.18421	-4.17094	3.03339e-05	0.00251179	-0.870126	2.20969e-06	-0.101797	0.580238	non_sig	2548.33	2374.44	112.686	61.3921	2503.67	2469.72	2671.61	2203.7	2398.22	2521.39	135.504	108.146	94.4071	62.4616	52.6464	69.0684	FALSE	FALSE
ENST00000358528.9	ENSG00000009307.16	CSDE1	protein_coding	1274.21	-0.768329	0.18421	-4.17094	3.03339e-05	0.00251179	-0.870126	2.20969e-06	-0.101797	0.580238	non_sig	2548.33	2374.44	112.686	61.3921	2503.67	2469.72	2671.61	2203.7	2398.22	2521.39	135.504	108.146	94.4071	62.4616	52.6464	69.0684	FALSE	FALSE
ENST00000504995.5	ENSG00000186318.16	BACE1	protein_coding	423.305	1.6113	0.386213	4.17205	3.01865e-05	0.00251179	1.33442	0.000453499	-0.276888	0.493984	up	883.862	729.525	23.4319	56.4023	873.095	894.04	884.451	742.11	740.19	706.275	9.23888	30.899	30.1578	77.484	40.4972	51.2257	FALSE	FALSE
ENST00000602540.5	ENSG00000139289.13	PHLDA1	protein_coding	403.591	-1.2032	0.288686	-4.16784	3.07506e-05	0.00253657	-0.232262	0.534687	0.970933	5.24271e-08	down	516.956	1013.41	44.6508	39.3514	512.388	489.005	549.473	1001.17	997.47	1041.58	56.4598	35.5338	41.9587	54.555	36.4475	27.0518	FALSE	FALSE
ENST00000368874.8	ENSG00000143393.16	PI4KB	protein_coding	94.6655	-2.05074	0.492876	-4.16076	3.17184e-05	0.00260106	-2.03076	0.000109437	0.0199821	0.978053	down	175.592	177.951	19.6876	5.43226	167.405	188.687	170.684	169.69	183.771	180.391	34.9024	12.3596	11.8009	4.74392	8.09944	3.45342	FALSE	FALSE
ENST00000630539.1	ENSG00000049656.14	CLPTM1L	protein_coding	98.7585	1.41305	0.339646	4.16037	3.17731e-05	0.00260106	1.22483	0.000700428	-0.188222	0.546507	up	182.164	159.97	15.6764	37.2236	196.076	166.953	183.462	160.64	156.206	163.065	21.5574	12.3596	13.1121	28.4635	35.4351	47.7723	FALSE	FALSE
ENST00000368858.9	ENSG00000154473.18	BUB3	protein_coding	160.685	-1.36408	0.328746	-4.14935	3.33425e-05	0.00271924	-1.48273	3.70118e-05	-0.11865	0.661951	down	313.85	289.067	29.3336	10.488	311.687	336.87	292.992	302.048	308.327	256.827	34.9024	21.6293	31.469	13.4411	7.08701	10.9358	FALSE	FALSE
ENST00000316920.10	ENSG00000034152.19	MAP2K3	protein_coding	78.5605	5.08292	1.22604	4.14579	3.38649e-05	0.00274115	5.25331	0.000350444	0.170387	0.644158	up	143.636	161.885	0	8.72151	160.931	129.413	140.563	177.609	148.038	160.007	0	0	0	3.95326	10.1243	12.087	FALSE	FALSE
ENST00000613338.4	ENSG00000034152.19	MAP2K3	protein_coding	79.309	5.09074	1.22786	4.14603	3.38293e-05	0.00274115	5.25252	0.00035272	0.161786	0.681812	up	145.498	163.016	0	8.72151	163.705	130.401	142.388	181.002	148.038	160.007	0	0	0	3.95326	10.1243	12.087	FALSE	FALSE
ENST00000521291.5	ENSG00000156482.11	RPL30	protein_coding	1761.84	-1.89537	0.458024	-4.13813	3.50141e-05	0.00281905	-1.96622	0.000325602	-0.0708572	0.6555	down	3600.7	3427.36	15.2665	4.04058	3603.37	3706.56	3492.17	3183.38	3632.55	3466.15	11.292	20.0843	14.4233	1.58131	7.08701	3.45342	FALSE	FALSE
ENST00000547281.5	ENSG00000135446.17	CDK4	protein_coding	14082.4	0.430585	0.104065	4.13765	3.50881e-05	0.00281905	-2.49641	2.62424e-187	-2.92699	0	non_sig	48664	6399.1	1074.85	191.704	49245.7	48788.9	47957.5	6566.99	6329.9	6300.42	1174.36	1053.66	996.52	171.572	209.573	193.967	FALSE	FALSE
ENST00000546939.5	ENSG00000135404.12	CD63	protein_coding	8893.63	0.302274	0.0730717	4.13667	3.52376e-05	0.00282057	0.295066	4.46347e-06	-0.00720808	0.9628	non_sig	15855.4	15776.5	1769.95	2172.69	15895.1	15955.4	15715.7	15928.2	15672.6	15728.6	1678.4	1694.81	1936.66	2171.13	2237.47	2109.46	FALSE	FALSE
ENST00000539891.5	ENSG00000168003.17	SLC3A2	protein_coding	2623.26	-0.432102	0.104592	-4.1313	3.60711e-05	0.00287664	-0.0523366	0.676862	0.379766	2.22701e-06	non_sig	3415.13	4443.08	1340.76	1294.07	3432.26	3436.87	3376.25	4276.18	4583.05	4470.02	1270.86	1251.41	1500.02	1354.39	1303	1224.81	FALSE	FALSE
ENST00000337304.2	ENSG00000128272.15	ATF4	protein_coding	2295.64	-0.844628	0.204575	-4.1287	3.64817e-05	0.00289868	0.0493407	0.856494	0.893969	3.76899e-09	non_sig	2955.57	5492.4	359.637	374.943	3030.86	2876.73	2959.12	5576	5388.58	5512.61	418.829	254.917	405.164	392.164	386.748	345.918	FALSE	FALSE
ENST00000536150.5	ENSG00000111325.16	OGFOD2	protein_coding	129.528	-1.52214	0.369445	-4.12007	3.78759e-05	0.00299844	-1.42384	0.000585066	0.0982998	0.768776	down	234.73	251.424	23.6248	8.3311	258.044	201.529	244.616	243.222	258.301	252.751	17.4512	32.4439	20.9794	8.69718	7.08701	9.20912	FALSE	FALSE
ENST00000409876.5	ENSG00000150556.17	LYPD6B	protein_coding	91.6563	-1.43772	0.349248	-4.11663	3.84453e-05	0.00303241	-2.12932	1.13507e-09	-0.691597	0.000205891	down	196.348	121.611	39.1455	9.52131	194.227	186.711	208.106	121.045	118.43	125.356	40.0351	26.2641	51.1372	4.74392	15.1865	8.63355	FALSE	FALSE
ENST00000537688.5	ENSG00000111674.9	ENO2	protein_coding	276.77	-0.767581	0.186845	-4.10811	3.98906e-05	0.00313496	-0.0205081	0.946962	0.747073	1.32514e-12	non_sig	357.327	599.593	76.0347	74.1262	358.857	363.543	349.582	596.177	577.859	624.742	59.5394	74.1576	94.4071	64.8335	80.9944	76.5508	FALSE	FALSE
ENST00000367409.9	ENSG00000066279.18	ASPM	protein_coding	56.866	-5.03735	1.22774	-4.10294	4.07942e-05	0.00318283	-5.40257	0.00024126	-0.365221	0.132883	down	121.502	94.3496	11.4209	0.191857	120.235	127.438	116.832	98.42	91.8857	92.7432	16.4247	13.9045	3.93363	0	0	0.57557	FALSE	FALSE
ENST00000294732.11	ENSG00000066279.18	ASPM	protein_coding	56.866	-5.03735	1.22774	-4.10294	4.07942e-05	0.00318283	-5.40257	0.00024126	-0.365221	0.132883	down	121.502	94.3496	11.4209	0.191857	120.235	127.438	116.832	98.42	91.8857	92.7432	16.4247	13.9045	3.93363	0	0	0.57557	FALSE	FALSE
ENST00000541477.5	ENSG00000111674.9	ENO2	protein_coding	277.253	-0.764118	0.186278	-4.10202	4.09553e-05	0.00318391	-0.0204367	0.946962	0.743682	1.24199e-12	non_sig	358.577	600.273	76.0347	74.1262	360.706	364.531	350.495	596.177	579.901	624.742	59.5394	74.1576	94.4071	64.8335	80.9944	76.5508	FALSE	FALSE
ENST00000432520.5	ENSG00000198925.12	ATG9A	protein_coding	118.201	-2.15176	0.525165	-4.09731	4.17981e-05	0.00323778	-2.21331	0.000285965	-0.0615516	0.875544	down	232.83	223.033	14.2805	2.66075	238.621	249.936	209.932	227.384	238.903	202.812	13.345	21.6293	7.86726	3.95326	0	4.02899	FALSE	FALSE
ENST00000279550.11	ENSG00000060138.13	YBX3	protein_coding	227.29	-1.78954	0.437327	-4.09199	4.27688e-05	0.00330114	-1.66219	0.00161041	0.127344	0.429902	down	425.323	464.214	14.9413	4.68338	432.848	440.599	402.521	449.112	461.47	482.061	9.23888	18.5394	17.0457	5.53457	5.06215	3.45342	FALSE	FALSE
ENST00000479740.5	ENSG00000169239.13	CA5B	protein_coding	18.9898	-5.38239	1.31579	-4.09062	4.30214e-05	0.00330882	-5.80343	0.000137861	-0.421044	0.54259	down	38.9444	29.1139	7.90083	0	36.9955	29.6367	50.2011	27.1504	34.7124	25.4789	10.2654	10.8146	2.62242	0	0	0	FALSE	FALSE
ENST00000407973.2	ENSG00000138867.16	GUCD1	protein_coding	95.9237	-1.47938	0.361729	-4.08974	4.31863e-05	0.00330973	-1.18762	0.00334755	0.291758	0.226307	down	157.194	192.296	23.6619	10.5434	166.48	147.195	157.905	171.952	187.855	217.08	25.6635	30.899	14.4233	11.8598	11.1367	8.63355	FALSE	FALSE
ENST00000626294.2	ENSG00000118495.20	PLAGL1	protein_coding	70.1223	-2.55371	0.624563	-4.0888	4.33609e-05	0.00331137	-2.19381	0.0027528	0.359897	0.255126	down	117.689	150.838	9.58132	2.38088	111.911	122.498	118.657	131.227	143.954	177.333	15.3981	1.54495	11.8009	0.790653	4.04972	2.30228	FALSE	FALSE
ENST00000627449.2	ENSG00000118495.20	PLAGL1	protein_coding	71.2756	-2.55003	0.624403	-4.08395	4.42767e-05	0.00336344	-2.19382	0.0027528	0.356208	0.260642	down	119.885	153.255	9.58132	2.38088	115.611	124.474	119.57	132.358	147.017	180.391	15.3981	1.54495	11.8009	0.790653	4.04972	2.30228	FALSE	FALSE
ENST00000546979.5	ENSG00000177426.22	TGIF1	protein_coding	215.46	-1.3271	0.324986	-4.08354	4.43541e-05	0.00336344	-0.318317	0.497586	1.00878	1.97811e-16	down	275.06	553.501	18.3362	14.9422	268.218	290.439	266.522	589.389	568.67	502.444	16.4247	12.3596	26.2242	12.6504	17.2113	14.9648	FALSE	FALSE
ENST00000550149.5	ENSG00000161800.13	RACGAP1	protein_coding	153.855	0.877369	0.214947	4.0818	4.46885e-05	0.00336564	0.280527	0.244895	-0.596842	7.77567e-05	non_sig	275.353	182.138	71.0672	86.8618	281.166	263.766	281.126	183.265	187.855	175.295	89.3091	64.8879	59.0045	93.297	72.895	94.3935	FALSE	FALSE
ENST00000652354.1	ENSG00000102125.16	TAZ	protein_coding	27.4389	-2.6215	0.642246	-4.08177	4.46945e-05	0.00336564	-2.532	0.000185215	0.089496	0.920269	down	43.9542	46.7465	16.3644	2.69067	41.62	46.4308	43.8118	46.3819	54.1105	39.7471	7.18579	16.9944	24.913	1.58131	3.03729	3.45342	FALSE	FALSE
ENST00000519289.1	ENSG00000288602.1	C8orf44-SGK3	protein_coding	41.0947	-1.84657	0.453208	-4.07444	4.61253e-05	0.00346132	-1.38278	0.00637731	0.463789	0.114246	down	59.8532	82.5422	15.8831	6.1003	54.5684	59.2734	65.7178	80.3198	93.9276	73.3792	18.4778	10.8146	18.3569	4.74392	6.07458	7.48241	FALSE	FALSE
ENST00000488031.6	ENSG00000266338.6	NBPF15	protein_coding	294.941	1.76653	0.433978	4.07056	4.69009e-05	0.00349525	1.63361	0.00195657	-0.132922	0.304969	up	604.759	551.731	5.93921	17.3369	606.727	587.794	619.755	556.582	557.44	541.172	6.15925	7.72475	3.93363	12.6504	15.1865	24.1739	FALSE	FALSE
ENST00000650315.1	ENSG00000119900.9	OGFRL1	protein_coding	384.323	1.25138	0.307408	4.07074	4.68637e-05	0.00349525	1.13183	0.000215344	-0.119548	0.766607	up	748.397	688.661	31.1494	69.0847	773.207	704.365	767.62	574.682	736.106	755.194	43.1148	29.354	20.9794	59.2989	62.7707	85.1843	FALSE	FALSE
ENST00000596075.1	ENSG00000132002.8	DNAJB1	protein_coding	326.456	-0.893084	0.219493	-4.06885	4.72462e-05	0.00350889	-1.2989	5.37228e-11	-0.405811	0.0121896	non_sig	642.026	484.556	127.066	52.1754	633.549	649.043	643.486	478.525	471.68	503.463	106.76	106.602	167.835	49.0205	59.7334	47.7723	FALSE	FALSE
ENST00000488810.5	ENSG00000163605.15	PPP4R2	protein_coding	46.0076	-2.16034	0.531258	-4.06646	4.77324e-05	0.00353285	-1.74565	0.00134957	0.414687	0.404877	down	67.1532	89.5538	21.2297	6.09361	72.1413	68.1644	61.154	97.2888	87.8019	83.5708	11.292	16.9944	35.4027	9.48783	3.03729	5.7557	FALSE	FALSE
ENST00000508076.5	ENSG00000120708.17	TGFBI	protein_coding	3562.5	-0.370408	0.0911592	-4.06332	4.83806e-05	0.00356861	-0.311769	0.000128037	0.0586397	0.633895	non_sig	5662.07	5896.95	1490.6	1200.37	5576.15	5745.56	5664.5	5947.06	5827.59	5916.2	1416.63	1404.36	1650.81	1136.17	1224.03	1240.93	FALSE	FALSE
ENST00000369293.5	ENSG00000172469.16	MANEA	protein_coding	46.2272	-1.61182	0.396909	-4.06094	4.88759e-05	0.00359288	-1.41533	0.00028161	0.196493	0.691464	down	65.0161	74.2053	33.0334	12.654	64.7422	69.1522	61.154	54.3007	87.8019	80.5133	33.8759	32.4439	32.7803	16.6037	12.1492	9.20912	FALSE	FALSE
ENST00000285896.10	ENSG00000155508.13	CNOT8	protein_coding	149.779	-1.5619	0.384779	-4.05921	4.92397e-05	0.00360735	-1.27016	0.00480089	0.291734	0.141765	down	258.044	315.932	17.6006	7.53822	254.344	269.694	250.093	333.723	307.307	306.766	30.7963	15.4495	6.55605	7.90653	6.07458	8.63355	FALSE	FALSE
ENST00000409302.1	ENSG00000197223.11	C1D	protein_coding	67.7293	-1.81669	0.447747	-4.05741	4.96198e-05	0.00362292	-1.76182	0.000242757	0.054873	0.925881	down	119.613	124.393	20.8193	6.09138	123.01	124.474	111.355	143.671	113.326	116.184	27.7166	21.6293	13.1121	11.0691	2.02486	5.18013	FALSE	FALSE
ENST00000517568.5	ENSG00000155508.13	CNOT8	protein_coding	153.499	-1.55372	0.383246	-4.05411	5.0325e-05	0.00366203	-1.27047	0.00468463	0.28325	0.148722	down	265.603	323.255	17.6006	7.53822	261.743	278.585	256.482	339.379	311.39	318.996	30.7963	15.4495	6.55605	7.90653	6.07458	8.63355	FALSE	FALSE
ENST00000358812.9	ENSG00000172469.16	MANEA	protein_coding	46.3883	-1.61144	0.398046	-4.04838	5.15734e-05	0.00374028	-1.41517	0.00029181	0.196269	0.693487	down	65.3204	74.5456	33.0334	12.654	64.7422	69.1522	62.0668	54.3007	88.8228	80.5133	33.8759	32.4439	32.7803	16.6037	12.1492	9.20912	FALSE	FALSE
ENST00000536981.5	ENSG00000168003.17	SLC3A2	protein_coding	2599.55	-0.422351	0.104414	-4.04496	5.23332e-05	0.00378269	-0.0526217	0.67495	0.36973	4.2995e-06	non_sig	3387.72	4376.89	1340.25	1293.35	3412.84	3403.28	3347.04	4217.35	4507.5	4405.81	1270.86	1249.86	1500.02	1352.81	1303	1224.24	FALSE	FALSE
ENST00000589677.5	ENSG00000127616.19	SMARCA4	protein_coding	53.0455	-3.38218	0.836474	-4.04337	5.2688e-05	0.00379564	-3.50532	0.000294115	-0.123144	0.845977	down	104.361	95.8248	10.7197	1.27598	101.738	114.595	96.7511	101.814	99.0323	86.6282	16.4247	0	15.7345	0.790653	3.03729	0	FALSE	FALSE
ENST00000520044.5	ENSG00000288602.1	C8orf44-SGK3	protein_coding	41.0018	-1.82702	0.452211	-4.04018	5.34095e-05	0.00383484	-1.3828	0.00628816	0.444211	0.13369	down	60.1615	81.8622	15.8831	6.1003	55.4933	59.2734	65.7178	80.3198	92.9066	72.3601	18.4778	10.8146	18.3569	4.74392	6.07458	7.48241	FALSE	FALSE
ENST00000529642.1	ENSG00000085788.14	DDHD2	protein_coding	129.652	2.6354	0.654003	4.02965	5.58605e-05	0.00399754	2.49295	0.00145537	-0.142457	0.649296	up	263.303	238.73	2.05308	14.5212	278.391	244.997	266.522	250.01	241.966	224.214	6.15925	0	0	6.32522	22.2735	14.9648	FALSE	FALSE
ENST00000355977.10	ENSG00000198160.14	MIER1	protein_coding	54.2051	-1.41351	0.351082	-4.02616	5.66947e-05	0.00404385	-0.796499	0.0288808	0.617014	0.0207358	down	64.7027	99.5132	33.6907	18.9138	67.5169	56.3097	70.2815	110.864	85.76	101.916	32.8493	26.2641	41.9587	20.557	13.1616	23.0228	FALSE	FALSE
ENST00000497883.5	ENSG00000169764.15	UGP2	protein_coding	281.22	-1.15123	0.286037	-4.02475	5.70363e-05	0.00405483	0.127455	0.78439	1.27868	6.65871e-35	down	316.028	766.54	19.725	22.585	316.312	326.003	305.77	772.654	734.064	792.903	29.7697	12.3596	17.0457	30.8355	16.1989	20.7205	FALSE	FALSE
ENST00000484067.6	ENSG00000010810.17	FYN	protein_coding	241.585	1.66863	0.414772	4.02301	5.7458e-05	0.00405811	1.464	0.000983548	-0.204633	0.603062	up	494.673	429.269	11.6142	30.7823	524.412	484.066	475.541	429.881	464.533	393.394	11.292	16.9944	6.55605	45.0672	16.1989	31.0808	FALSE	FALSE
ENST00000437412.5	ENSG00000118495.20	PLAGL1	protein_coding	60.4246	-2.51493	0.625045	-4.02359	5.73172e-05	0.00405811	-2.19416	0.00272189	0.320768	0.344395	down	102.198	127.538	9.58132	2.38088	98.9631	101.753	105.879	115.389	117.409	149.816	15.3981	1.54495	11.8009	0.790653	4.04972	2.30228	FALSE	FALSE
ENST00000585043.5	ENSG00000171475.14	WIPF2	protein_coding	52.4604	-2.43371	0.607167	-4.0083	6.11578e-05	0.00429137	-1.93654	0.00747562	0.497162	0.070443	down	82.1475	116.095	9.17466	2.42489	86.9395	81.0069	78.4962	128.964	114.347	104.973	15.3981	10.8146	1.31121	2.37196	2.02486	2.87785	FALSE	FALSE
ENST00000394103.7	ENSG00000171475.14	WIPF2	protein_coding	52.4604	-2.43371	0.607167	-4.0083	6.11578e-05	0.00429137	-1.93654	0.00747562	0.497162	0.070443	down	82.1475	116.095	9.17466	2.42489	86.9395	81.0069	78.4962	128.964	114.347	104.973	15.3981	10.8146	1.31121	2.37196	2.02486	2.87785	FALSE	FALSE
ENST00000257247.11	ENSG00000124942.14	AHNAK	protein_coding	573.219	-0.714403	0.178289	-4.00699	6.14979e-05	0.00430127	-0.141787	0.545732	0.572616	8.76084e-08	non_sig	843.041	1254.18	102.766	92.8906	868.47	832.791	827.861	1332.63	1296.61	1133.3	89.3091	112.781	106.208	102.785	94.156	81.7309	FALSE	FALSE
ENST00000519404.5	ENSG00000155508.13	CNOT8	protein_coding	144.132	-1.65203	0.412617	-4.00378	6.23394e-05	0.00434606	-1.35802	0.00606781	0.294003	0.0890535	down	249.862	306.419	14.3447	5.90398	249.72	259.815	240.052	323.542	300.16	295.555	25.6635	10.8146	6.55605	7.90653	4.04972	5.7557	FALSE	FALSE
ENST00000402010.6	ENSG00000072518.20	MARK2	protein_coding	35.2351	-3.27536	0.819118	-3.99864	6.37068e-05	0.00442711	-2.99978	0.00129341	0.27558	0.668443	down	58.4635	70.7484	10.3369	1.39168	38.8453	67.1765	69.3687	73.5322	61.2571	77.4558	9.23888	13.9045	7.86726	3.16261	1.01243	0	FALSE	FALSE
ENST00000368859.6	ENSG00000154473.18	BUB3	protein_coding	161.42	-1.2797	0.320315	-3.99513	6.46581e-05	0.00443165	-1.39784	6.73418e-05	-0.118142	0.659503	down	314.487	289.747	30.1908	11.2554	312.612	337.858	292.992	302.048	308.327	258.866	35.929	23.1742	31.469	13.4411	7.08701	13.2381	FALSE	FALSE
ENST00000378024.9	ENSG00000124942.14	AHNAK	protein_coding	573.45	-0.712823	0.178423	-3.99512	6.46607e-05	0.00443165	-0.141786	0.545837	0.571037	9.96352e-08	non_sig	843.961	1254.18	102.766	92.8906	870.32	832.791	828.774	1332.63	1296.61	1133.3	89.3091	112.781	106.208	102.785	94.156	81.7309	FALSE	FALSE
ENST00000546571.5	ENSG00000110880.11	CORO1C	protein_coding	155.254	-2.8658	0.71755	-3.99387	6.50025e-05	0.00443165	-3.17062	0.000214829	-0.304816	0.0426763	down	336.459	272.438	10.7232	1.39391	351.458	345.761	312.159	282.816	262.385	272.115	13.345	3.0899	15.7345	1.58131	2.02486	0.57557	FALSE	FALSE
ENST00000567105.5	ENSG00000102898.12	NUTF2	protein_coding	278.468	-1.84262	0.461007	-3.99694	6.41666e-05	0.00443165	-1.96577	0.000328133	-0.123151	0.442211	down	570.397	524.033	15.2565	4.1862	557.708	572.976	580.507	552.057	503.329	516.712	7.18579	12.3596	26.2242	1.58131	8.09944	2.87785	FALSE	FALSE
ENST00000526076.6	ENSG00000034152.19	MAP2K3	protein_coding	70.7616	4.9119	1.22973	3.9943	6.48849e-05	0.00443165	5.08601	0.000599984	0.174111	0.643966	up	129.208	146.03	0	7.80847	147.982	114.595	125.046	160.64	136.808	140.643	0	0	0	3.95326	9.11187	10.3603	FALSE	FALSE
ENST00000479875.1	ENSG00000102125.16	TAZ	protein_coding	30.3427	-2.62416	0.656678	-3.99612	6.43902e-05	0.00443165	-2.53579	0.000242107	0.088375	0.923997	down	49.6012	52.7145	16.3644	2.69067	46.2444	52.3581	50.2011	52.0382	64.32	41.7854	7.18579	16.9944	24.913	1.58131	3.03729	3.45342	FALSE	FALSE
ENST00000524896.5	ENSG00000149100.13	EIF3M	protein_coding	166.076	-3.65847	0.916282	-3.99274	6.53148e-05	0.00443894	-3.56995	0.00130805	0.08852	0.8178	down	317.077	336.841	9.81178	0.57557	308.913	356.628	285.69	317.885	358.354	334.283	4.10617	20.0843	5.24484	0	0	1.72671	FALSE	FALSE
ENST00000531921.5	ENSG00000149100.13	EIF3M	protein_coding	166.329	-3.66058	0.917168	-3.99117	6.57473e-05	0.00444041	-3.57066	0.00131109	0.0899212	0.817766	down	317.406	337.522	9.81178	0.57557	308.913	357.616	285.69	317.885	360.396	334.283	4.10617	20.0843	5.24484	0	0	1.72671	FALSE	FALSE
ENST00000532444.5	ENSG00000149100.13	EIF3M	protein_coding	165.991	-3.65684	0.916066	-3.9919	6.55455e-05	0.00444041	-3.56978	0.00130733	0.0870637	0.820301	down	317.077	336.501	9.81178	0.57557	308.913	356.628	285.69	317.885	357.333	334.283	4.10617	20.0843	5.24484	0	0	1.72671	FALSE	FALSE
ENST00000531120.6	ENSG00000149100.13	EIF3M	protein_coding	166.159	-3.65731	0.916715	-3.98958	6.61893e-05	0.0044425	-3.5703	0.00130845	0.0870138	0.823419	down	317.406	336.841	9.81178	0.57557	308.913	357.616	285.69	317.885	358.354	334.283	4.10617	20.0843	5.24484	0	0	1.72671	FALSE	FALSE
ENST00000525782.5	ENSG00000149100.13	EIF3M	protein_coding	166.159	-3.65731	0.916715	-3.98958	6.61893e-05	0.0044425	-3.5703	0.00130845	0.0870138	0.823419	down	317.406	336.841	9.81178	0.57557	308.913	357.616	285.69	317.885	358.354	334.283	4.10617	20.0843	5.24484	0	0	1.72671	FALSE	FALSE
ENST00000367922.7	ENSG00000162733.19	DDR2	protein_coding	209.803	-1.21167	0.303877	-3.98737	6.68092e-05	0.00447022	-1.04406	0.000637197	0.167615	0.6247	down	358.601	402.635	52.5008	25.4762	315.387	385.277	375.139	385.761	400.213	421.93	70.8314	35.5338	51.1372	21.3476	22.2735	32.8075	FALSE	FALSE
ENST00000374026.7	ENSG00000196821.10	ILRUN	protein_coding	127.136	-1.46557	0.367941	-3.98316	6.80036e-05	0.00453609	-0.911977	0.0357955	0.553594	0.00292608	down	193.351	284.219	20.3825	10.5896	191.452	164.977	223.623	299.785	278.72	274.153	14.3716	23.1742	23.6018	11.8598	10.1243	9.78469	FALSE	FALSE
ENST00000518028.5	ENSG00000155508.13	CNOT8	protein_coding	151.036	-1.44938	0.364088	-3.98085	6.86691e-05	0.00456639	-1.15537	0.00832743	0.294015	0.0548623	down	259.914	318.765	17.5431	7.92193	258.969	270.682	250.093	337.117	312.411	306.766	26.6901	15.4495	10.4897	7.90653	6.07458	9.78469	FALSE	FALSE
ENST00000254742.6	ENSG00000132406.12	TMEM128	protein_coding	59.8236	-1.67567	0.421026	-3.97996	6.89265e-05	0.00456944	-1.5116	0.000980289	0.164064	0.6872	down	100.264	112.502	19.9522	6.57649	97.1133	97.801	105.879	123.308	99.0323	115.165	22.5839	12.3596	24.913	4.74392	4.04972	10.9358	FALSE	FALSE
ENST00000304363.9	ENSG00000110066.15	KMT5B	protein_coding	28.9323	-2.43538	0.612305	-3.97739	6.96754e-05	0.00457697	-2.2719	0.000920474	0.163473	0.776902	down	47.6077	53.2759	12.2036	2.6422	53.6435	44.455	44.7246	48.6444	54.1105	57.0727	14.3716	16.9944	5.24484	3.16261	3.03729	1.72671	FALSE	FALSE
ENST00000427752.6	ENSG00000110066.15	KMT5B	protein_coding	28.9323	-2.43538	0.612305	-3.97739	6.96754e-05	0.00457697	-2.2719	0.000920474	0.163473	0.776902	down	47.6077	53.2759	12.2036	2.6422	53.6435	44.455	44.7246	48.6444	54.1105	57.0727	14.3716	16.9944	5.24484	3.16261	3.03729	1.72671	FALSE	FALSE
ENST00000401547.6	ENSG00000110066.15	KMT5B	protein_coding	28.9323	-2.43538	0.612305	-3.97739	6.96754e-05	0.00457697	-2.2719	0.000920474	0.163473	0.776902	down	47.6077	53.2759	12.2036	2.6422	53.6435	44.455	44.7246	48.6444	54.1105	57.0727	14.3716	16.9944	5.24484	3.16261	3.03729	1.72671	FALSE	FALSE
ENST00000582781.5	ENSG00000171475.14	WIPF2	protein_coding	52.6119	-2.35454	0.59256	-3.9735	7.08234e-05	0.00463829	-1.85727	0.00818882	0.497273	0.0824652	down	82.1475	116.095	9.51684	2.68844	86.9395	81.0069	78.4962	128.964	114.347	104.973	16.4247	10.8146	1.31121	3.16261	2.02486	2.87785	FALSE	FALSE
ENST00000318636.8	ENSG00000169239.13	CA5B	protein_coding	14.4548	-5.2577	1.32439	-3.9699	7.19013e-05	0.00468052	-5.63626	0.000236649	-0.37856	0.621978	down	28.7425	22.1279	6.94878	0	28.6715	24.6972	32.8589	21.494	26.5448	18.3448	10.2654	9.2697	1.31121	0	0	0	FALSE	FALSE
ENST00000454127.2	ENSG00000169239.13	CA5B	protein_coding	14.4548	-5.2577	1.32439	-3.9699	7.19013e-05	0.00468052	-5.63626	0.000236649	-0.37856	0.621978	down	28.7425	22.1279	6.94878	0	28.6715	24.6972	32.8589	21.494	26.5448	18.3448	10.2654	9.2697	1.31121	0	0	0	FALSE	FALSE
ENST00000520518.5	ENSG00000010810.17	FYN	protein_coding	220.835	1.50387	0.378919	3.96885	7.22204e-05	0.00468717	1.32075	0.00144752	-0.183119	0.586005	up	446.403	393.177	12.8305	30.9279	464.294	438.623	436.293	386.893	428.8	363.839	12.3185	16.9944	9.17847	45.0672	17.2113	30.5052	FALSE	FALSE
ENST00000257787.6	ENSG00000135334.9	AKIRIN2	protein_coding	444.111	-0.820818	0.206969	-3.9659	7.31203e-05	0.00473137	-0.260776	0.290773	0.560042	2.05139e-05	non_sig	655.573	966.756	83.0406	71.0738	652.971	652.007	661.741	1020.4	889.249	990.619	101.628	64.8879	82.6062	85.3905	66.8204	61.0104	FALSE	FALSE
ENST00000483029.2	ENSG00000122783.16	CYREN	protein_coding	147.719	-1.43709	0.362657	-3.96268	7.41129e-05	0.00478127	-1.36375	5.52535e-05	0.0733442	0.908226	down	242.297	254.965	66.9645	26.649	224.748	265.742	236.401	278.291	265.448	221.157	74.9376	52.5283	73.4278	39.5326	24.2983	16.116	FALSE	FALSE
ENST00000548556.1	ENSG00000135441.7	BLOC1S1	protein_coding	146.415	-3.55932	0.898918	-3.95956	7.50888e-05	0.00482982	-3.6758	0.000724845	-0.116485	0.624431	down	299.332	276.471	8.99185	0.86681	310.762	292.415	294.817	302.048	262.385	264.98	12.3185	1.54495	13.1121	0	2.02486	0.57557	FALSE	FALSE
ENST00000508192.5	ENSG00000072518.20	MARK2	protein_coding	33.7394	-3.31088	0.837492	-3.95333	7.70699e-05	0.00494254	-2.99826	0.00153549	0.312625	0.647191	down	54.9713	68.2576	10.3369	1.39168	34.2209	62.237	68.456	70.1384	60.2362	74.3984	9.23888	13.9045	7.86726	3.16261	1.01243	0	FALSE	FALSE
ENST00000652737.1	ENSG00000134250.20	NOTCH2	protein_coding	289.918	-2.25358	0.570215	-3.95217	7.74466e-05	0.004952	-1.74766	0.0153717	0.505926	1.55552e-07	down	474.677	673.725	9.06306	2.20534	486.491	493.945	443.595	668.577	680.975	671.624	4.10617	13.9045	9.17847	3.16261	0	3.45342	FALSE	FALSE
ENST00000553548.5	ENSG00000100650.16	SRSF5	protein_coding	431.29	-1.10127	0.278871	-3.94901	7.84739e-05	0.00500289	-0.981217	0.00360173	0.12005	0.257826	down	807.095	876.79	26.9483	14.3248	788.005	820.936	812.344	857.499	897.417	875.455	31.8228	29.354	19.6682	9.48783	20.2486	13.2381	FALSE	FALSE
ENST00000526785.5	ENSG00000110429.14	FBXO3	protein_coding	135.505	-1.08745	0.276846	-3.92799	8.56603e-05	0.00542974	-1.00383	0.000140416	0.0836193	0.848627	down	207.3	219.615	77.2642	37.8389	227.523	168.929	225.448	185.527	244.008	229.31	74.9376	83.4273	73.4278	37.9513	32.3978	43.1677	FALSE	FALSE
ENST00000379487.5	ENSG00000120688.9	WBP4	protein_coding	71.0828	-1.97537	0.5029	-3.92795	8.56719e-05	0.00542974	-1.8807	8.506e-05	0.094667	0.913631	down	113.838	121.599	38.5425	10.3515	106.362	115.583	119.57	131.227	104.137	129.433	19.5043	63.3429	32.7803	11.8598	11.1367	8.05798	FALSE	FALSE
ENST00000581897.6	ENSG00000266338.6	NBPF15	protein_coding	226.95	2.21325	0.563782	3.92572	8.647e-05	0.0054643	1.99839	0.0038899	-0.214862	0.1516	up	479.295	412.987	3.35074	12.1682	480.017	473.199	484.668	410.649	430.842	397.471	4.10617	4.63485	1.31121	8.69718	7.08701	20.7205	FALSE	FALSE
ENST00000466490.7	ENSG00000144867.12	SRPRB	protein_coding	26.0747	-5.00735	1.27698	-3.92124	8.80956e-05	0.00551862	-5.48383	0.000293946	-0.476484	0.226485	down	56.6814	40.7398	6.87771	0	53.6435	54.3339	62.0668	39.5943	41.859	40.7662	4.10617	13.9045	2.62242	0	0	0	FALSE	FALSE
ENST00000484684.1	ENSG00000144867.12	SRPRB	protein_coding	26.0747	-5.00735	1.27698	-3.92124	8.80956e-05	0.00551862	-5.48383	0.000293946	-0.476484	0.226485	down	56.6814	40.7398	6.87771	0	53.6435	54.3339	62.0668	39.5943	41.859	40.7662	4.10617	13.9045	2.62242	0	0	0	FALSE	FALSE
ENST00000549424.1	ENSG00000258311.5	AC009779.3	protein_coding	138.881	-3.52957	0.89984	-3.92245	8.76546e-05	0.00551862	-3.6754	0.000729335	-0.145825	0.518736	down	286.413	259.253	8.99185	0.86681	295.039	277.597	286.602	285.079	244.008	248.674	12.3185	1.54495	13.1121	0	2.02486	0.57557	FALSE	FALSE
ENST00000423577.1	ENSG00000136877.15	FPGS	protein_coding	85.016	-2.92904	0.747135	-3.92036	8.8418e-05	0.0055228	-2.80412	0.00190407	0.124916	0.721235	down	158.214	172.394	8.13469	1.32222	152.607	177.82	144.214	176.477	173.562	167.142	11.292	0	13.1121	0.790653	2.02486	1.15114	FALSE	FALSE
ENST00000521865.5	ENSG00000070756.16	PABPC1	protein_coding	1852.73	-1.97036	0.502908	-3.91793	8.93112e-05	0.00556252	-2.01351	0.000980289	-0.0431542	0.767549	down	3753.22	3642.65	11.7971	3.24323	3703.25	3909.08	3647.34	3749.01	3476.34	3702.59	15.3981	10.8146	9.17847	3.95326	4.04972	1.72671	FALSE	FALSE
ENST00000374468.1	ENSG00000189266.13	PNRC2	protein_coding	277.253	-0.701361	0.179175	-3.91438	9.06365e-05	0.00562884	-0.651849	5.12761e-05	0.0495115	0.87421	non_sig	365.388	377.939	224.617	141.068	387.528	364.531	344.105	358.611	368.564	406.643	194.016	259.552	220.283	128.086	139.715	155.404	FALSE	FALSE
ENST00000577412.5	ENSG00000266338.6	NBPF15	protein_coding	263.176	2.20899	0.564963	3.90998	9.23051e-05	0.00571027	1.99705	0.00398886	-0.211942	0.170713	up	556.576	480.611	3.35074	12.1682	554.933	544.327	570.467	481.919	504.35	455.563	4.10617	4.63485	1.31121	8.69718	7.08701	20.7205	FALSE	FALSE
ENST00000530285.5	ENSG00000124942.14	AHNAK	protein_coding	387.429	-0.72656	0.185843	-3.90953	9.24762e-05	0.00571027	-0.145599	0.545837	0.580961	5.61358e-07	non_sig	545.116	815.826	99.4933	89.28	566.032	534.448	534.869	874.468	836.16	736.85	85.203	109.691	103.586	101.204	86.0566	80.5798	FALSE	FALSE
ENST00000537713.5	ENSG00000138029.14	HADHB	protein_coding	170.59	-1.5217	0.389456	-3.90725	9.33523e-05	0.00574795	-1.23339	0.00940769	0.288314	0.0456442	down	296.98	362.625	15.7647	6.99034	311.687	283.524	295.73	347.298	379.794	360.781	13.345	7.72475	26.2242	7.11587	8.09944	5.7557	FALSE	FALSE
ENST00000574767.5	ENSG00000141564.15	RPTOR	protein_coding	164.671	-1.35472	0.34685	-3.90578	9.39228e-05	0.00575031	-1.05287	0.00687679	0.30185	0.200809	down	277.484	342.389	26.193	12.6165	270.067	265.742	296.643	383.499	329.767	313.9	24.637	18.5394	35.4027	5.53457	16.1989	16.116	FALSE	FALSE
ENST00000306801.8	ENSG00000141564.15	RPTOR	protein_coding	164.671	-1.35472	0.34685	-3.90578	9.39228e-05	0.00575031	-1.05287	0.00687679	0.30185	0.200809	down	277.484	342.389	26.193	12.6165	270.067	265.742	296.643	383.499	329.767	313.9	24.637	18.5394	35.4027	5.53457	16.1989	16.116	FALSE	FALSE
ENST00000339399.5	ENSG00000136938.9	ANP32B	protein_coding	431.019	-0.729635	0.186883	-3.90424	9.45226e-05	0.00577069	-1.05073	1.87038e-08	-0.321092	0.00293317	non_sig	879.254	703.498	94.3672	46.9562	870.32	916.761	850.68	684.415	738.148	687.93	92.3888	81.8823	108.83	52.9737	51.634	36.2609	FALSE	FALSE
ENST00000334351.8	ENSG00000189266.13	PNRC2	protein_coding	277.415	-0.70159	0.179945	-3.89892	9.66219e-05	0.00585847	-0.652001	5.48864e-05	0.0495891	0.874462	non_sig	365.697	378.279	224.617	141.068	388.453	364.531	344.105	358.611	368.564	407.662	194.016	259.552	220.283	128.086	139.715	155.404	FALSE	FALSE
ENST00000405867.7	ENSG00000138029.14	HADHB	protein_coding	169.329	-1.52688	0.391749	-3.89759	9.71548e-05	0.00585847	-1.23311	0.00971678	0.29377	0.0509931	down	294.088	360.473	15.7647	6.99034	310.762	277.597	293.904	343.904	378.773	358.743	13.345	7.72475	26.2242	7.11587	8.09944	5.7557	FALSE	FALSE
ENST00000295066.3	ENSG00000162961.14	DPY30	protein_coding	154.364	-0.886437	0.227469	-3.89695	9.74108e-05	0.00585847	-1.15561	2.29756e-07	-0.269172	0.105051	non_sig	281.244	233.62	70.3221	32.2706	272.842	281.548	289.341	250.01	218.484	232.367	72.8845	63.3429	74.739	41.1139	30.3729	25.3251	FALSE	FALSE
ENST00000397386.7	ENSG00000071282.12	LMCD1	protein_coding	35.7351	-4.82332	1.23758	-3.89738	9.7238e-05	0.00585847	-5.509	0.000179065	-0.685679	0.013336	down	80.2072	49.8389	12.6307	0.263551	72.1413	79.0311	89.4492	47.5131	50.0266	51.9769	10.2654	9.2697	18.3569	0.790653	0	0	FALSE	FALSE
ENST00000572809.1	ENSG00000108559.12	NUP88	protein_coding	63.8492	1.30891	0.335837	3.89746	9.72057e-05	0.00585847	0.568418	0.136727	-0.740493	0.000675423	up	128.168	76.469	20.2434	30.5158	131.334	124.474	128.697	61.0883	89.8438	78.475	26.6901	16.9944	17.0457	32.4168	26.3232	32.8075	FALSE	FALSE
ENST00000396224.1	ENSG00000102316.17	MAGED2	protein_coding	226.813	-1.4619	0.37518	-3.89651	9.7587e-05	0.00585847	-1.60089	0.000262243	-0.138992	0.403836	down	461.692	418.85	20.2707	6.43778	438.397	482.09	464.588	392.549	441.051	422.95	16.4247	24.7192	19.6682	4.74392	7.08701	7.48241	FALSE	FALSE
ENST00000263688.4	ENSG00000094975.14	SUCO	protein_coding	63.2988	-2.7911	0.716868	-3.89346	9.88228e-05	0.00590436	-2.55846	0.00284394	0.232646	0.513112	down	111.668	131.378	8.85288	1.29676	97.1133	115.583	122.308	149.327	118.43	126.375	10.2654	12.3596	3.93363	0	1.01243	2.87785	FALSE	FALSE
ENST00000368682.7	ENSG00000010810.17	FYN	protein_coding	218.113	1.69064	0.434246	3.89328	9.88977e-05	0.00590436	1.48644	0.00131204	-0.204202	0.642774	up	444.882	386.186	11.1771	30.2067	464.294	438.623	431.729	391.418	418.59	348.551	11.292	16.9944	5.24484	45.0672	16.1989	29.3541	FALSE	FALSE
ENST00000428692.5	ENSG00000196141.14	SPATS2L	protein_coding	291.009	-0.819708	0.210673	-3.8909	9.98749e-05	0.00594627	-0.392225	0.114676	0.427483	0.00036785	non_sig	450.907	606.916	59.9617	46.2533	444.871	439.611	468.239	652.74	610.529	557.478	57.4863	46.3485	76.0502	49.0205	46.5718	43.1677	FALSE	FALSE
ENST00000577929.1	ENSG00000161960.16	EIF4A1	protein_coding	517.129	-0.881868	0.226878	-3.88697	0.000101502	0.00602655	-0.733186	0.0059217	0.148681	0.232504	non_sig	947.991	1050.46	42.8485	27.2169	940.611	999.744	903.619	1031.71	1054.64	1065.02	50.3006	23.1742	55.0708	26.0915	31.3853	24.1739	FALSE	FALSE
ENST00000456473.5	ENSG00000105974.12	CAV1	protein_coding	2389.98	-0.39865	0.102589	-3.8859	0.000101953	0.00603671	-1.10124	3.56053e-32	-0.702589	8.62987e-40	non_sig	5595.32	3437.69	357.926	168.973	5511.41	5727.78	5546.76	3385.88	3464.09	3463.09	383.927	304.355	385.496	173.944	170.088	162.886	FALSE	FALSE
ENST00000296978.4	ENSG00000164484.12	TMEM200A	protein_coding	281.911	-1.03324	0.265976	-3.88473	0.000102446	0.00604932	-0.690842	0.0286304	0.342402	0.00878383	down	472.649	599.158	34.4803	21.357	468.918	489.005	460.024	604.095	549.272	644.106	24.637	35.5338	43.2699	19.7663	25.3108	18.9938	FALSE	FALSE
ENST00000504457.5	ENSG00000165671.21	NSD1	protein_coding	97.4291	1.9385	0.499562	3.8804	0.000104284	0.00609471	1.77829	0.00298052	-0.16021	0.50116	up	194.505	173.95	4.9736	16.2876	201.626	184.735	197.153	161.771	180.708	179.371	4.10617	10.8146	0	15.8131	19.2362	13.8137	FALSE	FALSE
ENST00000376389.8	ENSG00000137312.15	FLOT1	protein_coding	86.2577	-1.74565	0.449798	-3.88097	0.000104039	0.00609471	-1.47037	0.00399147	0.275284	0.380234	down	146.155	176.885	16.0085	5.98237	123.935	151.147	163.382	178.74	174.583	177.333	18.4778	4.63485	24.913	3.95326	7.08701	6.90684	FALSE	FALSE
ENST00000428599.6	ENSG00000198561.15	CTNND1	protein_coding	312.828	-0.828881	0.213651	-3.87961	0.000104624	0.00609471	-0.482306	0.0687983	0.346575	7.86263e-05	non_sig	517.016	657.483	45.0305	31.7844	504.989	516.666	529.393	660.659	656.472	655.317	37.982	52.5283	44.5811	24.5102	37.4599	33.3831	FALSE	FALSE
ENST00000526938.5	ENSG00000198561.15	CTNND1	protein_coding	312.828	-0.828881	0.213651	-3.87961	0.000104624	0.00609471	-0.482306	0.0687983	0.346575	7.86263e-05	non_sig	517.016	657.483	45.0305	31.7844	504.989	516.666	529.393	660.659	656.472	655.317	37.982	52.5283	44.5811	24.5102	37.4599	33.3831	FALSE	FALSE
ENST00000553521.5	ENSG00000100650.16	SRSF5	protein_coding	436.862	-1.07578	0.277119	-3.882	0.000103602	0.00609471	-0.928847	0.00592764	0.146929	0.143701	down	809.529	895.969	26.9483	14.9998	788.005	820.936	819.646	872.205	912.731	902.972	31.8228	29.354	19.6682	9.48783	22.2735	13.2381	FALSE	FALSE
ENST00000435570.1	ENSG00000102384.13	CENPI	protein_coding	39.794	-1.96829	0.50914	-3.8659	0.000110678	0.00643006	-2.80531	1.00263e-07	-0.837024	0.00143335	down	84.089	47.1603	24.6649	3.26178	89.7142	73.1038	89.4492	48.6444	53.0895	39.7471	22.5839	27.8091	23.6018	4.74392	1.01243	4.02899	FALSE	FALSE
ENST00000368690.7	ENSG00000160679.13	CHTOP	protein_coding	413.386	-0.851553	0.220584	-3.86044	0.000113181	0.00654027	-0.827099	0.000343647	0.0244533	0.942272	non_sig	765.994	778.897	68.8753	39.778	712.164	820.936	764.882	776.048	759.588	801.056	83.1499	44.8035	78.6726	33.2074	43.5345	42.5922	FALSE	FALSE
ENST00000584860.5	ENSG00000161960.16	EIF4A1	protein_coding	525.128	-0.851524	0.220556	-3.86081	0.00011301	0.00654027	-0.670674	0.0109619	0.18085	0.0862125	non_sig	951.292	1077.98	43.0179	28.2225	941.536	997.768	914.572	1072.44	1084.25	1077.25	52.3536	21.6293	55.0708	26.0915	30.3729	28.2029	FALSE	FALSE
ENST00000674191.1	ENSG00000133706.19	LARS1	protein_coding	344.236	0.948608	0.245999	3.85615	0.000115189	0.00662432	0.989768	0.00010079	0.04116	0.906999	non_sig	625.191	642.969	37.2211	71.5634	561.407	693.498	620.668	622.196	666.682	640.03	29.7697	38.6237	43.2699	75.112	56.6961	82.8821	FALSE	FALSE
ENST00000545045.6	ENSG00000111674.9	ENO2	protein_coding	268.446	-0.736855	0.191115	-3.85556	0.000115464	0.00662432	0.00994262	0.975719	0.746798	8.11143e-12	non_sig	345.9	580.308	73.9782	73.5969	347.758	346.749	343.193	567.895	567.649	605.378	56.4598	71.0677	94.4071	64.8335	79.982	75.9752	FALSE	FALSE
ENST00000574938.5	ENSG00000214087.8	ARL16	protein_coding	76.445	-2.46773	0.640076	-3.85537	0.000115555	0.00662432	-2.74889	0.000256087	-0.281157	0.237565	down	159.728	131.358	12.6985	1.99494	167.405	163.002	148.778	127.833	137.829	128.414	5.13271	18.5394	14.4233	2.37196	3.03729	0.57557	FALSE	FALSE
ENST00000367921.8	ENSG00000162733.19	DDR2	protein_coding	207.287	-1.25131	0.324818	-3.85233	0.000116997	0.00667163	-1.08587	0.000791722	0.165439	0.672985	down	355.471	398.555	51.1896	23.9344	312.612	382.313	371.488	385.761	394.087	415.816	70.8314	35.5338	47.2036	21.3476	18.2237	32.2319	FALSE	FALSE
ENST00000317198.10	ENSG00000104529.17	EEF1D	protein_coding	158.796	-1.74753	0.453561	-3.85292	0.000116717	0.00667163	-1.7841	0.000864616	-0.0365705	0.913127	down	312.054	304.201	14.6532	4.27421	307.063	338.846	290.253	317.885	312.411	282.306	15.3981	15.4495	13.1121	4.74392	4.04972	4.02899	FALSE	FALSE
ENST00000536323.5	ENSG00000141127.15	PRPSAP2	protein_coding	134.051	0.922228	0.239854	3.84497	0.00012057	0.00685724	0.997854	5.22438e-05	0.0756254	0.797956	non_sig	212.311	223.568	33.2942	67.0305	199.776	215.36	221.797	212.678	240.945	217.08	37.982	27.8091	34.0915	75.9026	56.6961	68.4928	FALSE	FALSE
ENST00000311234.9	ENSG00000102786.15	INTS6	protein_coding	145.425	-1.54573	0.402292	-3.84231	0.000121882	0.00691367	-0.963143	0.0547165	0.582587	0.000110876	down	224.14	335.324	14.355	7.88261	204.4	237.093	230.925	313.36	344.061	348.551	16.4247	20.0843	6.55605	7.90653	11.1367	4.60456	FALSE	FALSE
ENST00000442263.4	ENSG00000102786.15	INTS6	protein_coding	145.34	-1.5443	0.402157	-3.84004	0.000123014	0.00695962	-0.963183	0.0546844	0.581115	0.000112947	down	224.14	334.984	14.355	7.88261	204.4	237.093	230.925	313.36	343.04	348.551	16.4247	20.0843	6.55605	7.90653	11.1367	4.60456	FALSE	FALSE
ENST00000512153.5	ENSG00000184432.10	COPB2	protein_coding	402.881	-0.692101	0.180349	-3.83756	0.000124261	0.00701181	-0.557611	0.00529669	0.13449	0.324854	non_sig	702.239	770.642	83.2574	55.3867	713.089	718.195	675.432	762.472	770.819	778.635	87.2561	103.512	59.0045	60.8802	46.5718	58.7081	FALSE	FALSE
ENST00000350490.11	ENSG00000072518.20	MARK2	protein_coding	31.8021	-3.27664	0.854879	-3.83287	0.000126658	0.00712846	-2.99678	0.00178874	0.279862	0.724075	down	52.1668	63.3129	10.3369	1.39168	30.5213	60.2612	65.7178	64.4821	57.1733	68.2834	9.23888	13.9045	7.86726	3.16261	1.01243	0	FALSE	FALSE
ENST00000436795.5	ENSG00000168385.18	SEPTIN2	protein_coding	431.052	0.836381	0.218518	3.82752	0.000129441	0.00726617	0.843616	0.000608524	0.00723415	0.978185	non_sig	814.358	818.516	31.7119	59.6209	775.056	845.633	822.385	842.792	835.139	777.616	43.1148	23.1742	28.8466	52.1831	66.8204	59.8593	FALSE	FALSE
ENST00000520607.1	ENSG00000284956.1	AC107959.5	protein_coding	12.7223	-3.06954	0.802282	-3.82601	0.000130235	0.0072918	-2.96268	0.000355296	0.106862	0.928936	down	17.5535	18.8432	12.9321	1.56031	14.7982	17.782	20.0804	14.7064	21.44	20.3831	19.5043	6.1798	13.1121	0.790653	1.01243	2.87785	FALSE	FALSE
ENST00000368149.3	ENSG00000146376.11	ARHGAP18	protein_coding	134.43	-1.17142	0.306592	-3.82077	0.000133036	0.00742938	-0.638132	0.0954362	0.533283	2.95419e-05	down	204.667	296.203	22.3982	14.4502	196.076	202.517	215.408	291.866	305.265	291.479	25.6635	23.1742	18.3569	18.9757	11.1367	13.2381	FALSE	FALSE
ENST00000538763.5	ENSG00000111674.9	ENO2	protein_coding	276.027	-0.734265	0.19222	-3.81993	0.000133492	0.00743563	0.00975647	0.975719	0.744022	1.43866e-11	non_sig	357.657	598.876	73.9782	73.5969	358.857	364.531	349.582	595.045	577.859	623.723	56.4598	71.0677	94.4071	64.8335	79.982	75.9752	FALSE	FALSE
ENST00000457757.5	ENSG00000196141.14	SPATS2L	protein_coding	287.505	-0.81718	0.214027	-3.81811	0.000134476	0.00746532	-0.391899	0.119559	0.425281	0.00066983	non_sig	445.344	598.462	59.9617	46.2533	436.547	437.635	461.85	643.69	608.487	543.21	57.4863	46.3485	76.0502	49.0205	46.5718	43.1677	FALSE	FALSE
ENST00000434573.1	ENSG00000110066.15	KMT5B	protein_coding	25.7165	-2.77362	0.72652	-3.81767	0.000134716	0.00746532	-2.63222	0.00119413	0.141392	0.856409	down	42.8654	47.2379	10.9873	1.77539	47.1693	38.5277	42.8991	40.7255	52.0686	48.9195	13.345	16.9944	2.62242	3.16261	1.01243	1.15114	FALSE	FALSE
ENST00000621814.4	ENSG00000115355.17	CCDC88A	protein_coding	349.699	0.947873	0.248409	3.81577	0.000135756	0.00750375	0.638321	0.0265155	-0.309552	0.0288853	non_sig	731.821	590.121	30.323	46.5328	695.516	735.977	763.969	535.088	611.55	623.723	29.7697	23.1742	38.0251	42.6952	40.4972	56.4059	FALSE	FALSE
ENST00000570891.5	ENSG00000141564.15	RPTOR	protein_coding	164.452	-1.30709	0.342702	-3.81407	0.000136695	0.00753638	-1.00536	0.0101199	0.301734	0.175291	down	277.484	342.389	25.3189	12.6165	270.067	265.742	296.643	383.499	329.767	313.9	24.637	18.5394	32.7803	5.53457	16.1989	16.116	FALSE	FALSE
ENST00000330010.12	ENSG00000162614.19	NEXN	protein_coding	185.354	1.52347	0.399702	3.81151	0.000138118	0.00759543	-0.162207	0.798924	-1.68568	1.765e-21	up	546.051	169.998	13.5658	11.8013	560.482	548.278	529.393	196.84	155.185	157.969	11.292	12.3596	17.0457	20.557	5.06215	9.78469	FALSE	FALSE
ENST00000513274.5	ENSG00000184432.10	COPB2	protein_coding	412.66	-0.680365	0.178665	-3.80804	0.000140071	0.00766569	-0.557336	0.0050457	0.123029	0.371237	non_sig	723.906	788.091	83.2574	55.3867	729.737	741.905	700.077	776.048	795.322	792.903	87.2561	103.512	59.0045	60.8802	46.5718	58.7081	FALSE	FALSE
ENST00000374749.8	ENSG00000108094.16	CUL2	protein_coding	79.5981	-2.02039	0.530567	-3.80798	0.000140105	0.00766569	-1.33569	0.0454034	0.684704	4.82414e-05	down	117.201	188.284	9.50013	3.4074	116.536	126.45	108.617	194.578	182.75	187.525	4.10617	13.9045	10.4897	4.74392	2.02486	3.45342	FALSE	FALSE
ENST00000229277.6	ENSG00000111674.9	ENO2	protein_coding	275.97	-0.733602	0.192943	-3.80218	0.00014343	0.00782781	0.0151117	0.961574	0.748713	1.52181e-11	non_sig	356.715	599.253	73.9782	73.9344	357.932	363.543	348.669	596.177	577.859	623.723	56.4598	71.0677	94.4071	64.8335	80.9944	75.9752	FALSE	FALSE
ENST00000374748.5	ENSG00000108094.16	CUL2	protein_coding	90.3852	-1.99622	0.525275	-3.80033	0.000144501	0.00785243	-1.33434	0.0444498	0.661882	1.56161e-05	down	135.051	213.583	9.50013	3.4074	129.484	144.232	131.436	219.465	211.337	209.946	4.10617	13.9045	10.4897	4.74392	2.02486	3.45342	FALSE	FALSE
ENST00000443638.1	ENSG00000077147.16	TM9SF3	protein_coding	132.274	0.994984	0.261827	3.80015	0.000144608	0.00785243	0.841658	0.00249268	-0.153326	0.542657	non_sig	234.212	210.479	30.5058	53.9001	218.274	247.96	236.401	208.153	189.897	233.387	32.8493	32.4439	26.2242	54.555	45.5594	61.586	FALSE	FALSE
ENST00000675001.1	ENSG00000121940.16	CLCC1	protein_coding	51.3139	-2.51934	0.663673	-3.79607	0.000147011	0.00794299	-2.79779	3.70118e-05	-0.278442	0.70768	down	99.5255	82.034	20.8875	2.8086	80.4653	119.535	98.5766	85.9761	67.3828	92.7432	10.2654	16.9944	35.4027	2.37196	2.02486	4.02899	FALSE	FALSE
ENST00000302500.5	ENSG00000121940.16	CLCC1	protein_coding	51.3139	-2.51934	0.663673	-3.79607	0.000147011	0.00794299	-2.79779	3.70118e-05	-0.278442	0.70768	down	99.5255	82.034	20.8875	2.8086	80.4653	119.535	98.5766	85.9761	67.3828	92.7432	10.2654	16.9944	35.4027	2.37196	2.02486	4.02899	FALSE	FALSE
ENST00000514508.1	ENSG00000184432.10	COPB2	protein_coding	409.601	-0.69096	0.18225	-3.79127	0.000149879	0.0080452	-0.562612	0.0052792	0.128348	0.369855	non_sig	717.059	783.523	82.8203	55.003	723.263	736.965	690.949	771.523	791.238	787.807	87.2561	103.512	57.6932	60.8802	46.5718	57.557	FALSE	FALSE
ENST00000533365.5	ENSG00000124942.14	AHNAK	protein_coding	407.054	-0.720938	0.190169	-3.79104	0.000150019	0.0080452	-0.155686	0.52204	0.565252	3.32519e-06	non_sig	579.655	858.042	100.71	89.8071	604.877	570.012	564.077	917.456	887.207	769.463	86.2295	109.691	106.208	102.785	86.0566	80.5798	FALSE	FALSE
ENST00000528508.5	ENSG00000124942.14	AHNAK	protein_coding	406.874	-0.719713	0.189801	-3.79193	0.00014948	0.0080452	-0.155669	0.521356	0.564044	3.25316e-06	non_sig	579.655	857.324	100.71	89.8071	604.877	570.012	564.077	916.324	886.186	769.463	86.2295	109.691	106.208	102.785	86.0566	80.5798	FALSE	FALSE
ENST00000320912.8	ENSG00000179010.14	MRFAP1	protein_coding	496.896	-0.90065	0.238028	-3.7838	0.000154453	0.00826245	-1.09855	6.11132e-05	-0.197904	0.0176281	non_sig	1029.63	897.471	41.1817	19.3002	1035.87	1035.31	1017.71	886.912	906.605	898.895	32.8493	44.8035	45.8924	28.4635	16.1989	13.2381	FALSE	FALSE
ENST00000522458.5	ENSG00000155508.13	CNOT8	protein_coding	152.675	-1.42811	0.377608	-3.78199	0.000155579	0.00830215	-1.14116	0.0125774	0.286949	0.0796303	down	264.353	322.576	16.2319	7.53822	259.894	277.597	255.569	339.379	311.39	316.957	26.6901	15.4495	6.55605	7.90653	6.07458	8.63355	FALSE	FALSE
ENST00000676306.1	ENSG00000121940.16	CLCC1	protein_coding	52.173	-2.4328	0.643863	-3.77844	0.000157815	0.00832557	-2.7051	3.74439e-05	-0.2723	0.70765	down	100.751	83.3929	21.4025	3.14608	82.3151	119.535	100.402	85.9761	67.3828	96.8198	10.2654	18.5394	35.4027	2.37196	3.03729	4.02899	FALSE	FALSE
ENST00000519211.5	ENSG00000155508.13	CNOT8	protein_coding	150.212	-1.43405	0.379571	-3.77809	0.000158039	0.00832557	-1.14084	0.0128516	0.293209	0.0814866	down	259.261	317.818	16.2319	7.53822	254.344	269.694	253.744	339.379	308.327	305.747	26.6901	15.4495	6.55605	7.90653	6.07458	8.63355	FALSE	FALSE
ENST00000569144.5	ENSG00000140945.17	CDH13	protein_coding	205.25	-1.14217	0.302399	-3.77702	0.000158714	0.00832557	-1.28293	0.000215405	-0.140763	0.379771	down	410.135	371.822	27.5448	11.4982	395.852	411.95	422.602	358.611	364.48	392.375	29.7697	20.0843	32.7803	15.0224	9.11187	10.3603	FALSE	FALSE
ENST00000562601.5	ENSG00000140945.17	CDH13	protein_coding	205.25	-1.14217	0.302399	-3.77702	0.000158714	0.00832557	-1.28293	0.000215405	-0.140763	0.379771	down	410.135	371.822	27.5448	11.4982	395.852	411.95	422.602	358.611	364.48	392.375	29.7697	20.0843	32.7803	15.0224	9.11187	10.3603	FALSE	FALSE
ENST00000389924.7	ENSG00000198231.13	DDX42	protein_coding	75.9193	-2.12337	0.561746	-3.77995	0.000156858	0.00832557	-2.17768	0.00109362	-0.0543111	0.884515	down	147.532	142.002	11.5702	2.57274	137.808	155.099	149.69	141.408	143.954	140.643	9.23888	12.3596	13.1121	0.790653	4.04972	2.87785	FALSE	FALSE
ENST00000585060.5	ENSG00000108654.15	DDX5	protein_coding	3456.05	-0.404816	0.107089	-3.78017	0.000156718	0.00832557	-0.600107	1.10346e-11	-0.195291	0.0369648	non_sig	6326.14	5525.05	1190.74	782.251	6268.89	6545.75	6163.78	5530.75	5677.51	5366.87	1207.21	1201.97	1163.04	747.167	717.813	881.773	FALSE	FALSE
ENST00000303961.9	ENSG00000269858.6	EGLN2	protein_coding	341.574	-0.950484	0.251616	-3.77752	0.0001584	0.00832557	-0.270478	0.429544	0.680006	9.46547e-09	non_sig	499.555	800.279	36.5198	29.9405	462.444	543.339	492.883	847.317	764.693	788.827	28.7432	40.1687	40.6475	37.1607	27.3356	25.3251	FALSE	FALSE
ENST00000510154.1	ENSG00000114686.9	MRPL3	protein_coding	679.111	-0.488345	0.129347	-3.77547	0.000159708	0.00835741	-0.853711	2.33912e-13	-0.365366	1.37231e-05	non_sig	1300.02	1008.76	262.688	144.975	1261.55	1328.71	1309.79	974.019	984.198	1068.08	272.034	273.456	242.574	126.504	151.865	156.555	FALSE	FALSE
ENST00000512242.5	ENSG00000184432.10	COPB2	protein_coding	409.529	-0.68913	0.182772	-3.77043	0.000162963	0.00847251	-0.562693	0.00536559	0.126437	0.384445	non_sig	717.413	782.879	82.8203	55.003	723.263	738.941	690.036	772.654	789.196	786.788	87.2561	103.512	57.6932	60.8802	46.5718	57.557	FALSE	FALSE
ENST00000462598.7	ENSG00000010810.17	FYN	protein_coding	140.576	2.20606	0.584956	3.77132	0.000162384	0.00847251	2.04241	0.0011106	-0.163646	0.814778	up	282.3	252.003	5.51912	22.4813	295.039	295.379	256.482	250.01	283.825	222.176	5.13271	6.1798	5.24484	38.742	13.1616	15.5404	FALSE	FALSE
ENST00000355528.9	ENSG00000141556.21	TBCD	protein_coding	40.2236	-2.30954	0.612568	-3.77025	0.000163084	0.00847251	-2.16766	0.00119264	0.141872	0.842922	down	68.3743	75.2666	14.0842	3.16931	73.0662	68.1644	63.8923	55.432	95.9695	74.3984	8.21234	16.9944	17.0457	4.74392	3.03729	1.72671	FALSE	FALSE
ENST00000599056.5	ENSG00000170949.17	ZNF160	protein_coding	107.005	-1.50927	0.400787	-3.76575	0.000166048	0.0086058	-1.3158	0.00542259	0.193468	0.406524	down	188.633	215.714	17.1163	6.55571	197.926	181.772	186.2	211.547	235.84	199.755	17.4512	24.7192	9.17847	5.53457	6.07458	8.05798	FALSE	FALSE
ENST00000546093.5	ENSG00000103248.19	MTHFSD	protein_coding	83.6851	-1.21294	0.322535	-3.76066	0.000169466	0.00875942	-1.18949	0.000462328	0.0234554	0.963185	down	141.163	143.475	34.7004	15.4023	141.508	143.244	138.737	144.802	147.017	138.605	22.5839	44.8035	36.7139	15.0224	20.2486	10.9358	FALSE	FALSE
ENST00000370404.5	ENSG00000197021.9	EOLA2	protein_coding	482.538	-0.914513	0.243213	-3.76013	0.000169822	0.00875942	-0.853706	0.000133476	0.0608071	0.884515	non_sig	818.457	853.684	165.75	92.2612	797.254	859.464	798.653	878.993	837.181	844.88	140.636	129.776	226.839	89.3437	102.255	85.1843	FALSE	FALSE
ENST00000454769.2	ENSG00000143398.20	PIP5K1A	protein_coding	220.377	-1.5021	0.399828	-3.75687	0.000172051	0.00883223	-1.1448	0.0056775	0.357302	0.329824	down	365.108	467.614	33.5886	15.1966	365.331	381.325	348.669	438.931	459.428	504.482	52.3536	33.9889	14.4233	15.0224	12.1492	18.4182	FALSE	FALSE
ENST00000539787.2	ENSG00000087088.20	BAX	protein_coding	311.461	1.48586	0.395495	3.75696	0.00017199	0.00883223	1.17075	0.0184991	-0.31511	0.000721903	up	676.97	544.235	8.05007	16.5883	672.394	688.559	669.956	556.582	518.644	557.478	3.07963	9.2697	11.8009	18.185	13.1616	18.4182	FALSE	FALSE
ENST00000531324.1	ENSG00000124942.14	AHNAK	protein_coding	575.86	-0.68612	0.182952	-3.75028	0.000176636	0.00902472	-0.117492	0.630718	0.568628	4.50728e-07	non_sig	848.062	1258.14	102.766	94.4719	874.944	837.73	831.512	1339.42	1296.61	1138.4	89.3091	112.781	106.208	107.529	94.156	81.7309	FALSE	FALSE
ENST00000370406.8	ENSG00000197021.9	EOLA2	protein_coding	483.642	-0.920671	0.245485	-3.75041	0.000176545	0.00902472	-0.857358	0.000142047	0.0633126	0.881131	non_sig	819.678	856.443	166.188	92.2612	798.179	859.464	801.391	880.124	842.285	846.918	140.636	129.776	228.151	89.3437	102.255	85.1843	FALSE	FALSE
ENST00000368694.8	ENSG00000160679.13	CHTOP	protein_coding	407.261	-0.828829	0.221292	-3.7454	0.000180107	0.00909454	-0.818967	0.000412317	0.00986236	0.97789	non_sig	757.851	762.883	68.5332	39.778	704.765	813.033	755.754	764.735	737.127	786.788	82.1234	44.8035	78.6726	33.2074	43.5345	42.5922	FALSE	FALSE
ENST00000526968.1	ENSG00000149269.10	PAK1	protein_coding	46.016	-2.33495	0.623155	-3.74698	0.000178975	0.00909454	-2.64634	0.000224154	-0.311387	0.309302	down	93.9919	75.9595	12.2172	1.89556	94.3386	90.8858	96.7511	87.1074	72.4876	68.2834	16.4247	12.3596	7.86726	2.37196	1.01243	2.30228	FALSE	FALSE
ENST00000534885.5	ENSG00000067182.8	TNFRSF1A	protein_coding	1036.33	-0.784321	0.209401	-3.74555	0.000180001	0.00909454	0.088177	0.772248	0.872498	5.10694e-13	non_sig	1412.81	2586.43	70.7931	75.2745	1386.41	1483.81	1368.21	2623.4	2529.92	2605.98	70.8314	60.253	81.295	99.6222	57.7085	68.4928	FALSE	FALSE
ENST00000162749.7	ENSG00000067182.8	TNFRSF1A	protein_coding	1036.33	-0.784321	0.209401	-3.74555	0.000180001	0.00909454	0.088177	0.772248	0.872498	5.10694e-13	non_sig	1412.81	2586.43	70.7931	75.2745	1386.41	1483.81	1368.21	2623.4	2529.92	2605.98	70.8314	60.253	81.295	99.6222	57.7085	68.4928	FALSE	FALSE
ENST00000440083.6	ENSG00000067182.8	TNFRSF1A	protein_coding	1036.33	-0.784321	0.209401	-3.74555	0.000180001	0.00909454	0.088177	0.772248	0.872498	5.10694e-13	non_sig	1412.81	2586.43	70.7931	75.2745	1386.41	1483.81	1368.21	2623.4	2529.92	2605.98	70.8314	60.253	81.295	99.6222	57.7085	68.4928	FALSE	FALSE
ENST00000394440.8	ENSG00000115484.15	CCT4	protein_coding	454.678	-1.12914	0.302149	-3.73702	0.000186217	0.00933766	-1.408	3.66527e-05	-0.278862	0.0269453	down	973.116	801.789	31.6545	12.1524	1019.23	969.119	931.001	759.079	780.007	866.282	24.637	40.1687	30.1578	15.8131	13.1616	7.48241	FALSE	FALSE
ENST00000544079.2	ENSG00000115484.15	CCT4	protein_coding	454.678	-1.12914	0.302149	-3.73702	0.000186217	0.00933766	-1.408	3.66527e-05	-0.278862	0.0269453	down	973.116	801.789	31.6545	12.1524	1019.23	969.119	931.001	759.079	780.007	866.282	24.637	40.1687	30.1578	15.8131	13.1616	7.48241	FALSE	FALSE
ENST00000379649.5	ENSG00000120686.12	UFM1	protein_coding	149.084	-1.20946	0.323601	-3.73751	0.000185848	0.00933766	-1.09068	0.000219537	0.118783	0.821141	down	216.485	234.966	98.3651	46.5189	215.499	221.287	212.67	218.334	241.966	244.597	105.734	55.6182	133.743	43.4859	46.5718	49.499	FALSE	FALSE
ENST00000639812.1	ENSG00000058673.16	ZC3H11A	protein_coding	1439.13	0.681467	0.183325	3.71725	0.0002014	0.0100756	0.809756	1.96512e-06	0.128288	0.531414	non_sig	2586.52	2826.77	123.718	219.51	2499.97	2572.46	2687.13	2609.83	2982.2	2888.29	140.636	84.9722	145.544	234.033	199.449	225.048	FALSE	FALSE
ENST00000403433.5	ENSG00000160679.13	CHTOP	protein_coding	405.956	-0.82924	0.223214	-3.71501	0.000203199	0.0101421	-0.818625	0.000453499	0.0106147	0.977225	non_sig	755.046	760.465	68.5332	39.778	701.065	811.057	753.016	763.604	732.023	785.769	82.1234	44.8035	78.6726	33.2074	43.5345	42.5922	FALSE	FALSE
ENST00000507669.5	ENSG00000114686.9	MRPL3	protein_coding	704.899	-0.478458	0.128822	-3.7141	0.00020393	0.0101551	-0.853692	2.16609e-13	-0.375235	5.94184e-06	non_sig	1362.17	1049.77	262.688	144.975	1325.37	1392.92	1368.21	1011.35	1026.06	1111.9	272.034	273.456	242.574	126.504	151.865	156.555	FALSE	FALSE
ENST00000403304.6	ENSG00000102384.13	CENPI	protein_coding	45.0727	-1.78624	0.481889	-3.70675	0.000209934	0.0104301	-2.61509	1.77643e-07	-0.828843	0.00064592	down	97.2288	54.7516	24.6649	3.64549	103.587	84.9585	103.14	52.0382	62.2781	49.9386	22.5839	27.8091	23.6018	4.74392	1.01243	5.18013	FALSE	FALSE
ENST00000483168.5	ENSG00000082781.12	ITGB5	protein_coding	1431.48	0.605352	0.163382	3.70514	0.000211274	0.0104726	0.734811	1.63793e-06	0.129458	0.441489	non_sig	2551.78	2791.08	143.995	239.076	2572.11	2701.88	2381.36	2776.12	2846.41	2750.7	122.158	149.86	159.968	211.895	277.406	227.926	FALSE	FALSE
ENST00000401990.5	ENSG00000168385.18	SEPTIN2	protein_coding	431.431	0.818583	0.221022	3.70363	0.00021254	0.0104872	0.825368	0.000913449	0.00678526	0.979946	non_sig	815.646	819.535	31.7119	58.8303	774.132	848.597	824.21	842.792	836.16	779.654	43.1148	23.1742	28.8466	49.8111	66.8204	59.8593	FALSE	FALSE
ENST00000465464.5	ENSG00000082781.12	ITGB5	protein_coding	1432.13	0.605346	0.163446	3.70364	0.000212529	0.0104872	0.734811	1.64895e-06	0.129465	0.441543	non_sig	2553.02	2792.44	143.995	239.076	2575.81	2701.88	2381.36	2776.12	2848.46	2752.74	122.158	149.86	159.968	211.895	277.406	227.926	FALSE	FALSE
ENST00000647887.1	ENSG00000189266.13	PNRC2	protein_coding	201.879	-0.800911	0.216404	-3.701	0.000214754	0.0105319	-0.640263	0.000848689	0.160648	0.572872	non_sig	220.498	246.066	208.476	132.476	229.372	233.142	198.979	214.94	245.028	278.23	182.724	239.467	203.238	117.017	133.641	146.77	FALSE	FALSE
ENST00000471915.5	ENSG00000189266.13	PNRC2	protein_coding	201.953	-0.803183	0.217045	-3.70054	0.000215141	0.0105319	-0.640344	0.000879458	0.162839	0.567022	non_sig	220.456	246.406	208.476	132.476	231.222	231.166	198.979	214.94	245.028	279.249	182.724	239.467	203.238	117.017	133.641	146.77	FALSE	FALSE
ENST00000240922.8	ENSG00000121579.13	NAA50	protein_coding	398.264	-0.678296	0.18334	-3.69967	0.000215882	0.0105319	-0.884646	8.64694e-06	-0.206349	0.0253605	non_sig	793.264	687.381	72.1854	40.227	766.732	807.105	805.955	681.021	672.807	708.313	81.0968	63.3429	72.1166	43.4859	41.5096	35.6853	FALSE	FALSE
ENST00000497255.1	ENSG00000121579.13	NAA50	protein_coding	398.264	-0.678296	0.18334	-3.69967	0.000215882	0.0105319	-0.884646	8.64694e-06	-0.206349	0.0253605	non_sig	793.264	687.381	72.1854	40.227	766.732	807.105	805.955	681.021	672.807	708.313	81.0968	63.3429	72.1166	43.4859	41.5096	35.6853	FALSE	FALSE
ENST00000493900.5	ENSG00000121579.13	NAA50	protein_coding	398.264	-0.678296	0.18334	-3.69967	0.000215882	0.0105319	-0.884646	8.64694e-06	-0.206349	0.0253605	non_sig	793.264	687.381	72.1854	40.227	766.732	807.105	805.955	681.021	672.807	708.313	81.0968	63.3429	72.1166	43.4859	41.5096	35.6853	FALSE	FALSE
ENST00000374023.8	ENSG00000196821.10	ILRUN	protein_coding	126.15	-1.5406	0.416568	-3.69831	0.000217038	0.0105645	-0.983881	0.0432896	0.556719	0.0187651	down	193.021	284.219	18.3295	9.02928	191.452	163.99	223.623	299.785	278.72	274.153	8.21234	23.1742	23.6018	11.0691	9.11187	6.90684	FALSE	FALSE
ENST00000400907.6	ENSG00000142599.19	RERE	protein_coding	12.0553	-4.31525	1.16756	-3.69595	0.000219069	0.0106394	-4.61167	0.000532492	-0.296418	0.749351	down	19.4534	15.8551	12.3834	0.529333	20.3475	19.7578	18.2549	16.969	12.2514	18.3448	8.21234	9.2697	19.6682	0	1.01243	0.57557	FALSE	FALSE
ENST00000608657.5	ENSG00000082781.12	ITGB5	protein_coding	1430.43	0.604158	0.163575	3.69347	0.000221216	0.0107196	0.734811	1.67544e-06	0.130653	0.436176	non_sig	2548.67	2789.99	143.995	239.076	2568.42	2699.9	2377.7	2773.86	2845.39	2750.7	122.158	149.86	159.968	211.895	277.406	227.926	FALSE	FALSE
ENST00000322122.8	ENSG00000177238.14	TRIM72	protein_coding	87.1738	-1.82254	0.493734	-3.69134	0.00022308	0.0107857	-2.42218	3.17378e-06	-0.599641	0.032191	down	193.473	127.475	23.11	4.63714	186.827	194.614	198.979	102.945	130.682	148.797	18.4778	15.4495	35.4027	5.53457	6.07458	2.30228	FALSE	FALSE
ENST00000568770.5	ENSG00000140945.17	CDH13	protein_coding	205.121	-1.12001	0.303662	-3.68833	0.000225731	0.0108653	-1.26078	0.00029869	-0.140774	0.384445	down	410.135	371.822	27.0298	11.4982	395.852	411.95	422.602	358.611	364.48	392.375	29.7697	18.5394	32.7803	15.0224	9.11187	10.3603	FALSE	FALSE
ENST00000565636.5	ENSG00000140945.17	CDH13	protein_coding	205.121	-1.12001	0.303662	-3.68833	0.000225731	0.0108653	-1.26078	0.00029869	-0.140774	0.384445	down	410.135	371.822	27.0298	11.4982	395.852	411.95	422.602	358.611	364.48	392.375	29.7697	18.5394	32.7803	15.0224	9.11187	10.3603	FALSE	FALSE
ENST00000508071.1	ENSG00000080822.17	CLDND1	protein_coding	71.2401	-1.83869	0.498886	-3.6856	0.000228165	0.0109055	-1.73741	0.000835982	0.10128	0.883826	down	124.055	133.012	21.8226	6.07038	102.663	147.195	122.308	136.883	130.682	131.471	11.292	20.0843	34.0915	7.11587	3.03729	8.05798	FALSE	FALSE
ENST00000303210.9	ENSG00000172354.10	GNB2	protein_coding	252.509	-4.61232	1.25129	-3.68605	0.00022776	0.0109055	-4.40768	0.00477018	0.204643	0.311096	down	466.553	537.473	5.81734	0.191857	454.12	479.126	466.413	516.988	486.994	608.436	4.10617	1.54495	11.8009	0	0	0.57557	FALSE	FALSE
ENST00000539663.5	ENSG00000111711.10	GOLT1B	protein_coding	138.862	-1.63952	0.444902	-3.68513	0.000228585	0.0109055	-1.58285	0.00197106	0.0566674	0.901059	down	261.616	272.048	16.6253	5.15733	240.471	244.997	299.381	250.01	285.867	280.268	11.292	12.3596	26.2242	7.11587	2.02486	6.33127	FALSE	FALSE
ENST00000483447.1	ENSG00000197021.9	EOLA2	protein_coding	494.221	-0.871972	0.236595	-3.6855	0.00022825	0.0109055	-0.811076	0.000206832	0.0608967	0.880438	non_sig	839.568	875.769	166.265	95.2826	825	871.318	822.385	899.355	853.516	874.436	140.636	131.321	226.839	95.669	103.268	86.9111	FALSE	FALSE
ENST00000436010.6	ENSG00000169855.20	ROBO1	protein_coding	238.54	0.892116	0.242336	3.68132	0.000232025	0.0109719	1.32749	2.03681e-07	0.435375	0.000101255	non_sig	368.107	497.684	24.8818	63.4869	370.88	354.652	378.79	474	519.665	499.386	24.637	18.5394	31.469	74.3213	59.7334	56.4059	FALSE	FALSE
ENST00000528282.5	ENSG00000079819.19	EPB41L2	protein_coding	34.8293	-3.52045	0.956439	-3.68079	0.000232515	0.0109719	-2.96084	0.0128953	0.559608	0.0463889	down	53.8341	79.398	5.43778	0.647264	57.3431	49.3945	54.7648	78.0573	73.5085	86.6282	8.21234	1.54495	6.55605	0.790653	0	1.15114	FALSE	FALSE
ENST00000539025.5	ENSG00000111711.10	GOLT1B	protein_coding	138.692	-1.63577	0.444406	-3.68081	0.000232498	0.0109719	-1.58273	0.00196052	0.0530371	0.908139	down	261.616	271.368	16.6253	5.15733	240.471	244.997	299.381	250.01	284.846	279.249	11.292	12.3596	26.2242	7.11587	2.02486	6.33127	FALSE	FALSE
ENST00000631252.2	ENSG00000111711.10	GOLT1B	protein_coding	138.692	-1.63577	0.444406	-3.68081	0.000232498	0.0109719	-1.58273	0.00196052	0.0530371	0.908139	down	261.616	271.368	16.6253	5.15733	240.471	244.997	299.381	250.01	284.846	279.249	11.292	12.3596	26.2242	7.11587	2.02486	6.33127	FALSE	FALSE
ENST00000594493.1	ENSG00000142534.7	RPS11	protein_coding	10786.7	-0.389547	0.105803	-3.68183	0.000231567	0.0109719	-0.406334	8.25135e-06	-0.0167869	0.938349	non_sig	19969.8	19738.9	1959.19	1479.01	20031.2	20125.3	19752.7	20125.2	19504.3	19587.2	1997.65	1802.96	2076.96	1642.98	1367.79	1426.26	FALSE	FALSE
ENST00000548247.1	ENSG00000161800.13	RACGAP1	protein_coding	88.7722	1.00293	0.272523	3.68017	0.000233081	0.0109746	0.294194	0.303593	-0.708735	0.00151239	up	126.214	77.1788	67.8858	83.8104	130.409	119.535	128.697	72.4009	83.7181	75.4175	87.2561	58.7081	57.6932	89.3437	68.8453	93.2423	FALSE	FALSE
ENST00000530707.1	ENSG00000079819.19	EPB41L2	protein_coding	34.8291	-3.52027	0.957705	-3.67574	0.000237162	0.0111293	-2.96065	0.0129556	0.559622	0.0501989	down	53.8341	79.3974	5.43778	0.647264	57.3431	49.3945	54.7648	78.0573	72.4876	87.6474	8.21234	1.54495	6.55605	0.790653	0	1.15114	FALSE	FALSE
ENST00000380665.3	ENSG00000184661.14	CDCA2	protein_coding	75.5238	-1.97433	0.537162	-3.67549	0.000237397	0.0111293	-2.1205	0.000176133	-0.146173	0.822583	down	145.613	131.541	20.1858	4.75507	123.01	165.965	147.865	133.489	130.682	130.452	21.5574	32.4439	6.55605	6.32522	5.06215	2.87785	FALSE	FALSE
ENST00000616174.1	ENSG00000121579.13	NAA50	protein_coding	394.14	-0.674184	0.183643	-3.67117	0.000241445	0.0112218	-0.884578	8.84147e-06	-0.210395	0.0229897	non_sig	785.417	678.732	72.1854	40.227	757.484	799.202	799.566	676.496	662.598	697.102	81.0968	63.3429	72.1166	43.4859	41.5096	35.6853	FALSE	FALSE
ENST00000532499.1	ENSG00000079819.19	EPB41L2	protein_coding	34.7442	-3.51408	0.957105	-3.67157	0.000241066	0.0112218	-2.96074	0.0129251	0.553334	0.052008	down	53.8341	79.0577	5.43778	0.647264	57.3431	49.3945	54.7648	78.0573	72.4876	86.6282	8.21234	1.54495	6.55605	0.790653	0	1.15114	FALSE	FALSE
ENST00000526983.1	ENSG00000079819.19	EPB41L2	protein_coding	34.7442	-3.51408	0.957105	-3.67157	0.000241066	0.0112218	-2.96074	0.0129251	0.553334	0.052008	down	53.8341	79.0577	5.43778	0.647264	57.3431	49.3945	54.7648	78.0573	72.4876	86.6282	8.21234	1.54495	6.55605	0.790653	0	1.15114	FALSE	FALSE
ENST00000531356.1	ENSG00000079819.19	EPB41L2	protein_coding	34.7442	-3.51408	0.957105	-3.67157	0.000241066	0.0112218	-2.96074	0.0129251	0.553334	0.052008	down	53.8341	79.0577	5.43778	0.647264	57.3431	49.3945	54.7648	78.0573	72.4876	86.6282	8.21234	1.54495	6.55605	0.790653	0	1.15114	FALSE	FALSE
ENST00000528311.5	ENSG00000116171.19	SCP2	protein_coding	56.9547	1.83115	0.498976	3.66982	0.000242722	0.0112569	1.6453	0.00318349	-0.185851	0.689429	up	107.256	94.4915	6.09161	19.9796	113.761	106.692	101.315	113.126	84.739	85.6091	9.23888	7.72475	1.31121	25.3009	20.2486	14.3892	FALSE	FALSE
ENST00000552443.5	ENSG00000110871.15	COQ5	protein_coding	173.226	-0.795249	0.21679	-3.66828	0.000244184	0.0113005	-0.713122	0.00252559	0.0821266	0.719191	non_sig	291.232	308.375	58.0675	35.2313	296.889	299.33	277.475	321.279	287.908	315.938	60.566	66.4328	47.2036	33.9981	35.4351	36.2609	FALSE	FALSE
ENST00000672640.1	ENSG00000138435.16	CHRNA1	protein_coding	4863.42	-0.255848	0.0698303	-3.66385	0.000248453	0.0114734	-0.361065	6.8987e-10	-0.105217	0.107278	non_sig	8020.64	7456.55	2235.47	1741.03	8009.53	8182.69	7869.7	7565.9	7235.49	7568.25	2157.79	2357.59	2191.03	1726.79	1825.41	1670.88	FALSE	FALSE
ENST00000529709.1	ENSG00000079819.19	EPB41L2	protein_coding	34.8203	-3.50582	0.957158	-3.66274	0.000249529	0.0114985	-2.96073	0.0129279	0.545093	0.0569159	down	54.1384	79.0577	5.43778	0.647264	57.3431	49.3945	55.6775	78.0573	72.4876	86.6282	8.21234	1.54495	6.55605	0.790653	0	1.15114	FALSE	FALSE
ENST00000584968.5	ENSG00000128739.23	SNRPN	protein_coding	557.495	0.631725	0.172606	3.65993	0.000252286	0.0116009	0.2884	0.173289	-0.343324	0.000216125	non_sig	1159.72	913.598	69.8712	86.7854	1129.29	1206.21	1143.67	869.943	977.051	893.8	84.1764	66.4328	59.0045	91.7157	84.0317	84.6088	FALSE	FALSE
ENST00000583590.5	ENSG00000198231.13	DDX42	protein_coding	80.676	-1.92521	0.526337	-3.65776	0.000254429	0.0116746	-1.96432	0.00173313	-0.0391042	0.921527	down	155.946	151.598	11.9124	3.24769	148.907	161.026	157.905	143.671	159.269	151.854	10.2654	12.3596	13.1121	0.790653	6.07458	2.87785	FALSE	FALSE
ENST00000568396.2	ENSG00000102898.12	NUTF2	protein_coding	200.384	-1.67515	0.458385	-3.65447	0.000257717	0.0117754	-1.74009	0.00135826	-0.0649356	0.835402	down	399.599	382.182	14.8195	4.93508	386.603	406.022	406.172	404.993	356.312	385.241	7.18579	12.3596	24.913	0.790653	11.1367	2.87785	FALSE	FALSE
ENST00000356244.8	ENSG00000100401.20	RANGAP1	protein_coding	408.962	-0.813142	0.2225	-3.65457	0.000257617	0.0117754	-0.676072	0.0108415	0.13707	0.257917	non_sig	745.189	819.705	43.4653	27.487	750.084	749.808	735.674	848.449	807.573	803.095	43.1148	30.899	56.382	17.3944	33.4102	31.6563	FALSE	FALSE
ENST00000485386.1	ENSG00000180953.11	ST20	protein_coding	38.3209	-3.03612	0.831098	-3.65314	0.00025905	0.0117865	-2.91749	0.0038899	0.118628	0.794637	down	69.3629	75.3202	7.68749	0.913047	67.5169	72.1159	68.456	78.0573	71.4666	76.4367	6.15925	7.72475	9.17847	0	1.01243	1.72671	FALSE	FALSE
ENST00000482354.5	ENSG00000130150.12	MOSPD2	protein_coding	23.8974	-2.4183	0.66195	-3.6533	0.000258891	0.0117865	-1.85943	0.0145193	0.558876	0.193864	down	33.9843	50.1407	8.82247	2.6422	38.8453	25.6851	37.4226	46.3819	49.0057	55.0344	10.2654	3.0899	13.1121	3.16261	3.03729	1.72671	FALSE	FALSE
ENST00000229314.10	ENSG00000111711.10	GOLT1B	protein_coding	139.195	-1.61501	0.442245	-3.65185	0.000260361	0.0118213	-1.55818	0.00206209	0.0568271	0.904217	down	261.945	272.425	17.0623	5.34919	240.471	245.984	299.381	251.141	285.867	280.268	11.292	12.3596	27.5354	7.11587	2.02486	6.90684	FALSE	FALSE
ENST00000278568.8	ENSG00000149269.10	PAK1	protein_coding	49.4918	-2.01737	0.552725	-3.64987	0.000262375	0.0118878	-2.35848	0.000128702	-0.34111	0.309161	down	100.847	79.7729	14.6124	2.73468	102.663	95.8253	104.053	89.3699	75.5504	74.3984	23.6105	12.3596	7.86726	3.16261	1.01243	4.02899	FALSE	FALSE
ENST00000356341.8	ENSG00000149269.10	PAK1	protein_coding	49.586	-2.02388	0.554673	-3.64877	0.000263497	0.0119027	-2.35828	0.000133476	-0.334404	0.331023	down	100.847	80.15	14.6124	2.73468	102.663	95.8253	104.053	90.5012	75.5504	74.3984	23.6105	12.3596	7.86726	3.16261	1.01243	4.02899	FALSE	FALSE
ENST00000370409.7	ENSG00000197021.9	EOLA2	protein_coding	494.814	-0.873532	0.239424	-3.64847	0.000263807	0.0119027	-0.814694	0.000227961	0.0588381	0.886943	non_sig	841.126	876.146	166.703	95.2826	827.775	872.306	823.297	900.487	853.516	874.436	140.636	131.321	228.151	95.669	103.268	86.9111	FALSE	FALSE
ENST00000518630.5	ENSG00000010810.17	FYN	protein_coding	174.454	1.6635	0.456631	3.64299	0.000269491	0.0121338	1.47329	0.00220853	-0.190206	0.71762	up	349.914	306.709	11.1771	30.0149	372.73	344.773	332.24	311.098	337.935	271.095	11.292	16.9944	5.24484	45.0672	16.1989	28.7785	FALSE	FALSE
ENST00000540141.5	ENSG00000111711.10	GOLT1B	protein_coding	139.019	-1.61518	0.443552	-3.64146	0.000271098	0.0121808	-1.55853	0.00210142	0.0566503	0.905743	down	261.616	272.048	17.0623	5.34919	240.471	244.997	299.381	250.01	285.867	280.268	11.292	12.3596	27.5354	7.11587	2.02486	6.90684	FALSE	FALSE
ENST00000390687.9	ENSG00000128739.23	SNRPN	protein_coding	553.963	0.634759	0.174351	3.64069	0.000271907	0.0121918	0.288678	0.176066	-0.346081	0.000279616	non_sig	1152.81	906.39	69.8712	86.7854	1123.74	1198.31	1136.37	857.499	972.967	888.704	84.1764	66.4328	59.0045	91.7157	84.0317	84.6088	FALSE	FALSE
ENST00000487824.2	ENSG00000010810.17	FYN	protein_coding	174.548	1.66173	0.45672	3.63839	0.000274348	0.012254	1.47328	0.00221205	-0.188443	0.721677	up	349.914	307.087	11.1771	30.0149	372.73	344.773	332.24	312.229	337.935	271.095	11.292	16.9944	5.24484	45.0672	16.1989	28.7785	FALSE	FALSE
ENST00000619426.5	ENSG00000277791.5	PSMB3	protein_coding	94.2571	-1.29557	0.356092	-3.63831	0.000274428	0.012254	-1.02994	0.00497247	0.26563	0.456801	down	145.875	175.421	36.699	19.0337	129.484	151.147	156.992	185.527	191.939	148.797	49.274	29.354	31.469	15.8131	26.3232	14.9648	FALSE	TRUE
ENST00000613872.1	ENSG00000177238.14	TRIM72	protein_coding	90.1711	-1.74797	0.480645	-3.63673	0.00027612	0.0123041	-2.34357	3.96142e-06	-0.595593	0.0258253	down	200.362	132.383	23.11	4.829	191.452	201.529	208.106	107.47	135.787	153.893	18.4778	15.4495	35.4027	5.53457	6.07458	2.87785	FALSE	FALSE
ENST00000334785.12	ENSG00000162614.19	NEXN	protein_coding	174.406	1.66502	0.458251	3.63342	0.000279687	0.0124374	-0.0648798	0.936188	-1.7299	1.93218e-27	up	523.142	158.029	8.5107	7.94069	543.834	523.581	502.011	184.396	142.933	146.758	9.23888	12.3596	3.93363	13.4411	4.04972	6.33127	FALSE	FALSE
ENST00000483411.5	ENSG00000090097.21	PCBP4	protein_coding	148.469	-1.81693	0.500317	-3.63156	0.000281718	0.012502	-2.31031	5.67011e-05	-0.493378	0.00522877	down	336.044	238.899	15.3477	3.58294	344.058	354.652	309.421	265.847	218.484	232.367	22.5839	7.72475	15.7345	2.37196	6.07458	2.30228	FALSE	FALSE
ENST00000543363.5	ENSG00000151491.14	EPS8	protein_coding	149.46	-2.13152	0.58725	-3.62967	0.000283784	0.0125679	-2.17968	0.00161041	-0.0481544	0.92398	down	297.175	287.317	11.0688	2.27927	258.044	288.464	345.018	259.06	324.663	278.23	11.292	6.1798	15.7345	2.37196	1.01243	3.45342	FALSE	FALSE
ENST00000296273.6	ENSG00000163918.10	RFC4	protein_coding	63.9407	-1.67704	0.462409	-3.62675	0.000287011	0.0126165	-2.93216	1.23687e-09	-1.25512	2.79913e-11	down	156.962	65.8488	28.6966	4.25566	154.456	152.135	164.294	69.0071	71.4666	57.0727	31.8228	29.354	24.913	3.95326	7.08701	1.72671	FALSE	FALSE
ENST00000449502.5	ENSG00000163918.10	RFC4	protein_coding	63.9407	-1.67704	0.462409	-3.62675	0.000287011	0.0126165	-2.93216	1.23687e-09	-1.25512	2.79913e-11	down	156.962	65.8488	28.6966	4.25566	154.456	152.135	164.294	69.0071	71.4666	57.0727	31.8228	29.354	24.913	3.95326	7.08701	1.72671	FALSE	FALSE
ENST00000640103.1	ENSG00000105778.19	AVL9	protein_coding	50.3299	-2.43836	0.672068	-3.62814	0.00028547	0.0126165	-2.48341	0.00115796	-0.0450485	0.954211	down	95.5539	92.7236	11.0009	2.04118	104.512	102.74	79.4089	110.864	93.9276	73.3792	15.3981	12.3596	5.24484	2.37196	2.02486	1.72671	FALSE	FALSE
ENST00000554227.6	ENSG00000128739.23	SNRPN	protein_coding	564.829	0.614881	0.169554	3.62646	0.000287334	0.0126165	0.274776	0.190497	-0.340105	0.000145414	non_sig	1173.89	926.737	71.1824	87.5066	1145.94	1222.02	1153.71	876.73	987.261	916.221	84.1764	66.4328	62.9381	91.7157	85.0442	85.7599	FALSE	FALSE
ENST00000569436.6	ENSG00000102898.12	NUTF2	protein_coding	200.275	-1.66627	0.459595	-3.62552	0.000288384	0.0126165	-1.73994	0.00137815	-0.0736662	0.8107	down	400.562	380.785	14.8195	4.93508	386.603	407.998	407.085	403.862	354.27	384.222	7.18579	12.3596	24.913	0.790653	11.1367	2.87785	FALSE	FALSE
ENST00000424325.6	ENSG00000147403.17	RPL10	protein_coding	102.831	-1.0854	0.29934	-3.62598	0.000287864	0.0126165	-1.04722	0.00169626	0.0381859	0.916783	down	180.301	185.306	30.7126	15.005	193.302	165.965	181.637	186.659	184.792	184.467	29.7697	30.899	31.469	19.7663	13.1616	12.087	FALSE	FALSE
ENST00000608107.1	ENSG00000082781.12	ITGB5	protein_coding	1430.98	0.603321	0.166464	3.62433	0.000289706	0.0126488	0.734204	2.524e-06	0.130882	0.451003	non_sig	2548.97	2790.78	144.432	239.75	2567.49	2699.9	2379.53	2777.25	2844.37	2750.7	122.158	149.86	161.279	211.895	279.431	227.926	FALSE	FALSE
ENST00000674849.1	ENSG00000121940.16	CLCC1	protein_coding	29.8372	-4.7086	1.30016	-3.62156	0.000292833	0.0127595	-4.86661	0.00172067	-0.158005	0.85412	down	58.4999	52.4038	8.2534	0.191857	47.1693	67.1765	61.154	53.1694	50.0266	54.0153	3.07963	4.63485	17.0457	0	0	0.57557	FALSE	FALSE
ENST00000675584.1	ENSG00000121940.16	CLCC1	protein_coding	35.6423	-3.37286	0.931794	-3.61975	0.000294886	0.0127916	-3.61216	0.000473829	-0.239297	0.791782	down	69.8853	59.1966	12.5766	0.910815	60.1177	81.9948	67.5432	63.3508	53.0895	61.1493	3.07963	12.3596	22.2906	1.58131	0	1.15114	FALSE	FALSE
ENST00000513322.5	ENSG00000145782.13	ATG12	protein_coding	57.1303	-2.67479	0.739027	-3.61935	0.000295346	0.0127916	-2.32169	0.00970147	0.353104	0.311732	down	96.427	123.133	7.37584	1.58577	89.7142	103.728	95.8384	125.57	141.912	101.916	6.15925	1.54495	14.4233	1.58131	2.02486	1.15114	FALSE	FALSE
ENST00000379594.7	ENSG00000145782.13	ATG12	protein_coding	58.0711	-2.68444	0.741551	-3.62003	0.000294569	0.0127916	-2.32136	0.00986478	0.363074	0.304982	down	97.6981	125.625	7.37584	1.58577	90.6391	105.704	96.7511	128.964	144.975	102.935	6.15925	1.54495	14.4233	1.58131	2.02486	1.15114	FALSE	FALSE
ENST00000557150.5	ENSG00000100823.12	APEX1	protein_coding	615.771	-0.498213	0.137739	-3.61707	0.000297951	0.0128276	-1.03062	1.06717e-14	-0.532409	7.41925e-15	non_sig	1313.89	908.171	160.796	80.2225	1305.94	1352.42	1283.32	902.749	882.103	939.662	169.379	162.22	150.789	82.2279	87.069	71.3707	FALSE	FALSE
ENST00000577565.1	ENSG00000128739.23	SNRPN	protein_coding	553.484	0.632536	0.174835	3.61789	0.00029701	0.0128276	0.288755	0.17704	-0.343781	0.000348018	non_sig	1150.93	906.353	69.8712	86.7854	1122.81	1196.33	1133.63	856.367	973.988	888.704	84.1764	66.4328	59.0045	91.7157	84.0317	84.6088	FALSE	FALSE
ENST00000537169.1	ENSG00000102401.20	ARMCX3	protein_coding	403.232	-1.039	0.287248	-3.61707	0.000297958	0.0128276	-1.21561	0.000149632	-0.176608	0.308292	down	828.772	733.086	35.4053	15.6658	852.747	836.742	796.828	705.909	742.232	751.118	21.5574	30.899	53.7596	15.8131	20.2486	10.9358	FALSE	FALSE
ENST00000494563.5	ENSG00000119185.13	ITGB1BP1	protein_coding	247.396	1.03135	0.28553	3.61204	0.000303795	0.0130412	0.668233	0.0539991	-0.363113	0.00792368	up	527.113	409.937	19.603	32.9293	518.862	528.521	533.957	421.962	384.899	422.95	26.6901	21.6293	10.4897	38.742	36.4475	23.5984	FALSE	FALSE
ENST00000405348.5	ENSG00000105974.12	CAV1	protein_coding	2424.44	-0.379302	0.105078	-3.60971	0.00030654	0.0130412	-1.07235	1.33308e-29	-0.693046	6.05501e-35	non_sig	5664.5	3503.32	357.584	172.357	5589.1	5802.86	5601.53	3448.09	3548.83	3513.03	382.9	304.355	385.496	181.059	173.126	162.886	FALSE	FALSE
ENST00000564571.5	ENSG00000066933.16	MYO9A	protein_coding	25.6496	-4.22912	1.17141	-3.61027	0.000305876	0.0130412	-4.49512	0.000923426	-0.266005	0.759468	down	49.1993	40.9677	11.9022	0.529333	58.268	46.4308	42.8991	46.3819	47.9847	28.5364	5.13271	20.0843	10.4897	0	1.01243	0.57557	FALSE	FALSE
ENST00000406438.5	ENSG00000176994.11	SMCR8	protein_coding	48.2148	-4.04349	1.12003	-3.61015	0.000306015	0.0130412	-3.81354	0.00566778	0.229951	0.614421	down	85.4394	100.287	6.60317	0.529333	91.5639	78.0432	86.7109	102.945	114.347	83.5708	12.3185	6.1798	1.31121	0	1.01243	0.57557	FALSE	FALSE
ENST00000578681.5	ENSG00000198231.13	DDX42	protein_coding	87.4777	-1.85747	0.514574	-3.60973	0.000306517	0.0130412	-1.84968	0.00264349	0.0077938	0.985086	down	166.953	167.606	11.9124	3.43955	156.306	173.868	170.684	154.983	172.541	175.295	10.2654	12.3596	13.1121	0.790653	6.07458	3.45342	FALSE	FALSE
ENST00000330720.7	ENSG00000105438.9	KDELR1	protein_coding	1134.43	-2.87992	0.797736	-3.61012	0.000306056	0.0130412	-2.98791	0.00245873	-0.10799	0.232947	down	2349.06	2180.42	7.05379	1.20429	2332.57	2319.56	2395.05	2279.5	2115.41	2146.34	14.3716	1.54495	5.24484	0	3.03729	0.57557	FALSE	FALSE
ENST00000493222.5	ENSG00000169764.15	UGP2	protein_coding	352.931	-0.858698	0.238113	-3.60626	0.000310637	0.0131896	-0.392505	0.165903	0.466193	0.00117478	non_sig	553.216	763.918	53.2971	41.2925	536.435	571	552.212	713.828	734.064	843.861	55.4333	66.4328	38.0251	43.4859	47.5842	32.8075	FALSE	FALSE
ENST00000317799.10	ENSG00000138029.14	HADHB	protein_coding	168.754	-1.47924	0.410314	-3.60514	0.000311983	0.0131949	-1.18397	0.0188503	0.295265	0.0640503	down	293.784	360.473	14.2231	6.53493	310.762	277.597	292.992	343.904	378.773	358.743	10.2654	6.1798	26.2242	6.32522	8.09944	5.18013	FALSE	FALSE
ENST00000394417.6	ENSG00000169764.15	UGP2	protein_coding	353.944	-0.868064	0.240758	-3.60554	0.000311506	0.0131949	-0.39986	0.157681	0.468203	0.0018321	non_sig	553.216	765.012	55.008	42.5386	536.435	571	552.212	716.091	735.085	843.861	60.566	66.4328	38.0251	46.6485	47.5842	33.3831	FALSE	FALSE
ENST00000435036.6	ENSG00000182979.18	MTA1	protein_coding	1188.4	0.558878	0.155055	3.60439	0.000312892	0.0132075	0.416356	0.0158886	-0.142522	0.216685	non_sig	2374.18	2151.1	98.1516	130.161	2460.2	2328.45	2333.89	2194.65	2084.78	2173.86	99.5746	83.4273	111.453	148.643	104.28	137.561	FALSE	FALSE
ENST00000596682.5	ENSG00000105223.20	PLD3	protein_coding	426.805	-0.889131	0.246801	-3.60263	0.000315019	0.0132713	-0.762936	0.011911	0.126195	0.202231	non_sig	791.227	863.383	33.3554	19.2537	787.08	795.251	791.351	852.974	883.123	854.052	25.6635	32.4439	41.9587	23.7196	16.1989	17.8427	FALSE	FALSE
ENST00000355852.6	ENSG00000090097.21	PCBP4	protein_coding	139.307	-1.80688	0.501703	-3.6015	0.000316384	0.0133029	-2.30979	5.8279e-05	-0.502907	0.0052936	down	315.554	222.745	15.3477	3.58294	319.086	342.798	284.777	239.828	205.211	223.195	22.5839	7.72475	15.7345	2.37196	6.07458	2.30228	FALSE	FALSE
ENST00000575627.5	ENSG00000285043.1	AC093512.2	protein_coding	14.1317	-3.72165	1.03354	-3.60089	0.000317132	0.0133085	-3.95964	0.000570251	-0.237988	0.818852	down	23.9615	20.3551	11.4889	0.72119	30.5213	15.8062	25.5569	19.2315	27.5657	14.2682	12.3185	7.72475	14.4233	0	1.01243	1.15114	FALSE	FALSE
ENST00000231061.9	ENSG00000113140.11	SPARC	protein_coding	1616.9	-0.717587	0.199364	-3.59937	0.000318983	0.0133602	-1.55226	5.42498e-14	-0.834678	8.90906e-35	non_sig	4077.12	2286.3	76.8885	27.2933	4204.54	4033.55	3993.27	2325.88	2206.28	2326.73	63.6456	72.6126	94.4071	28.4635	34.4226	18.9938	FALSE	FALSE
ENST00000401035.7	ENSG00000162614.19	NEXN	protein_coding	185.611	1.39826	0.388763	3.59668	0.000322299	0.0133952	-0.287533	0.610368	-1.68579	9.07141e-23	up	546.051	169.998	14.5923	11.8013	560.482	548.278	529.393	196.84	155.185	157.969	14.3716	12.3596	17.0457	20.557	5.06215	9.78469	FALSE	FALSE
ENST00000293756.5	ENSG00000161896.12	IP6K3	protein_coding	264.053	-0.728869	0.202596	-3.59764	0.000321122	0.0133952	-1.28981	4.68929e-11	-0.560939	6.24443e-07	non_sig	554.027	375.665	89.7559	36.764	577.13	571.988	512.964	392.549	371.627	362.819	98.548	71.0677	99.652	35.5794	34.4226	40.2899	FALSE	FALSE
ENST00000645002.1	ENSG00000128739.23	SNRPN	protein_coding	492.208	0.638716	0.177578	3.59682	0.000322131	0.0133952	0.310286	0.156546	-0.32843	0.000355249	non_sig	1018.45	810.483	62.2076	77.6911	1002.58	1056.05	996.719	763.604	867.809	800.037	70.8314	63.3429	52.4484	75.112	77.9571	80.0042	FALSE	FALSE
ENST00000592278.1	ENSG00000186814.14	ZSCAN30	protein_coding	37.9555	-3.10858	0.863962	-3.59805	0.000320612	0.0133952	-2.98596	0.000773238	0.122616	0.926575	down	64.3502	70.1005	15.6191	1.75217	57.3431	68.1644	67.5432	84.8449	57.1733	68.2834	4.10617	13.9045	28.8466	0.790653	1.01243	3.45342	FALSE	FALSE
ENST00000400100.5	ENSG00000128739.23	SNRPN	protein_coding	488.849	0.65119	0.181303	3.59171	0.00032851	0.013575	0.323127	0.144929	-0.328063	0.000601147	non_sig	1012.48	805.99	60.4593	76.4683	993.33	1050.13	993.981	761.341	864.746	791.884	70.8314	63.3429	47.2036	74.3213	77.9571	77.1264	FALSE	FALSE
ENST00000642807.1	ENSG00000128739.23	SNRPN	protein_coding	488.849	0.65119	0.181303	3.59171	0.00032851	0.013575	0.323127	0.144929	-0.328063	0.000601147	non_sig	1012.48	805.99	60.4593	76.4683	993.33	1050.13	993.981	761.341	864.746	791.884	70.8314	63.3429	47.2036	74.3213	77.9571	77.1264	FALSE	FALSE
ENST00000400097.5	ENSG00000128739.23	SNRPN	protein_coding	488.849	0.65119	0.181303	3.59171	0.00032851	0.013575	0.323127	0.144929	-0.328063	0.000601147	non_sig	1012.48	805.99	60.4593	76.4683	993.33	1050.13	993.981	761.341	864.746	791.884	70.8314	63.3429	47.2036	74.3213	77.9571	77.1264	FALSE	FALSE
ENST00000333206.10	ENSG00000186814.14	ZSCAN30	protein_coding	41.3651	-2.10525	0.586225	-3.5912	0.000329159	0.0135759	-1.98921	0.000723803	0.116043	0.899894	down	66.28	71.9118	21.7141	5.55465	58.268	72.1159	68.456	88.2386	58.1943	69.3026	10.2654	24.7192	30.1578	2.37196	9.11187	5.18013	FALSE	FALSE
ENST00000535106.5	ENSG00000136631.15	VPS45	protein_coding	68.0931	-1.5151	0.422505	-3.586	0.000335784	0.0136216	-1.77764	5.67002e-05	-0.262531	0.47149	down	130.016	108.469	25.4917	8.39562	124.86	126.45	138.737	114.258	105.158	105.992	23.6105	20.0843	32.7803	5.53457	16.1989	3.45342	FALSE	FALSE
ENST00000367900.7	ENSG00000143228.13	NUF2	protein_coding	65.2128	3.24485	0.905516	3.58342	0.000339123	0.0136216	2.4639	0.032654	-0.780942	9.86207e-05	up	160.399	93.2603	1.02654	6.16509	163.705	154.111	163.382	85.9761	93.9276	99.8773	3.07963	0	0	5.53457	2.02486	10.9358	FALSE	FALSE
ENST00000466642.5	ENSG00000169764.15	UGP2	protein_coding	353.755	-0.866491	0.241516	-3.58772	0.000333581	0.0136216	-0.399704	0.158745	0.466787	0.00204875	non_sig	553.216	764.258	55.008	42.5386	536.435	571	552.212	713.828	735.085	843.861	60.566	66.4328	38.0251	46.6485	47.5842	33.3831	FALSE	FALSE
ENST00000482668.5	ENSG00000169764.15	UGP2	protein_coding	353.755	-0.866491	0.241516	-3.58772	0.000333581	0.0136216	-0.399704	0.158745	0.466787	0.00204875	non_sig	553.216	764.258	55.008	42.5386	536.435	571	552.212	713.828	735.085	843.861	60.566	66.4328	38.0251	46.6485	47.5842	33.3831	FALSE	FALSE
ENST00000497510.5	ENSG00000169764.15	UGP2	protein_coding	353.755	-0.866491	0.241516	-3.58772	0.000333581	0.0136216	-0.399704	0.158745	0.466787	0.00204875	non_sig	553.216	764.258	55.008	42.5386	536.435	571	552.212	713.828	735.085	843.861	60.566	66.4328	38.0251	46.6485	47.5842	33.3831	FALSE	FALSE
ENST00000450765.5	ENSG00000115568.15	ZNF142	protein_coding	81.475	-1.65849	0.463143	-3.58094	0.000342361	0.0136216	-1.5279	0.00187228	0.130589	0.826136	down	141.241	154.581	21.6869	8.39116	119.311	150.159	154.254	151.589	165.394	146.758	20.5308	16.9944	27.5354	8.69718	14.174	2.30228	FALSE	FALSE
ENST00000512198.1	ENSG00000120705.13	ETF1	protein_coding	114.83	-1.55526	0.43332	-3.58917	0.000331733	0.0136216	-1.70945	0.000792204	-0.154187	0.454164	down	231.385	207.882	15.6832	4.36891	221.048	244.009	229.099	211.547	204.19	207.908	15.3981	18.5394	13.1121	3.16261	3.03729	6.90684	FALSE	FALSE
ENST00000521492.1	ENSG00000070501.12	POLB	protein_coding	47.8258	2.31596	0.646108	3.58448	0.000337756	0.0136216	2.0574	0.00756263	-0.258553	0.510775	up	95.8998	79.9807	3.12043	12.3022	101.738	92.8616	93.1001	64.4821	93.9276	81.5325	1.02654	3.0899	5.24484	7.90653	15.1865	13.8137	FALSE	FALSE
ENST00000544301.7	ENSG00000026025.16	VIM	protein_coding	12103.4	-1.20138	0.335488	-3.581	0.000342285	0.0136216	-0.570496	0.12792	0.630884	0.0073244	down	18969.6	29374.9	40.7816	28.1284	20238.4	16582.7	20087.7	30596.2	26828.6	30700	55.4333	26.2641	40.6475	41.1139	20.2486	23.0228	FALSE	FALSE
ENST00000478746.1	ENSG00000026025.16	VIM	protein_coding	12106.7	-1.20131	0.33547	-3.58097	0.000342325	0.0136216	-0.570499	0.12792	0.63081	0.0073251	down	18975.5	29382.5	40.7816	28.1284	20244.9	16585.7	20095.9	30599.6	26841.8	30706.1	55.4333	26.2641	40.6475	41.1139	20.2486	23.0228	FALSE	FALSE
ENST00000497849.1	ENSG00000026025.16	VIM	protein_coding	12112.7	-1.20127	0.335303	-3.58264	0.000340137	0.0136216	-0.570526	0.127769	0.630744	0.00729094	down	18985.4	29396.6	40.7816	28.1284	20254.1	16604.4	20097.8	30624.5	26844.9	30720.4	55.4333	26.2641	40.6475	41.1139	20.2486	23.0228	FALSE	FALSE
ENST00000224237.9	ENSG00000026025.16	VIM	protein_coding	12102.6	-1.20139	0.335506	-3.58082	0.000342523	0.0136216	-0.570493	0.12792	0.630893	0.00732518	down	18968.3	29373.2	40.7816	28.1284	20238.4	16580.7	20085.9	30593.9	26827.6	30698	55.4333	26.2641	40.6475	41.1139	20.2486	23.0228	FALSE	FALSE
ENST00000548985.1	ENSG00000178449.9	COX14	protein_coding	85.5301	-1.61398	0.450944	-3.57913	0.000344744	0.0136216	-1.62223	0.00182991	-0.00824612	0.986652	down	160.655	159.955	15.9339	5.57565	153.531	165.965	162.469	181.002	142.933	155.931	14.3716	21.6293	11.8009	6.32522	8.09944	2.30228	FALSE	FALSE
ENST00000551696.5	ENSG00000181929.13	PRKAG1	protein_coding	68.3883	-2.94053	0.821279	-3.58043	0.000343032	0.0136216	-3.0748	0.0019735	-0.134273	0.72012	down	138.316	125.891	8.57861	0.767427	145.207	138.304	131.436	116.52	141.912	119.241	5.13271	6.1798	14.4233	0	0	2.30228	FALSE	FALSE
ENST00000261921.8	ENSG00000129038.16	LOXL1	protein_coding	1677.91	0.57485	0.160468	3.58233	0.000340546	0.0136216	0.32684	0.0617838	-0.24801	0.036877	non_sig	3475.84	2927.07	136.629	172.091	3456.31	3571.22	3399.98	3080.43	2687.15	3013.64	133.45	154.495	121.943	182.641	186.287	147.346	FALSE	FALSE
ENST00000567445.1	ENSG00000140945.17	CDH13	protein_coding	174.543	-4.43961	1.23894	-3.58339	0.000339159	0.0136216	-4.6012	0.00269352	-0.161588	0.333826	down	364.993	326.138	6.8473	0.191857	349.608	367.495	377.877	313.36	320.579	344.475	4.10617	4.63485	11.8009	0	0	0.57557	FALSE	FALSE
ENST00000581697.5	ENSG00000108654.15	DDX5	protein_coding	2339.35	-0.424917	0.118721	-3.57911	0.000344762	0.0136216	-0.576787	5.19437e-09	-0.15187	0.206703	non_sig	3944.82	3550.64	1116.57	745.385	3920.6	4048.37	3865.48	3594.03	3612.13	3445.77	1131.25	1143.26	1075.19	703.681	678.328	854.146	FALSE	FALSE
ENST00000581806.5	ENSG00000108654.15	DDX5	protein_coding	2354.32	-0.42704	0.119243	-3.58125	0.000341956	0.0136216	-0.57815	5.59006e-09	-0.15111	0.213574	non_sig	3975.09	3579.76	1117.25	745.193	3945.57	4085.91	3893.78	3621.18	3653.99	3464.11	1133.3	1143.26	1075.19	703.681	678.328	853.57	FALSE	FALSE
ENST00000578190.5	ENSG00000108654.15	DDX5	protein_coding	2339.9	-0.425501	0.118676	-3.5854	0.00033656	0.0136216	-0.578174	4.69294e-09	-0.152673	0.203167	non_sig	3947.4	3550.98	1116.57	744.664	3919.68	4054.3	3868.22	3594.03	3614.17	3444.75	1131.25	1143.26	1075.19	703.681	677.316	852.995	FALSE	FALSE
ENST00000579091.5	ENSG00000108654.15	DDX5	protein_coding	2340.05	-0.425515	0.118682	-3.58533	0.000336647	0.0136216	-0.578174	4.69294e-09	-0.15266	0.203167	non_sig	3947.7	3551.28	1116.57	744.664	3919.68	4054.3	3869.13	3592.9	3616.21	3444.75	1131.25	1143.26	1075.19	703.681	677.316	852.995	FALSE	FALSE
ENST00000583212.1	ENSG00000108654.15	DDX5	protein_coding	2341.9	-0.424684	0.118609	-3.58054	0.000342887	0.0136216	-0.578167	4.63677e-09	-0.153483	0.200115	non_sig	3952.65	3553.7	1116.57	744.664	3919.68	4057.26	3881	3594.03	3621.32	3445.77	1131.25	1143.26	1075.19	703.681	677.316	852.995	FALSE	FALSE
ENST00000594908.5	ENSG00000105223.20	PLD3	protein_coding	424.605	-0.884227	0.246963	-3.5804	0.000343068	0.0136216	-0.762953	0.0119258	0.121274	0.231923	non_sig	788.431	857.381	33.3554	19.2537	785.23	793.275	786.788	846.186	878.019	847.938	25.6635	32.4439	41.9587	23.7196	16.1989	17.8427	FALSE	FALSE
ENST00000370874.2	ENSG00000123728.10	RAP2C	protein_coding	116.039	-1.75708	0.490899	-3.57932	0.000344491	0.0136216	-1.54212	0.00793983	0.214961	0.490368	down	207.338	240.87	12.2817	3.6685	203.475	198.566	219.972	263.585	229.714	229.31	15.3981	3.0899	18.3569	2.37196	0	8.63355	FALSE	FALSE
ENST00000327492.4	ENSG00000183864.5	TOB2	protein_coding	182.263	-1.01192	0.282838	-3.57773	0.000346596	0.013669	-0.50031	0.144958	0.511608	0.000935895	down	277.699	396.092	32.376	22.8851	306.138	244.009	282.951	383.499	376.731	428.045	34.9024	38.6237	23.6018	24.5102	22.2735	21.8717	FALSE	FALSE
ENST00000542194.1	ENSG00000111711.10	GOLT1B	protein_coding	128.693	-1.5942	0.446013	-3.57434	0.000351107	0.0138217	-1.583	0.0019806	0.0112006	0.981601	down	245.562	247.428	16.6253	5.15733	232.147	225.239	279.3	225.122	256.259	260.904	11.292	12.3596	26.2242	7.11587	2.02486	6.33127	FALSE	FALSE
ENST00000434408.1	ENSG00000183864.5	TOB2	protein_coding	182.011	-1.01111	0.282939	-3.57359	0.000352119	0.0138363	-0.500308	0.145077	0.5108	0.000970849	down	277.37	395.412	32.376	22.8851	306.138	243.021	282.951	383.499	376.731	426.007	34.9024	38.6237	23.6018	24.5102	22.2735	21.8717	FALSE	FALSE
ENST00000483108.5	ENSG00000169764.15	UGP2	protein_coding	353.622	-0.873261	0.244409	-3.57295	0.000352988	0.0138453	-0.407142	0.153832	0.466119	0.00268866	non_sig	553.216	763.918	55.008	42.3467	536.435	571	552.212	713.828	734.064	843.861	60.566	66.4328	38.0251	46.6485	47.5842	32.8075	FALSE	FALSE
ENST00000374767.5	ENSG00000136783.10	NIPSNAP3A	protein_coding	59.7137	-2.7311	0.765163	-3.5693	0.000357934	0.0140139	-1.91563	0.0388385	0.815465	0.0243302	down	83.8857	147.738	5.74258	1.48862	84.1648	78.0432	89.4492	160.64	152.122	130.452	14.3716	1.54495	1.31121	0	1.01243	3.45342	FALSE	FALSE
ENST00000392133.7	ENSG00000079246.16	XRCC5	protein_coding	241.659	-1.39396	0.390605	-3.56871	0.00035874	0.01402	-1.64381	0.000355296	-0.249849	0.0337912	down	512.578	430.885	17.4586	5.71436	505.914	533.46	498.36	427.618	450.24	414.796	19.5043	9.2697	23.6018	6.32522	5.06215	5.7557	FALSE	FALSE
ENST00000547306.5	ENSG00000181929.13	PRKAG1	protein_coding	68.2184	-2.93293	0.822162	-3.56734	0.000360618	0.014068	-3.07514	0.00198398	-0.142206	0.700928	down	138.316	125.212	8.57861	0.767427	145.207	138.304	131.436	116.52	141.912	117.203	5.13271	6.1798	14.4233	0	0	2.30228	FALSE	FALSE
ENST00000392537.6	ENSG00000114867.22	EIF4G1	protein_coding	598.831	-0.566892	0.158936	-3.5668	0.00036137	0.014072	-0.663964	0.000128702	-0.0970722	0.392519	non_sig	1155.41	1079.91	97.1352	62.8718	1160.73	1186.45	1119.03	1069.05	1096.5	1074.19	101.628	75.7025	114.075	69.5774	63.7831	55.2547	FALSE	FALSE
ENST00000617962.2	ENSG00000116717.13	GADD45A	protein_coding	162.879	-2.99468	0.840225	-3.56414	0.000365053	0.014139	-2.43837	0.0227689	0.556304	8.49735e-05	down	261.321	383.879	5.11257	1.20429	273.767	275.621	234.576	363.136	394.087	394.413	6.15925	0	9.17847	0	3.03729	0.57557	FALSE	FALSE
ENST00000556259.5	ENSG00000166888.12	STAT6	protein_coding	208.835	-0.935701	0.262464	-3.56506	0.000363771	0.014139	0.0974518	0.817632	1.03315	5.37684e-19	non_sig	255.48	522.619	26.9654	30.2757	253.419	264.754	248.267	519.251	519.665	528.942	31.8228	12.3596	36.7139	38.742	27.3356	24.7495	FALSE	FALSE
ENST00000566011.5	ENSG00000129038.16	LOXL1	protein_coding	1724.36	0.5306	0.148869	3.56421	0.000364958	0.014139	0.274241	0.0995363	-0.256359	0.0133658	non_sig	3575.6	2993.75	147.901	180.187	3536.77	3664.08	3525.94	3143.78	2753.51	3083.97	144.742	156.04	142.922	189.757	195.399	155.404	FALSE	FALSE
ENST00000435928.1	ENSG00000122786.20	CALD1	protein_coding	319.597	-1.19162	0.334382	-3.56364	0.000365752	0.0141407	-1.38003	0.000454408	-0.188415	0.101471	down	663.766	582.796	22.4696	9.35491	687.192	633.237	670.869	591.651	575.817	580.919	18.4778	20.0843	28.8466	5.53457	16.1989	6.33127	FALSE	FALSE
ENST00000392132.7	ENSG00000079246.16	XRCC5	protein_coding	241.47	-1.39149	0.390683	-3.56168	0.000368494	0.0142212	-1.6438	0.000355324	-0.252309	0.0319207	down	512.578	430.131	17.4586	5.71436	505.914	533.46	498.36	425.356	450.24	414.796	19.5043	9.2697	23.6018	6.32522	5.06215	5.7557	FALSE	FALSE
ENST00000366442.2	ENSG00000160691.19	SHC1	protein_coding	268.147	-0.934144	0.262368	-3.56044	0.000370238	0.0142631	-0.86397	0.000877423	0.0701733	0.862348	non_sig	465.547	488.62	75.7261	42.6938	459.67	450.477	486.494	446.85	496.183	522.827	84.1764	52.5283	90.4735	53.7644	41.5096	32.8075	FALSE	FALSE
ENST00000448451.6	ENSG00000131504.17	DIAPH1	protein_coding	33.191	2.35306	0.661257	3.55847	0.000373027	0.0142688	1.8484	0.0195179	-0.504661	0.139981	up	69.83	49.2686	3.00856	10.6568	63.8173	67.1765	78.4962	50.9069	44.9219	51.9769	3.07963	4.63485	1.31121	15.8131	8.09944	8.05798	FALSE	FALSE
ENST00000468119.3	ENSG00000131504.17	DIAPH1	protein_coding	33.191	2.35306	0.661257	3.55847	0.000373027	0.0142688	1.8484	0.0195179	-0.504661	0.139981	up	69.83	49.2686	3.00856	10.6568	63.8173	67.1765	78.4962	50.9069	44.9219	51.9769	3.07963	4.63485	1.31121	15.8131	8.09944	8.05798	FALSE	FALSE
ENST00000643312.1	ENSG00000131504.17	DIAPH1	protein_coding	33.191	2.35306	0.661257	3.55847	0.000373027	0.0142688	1.8484	0.0195179	-0.504661	0.139981	up	69.83	49.2686	3.00856	10.6568	63.8173	67.1765	78.4962	50.9069	44.9219	51.9769	3.07963	4.63485	1.31121	15.8131	8.09944	8.05798	FALSE	FALSE
ENST00000524847.5	ENSG00000149269.10	PAK1	protein_coding	47.0203	-2.01035	0.564738	-3.5598	0.000371143	0.0142688	-2.35741	0.000158507	-0.34706	0.348214	down	95.4921	75.2421	14.6124	2.73468	95.2635	89.8979	101.315	85.9761	71.4666	68.2834	23.6105	12.3596	7.86726	3.16261	1.01243	4.02899	FALSE	FALSE
ENST00000557154.6	ENSG00000100650.16	SRSF5	protein_coding	430.768	-1.00852	0.283552	-3.55674	0.000375492	0.0143151	-0.889065	0.0111079	0.119456	0.280771	down	807.095	876.45	25.2001	14.3248	788.005	820.936	812.344	857.499	897.417	874.436	31.8228	29.354	14.4233	9.48783	20.2486	13.2381	FALSE	FALSE
ENST00000589178.5	ENSG00000186814.14	ZSCAN30	protein_coding	41.1953	-2.09149	0.588045	-3.55669	0.000375563	0.0143151	-1.98926	0.000742915	0.102236	0.91461	down	66.28	71.2324	21.7141	5.55465	58.268	72.1159	68.456	88.2386	58.1943	67.2643	10.2654	24.7192	30.1578	2.37196	9.11187	5.18013	FALSE	FALSE
ENST00000528292.5	ENSG00000109971.14	HSPA8	protein_coding	3446.43	-0.337401	0.0949078	-3.55503	0.000377931	0.01438	-1.01036	5.66133e-43	-0.672957	5.47196e-24	non_sig	7016.97	4401.46	1581.2	786.071	7023.6	7022.9	7004.42	4504.7	4160.38	4539.32	1605.51	1458.43	1679.66	731.354	817.031	809.827	FALSE	FALSE
ENST00000394833.6	ENSG00000138821.13	SLC39A8	protein_coding	68.8401	-2.04444	0.575208	-3.55426	0.00037904	0.0143969	-1.67762	0.0176402	0.366818	0.111039	down	114.8	148.254	9.32733	2.97968	117.461	115.583	111.355	166.296	133.745	144.72	5.13271	12.3596	10.4897	3.16261	4.04972	1.72671	FALSE	FALSE
ENST00000414162.5	ENSG00000163512.14	AZI2	protein_coding	193.741	-1.0635	0.299565	-3.55015	0.000385014	0.014421	-1.0785	0.000792204	-0.0150012	0.974973	down	360.981	357.183	38.2546	18.5461	343.134	378.362	361.448	357.48	375.71	338.36	27.7166	29.354	57.6932	18.9757	22.2735	14.3892	FALSE	FALSE
ENST00000524310.5	ENSG00000010810.17	FYN	protein_coding	139.689	2.15881	0.608018	3.55057	0.000384399	0.014421	2.00248	0.00201948	-0.156328	0.842204	up	280.108	251.323	5.51912	21.8064	292.265	293.403	254.656	250.01	281.783	222.176	5.13271	6.1798	5.24484	38.742	11.1367	15.5404	FALSE	FALSE
ENST00000523574.5	ENSG00000010810.17	FYN	protein_coding	139.689	2.15881	0.608018	3.55057	0.000384399	0.014421	2.00248	0.00201948	-0.156328	0.842204	up	280.108	251.323	5.51912	21.8064	292.265	293.403	254.656	250.01	281.783	222.176	5.13271	6.1798	5.24484	38.742	11.1367	15.5404	FALSE	FALSE
ENST00000523570.5	ENSG00000010810.17	FYN	protein_coding	139.689	2.15881	0.608018	3.55057	0.000384399	0.014421	2.00248	0.00201948	-0.156328	0.842204	up	280.108	251.323	5.51912	21.8064	292.265	293.403	254.656	250.01	281.783	222.176	5.13271	6.1798	5.24484	38.742	11.1367	15.5404	FALSE	FALSE
ENST00000521062.5	ENSG00000010810.17	FYN	protein_coding	139.689	2.15881	0.608018	3.55057	0.000384399	0.014421	2.00248	0.00201948	-0.156328	0.842204	up	280.108	251.323	5.51912	21.8064	292.265	293.403	254.656	250.01	281.783	222.176	5.13271	6.1798	5.24484	38.742	11.1367	15.5404	FALSE	FALSE
ENST00000395951.7	ENSG00000164924.18	YWHAZ	protein_coding	339.194	-3.88244	1.09326	-3.55125	0.000383407	0.014421	-3.7504	0.00611655	0.132036	0.561853	down	643.842	705.176	7.30477	0.455407	593.778	691.522	646.225	664.052	691.184	760.29	0	6.1798	15.7345	0.790653	0	0.57557	FALSE	FALSE
ENST00000649266.1	ENSG00000136156.15	ITM2B	protein_coding	579.245	0.550312	0.15488	3.55315	0.000380652	0.014421	1.36725	1.85538e-21	0.816937	8.57598e-24	non_sig	734.377	1293.73	80.1644	208.71	724.188	747.832	731.11	1316.79	1269.04	1295.35	78.0172	77.2475	85.2287	185.013	241.971	199.147	FALSE	FALSE
ENST00000444207.1	ENSG00000100225.18	FBXO7	protein_coding	414.835	0.645615	0.181734	3.55253	0.000381544	0.014421	1.3143	8.116e-14	0.66868	2.85111e-13	non_sig	569.319	905.015	52.8092	132.196	577.13	563.097	567.728	899.355	905.584	910.106	59.5394	55.6182	43.2699	156.549	117.442	122.596	FALSE	FALSE
ENST00000368450.5	ENSG00000160691.19	SHC1	protein_coding	262.379	-0.946838	0.26686	-3.54807	0.000388066	0.0145102	-0.880759	0.000807064	0.0660783	0.874107	non_sig	455.204	476.422	75.7261	42.1645	447.646	440.599	477.366	437.799	480.868	510.597	84.1764	52.5283	90.4735	53.7644	40.4972	32.2319	FALSE	FALSE
ENST00000357692.6	ENSG00000198160.14	MIER1	protein_coding	35.5443	-1.45678	0.410758	-3.54657	0.000390275	0.0145174	-0.761072	0.0665584	0.695712	0.0486119	down	35.8618	57.9888	30.5873	17.7394	28.6715	41.4913	37.4226	57.6945	50.0266	66.2451	30.7963	21.6293	39.3363	18.185	13.1616	21.8717	FALSE	FALSE
ENST00000371016.5	ENSG00000198160.14	MIER1	protein_coding	35.5443	-1.45678	0.410758	-3.54657	0.000390275	0.0145174	-0.761072	0.0665584	0.695712	0.0486119	down	35.8618	57.9888	30.5873	17.7394	28.6715	41.4913	37.4226	57.6945	50.0266	66.2451	30.7963	21.6293	39.3363	18.185	13.1616	21.8717	FALSE	FALSE
ENST00000371012.6	ENSG00000198160.14	MIER1	protein_coding	35.5443	-1.45678	0.410758	-3.54657	0.000390275	0.0145174	-0.761072	0.0665584	0.695712	0.0486119	down	35.8618	57.9888	30.5873	17.7394	28.6715	41.4913	37.4226	57.6945	50.0266	66.2451	30.7963	21.6293	39.3363	18.185	13.1616	21.8717	FALSE	FALSE
ENST00000409301.5	ENSG00000105778.19	AVL9	protein_coding	51.447	-2.27323	0.641102	-3.54581	0.000391403	0.0145344	-2.31828	0.00157725	-0.045049	0.951933	down	97.7168	94.8372	11.0009	2.23303	106.362	103.728	83.0599	113.126	94.9485	76.4367	15.3981	12.3596	5.24484	2.37196	2.02486	2.30228	FALSE	FALSE
ENST00000671979.1	ENSG00000162733.19	DDR2	protein_coding	140.449	-1.06382	0.300061	-3.54534	0.000392109	0.0145356	-0.899157	0.0060297	0.164662	0.561355	down	239.172	267.957	35.2455	19.4223	216.424	251.912	249.18	260.191	266.468	277.21	51.3271	21.6293	32.7803	21.3476	16.1989	20.7205	FALSE	FALSE
ENST00000420543.6	ENSG00000163512.14	AZI2	protein_coding	206.519	-1.05899	0.299096	-3.54063	0.000399168	0.0145478	-1.09464	0.000642161	-0.0356522	0.931507	down	389.161	379.677	38.6917	18.5461	370.88	405.035	391.568	390.286	388.983	359.762	27.7166	29.354	59.0045	18.9757	22.2735	14.3892	FALSE	FALSE
ENST00000368979.6	ENSG00000112335.15	SNX3	protein_coding	182.117	-2.20652	0.623173	-3.54077	0.000398954	0.0145478	-1.98869	0.0111169	0.217824	0.145845	down	332.646	386.584	7.33846	1.89779	314.462	345.761	337.716	373.317	378.773	407.662	11.292	1.54495	9.17847	0.790653	2.02486	2.87785	FALSE	FALSE
ENST00000349379.5	ENSG00000112335.15	SNX3	protein_coding	182.117	-2.20652	0.623173	-3.54077	0.000398954	0.0145478	-1.98869	0.0111169	0.217824	0.145845	down	332.646	386.584	7.33846	1.89779	314.462	345.761	337.716	373.317	378.773	407.662	11.292	1.54495	9.17847	0.790653	2.02486	2.87785	FALSE	FALSE
ENST00000368667.6	ENSG00000010810.17	FYN	protein_coding	139.936	2.15646	0.609052	3.54067	0.000399106	0.0145478	2.00245	0.00204742	-0.154007	0.846347	up	280.416	252.003	5.51912	21.8064	293.19	293.403	254.656	250.01	283.825	222.176	5.13271	6.1798	5.24484	38.742	11.1367	15.5404	FALSE	FALSE
ENST00000318709.9	ENSG00000105778.19	AVL9	protein_coding	51.8535	-2.26979	0.640791	-3.54217	0.000396856	0.0145478	-2.3183	0.00157363	-0.0485111	0.947151	down	98.6627	95.5173	11.0009	2.23303	108.212	104.716	83.0599	113.126	95.9695	77.4558	15.3981	12.3596	5.24484	2.37196	2.02486	2.30228	FALSE	FALSE
ENST00000615879.4	ENSG00000058600.16	POLR3E	protein_coding	34.1752	2.89775	0.818074	3.54216	0.000396871	0.0145478	2.2184	0.0290471	-0.679346	0.0183791	up	78.2468	48.9307	1.54153	7.98177	81.3902	72.1159	81.2344	50.9069	47.9847	47.9003	3.07963	1.54495	0	3.16261	12.1492	8.63355	FALSE	FALSE
ENST00000563024.5	ENSG00000058600.16	POLR3E	protein_coding	34.1752	2.89775	0.818074	3.54216	0.000396871	0.0145478	2.2184	0.0290471	-0.679346	0.0183791	up	78.2468	48.9307	1.54153	7.98177	81.3902	72.1159	81.2344	50.9069	47.9847	47.9003	3.07963	1.54495	0	3.16261	12.1492	8.63355	FALSE	FALSE
ENST00000374759.8	ENSG00000157637.13	SLC38A10	protein_coding	142.716	-1.81294	0.511844	-3.54199	0.000397122	0.0145478	-1.81035	0.00131204	0.0025959	0.997809	down	274.708	275.392	15.8863	4.87747	272.842	263.766	287.515	321.279	235.84	269.057	28.7432	12.3596	6.55605	3.95326	6.07458	4.60456	FALSE	FALSE
ENST00000288439.9	ENSG00000157637.13	SLC38A10	protein_coding	141.684	-1.81985	0.513723	-3.54247	0.000396397	0.0145478	-1.80978	0.00135884	0.0100684	0.987863	down	271.941	274.032	15.8863	4.87747	271.917	262.779	281.126	321.279	233.798	267.019	28.7432	12.3596	6.55605	3.95326	6.07458	4.60456	FALSE	FALSE
ENST00000471229.7	ENSG00000102401.20	ARMCX3	protein_coding	469.513	-1.08154	0.305275	-3.54284	0.00039585	0.0145478	-1.26158	9.23049e-05	-0.180037	0.487605	down	965.886	852.413	41.6088	18.1461	1006.28	962.204	929.176	798.673	875.977	882.589	28.7432	37.0788	59.0045	16.6037	26.3232	11.5114	FALSE	FALSE
ENST00000454207.2	ENSG00000280148.1	AL049844.3	protein_coding	78.7986	1.042	0.294398	3.53942	0.000401011	0.0145903	0.748701	0.0194337	-0.293294	0.211062	up	137.829	112.335	24.2854	40.7449	138.733	144.232	130.523	107.47	127.619	101.916	26.6901	27.8091	18.3569	46.6485	36.4475	39.1388	FALSE	FALSE
ENST00000671960.1	ENSG00000164022.17	AIMP1	protein_coding	122.255	-2.32559	0.657236	-3.53844	0.000402502	0.01462	-2.18128	0.00756144	0.144311	0.527136	down	227.634	251.741	7.79593	1.84932	220.123	228.202	234.576	263.585	229.714	261.923	7.18579	3.0899	13.1121	2.37196	2.02486	1.15114	FALSE	FALSE
ENST00000451316.6	ENSG00000161896.12	IP6K3	protein_coding	285.853	-0.732402	0.207105	-3.53639	0.000405639	0.0147092	-1.28006	1.34754e-10	-0.547653	4.25508e-06	non_sig	602.505	412.211	91.0671	37.6308	616.901	641.14	549.473	428.749	405.318	402.566	98.548	71.0677	103.586	35.5794	36.4475	40.8655	FALSE	FALSE
ENST00000278175.10	ENSG00000148926.10	ADM	protein_coding	1162.02	-0.484528	0.13707	-3.5349	0.000407929	0.0147181	0.421456	0.00169	0.905984	5.8161e-25	non_sig	1429.53	2678.49	229.326	310.736	1456.7	1435.4	1396.5	2630.19	2716.75	2688.53	253.556	219.383	215.038	345.515	317.903	268.791	FALSE	FALSE
ENST00000524948.5	ENSG00000148926.10	ADM	protein_coding	1162.02	-0.484528	0.13707	-3.5349	0.000407929	0.0147181	0.421456	0.00169	0.905984	5.8161e-25	non_sig	1429.53	2678.49	229.326	310.736	1456.7	1435.4	1396.5	2630.19	2716.75	2688.53	253.556	219.383	215.038	345.515	317.903	268.791	FALSE	FALSE
ENST00000526492.4	ENSG00000148926.10	ADM	protein_coding	1161.61	-0.484612	0.137089	-3.53502	0.000407752	0.0147181	0.42146	0.00169135	0.906071	5.8161e-25	non_sig	1428.9	2677.47	229.326	310.736	1456.7	1434.42	1395.59	2630.19	2715.73	2686.49	253.556	219.383	215.038	345.515	317.903	268.791	FALSE	FALSE
ENST00000265529.7	ENSG00000088727.12	KIF9	protein_coding	89.0277	-1.94956	0.551689	-3.53381	0.000409615	0.014746	-1.86696	0.00555643	0.0826017	0.796725	down	167.074	176.774	9.64568	2.61675	155.381	178.808	167.033	175.346	176.625	178.352	13.345	7.72475	7.86726	2.37196	2.02486	3.45342	FALSE	FALSE
ENST00000403138.6	ENSG00000108039.18	XPNPEP1	protein_coding	120.929	-1.32679	0.375532	-3.53308	0.000410743	0.014746	-0.538652	0.285441	0.788134	7.61413e-08	down	168.719	291.296	13.5655	10.1364	160.006	170.905	175.247	287.341	303.223	283.325	24.637	10.8146	5.24484	9.48783	11.1367	9.78469	FALSE	FALSE
ENST00000592287.5	ENSG00000105576.15	TNPO2	protein_coding	30.6507	-3.95219	1.11863	-3.53308	0.00041075	0.014746	-3.8412	0.00513159	0.110988	0.859541	down	55.0894	59.388	7.59602	0.529333	55.4933	63.2249	46.5501	58.8258	55.1314	64.2068	4.10617	10.8146	7.86726	0	1.01243	0.57557	FALSE	FALSE
ENST00000502869.5	ENSG00000173542.9	MOB1B	protein_coding	49.1256	-1.41133	0.399551	-3.5323	0.000411958	0.0147649	-1.54158	0.000281734	-0.130246	0.768521	down	86.417	79.0169	22.9777	8.09078	78.6155	94.8374	85.7982	87.1074	72.4876	77.4558	24.637	15.4495	28.8466	10.2785	7.08701	6.90684	FALSE	FALSE
ENST00000342983.6	ENSG00000123728.10	RAP2C	protein_coding	112.612	-2.04684	0.579619	-3.53136	0.000413434	0.0147933	-1.79399	0.0051295	0.252849	0.653119	down	197.543	235.473	13.9554	3.47665	200.701	184.735	207.193	254.535	226.651	225.233	12.3185	4.63485	24.913	2.37196	0	8.05798	FALSE	FALSE
ENST00000228251.9	ENSG00000060138.13	YBX3	protein_coding	229.872	-1.4125	0.400206	-3.52944	0.000416433	0.014876	-1.29101	0.0090371	0.121494	0.44957	down	430.29	467.762	15.4563	5.98014	438.397	443.562	408.91	453.637	463.512	486.137	9.23888	20.0843	17.0457	5.53457	6.07458	6.33127	FALSE	FALSE
ENST00000550487.6	ENSG00000178449.9	COX14	protein_coding	84.4021	-1.59031	0.450749	-3.52815	0.000418479	0.0149244	-1.6223	0.00182181	-0.0319914	0.949283	down	159.692	156.406	15.9339	5.57565	153.531	163.99	161.556	176.477	138.849	153.893	14.3716	21.6293	11.8009	6.32522	8.09944	2.30228	FALSE	FALSE
ENST00000522348.1	ENSG00000113140.11	SPARC	protein_coding	1629.44	-0.735822	0.208627	-3.52697	0.000420341	0.0149661	-1.57155	7.05448e-14	-0.835733	1.04964e-21	non_sig	4106.6	2301.06	81.4759	28.6432	4234.14	4063.19	4022.47	2340.59	2222.61	2339.98	64.6721	78.7924	100.963	28.4635	38.4724	18.9938	FALSE	FALSE
ENST00000392370.8	ENSG00000064989.13	CALCRL	protein_coding	53.0284	-1.76716	0.501119	-3.52643	0.000421206	0.0149722	-0.780628	0.178833	0.986531	0.00310035	down	63.1122	124.907	14.626	9.46838	58.268	67.1765	63.8923	107.47	131.703	135.548	25.6635	7.72475	10.4897	9.48783	13.1616	5.7557	FALSE	FALSE
ENST00000393276.7	ENSG00000175984.15	DENND2C	protein_coding	8.77021	-3.25457	0.923155	-3.52549	0.000422705	0.0149815	-2.80977	0.00479045	0.444802	0.641026	down	10.6015	14.5318	8.69706	1.25052	12.9484	7.90311	10.953	18.1002	9.18857	16.3065	10.2654	9.2697	6.55605	0	2.02486	1.72671	FALSE	FALSE
ENST00000358008.7	ENSG00000164022.17	AIMP1	protein_coding	83.8393	-2.08777	0.592283	-3.52496	0.000423547	0.0149815	-1.66459	0.024684	0.423182	0.0217153	down	138.78	186.065	7.79593	2.71613	129.484	135.341	151.516	178.74	186.834	192.62	7.18579	3.0899	13.1121	2.37196	4.04972	1.72671	FALSE	FALSE
ENST00000522720.1	ENSG00000070756.16	PABPC1	protein_coding	2401.02	-1.0224	0.290039	-3.52505	0.000423399	0.0149815	-1.0884	0.00195988	-0.0659948	0.548979	down	4892.09	4673.4	26.1759	12.3949	4842.72	5058.98	4774.58	4792.04	4469.73	4758.44	24.637	35.5338	18.3569	12.6504	14.174	10.3603	FALSE	FALSE
ENST00000520804.1	ENSG00000070756.16	PABPC1	protein_coding	2409.56	-1.02262	0.290295	-3.52267	0.000427217	0.015062	-1.08839	0.001966	-0.065774	0.556477	down	4909.2	4690.46	26.1759	12.3949	4860.29	5082.69	4784.62	4814.66	4486.06	4770.67	24.637	35.5338	18.3569	12.6504	14.174	10.3603	FALSE	FALSE
ENST00000587945.1	ENSG00000062716.13	VMP1	protein_coding	481.995	-0.473934	0.134528	-3.52293	0.000426804	0.015062	-0.363736	0.00835875	0.110198	0.413412	non_sig	744.821	803.491	214.385	165.283	738.986	797.227	698.251	799.804	807.573	803.095	188.884	237.922	216.35	162.874	170.088	162.886	FALSE	FALSE
ENST00000579133.5	ENSG00000141552.17	ANAPC11	protein_coding	414.635	-1.99714	0.567062	-3.5219	0.000428467	0.0150815	-2.21755	0.00137419	-0.22041	0.00743137	down	885.184	759.693	11.2145	2.44812	868.47	898.979	888.102	760.21	765.714	753.156	6.15925	16.9944	10.4897	4.74392	2.02486	0.57557	FALSE	FALSE
ENST00000242465.4	ENSG00000122862.5	SRGN	protein_coding	956.282	-0.652855	0.18547	-3.52001	0.000431531	0.0151646	-0.463062	0.0122304	0.189794	0.302301	non_sig	1628.27	1857.35	195.899	143.613	1613.01	1650.76	1621.04	1946.91	1740.72	1884.42	220.707	207.023	159.968	164.456	147.815	118.567	FALSE	FALSE
ENST00000410102.5	ENSG00000064989.13	CALCRL	protein_coding	52.6882	-1.75272	0.498027	-3.51933	0.00043264	0.0151789	-0.782024	0.175503	0.970696	0.0033173	down	63.1122	123.546	14.626	9.46838	58.268	67.1765	63.8923	107.47	128.64	134.529	25.6635	7.72475	10.4897	9.48783	13.1616	5.7557	FALSE	FALSE
ENST00000564931.1	ENSG00000066933.16	MYO9A	protein_coding	21.936	-4.09872	1.16511	-3.5179	0.000434978	0.0152362	-4.23652	0.00198709	-0.137794	0.886171	down	40.4443	36.8501	9.92023	0.529333	44.3946	39.5156	37.4226	45.2506	41.859	23.4406	5.13271	15.4495	9.17847	0	1.01243	0.57557	FALSE	FALSE
ENST00000521067.1	ENSG00000070756.16	PABPC1	protein_coding	1908.86	-1.43492	0.408049	-3.51654	0.000437207	0.0152895	-1.47893	0.00318712	-0.0440107	0.76219	down	3866.13	3750.05	14.1348	5.11333	3817.01	4022.68	3758.69	3872.32	3574.35	3803.49	18.4778	10.8146	13.1121	5.53457	4.04972	5.7557	FALSE	FALSE
ENST00000543310.5	ENSG00000198040.10	ZNF84	protein_coding	44.4885	4.52465	1.28952	3.50879	0.000450147	0.0157166	4.56493	0.00339614	0.0402776	0.968285	up	84.6147	87.0589	0	6.28052	88.7893	81.9948	83.0599	93.895	79.6343	87.6474	0	0	0	3.95326	13.1616	1.72671	FALSE	FALSE
ENST00000528655.5	ENSG00000148926.10	ADM	protein_coding	1188.77	-0.48378	0.137901	-3.50818	0.000451184	0.0157274	0.414515	0.00217861	0.898295	3.63669e-24	non_sig	1471.5	2742.5	230.352	310.736	1490	1476.89	1447.62	2694.67	2796.39	2736.43	256.635	219.383	215.038	345.515	317.903	268.791	FALSE	FALSE
ENST00000371018.7	ENSG00000198160.14	MIER1	protein_coding	35.8678	-1.42866	0.407299	-3.50765	0.000452078	0.0157332	-0.760778	0.0650251	0.667887	0.0579298	down	36.7786	58.3658	30.5873	17.7394	29.5964	41.4913	39.2481	58.8258	50.0266	66.2451	30.7963	21.6293	39.3363	18.185	13.1616	21.8717	FALSE	FALSE
ENST00000676454.1	ENSG00000121940.16	CLCC1	protein_coding	46.1461	-2.59565	0.740312	-3.50616	0.000454621	0.0157709	-2.89686	0.000183222	-0.301207	0.707006	down	91.5992	74.3312	16.5643	2.08964	70.2915	108.668	95.8384	79.1885	59.2152	84.5899	10.2654	9.2697	30.1578	0.790653	2.02486	3.45342	FALSE	FALSE
ENST00000330753.6	ENSG00000185070.11	FLRT2	protein_coding	162.401	-1.27327	0.363137	-3.50631	0.000454374	0.0157709	-2.0223	4.74797e-10	-0.74903	0.00559704	down	347.567	206.909	75.577	19.5512	373.655	324.028	345.018	222.859	225.63	172.237	76.9906	71.0677	78.6726	10.2785	33.4102	14.9648	FALSE	FALSE
ENST00000302085.9	ENSG00000170365.10	SMAD1	protein_coding	22.7081	-3.46384	0.988102	-3.50554	0.000455676	0.01578	-3.05402	0.0110898	0.409819	0.415051	down	36.1856	47.9143	6.0137	0.718958	38.8453	40.5035	29.2079	40.7255	46.9638	56.0536	9.23888	6.1798	2.62242	1.58131	0	0.57557	FALSE	FALSE
ENST00000420878.7	ENSG00000186814.14	ZSCAN30	protein_coding	44.8311	-1.86086	0.530894	-3.50515	0.000456344	0.01578	-1.69199	0.00171876	0.168876	0.820403	down	70.5807	79.4962	22.3985	6.84918	61.9675	73.1038	76.6707	101.814	61.2571	75.4175	12.3185	24.7192	30.1578	3.95326	9.11187	7.48241	FALSE	FALSE
ENST00000450453.6	ENSG00000143228.13	NUF2	protein_coding	66.8653	2.80639	0.801123	3.50307	0.000459926	0.0158532	2.04885	0.045817	-0.757544	9.2999e-05	up	163.25	96.5046	1.54153	6.16509	166.48	158.062	165.207	91.6324	93.9276	103.954	3.07963	1.54495	0	5.53457	2.02486	10.9358	FALSE	FALSE
ENST00000644524.1	ENSG00000168036.18	CTNNB1	protein_coding	426.244	0.534533	0.152572	3.50348	0.000459218	0.0158532	0.476342	0.0045565	-0.0581908	0.715931	non_sig	763.367	732.777	87.2455	121.587	748.235	807.105	734.761	727.403	742.232	728.696	82.1234	86.5172	93.0959	130.458	121.492	112.812	FALSE	FALSE
ENST00000574298.6	ENSG00000162086.16	ZNF75A	protein_coding	58.127	-1.60688	0.458841	-3.50205	0.000461699	0.0158889	-1.29378	0.0112436	0.313105	0.412763	down	92.738	115.199	17.7058	6.8655	92.4888	101.753	83.9727	122.177	127.619	95.8006	20.5308	24.7192	7.86726	6.32522	5.06215	9.20912	FALSE	FALSE
ENST00000520262.6	ENSG00000168575.10	SLC20A2	protein_coding	292.173	-0.934831	0.267164	-3.49909	0.000466857	0.0160346	-0.997278	0.000736795	-0.062447	0.824082	non_sig	567.337	543.118	38.5488	19.6881	587.304	555.194	559.514	511.332	583.985	534.038	55.4333	33.9889	26.2242	20.557	17.2113	21.2961	FALSE	FALSE
ENST00000519363.1	ENSG00000070756.16	PABPC1	protein_coding	2578.51	-0.980718	0.280318	-3.49858	0.000467735	0.0160346	-1.04261	0.00217365	-0.0618972	0.555934	non_sig	5247.02	5026.65	27.2025	13.1623	5197.87	5424.5	5118.68	5133.68	4830.12	5116.16	27.7166	35.5338	18.3569	12.6504	14.174	12.6625	FALSE	FALSE
ENST00000544884.5	ENSG00000007202.15	KIAA0100	protein_coding	384.517	0.762637	0.217999	3.49834	0.000468159	0.0160346	0.846872	0.000309762	0.0842357	0.692344	non_sig	692.961	734.724	39.0776	71.3072	713.089	712.268	653.527	766.997	672.807	764.367	44.1413	32.4439	40.6475	83.8092	62.7707	67.3417	FALSE	FALSE
ENST00000674517.1	ENSG00000049759.19	NEDD4L	protein_coding	72.4455	-1.5024	0.429688	-3.4965	0.000471412	0.0161205	-1.29944	0.00718382	0.202957	0.594076	down	122.424	140.978	19.3255	7.05512	110.062	117.559	139.65	141.408	135.787	145.739	10.2654	29.354	18.3569	7.90653	4.04972	9.20912	FALSE	FALSE
ENST00000513287.5	ENSG00000080822.17	CLDND1	protein_coding	63.7151	-1.96774	0.562952	-3.49539	0.000473367	0.0161618	-1.84351	0.00135731	0.124224	0.881535	down	109.057	118.782	21.4804	5.54105	86.9395	134.353	105.879	117.652	120.472	118.222	10.2654	20.0843	34.0915	7.11587	2.02486	7.48241	FALSE	FALSE
ENST00000505395.5	ENSG00000165671.21	NSD1	protein_coding	96.9678	1.76676	0.505893	3.49236	0.000478779	0.0163208	1.6065	0.00945831	-0.160258	0.521976	up	194.505	173.95	4.9736	14.4428	201.626	184.735	197.153	161.771	180.708	179.371	4.10617	10.8146	0	10.2785	19.2362	13.8137	FALSE	FALSE
ENST00000674158.1	ENSG00000133706.19	LARS1	protein_coding	249.139	0.961458	0.275468	3.49028	0.000482524	0.0164225	0.991901	0.000538782	0.0304431	0.944094	non_sig	449.314	458.637	29.852	58.7551	409.726	502.836	435.38	444.587	474.743	456.582	31.8228	26.2641	31.469	69.5774	40.4972	66.1905	FALSE	FALSE
ENST00000467606.5	ENSG00000119185.13	ITGB1BP1	protein_coding	193.83	1.15749	0.331889	3.48758	0.000487406	0.0164932	0.781137	0.0523361	-0.376354	0.0224453	up	414.96	319.637	14.4125	26.3108	410.65	431.708	402.521	322.41	311.39	325.111	20.5308	20.0843	2.62242	26.0915	34.4226	18.4182	FALSE	FALSE
ENST00000529812.5	ENSG00000149547.15	EI24	protein_coding	190.835	2.08612	0.59818	3.48745	0.000487652	0.0164932	1.7348	0.0187671	-0.351326	0.131823	up	419.506	329.013	3.27283	11.5469	404.176	396.144	458.199	349.561	287.908	349.57	4.10617	3.0899	2.62242	18.185	10.1243	6.33127	FALSE	FALSE
ENST00000542474.5	ENSG00000134531.10	EMP1	protein_coding	1727.11	-0.986939	0.282969	-3.4878	0.000487009	0.0164932	-0.360346	0.238471	0.626592	0.0050407	non_sig	2636.78	4071	112.768	87.8986	2576.74	2729.54	2604.07	4306.72	3866.35	4039.93	107.787	84.9722	145.544	118.598	66.8204	78.2775	FALSE	FALSE
ENST00000584895.5	ENSG00000215472.10	RPL17-C18orf32	protein_coding	205.072	-1.86804	0.535519	-3.48828	0.000486135	0.0164932	-2.09151	0.00113344	-0.223468	0.170198	down	434.905	372.543	10.7297	2.11042	419.899	424.792	460.024	369.924	376.731	370.973	20.5308	7.72475	3.93363	0	0	6.33127	FALSE	FALSE
ENST00000525831.5	ENSG00000110768.12	GTF2H1	protein_coding	94.5905	-3.26039	0.935148	-3.48649	0.000489398	0.0165015	-3.06766	0.00870078	0.192725	0.499686	down	173.121	197.669	6.70491	0.86681	159.081	188.687	171.596	190.052	220.526	182.429	5.13271	12.3596	2.62242	0	2.02486	0.57557	FALSE	FALSE
ENST00000559679.1	ENSG00000185551.15	NR2F2	protein_coding	84.7321	-2.09799	0.601749	-3.48648	0.000489426	0.0165015	-2.17252	0.00253796	-0.074531	0.858502	down	167.245	159.027	10.6385	2.01795	174.804	146.208	180.724	162.902	158.248	155.931	5.13271	12.3596	14.4233	0	2.02486	4.02899	FALSE	FALSE
ENST00000503004.5	ENSG00000080822.17	CLDND1	protein_coding	95.4871	-1.4645	0.420281	-3.48456	0.000492939	0.0165941	-1.3474	0.00284482	0.117095	0.823385	down	167.589	181.652	23.8791	8.82828	140.583	189.675	172.509	178.74	192.96	173.256	14.3716	23.1742	34.0915	12.6504	4.04972	9.78469	FALSE	FALSE
ENST00000439084.5	ENSG00000196141.14	SPATS2L	protein_coding	144.288	-1.93939	0.556828	-3.48292	0.000495974	0.0166444	-1.47153	0.036124	0.467859	0.00464446	down	237.582	328.806	7.66366	3.10207	229.372	246.972	236.401	363.136	327.726	295.555	13.345	3.0899	6.55605	0.790653	5.06215	3.45342	FALSE	FALSE
ENST00000519430.5	ENSG00000155508.13	CNOT8	protein_coding	149.516	-1.30508	0.374676	-3.48322	0.000495426	0.0166444	-1.00599	0.0270692	0.299091	0.0883308	down	257.08	316.422	16.2319	8.32887	259.894	266.73	244.616	338.248	308.327	302.689	26.6901	15.4495	6.55605	10.2785	6.07458	8.63355	FALSE	FALSE
ENST00000346855.7	ENSG00000170142.12	UBE2E1	protein_coding	47.9121	-1.61013	0.462394	-3.48216	0.000497377	0.0166656	-1.03996	0.0597308	0.570175	0.0248226	down	69.7666	103.561	12.0749	6.24592	73.0662	75.0796	61.154	109.733	100.053	100.896	18.4778	4.63485	13.1121	4.74392	7.08701	6.90684	FALSE	FALSE
ENST00000360760.9	ENSG00000196141.14	SPATS2L	protein_coding	271.806	-0.827248	0.23762	-3.4814	0.000498807	0.0166877	-0.385346	0.164073	0.441902	0.00437285	non_sig	417.242	567.051	57.7324	45.1971	415.275	412.938	423.514	608.62	577.859	514.674	55.4333	41.7136	76.0502	52.1831	46.5718	36.8365	FALSE	FALSE
ENST00000367549.4	ENSG00000135829.17	DHX9	protein_coding	191.054	-1.07895	0.310078	-3.47962	0.000502123	0.0167726	-1.18144	0.000861363	-0.102481	0.648325	down	375.469	349.776	27.0062	11.9647	396.777	364.531	365.099	349.561	355.291	344.475	23.6105	15.4495	41.9587	7.90653	14.174	13.8137	FALSE	FALSE
ENST00000284984.8	ENSG00000154734.15	ADAMTS1	protein_coding	748.709	-0.972824	0.279692	-3.4782	0.000504802	0.0168361	-0.739567	0.0294092	0.233257	0.0768928	non_sig	1354.68	1593.17	29.188	17.7995	1346.64	1298.09	1419.32	1759.12	1516.11	1504.27	25.6635	27.8091	34.0915	18.185	20.2486	14.9648	FALSE	FALSE
ENST00000534478.5	ENSG00000117625.14	RCOR3	protein_coding	44.5259	-1.77361	0.510189	-3.47637	0.000508248	0.0169249	-1.62439	0.00163603	0.149215	0.841398	down	69.4779	76.9079	24.0823	7.63537	54.5684	90.8858	62.9795	74.6635	73.5085	82.5516	13.345	33.9889	24.913	9.48783	7.08701	6.33127	FALSE	FALSE
ENST00000590393.1	ENSG00000092931.11	MFSD11	protein_coding	86.5803	-3.26444	0.940062	-3.47257	0.000515491	0.0171397	-2.97208	0.011956	0.292359	0.221578	down	152.461	186.715	6.35272	0.792884	150.757	143.244	163.382	177.609	200.107	182.429	0	4.63485	14.4233	0.790653	1.01243	0.57557	FALSE	FALSE
ENST00000646828.1	ENSG00000151491.14	EPS8	protein_coding	158.397	-1.97951	0.570248	-3.47132	0.000517911	0.0171937	-2.02946	0.00259593	-0.0499533	0.920269	down	315.616	304.763	10.5943	2.61675	278.391	304.27	364.186	272.635	344.061	297.593	16.4247	6.1798	9.17847	2.37196	2.02486	3.45342	FALSE	FALSE
ENST00000342166.10	ENSG00000162961.14	DPY30	protein_coding	146.066	-0.824759	0.238009	-3.46524	0.00052976	0.0174953	-1.07837	6.90223e-06	-0.253608	0.154166	non_sig	267.788	224.861	61.6486	29.9659	256.194	269.694	277.475	242.091	210.316	222.176	68.7783	57.1631	59.0045	37.9513	28.3481	23.5984	FALSE	FALSE
ENST00000515763.1	ENSG00000127184.13	COX7C	protein_coding	850.229	-0.822719	0.237422	-3.46522	0.00052979	0.0174953	-0.883235	0.00204136	-0.0605161	0.538043	non_sig	1708.42	1638.16	34.8627	19.4688	1715.67	1686.33	1723.27	1617.71	1631.48	1665.3	44.1413	35.5338	24.913	26.0915	16.1989	16.116	FALSE	FALSE
ENST00000600806.5	ENSG00000099783.12	HNRNPM	protein_coding	61.8593	-4.50034	1.29869	-3.46528	0.000529673	0.0174953	-4.74487	0.00241104	-0.244528	0.720514	down	129.684	109.352	8.20932	0.191857	119.311	138.304	131.436	89.3699	116.389	122.299	0	15.4495	9.17847	0	0	0.57557	FALSE	FALSE
ENST00000263095.10	ENSG00000083844.10	ZNF264	protein_coding	50.2343	-2.54664	0.735049	-3.46459	0.000531044	0.0174953	-2.04544	0.0258486	0.501204	0.0414671	down	80.0436	113.271	5.74601	1.87701	81.3902	82.9827	75.758	115.389	118.43	105.992	11.292	4.63485	1.31121	1.58131	4.04972	0	FALSE	FALSE
ENST00000600531.5	ENSG00000083844.10	ZNF264	protein_coding	50.2343	-2.54664	0.735049	-3.46459	0.000531044	0.0174953	-2.04544	0.0258486	0.501204	0.0414671	down	80.0436	113.271	5.74601	1.87701	81.3902	82.9827	75.758	115.389	118.43	105.992	11.292	4.63485	1.31121	1.58131	4.04972	0	FALSE	FALSE
ENST00000509578.1	ENSG00000127184.13	COX7C	protein_coding	851.964	-0.822264	0.237484	-3.4624	0.000535376	0.0175649	-0.883218	0.00204525	-0.0609537	0.535112	non_sig	1712.23	1641.3	34.8627	19.4688	1717.52	1692.25	1726.92	1619.97	1632.5	1671.42	44.1413	35.5338	24.913	26.0915	16.1989	16.116	FALSE	FALSE
ENST00000600092.5	ENSG00000099783.12	HNRNPM	protein_coding	61.9353	-4.49706	1.29887	-3.46229	0.000535595	0.0175649	-4.74499	0.00241104	-0.247925	0.714678	down	129.988	109.352	8.20932	0.191857	119.311	138.304	132.348	89.3699	116.389	122.299	0	15.4495	9.17847	0	0	0.57557	FALSE	FALSE
ENST00000325495.9	ENSG00000099783.12	HNRNPM	protein_coding	61.9353	-4.49706	1.29887	-3.46229	0.000535595	0.0175649	-4.74499	0.00241104	-0.247925	0.714678	down	129.988	109.352	8.20932	0.191857	119.311	138.304	132.348	89.3699	116.389	122.299	0	15.4495	9.17847	0	0	0.57557	FALSE	FALSE
ENST00000181839.10	ENSG00000065883.16	CDK13	protein_coding	97.0156	-1.68258	0.486828	-3.45621	0.000547824	0.0179387	-1.43297	0.0141502	0.249606	0.367697	down	169.752	201.895	12.0208	4.39437	171.104	185.723	152.429	226.253	174.583	204.85	11.292	7.72475	17.0457	3.95326	4.04972	5.18013	FALSE	FALSE
ENST00000263967.4	ENSG00000121879.6	PIK3CA	protein_coding	26.6706	-4.50501	1.30568	-3.45032	0.000559915	0.0182869	-4.41782	0.00559557	0.0871964	0.922846	down	48.7515	51.627	6.11201	0.191857	43.4698	55.3218	47.4628	39.5943	69.4247	45.862	5.13271	9.2697	3.93363	0	0	0.57557	FALSE	FALSE
ENST00000337738.5	ENSG00000119383.20	PTPA	protein_coding	152.974	-1.01179	0.293323	-3.4494	0.00056184	0.0182869	-0.858799	0.0138588	0.152989	0.396273	down	269.836	300.003	27.0466	15.0094	271.917	263.766	273.824	294.129	284.846	321.034	27.7166	32.4439	20.9794	16.6037	15.1865	13.2381	FALSE	FALSE
ENST00000348141.9	ENSG00000119383.20	PTPA	protein_coding	152.974	-1.01179	0.293323	-3.4494	0.00056184	0.0182869	-0.858799	0.0138588	0.152989	0.396273	down	269.836	300.003	27.0466	15.0094	271.917	263.766	273.824	294.129	284.846	321.034	27.7166	32.4439	20.9794	16.6037	15.1865	13.2381	FALSE	FALSE
ENST00000348943.7	ENSG00000099783.12	HNRNPM	protein_coding	62.2611	-4.49329	1.30258	-3.44954	0.000561551	0.0182869	-4.74742	0.002439	-0.254124	0.714678	down	130.951	109.693	8.20932	0.191857	119.311	140.28	133.261	89.3699	117.409	122.299	0	15.4495	9.17847	0	0	0.57557	FALSE	FALSE
ENST00000587661.5	ENSG00000092931.11	MFSD11	protein_coding	69.9228	-3.30779	0.959473	-3.4475	0.000565797	0.018388	-2.97824	0.0126768	0.329542	0.336496	down	120.788	151.757	6.35272	0.792884	118.386	111.631	132.348	138.014	170.499	146.758	0	4.63485	14.4233	0.790653	1.01243	0.57557	FALSE	FALSE
ENST00000519561.6	ENSG00000288596.1	C8orf44	protein_coding	15.0464	-2.28767	0.663655	-3.44708	0.000566683	0.0183891	-1.67636	0.0224463	0.611312	0.238158	down	19.0991	29.223	9.05279	2.81083	20.3475	17.782	19.1677	30.5441	29.6076	27.5172	13.345	4.63485	9.17847	0.790653	3.03729	4.60456	FALSE	FALSE
ENST00000397406.5	ENSG00000214063.11	TSPAN4	protein_coding	533.057	-1.55709	0.452048	-3.44452	0.000572076	0.0185363	-1.32365	0.020644	0.233435	0.0215476	down	972.841	1144.06	10.6383	4.68561	958.184	992.829	967.511	1211.58	1080.17	1140.44	18.4778	10.8146	2.62242	3.95326	6.07458	4.02899	FALSE	FALSE
ENST00000306627.8	ENSG00000170142.12	UBE2E1	protein_coding	49.005	-1.59571	0.463335	-3.44397	0.00057324	0.0185462	-1.03964	0.0604057	0.556071	0.0304638	down	71.9125	105.787	12.0749	6.24592	76.7657	75.0796	63.8923	115.389	101.074	100.896	18.4778	4.63485	13.1121	4.74392	7.08701	6.90684	FALSE	FALSE
ENST00000439193.5	ENSG00000115380.20	EFEMP1	protein_coding	330.466	-1.5438	0.44837	-3.44314	0.00057501	0.0185757	-1.61179	0.00335126	-0.0679945	0.692154	down	668.173	637.569	12.4984	3.62227	661.295	691.522	651.701	665.184	622.781	624.742	16.4247	9.2697	11.8009	2.37196	1.01243	7.48241	FALSE	FALSE
ENST00000256951.10	ENSG00000134531.10	EMP1	protein_coding	1718.48	-0.994051	0.28875	-3.4426	0.000576141	0.0185844	-0.360899	0.247748	0.633153	0.00581188	non_sig	2616.33	4057.83	112.253	87.5149	2564.72	2704.84	2579.42	4288.62	3856.14	4028.72	107.787	83.4273	145.544	118.598	66.8204	77.1264	FALSE	FALSE
ENST00000634274.1	ENSG00000161896.12	IP6K3	protein_coding	248.252	-0.725139	0.210782	-3.44023	0.000581227	0.0187205	-1.30847	1.05697e-10	-0.583328	1.30841e-06	non_sig	521.679	348.326	87.7773	35.2244	546.609	537.412	481.017	367.661	338.956	338.36	95.4684	69.5227	98.3408	33.9981	31.3853	40.2899	FALSE	FALSE
ENST00000444904.5	ENSG00000066933.16	MYO9A	protein_coding	21.6708	-4.08446	1.18783	-3.4386	0.000584724	0.0188052	-4.24212	0.00221747	-0.157656	0.881195	down	40.1732	36.0603	9.92023	0.529333	46.2444	40.5035	33.7716	41.8568	44.9219	21.4023	5.13271	15.4495	9.17847	0	1.01243	0.57557	FALSE	FALSE
ENST00000633077.1	ENSG00000048740.18	CELF2	protein_coding	24.9231	1.50452	0.438102	3.43418	0.000594347	0.0190297	0.999413	0.0216104	-0.505109	0.234201	up	34.8934	24.4323	13.4709	26.8958	38.8453	37.5398	28.2951	19.2315	28.5867	25.4789	12.3185	12.3596	15.7345	28.4635	26.3232	25.9006	FALSE	FALSE
ENST00000542579.5	ENSG00000048740.18	CELF2	protein_coding	24.9231	1.50452	0.438102	3.43418	0.000594347	0.0190297	0.999413	0.0216104	-0.505109	0.234201	up	34.8934	24.4323	13.4709	26.8958	38.8453	37.5398	28.2951	19.2315	28.5867	25.4789	12.3185	12.3596	15.7345	28.4635	26.3232	25.9006	FALSE	FALSE
ENST00000569314.1	ENSG00000066933.16	MYO9A	protein_coding	16.7909	-4.22194	1.22933	-3.43433	0.000594023	0.0190297	-4.24935	0.00266178	-0.0274162	0.984366	down	28.5878	28.1263	9.92023	0.529333	34.2209	29.6367	21.9059	38.463	30.6286	15.2873	5.13271	15.4495	9.17847	0	1.01243	0.57557	FALSE	FALSE
ENST00000531636.5	ENSG00000149547.15	EI24	protein_coding	186.714	2.1473	0.625523	3.4328	0.000597372	0.0190982	1.7866	0.0223649	-0.360694	0.0782576	up	412.293	321.311	2.75785	10.4927	394.927	389.228	452.722	342.773	280.762	340.398	4.10617	1.54495	2.62242	15.0224	10.1243	6.33127	FALSE	FALSE
ENST00000448849.3	ENSG00000134897.14	BIVM	protein_coding	107.451	2.4482	0.713455	3.43146	0.000600336	0.0191646	2.1869	0.0141686	-0.261297	0.252196	up	228.059	190.224	1.99557	9.52423	246.945	216.348	220.885	181.002	200.107	189.563	2.05308	0	3.93363	16.6037	5.06215	6.90684	FALSE	FALSE
ENST00000562939.1	ENSG00000187193.9	MT1X	protein_coding	332.149	-0.978751	0.285291	-3.43071	0.000602006	0.0191896	-0.372525	0.319852	0.606226	9.36875e-06	non_sig	507.054	772.092	27.1414	22.3095	482.792	523.581	514.789	837.136	775.924	703.217	41.0617	15.4495	24.913	24.5102	22.2735	20.1449	FALSE	FALSE
ENST00000527235.6	ENSG00000149547.15	EI24	protein_coding	186.631	2.14623	0.625718	3.43002	0.000603527	0.0192098	1.78668	0.0223777	-0.359545	0.0807198	up	411.963	321.311	2.75785	10.4927	394.927	388.24	452.722	342.773	280.762	340.398	4.10617	1.54495	2.62242	15.0224	10.1243	6.33127	FALSE	FALSE
ENST00000524723.5	ENSG00000149547.15	EI24	protein_coding	186.798	2.14585	0.625737	3.42931	0.000605117	0.019232	1.78669	0.0223777	-0.359152	0.0813013	up	412.293	321.651	2.75785	10.4927	394.927	389.228	452.722	342.773	280.762	341.417	4.10617	1.54495	2.62242	15.0224	10.1243	6.33127	FALSE	FALSE
ENST00000520472.5	ENSG00000155508.13	CNOT8	protein_coding	173.333	-0.990543	0.288939	-3.42821	0.000607575	0.0192818	-0.743708	0.0264346	0.246835	0.188211	non_sig	294.665	349.759	30.7123	18.1948	276.542	306.246	301.206	369.924	338.956	340.398	43.1148	29.354	19.6682	18.9757	13.1616	22.4472	FALSE	FALSE
ENST00000527842.6	ENSG00000149547.15	EI24	protein_coding	189.771	2.14208	0.625091	3.42684	0.000610657	0.0193315	1.78644	0.0223446	-0.35564	0.0813958	up	418.518	327.313	2.75785	10.4927	404.176	393.18	458.199	349.561	285.867	346.513	4.10617	1.54495	2.62242	15.0224	10.1243	6.33127	FALSE	FALSE
ENST00000564974.1	ENSG00000187193.9	MT1X	protein_coding	331.979	-0.977485	0.285254	-3.42672	0.00061093	0.0193315	-0.372539	0.319834	0.604947	9.74609e-06	non_sig	507.054	771.412	27.1414	22.3095	482.792	523.581	514.789	837.136	773.882	703.217	41.0617	15.4495	24.913	24.5102	22.2735	20.1449	FALSE	FALSE
ENST00000265896.10	ENSG00000104549.12	SQLE	protein_coding	219.789	-1.94944	0.56944	-3.42344	0.000618348	0.0195376	-3.22986	6.27195e-07	-1.28042	3.24163e-32	down	608.28	250.652	18.109	2.1151	640.023	576.927	607.889	261.322	237.882	252.751	23.6105	12.3596	18.3569	1.58131	3.03729	1.72671	FALSE	FALSE
ENST00000355809.4	ENSG00000134744.14	TUT4	protein_coding	13.668	-4.00096	1.16926	-3.42177	0.00062214	0.0196287	-3.63619	0.0104025	0.364765	0.594318	down	21.003	27.0334	6.10859	0.527102	26.8218	19.7578	16.4294	26.0191	26.5448	28.5364	8.21234	6.1798	3.93363	1.58131	0	0	FALSE	FALSE
ENST00000557066.5	ENSG00000165948.11	IFI27L1	protein_coding	65.4351	-1.85416	0.542016	-3.42086	0.000624237	0.0196662	-1.59266	0.0141482	0.261498	0.417605	down	112.81	135.059	10.6791	3.19232	125.785	107.68	104.966	116.52	133.745	154.912	10.2654	13.9045	7.86726	2.37196	2.02486	5.18013	FALSE	FALSE
ENST00000429709.7	ENSG00000136518.17	ACTL6A	protein_coding	109.538	-1.81275	0.529978	-3.42044	0.00062521	0.0196682	-2.49046	9.36269e-06	-0.677706	0.0224071	down	254.647	159.182	20.4364	3.88826	247.87	256.851	259.22	157.246	162.331	157.969	34.9024	18.5394	7.86726	6.32522	3.03729	2.30228	FALSE	FALSE
ENST00000620309.4	ENSG00000277791.5	PSMB3	protein_coding	93.6792	-1.26265	0.369251	-3.4195	0.000627359	0.0197071	-0.990451	0.00952829	0.272203	0.47214	down	144.933	175.081	35.6691	19.0337	128.559	150.159	156.08	185.527	191.939	147.778	49.274	26.2641	31.469	15.8131	26.3232	14.9648	FALSE	TRUE
ENST00000558506.1	ENSG00000100664.11	EIF5	protein_coding	734.141	-0.714397	0.208994	-3.41826	0.00063022	0.0197682	0.091551	0.733609	0.805948	7.26885e-08	non_sig	941.082	1645.23	168.656	181.597	957.259	868.355	997.632	1469.51	1751.95	1714.22	215.574	151.405	138.988	188.175	178.188	178.427	FALSE	FALSE
ENST00000358694.10	ENSG00000198561.15	CTNND1	protein_coding	448.916	-0.616536	0.180429	-3.41706	0.000633009	0.0197983	-0.292383	0.212435	0.324153	2.51274e-05	non_sig	748.51	937.203	60.6289	49.3201	755.634	747.832	742.063	948	916.815	946.796	59.5394	63.3429	59.0045	37.1607	56.6961	54.1036	FALSE	FALSE
ENST00000674015.1	ENSG00000198561.15	CTNND1	protein_coding	448.916	-0.616536	0.180429	-3.41706	0.000633009	0.0197983	-0.292383	0.212435	0.324153	2.51274e-05	non_sig	748.51	937.203	60.6289	49.3201	755.634	747.832	742.063	948	916.815	946.796	59.5394	63.3429	59.0045	37.1607	56.6961	54.1036	FALSE	FALSE
ENST00000263645.10	ENSG00000110651.12	CD81	protein_coding	155.429	-2.11529	0.61921	-3.41612	0.000635207	0.0198383	-2.1292	0.0053358	-0.0139094	0.970676	down	307.69	304.483	7.72118	1.82386	304.288	311.185	307.596	285.079	323.642	304.728	17.4512	3.0899	2.62242	1.58131	1.01243	2.87785	FALSE	FALSE
ENST00000613870.4	ENSG00000277791.5	PSMB3	protein_coding	93.8386	-1.25666	0.368255	-3.41248	0.000643735	0.0200756	-0.990779	0.00934699	0.265886	0.484375	down	145.57	175.081	35.6691	19.0337	129.484	151.147	156.08	185.527	191.939	147.778	49.274	26.2641	31.469	15.8131	26.3232	14.9648	FALSE	TRUE
ENST00000355954.7	ENSG00000092931.11	MFSD11	protein_coding	74.3578	-3.25588	0.954373	-3.41154	0.000645979	0.0201166	-2.97672	0.0125474	0.27916	0.407487	down	131.166	159.12	6.35272	0.792884	126.71	123.486	143.301	144.802	177.646	154.912	0	4.63485	14.4233	0.790653	1.01243	0.57557	FALSE	FALSE
ENST00000535268.5	ENSG00000184792.16	OSBP2	protein_coding	69.2269	1.6177	0.474307	3.41066	0.00064806	0.0201523	-0.174885	0.812472	-1.79258	1.2494e-13	up	198.954	57.4624	10.8519	9.63924	167.405	234.13	195.328	62.2196	56.1524	54.0153	9.23888	15.4495	7.86726	5.53457	14.174	9.20912	FALSE	FALSE
ENST00000382330.7	ENSG00000114867.22	EIF4G1	protein_coding	447.885	-0.684688	0.200933	-3.40754	0.000655522	0.0203551	-0.685308	0.000349496	-0.000620497	0.999084	non_sig	772.919	772.436	151.056	95.1308	774.132	783.396	761.231	744.372	794.301	778.635	173.486	106.602	173.08	109.11	87.069	89.2133	FALSE	FALSE
ENST00000413967.5	ENSG00000114867.22	EIF4G1	protein_coding	447.801	-0.684056	0.200897	-3.405	0.00066164	0.0204036	-0.685314	0.000349496	-0.00125761	0.998273	non_sig	772.919	772.096	151.056	95.1308	774.132	783.396	761.231	744.372	794.301	777.616	173.486	106.602	173.08	109.11	87.069	89.2133	FALSE	FALSE
ENST00000426123.5	ENSG00000114867.22	EIF4G1	protein_coding	447.801	-0.684056	0.200897	-3.405	0.00066164	0.0204036	-0.685314	0.000349496	-0.00125761	0.998273	non_sig	772.919	772.096	151.056	95.1308	774.132	783.396	761.231	744.372	794.301	777.616	173.486	106.602	173.08	109.11	87.069	89.2133	FALSE	FALSE
ENST00000431052.6	ENSG00000178031.17	ADAMTSL1	protein_coding	64.1953	-1.87296	0.550079	-3.40489	0.000661917	0.0204036	-0.99277	0.161477	0.880188	8.19959e-05	down	86.1054	158.283	8.23643	4.15628	71.2164	95.8253	91.2747	150.458	170.499	153.893	4.10617	6.1798	14.4233	3.95326	5.06215	3.45342	FALSE	FALSE
ENST00000357604.10	ENSG00000151461.20	UPF2	protein_coding	16.7533	-3.69511	1.08513	-3.40524	0.00066106	0.0204036	-3.50911	0.00428972	0.185997	0.879537	down	27.0298	30.7781	8.41239	0.792884	24.972	17.782	38.3354	26.0191	39.8171	26.498	13.345	9.2697	2.62242	0.790653	1.01243	0.57557	FALSE	FALSE
ENST00000299572.9	ENSG00000166451.13	CENPN	protein_coding	207.82	-0.792362	0.232641	-3.40595	0.000659342	0.0204036	-1.14852	8.76856e-07	-0.356159	0.015573	non_sig	411.975	321.783	66.5747	30.9477	418.05	432.695	385.179	325.804	303.223	336.321	72.8845	75.7025	51.1372	26.8822	39.4848	26.4762	FALSE	FALSE
ENST00000290399.11	ENSG00000159263.16	SIM2	protein_coding	126.878	-1.49012	0.437687	-3.40454	0.00066275	0.0204036	-1.70841	0.000876272	-0.218282	0.25338	down	261.98	225.583	15.5104	4.44061	265.443	243.021	277.475	243.222	219.505	214.023	16.4247	16.9944	13.1121	3.95326	3.03729	6.33127	FALSE	FALSE
ENST00000262519.14	ENSG00000099381.18	SETD1A	protein_coding	11.7985	-4.02323	1.18188	-3.4041	0.00066383	0.0204078	-3.72857	0.00833626	0.294659	0.738076	down	17.79	21.9328	6.79637	0.674954	22.1973	13.8304	17.3422	26.0191	18.3771	21.4023	7.18579	9.2697	3.93363	0	2.02486	0	FALSE	FALSE
ENST00000380570.8	ENSG00000178031.17	ADAMTSL1	protein_coding	63.7715	-1.87397	0.550611	-3.40345	0.000665416	0.0204234	-0.992785	0.161698	0.881189	8.69784e-05	down	85.4678	157.226	8.23643	4.15628	70.2915	94.8374	91.2747	149.327	168.457	153.893	4.10617	6.1798	14.4233	3.95326	5.06215	3.45342	FALSE	FALSE
ENST00000305850.9	ENSG00000166451.13	CENPN	protein_coding	207.973	-0.7903	0.232228	-3.40311	0.000666226	0.0204234	-1.14861	8.46566e-07	-0.358314	0.0144025	non_sig	412.587	321.783	66.5747	30.9477	418.974	432.695	386.092	325.804	303.223	336.321	72.8845	75.7025	51.1372	26.8822	39.4848	26.4762	FALSE	FALSE
ENST00000372829.8	ENSG00000126947.13	ARMCX1	protein_coding	152.87	-1.79124	0.526484	-3.40227	0.000668278	0.0204572	-2.19116	0.000466873	-0.399918	0.00189687	down	339.412	256.935	12.5188	2.61451	337.584	356.628	324.025	245.484	258.301	267.019	12.3185	10.8146	14.4233	3.95326	1.01243	2.87785	FALSE	FALSE
ENST00000409140.8	ENSG00000196141.14	SPATS2L	protein_coding	309.851	-0.798485	0.23479	-3.40085	0.000671777	0.0205353	-0.408727	0.123064	0.389757	0.0179255	non_sig	486.017	636.833	65.7416	50.8145	493.89	495.92	468.239	662.921	653.409	594.168	66.7252	47.8934	82.6062	61.6709	51.634	39.1388	FALSE	FALSE
ENST00000636168.2	ENSG00000138435.16	CHRNA1	protein_coding	4062.97	-0.241249	0.0709744	-3.3991	0.000676087	0.0206378	-0.353409	3.02804e-09	-0.11216	0.0861211	non_sig	6475.29	5990.8	2123.75	1662.03	6497.34	6605.03	6323.51	6030.77	5896	6045.63	2052.06	2271.08	2048.11	1639.02	1738.34	1608.72	FALSE	FALSE
ENST00000485910.5	ENSG00000152601.17	MBNL1	protein_coding	601.144	-0.671892	0.197696	-3.39861	0.000677301	0.0206457	-0.905323	1.44943e-05	-0.233431	0.0483378	non_sig	1236.62	1051.28	75.7769	40.895	1240.28	1220.04	1249.55	942.344	1122.03	1089.48	80.0703	63.3429	83.9174	43.4859	39.4848	39.7143	FALSE	FALSE
ENST00000397421.5	ENSG00000177697.19	CD151	protein_coding	789.245	-1.93079	0.568339	-3.39725	0.000680657	0.0206897	-1.74073	0.0157596	0.190068	0.0663533	down	1469.36	1676.48	8.35487	2.78782	1409.53	1538.14	1460.39	1770.43	1600.85	1658.17	9.23888	9.2697	6.55605	3.16261	4.04972	1.15114	FALSE	FALSE
ENST00000529810.5	ENSG00000177697.19	CD151	protein_coding	789.245	-1.93079	0.568339	-3.39725	0.000680657	0.0206897	-1.74073	0.0157596	0.190068	0.0663533	down	1469.36	1676.48	8.35487	2.78782	1409.53	1538.14	1460.39	1770.43	1600.85	1658.17	9.23888	9.2697	6.55605	3.16261	4.04972	1.15114	FALSE	FALSE
ENST00000510998.5	ENSG00000129116.19	PALLD	protein_coding	1298.13	0.312156	0.0918961	3.39684	0.000681695	0.0206921	-0.321269	0.000374706	-0.633425	1.98858e-29	non_sig	2650.47	1708.76	462.575	370.736	2682.18	2591.23	2678	1705.95	1761.14	1659.19	501.979	446.49	439.255	380.304	350.301	381.603	FALSE	FALSE
ENST00000515735.1	ENSG00000165671.21	NSD1	protein_coding	76.5988	1.83456	0.540356	3.39509	0.000686053	0.0207683	1.60769	0.0125514	-0.226873	0.525779	up	154.818	132.161	4.9736	14.4428	161.855	138.304	164.294	110.864	144.975	140.643	4.10617	10.8146	0	10.2785	19.2362	13.8137	FALSE	FALSE
ENST00000393104.6	ENSG00000150593.18	PDCD4	protein_coding	106.79	1.22821	0.361762	3.39506	0.000686127	0.0207683	0.931123	0.00929643	-0.297082	0.454164	up	184.778	150.49	31.0307	60.8628	191.452	174.856	188.026	161.771	147.017	142.682	51.3271	24.7192	17.0457	62.4616	51.634	68.4928	FALSE	FALSE
ENST00000464360.5	ENSG00000114209.15	PDCD10	protein_coding	132.304	-1.46446	0.431694	-3.39235	0.000692948	0.0209162	-0.774464	0.124432	0.689994	0.0120243	down	191.094	308.212	18.153	11.7568	209.95	180.784	182.549	274.897	305.265	344.475	25.6635	16.9944	11.8009	10.2785	19.2362	5.7557	FALSE	FALSE
ENST00000637180.1	ENSG00000186184.19	POLR1D	protein_coding	136.015	0.903634	0.266368	3.39242	0.000692774	0.0209162	0.905854	0.0022285	0.00222013	0.994869	non_sig	238.193	238.26	23.2454	44.3622	240.471	233.142	240.965	214.94	257.28	242.559	22.5839	16.9944	30.1578	43.4859	47.5842	42.0166	FALSE	FALSE
ENST00000490063.5	ENSG00000090097.21	PCBP4	protein_coding	133.37	-1.74703	0.515126	-3.39146	0.00069522	0.0209555	-2.23622	0.000197263	-0.489198	0.00253388	down	301.63	214.968	13.6368	3.24546	305.213	324.028	275.649	230.778	198.065	216.061	17.4512	7.72475	15.7345	2.37196	5.06215	2.30228	FALSE	FALSE
ENST00000533194.5	ENSG00000163468.15	CCT3	protein_coding	557.606	-0.663336	0.195635	-3.39068	0.000697183	0.0209854	-0.776347	0.000315075	-0.11301	0.4173	non_sig	1102.45	1019.34	68.5296	40.1001	1111.72	1122.24	1073.39	1026.06	1032.18	999.792	68.7783	89.6071	47.2036	49.0205	38.4724	32.8075	FALSE	FALSE
ENST00000318130.13	ENSG00000116406.19	EDEM3	protein_coding	34.4082	-1.72993	0.510611	-3.38796	0.000704147	0.0210091	-2.34149	1.1745e-05	-0.611559	0.0530802	down	68.14	44.6624	20.8196	4.01066	76.7657	58.2855	69.3687	45.2506	39.8171	48.9195	14.3716	23.1742	24.913	3.95326	4.04972	4.02899	FALSE	FALSE
ENST00000497653.5	ENSG00000090097.21	PCBP4	protein_coding	133.208	-1.74606	0.515517	-3.38701	0.000706587	0.0210091	-2.23609	0.000198685	-0.490027	0.00265187	down	301.322	214.628	13.6368	3.24546	304.288	324.028	275.649	230.778	197.044	216.061	17.4512	7.72475	15.7345	2.37196	5.06215	2.30228	FALSE	FALSE
ENST00000378164.7	ENSG00000064313.12	TAF2	protein_coding	115.55	-1.13594	0.335245	-3.38838	0.000703076	0.0210091	-1.0914	0.0022084	0.0445425	0.927742	down	204.106	210.701	32.1285	15.2638	211.799	189.675	210.844	225.122	191.939	215.042	47.2209	21.6293	27.5354	18.9757	10.1243	16.6915	FALSE	FALSE
ENST00000521007.1	ENSG00000064313.12	TAF2	protein_coding	115.55	-1.13594	0.335245	-3.38838	0.000703076	0.0210091	-1.0914	0.0022084	0.0445425	0.927742	down	204.106	210.701	32.1285	15.2638	211.799	189.675	210.844	225.122	191.939	215.042	47.2209	21.6293	27.5354	18.9757	10.1243	16.6915	FALSE	FALSE
ENST00000337540.11	ENSG00000155256.17	ZFYVE27	protein_coding	42.2741	-3.29185	0.972474	-3.38503	0.000711707	0.0210091	-2.95309	0.0140631	0.33876	0.418795	down	71.7464	90.9488	5.61058	0.790653	66.592	58.2855	90.3619	98.42	85.76	88.6665	7.18579	3.0899	6.55605	2.37196	0	0	FALSE	FALSE
ENST00000357540.8	ENSG00000155256.17	ZFYVE27	protein_coding	42.2741	-3.29185	0.972474	-3.38503	0.000711707	0.0210091	-2.95309	0.0140631	0.33876	0.418795	down	71.7464	90.9488	5.61058	0.790653	66.592	58.2855	90.3619	98.42	85.76	88.6665	7.18579	3.0899	6.55605	2.37196	0	0	FALSE	FALSE
ENST00000393677.8	ENSG00000155256.17	ZFYVE27	protein_coding	42.2741	-3.29185	0.972474	-3.38503	0.000711707	0.0210091	-2.95309	0.0140631	0.33876	0.418795	down	71.7464	90.9488	5.61058	0.790653	66.592	58.2855	90.3619	98.42	85.76	88.6665	7.18579	3.0899	6.55605	2.37196	0	0	FALSE	FALSE
ENST00000423811.3	ENSG00000155256.17	ZFYVE27	protein_coding	42.2741	-3.29185	0.972474	-3.38503	0.000711707	0.0210091	-2.95309	0.0140631	0.33876	0.418795	down	71.7464	90.9488	5.61058	0.790653	66.592	58.2855	90.3619	98.42	85.76	88.6665	7.18579	3.0899	6.55605	2.37196	0	0	FALSE	FALSE
ENST00000359980.5	ENSG00000155256.17	ZFYVE27	protein_coding	42.2741	-3.29185	0.972474	-3.38503	0.000711707	0.0210091	-2.95309	0.0140631	0.33876	0.418795	down	71.7464	90.9488	5.61058	0.790653	66.592	58.2855	90.3619	98.42	85.76	88.6665	7.18579	3.0899	6.55605	2.37196	0	0	FALSE	FALSE
ENST00000396856.5	ENSG00000111640.15	GAPDH	protein_coding	48826.2	-0.259624	0.0766668	-3.3864	0.000708161	0.0210091	0.0751196	0.34588	0.334744	1.4375e-08	non_sig	76247	96158.7	11149	11750	76531.7	77104.8	75104.4	94810.2	97268.1	96397.9	11151.3	11136	11159.7	12065.4	12455.9	10728.6	FALSE	FALSE
ENST00000539372.5	ENSG00000067182.8	TNFRSF1A	protein_coding	990.956	-0.783857	0.231454	-3.38666	0.00070748	0.0210091	0.137602	0.661648	0.921459	4.00179e-11	non_sig	1322.99	2505.67	64.6914	70.471	1307.79	1387	1274.19	2555.53	2447.22	2514.26	56.4598	60.253	77.3614	94.8783	52.6464	63.8883	FALSE	FALSE
ENST00000333725.10	ENSG00000140262.18	TCF12	protein_coding	158.137	-1.34898	0.398147	-3.38815	0.000703646	0.0210091	-1.49127	0.000920474	-0.142283	0.647662	down	317.783	287.685	20.501	6.57872	324.636	345.761	282.951	270.372	314.453	278.23	19.5043	26.2641	15.7345	3.16261	5.06215	11.5114	FALSE	FALSE
ENST00000559609.5	ENSG00000140262.18	TCF12	protein_coding	157.017	-1.35375	0.399996	-3.38441	0.000713318	0.0210091	-1.49195	0.000951045	-0.138206	0.666718	down	315.003	285.985	20.501	6.57872	320.936	344.773	279.3	270.372	312.411	275.172	19.5043	26.2641	15.7345	3.16261	5.06215	11.5114	FALSE	FALSE
ENST00000578794.2	ENSG00000266086.3	AC015813.2	protein_coding	329.731	-1.70269	0.50311	-3.38433	0.000713523	0.0210091	-2.06799	0.000649339	-0.365297	4.58927e-05	down	733.371	569.717	13.0982	2.73691	725.112	732.026	742.976	597.308	547.23	564.612	10.2654	18.5394	10.4897	1.58131	2.02486	4.60456	FALSE	FALSE
ENST00000258962.5	ENSG00000136450.13	SRSF1	protein_coding	329.731	-1.70269	0.50311	-3.38433	0.000713523	0.0210091	-2.06799	0.000649339	-0.365297	4.58927e-05	down	733.371	569.717	13.0982	2.73691	725.112	732.026	742.976	597.308	547.23	564.612	10.2654	18.5394	10.4897	1.58131	2.02486	4.60456	FALSE	FALSE
ENST00000581979.5	ENSG00000136450.13	SRSF1	protein_coding	329.158	-1.70397	0.503084	-3.38705	0.000706494	0.0210091	-2.06798	0.000649339	-0.364006	4.82524e-05	down	731.796	568.999	13.0982	2.73691	724.188	730.05	741.15	596.177	546.209	564.612	10.2654	18.5394	10.4897	1.58131	2.02486	4.60456	FALSE	FALSE
ENST00000396301.7	ENSG00000134531.10	EMP1	protein_coding	1697.46	-0.976146	0.288606	-3.38229	0.000718852	0.0211372	-0.346427	0.270984	0.62972	0.00607565	non_sig	2587.74	4003.96	110.884	87.2513	2542.52	2673.23	2547.48	4232.06	3810.19	3969.61	103.681	83.4273	145.544	117.807	66.8204	77.1264	FALSE	FALSE
ENST00000412170.5	ENSG00000160691.19	SHC1	protein_coding	258.984	-0.931552	0.275551	-3.38068	0.000723057	0.0212319	-0.87021	0.00135466	0.061342	0.89035	non_sig	449.574	468.985	75.2111	42.1645	441.172	435.659	471.89	428.749	474.743	503.463	84.1764	50.9833	90.4735	53.7644	40.4972	32.2319	FALSE	FALSE
ENST00000525902.5	ENSG00000198561.15	CTNND1	protein_coding	234.457	-0.770953	0.228091	-3.38002	0.000724819	0.0212548	-0.342167	0.2469	0.428785	5.43346e-05	non_sig	368.426	496.178	41.1817	32.0435	357.007	357.616	390.656	501.15	477.806	509.578	32.8493	44.8035	45.8924	28.4635	35.4351	32.2319	FALSE	FALSE
ENST00000494088.6	ENSG00000163681.16	SLMAP	protein_coding	71.0364	-1.3557	0.401306	-3.37822	0.000729554	0.0213096	-1.04612	0.0239139	0.309583	0.26362	down	114.509	141.826	18.851	8.95982	109.137	117.559	116.832	135.752	162.331	127.394	15.3981	29.354	11.8009	8.69718	10.1243	8.05798	FALSE	FALSE
ENST00000582730.6	ENSG00000136450.13	SRSF1	protein_coding	330.131	-1.69956	0.503098	-3.37819	0.000729644	0.0213096	-2.06798	0.000649339	-0.368422	3.80204e-05	down	734.972	569.717	13.0982	2.73691	726.037	734.99	743.888	597.308	547.23	564.612	10.2654	18.5394	10.4897	1.58131	2.02486	4.60456	FALSE	FALSE
ENST00000583741.1	ENSG00000136450.13	SRSF1	protein_coding	330.131	-1.69956	0.503098	-3.37819	0.000729644	0.0213096	-2.06798	0.000649339	-0.368422	3.80204e-05	down	734.972	569.717	13.0982	2.73691	726.037	734.99	743.888	597.308	547.23	564.612	10.2654	18.5394	10.4897	1.58131	2.02486	4.60456	FALSE	FALSE
ENST00000585096.1	ENSG00000136450.13	SRSF1	protein_coding	330.779	-1.69773	0.503204	-3.37385	0.000741257	0.0216195	-2.06802	0.0006494	-0.370291	3.72262e-05	down	736.847	570.434	13.0982	2.73691	726.037	736.965	747.539	598.439	548.251	564.612	10.2654	18.5394	10.4897	1.58131	2.02486	4.60456	FALSE	FALSE
ENST00000617839.1	ENSG00000162086.16	ZNF75A	protein_coding	44.1695	-1.74802	0.518297	-3.37263	0.000744538	0.0216859	-1.38864	0.0166448	0.359383	0.398823	down	68.9798	88.4279	14.1822	5.08787	67.5169	81.0069	58.4158	93.895	96.9904	74.3984	17.4512	18.5394	6.55605	4.74392	3.03729	7.48241	FALSE	FALSE
ENST00000510207.5	ENSG00000164022.17	AIMP1	protein_coding	32.1635	-2.37142	0.703254	-3.37207	0.000746058	0.0217009	-2.17638	0.00982358	0.195041	0.698883	down	55.3974	63.6113	7.79593	1.84932	55.4933	51.3702	59.3285	73.5322	56.1524	61.1493	7.18579	3.0899	13.1121	2.37196	2.02486	1.15114	FALSE	FALSE
ENST00000267811.9	ENSG00000140262.18	TCF12	protein_coding	158.387	-1.34838	0.399931	-3.37154	0.000747491	0.0217134	-1.49195	0.000951045	-0.143567	0.649926	down	318.441	288.025	20.501	6.57872	324.636	347.737	282.951	270.372	315.474	278.23	19.5043	26.2641	15.7345	3.16261	5.06215	11.5114	FALSE	FALSE
ENST00000243893.10	ENSG00000175063.17	UBE2C	protein_coding	135.994	-2.03778	0.604509	-3.37096	0.000749062	0.0217298	-2.85766	4.11777e-05	-0.819882	4.14042e-06	down	337.293	191.267	13.5215	1.89332	321.861	347.737	342.28	212.678	195.002	166.122	22.5839	6.1798	11.8009	3.95326	0	1.72671	FALSE	FALSE
ENST00000436959.7	ENSG00000184445.12	KNTC1	protein_coding	266.259	0.694375	0.206053	3.36989	0.000751992	0.0217856	-0.214608	0.403502	-0.908984	6.63867e-14	non_sig	606.554	322.912	73.3746	62.1946	640.023	580.879	598.762	307.704	352.228	308.804	78.0172	72.6126	69.4941	70.3681	46.5718	69.644	FALSE	FALSE
ENST00000456041.5	ENSG00000057608.17	GDI2	protein_coding	585.674	-1.2554	0.372843	-3.36711	0.000759603	0.0219766	-1.29873	0.00425547	-0.0433203	0.842922	down	1177.13	1142.03	17.1538	6.3824	1104.32	1236.84	1190.22	1129	1112.84	1184.26	13.345	9.2697	28.8466	6.32522	3.03729	9.78469	FALSE	FALSE
ENST00000393370.7	ENSG00000119383.20	PTPA	protein_coding	146.842	-0.997551	0.296596	-3.36333	0.000770072	0.0222497	-0.836402	0.0177463	0.161149	0.384627	non_sig	257.621	288.034	26.7045	15.0094	260.819	251.912	260.133	281.685	271.573	310.842	26.6901	32.4439	20.9794	16.6037	15.1865	13.2381	FALSE	FALSE
ENST00000497382.5	ENSG00000205221.12	VIT	protein_coding	48.0568	-1.2807	0.380972	-3.36167	0.00077474	0.0222808	-1.34327	0.000709451	-0.0625705	0.910897	down	79.1975	75.8567	26.1861	10.9869	78.6155	74.0917	84.8854	73.5322	82.6971	71.3409	29.7697	27.8091	20.9794	7.11587	17.2113	8.63355	FALSE	FALSE
ENST00000622434.4	ENSG00000115211.16	EIF2B4	protein_coding	44.0082	-2.6514	0.789143	-3.35984	0.000779865	0.0222808	-2.32376	0.0171586	0.327637	0.333278	down	74.3502	93.408	6.66095	1.61346	76.7657	63.2249	83.0599	90.5012	90.8647	98.8581	3.07963	7.72475	9.17847	0.790653	4.04972	0	FALSE	FALSE
ENST00000264235.13	ENSG00000082701.16	GSK3B	protein_coding	322.542	-0.661376	0.19686	-3.35963	0.000780461	0.0222808	-0.955928	2.76455e-06	-0.294552	0.00953679	non_sig	646.118	527.013	76.1731	40.8646	670.544	648.055	619.755	549.795	499.246	531.999	88.2826	60.253	79.9838	37.1607	48.5967	36.8365	FALSE	FALSE
ENST00000614479.4	ENSG00000173230.15	GOLGB1	protein_coding	57.9207	-1.51324	0.450212	-3.36117	0.000776133	0.0222808	-1.16917	0.0145494	0.344064	0.421917	down	88.1961	111.842	22.0492	9.59571	86.0146	103.728	74.8452	113.126	126.598	95.8006	30.7963	16.9944	18.3569	12.6504	4.04972	12.087	FALSE	FALSE
ENST00000507777.5	ENSG00000184432.10	COPB2	protein_coding	285.012	-0.740481	0.220239	-3.36218	0.00077331	0.0222808	-0.620215	0.00791243	0.120267	0.613468	non_sig	486.262	528.435	76.3287	49.0229	497.59	492.957	468.239	520.382	525.79	539.133	86.2295	94.2419	48.5148	55.3457	40.4972	51.2257	FALSE	FALSE
ENST00000442366.5	ENSG00000164022.17	AIMP1	protein_coding	31.7461	-2.36338	0.703388	-3.35999	0.000779445	0.0222808	-2.1764	0.009818	0.186984	0.717735	down	54.7848	62.5542	7.79593	1.84932	54.5684	51.3702	58.4158	72.4009	55.1314	60.1302	7.18579	3.0899	13.1121	2.37196	2.02486	1.15114	FALSE	FALSE
ENST00000394366.6	ENSG00000100650.16	SRSF5	protein_coding	450.561	-0.857426	0.25509	-3.36126	0.000775866	0.0222808	-0.754147	0.0152374	0.10328	0.44813	non_sig	843.603	905.9	32.2811	20.4598	819.451	863.415	847.942	884.649	924.982	908.068	35.929	38.6237	22.2906	13.4411	32.3978	15.5404	FALSE	FALSE
ENST00000596315.5	ENSG00000142227.11	EMP3	protein_coding	5326.94	-0.370097	0.110143	-3.36016	0.000778986	0.0222808	-0.257362	0.00970959	0.112735	0.384639	non_sig	6145.8	6645.27	4637.38	3879.32	6267.97	6117.01	6052.42	6609.98	6577.99	6747.83	4247.83	4866.59	4797.72	3541.33	4263.34	3833.3	FALSE	FALSE
ENST00000371157.7	ENSG00000101972.19	STAG2	protein_coding	83.9035	-1.29594	0.385779	-3.35928	0.000781458	0.0222808	-0.980489	0.026484	0.315451	0.248259	down	136.383	169.859	19.1931	10.1782	131.334	124.474	153.341	171.952	162.331	175.295	30.7963	12.3596	14.4233	12.6504	8.09944	9.78469	FALSE	FALSE
ENST00000458176.5	ENSG00000101972.19	STAG2	protein_coding	83.9035	-1.29594	0.385779	-3.35928	0.000781458	0.0222808	-0.980489	0.026484	0.315451	0.248259	down	136.383	169.859	19.1931	10.1782	131.334	124.474	153.341	171.952	162.331	175.295	30.7963	12.3596	14.4233	12.6504	8.09944	9.78469	FALSE	FALSE
ENST00000356970.6	ENSG00000121940.16	CLCC1	protein_coding	33.484	-3.47383	1.03429	-3.35866	0.000783226	0.0223018	-3.70024	0.000518412	-0.226413	0.876101	down	62.959	53.8012	16.0732	1.10267	52.7186	74.0917	62.0668	54.3007	52.0686	55.0344	3.07963	12.3596	32.7803	1.58131	0	1.72671	FALSE	FALSE
ENST00000438423.6	ENSG00000140262.18	TCF12	protein_coding	158.121	-1.34642	0.400951	-3.35807	0.00078489	0.0223198	-1.49233	0.000969448	-0.14591	0.646419	down	318.133	287.271	20.501	6.57872	323.711	347.737	282.951	268.11	315.474	278.23	19.5043	26.2641	15.7345	3.16261	5.06215	11.5114	FALSE	FALSE
ENST00000338745.11	ENSG00000182568.17	SATB1	protein_coding	67.933	-4.208	1.25353	-3.35693	0.00078813	0.0223825	-4.69329	0.00222119	-0.485292	0.0564747	down	154.089	109.957	7.42322	0.263551	135.034	150.159	177.073	97.2888	121.493	111.088	5.13271	9.2697	7.86726	0.790653	0	0	FALSE	FALSE
ENST00000525210.5	ENSG00000085117.12	CD82	protein_coding	1311.43	-0.867902	0.258873	-3.35261	0.000800522	0.0227046	-1.1831	6.02519e-06	-0.3152	0.0836622	non_sig	2856.6	2296.15	64.5152	28.4615	2860.68	2902.42	2806.7	2469.55	2232.82	2186.09	60.566	55.6182	77.3614	44.2765	19.2362	21.8717	FALSE	FALSE
ENST00000519030.5	ENSG00000104408.10	EIF3E	protein_coding	691.158	-0.65783	0.196258	-3.35187	0.000802681	0.022736	-0.709745	8.20255e-05	-0.0519148	0.876632	non_sig	1218.84	1175.38	229.529	140.884	1208.83	1208.19	1239.51	1026.06	1206.77	1293.31	280.246	211.658	196.682	141.527	132.628	148.497	FALSE	FALSE
ENST00000627604.1	ENSG00000186184.19	POLR1D	protein_coding	135.869	0.899192	0.26833	3.35107	0.000805009	0.0227721	0.929051	0.00172793	0.0298582	0.931542	non_sig	235.333	239.961	23.2454	44.9378	241.396	228.202	236.401	214.94	261.364	243.578	22.5839	16.9944	30.1578	43.4859	47.5842	43.7433	FALSE	FALSE
ENST00000468226.1	ENSG00000128607.14	KLHDC10	protein_coding	62.5986	-1.21343	0.362152	-3.35061	0.000806339	0.0227762	-0.946782	0.0136048	0.266649	0.450253	down	93.2604	111.945	29.6248	15.564	85.0897	111.631	83.0599	106.339	106.179	123.318	39.0086	26.2641	23.6018	12.6504	16.1989	17.8427	FALSE	FALSE
ENST00000265963.9	ENSG00000110768.12	GTF2H1	protein_coding	94.018	-3.15156	0.940683	-3.35029	0.000807262	0.0227762	-2.96691	0.0121949	0.184654	0.529919	down	172.817	196.198	6.18993	0.86681	159.081	188.687	170.684	186.659	220.526	181.41	5.13271	10.8146	2.62242	0	2.02486	0.57557	FALSE	FALSE
ENST00000503056.5	ENSG00000165671.21	NSD1	protein_coding	78.0285	1.81051	0.540931	3.34703	0.000816831	0.0230161	1.6077	0.0125859	-0.202808	0.592946	up	156.685	136.013	4.9736	14.4428	165.555	139.292	165.207	114.258	150.08	143.701	4.10617	10.8146	0	10.2785	19.2362	13.8137	FALSE	FALSE
ENST00000392715.6	ENSG00000100664.11	EIF5	protein_coding	720.875	-0.707129	0.211386	-3.34521	0.000822203	0.0231072	0.0918228	0.735325	0.798952	1.51544e-07	non_sig	924.637	1608.61	168.656	181.597	947.086	857.488	969.337	1420.87	1720.3	1684.66	215.574	151.405	138.988	188.175	178.188	178.427	FALSE	FALSE
ENST00000615116.1	ENSG00000171222.10	SCAND1	protein_coding	161.925	-2.0342	0.608054	-3.34543	0.000821557	0.0231072	-2.26369	0.00225659	-0.229486	0.135054	down	343.485	292.915	9.18163	2.11733	328.335	338.846	363.273	285.079	295.055	298.613	10.2654	1.54495	15.7345	0	4.04972	2.30228	FALSE	FALSE
ENST00000355007.7	ENSG00000119383.20	PTPA	protein_coding	147.158	-0.994041	0.297219	-3.34447	0.000824398	0.0231388	-0.836375	0.0179319	0.157666	0.403786	non_sig	258.546	288.373	26.7045	15.0094	263.593	251.912	260.133	281.685	271.573	311.862	26.6901	32.4439	20.9794	16.6037	15.1865	13.2381	FALSE	FALSE
ENST00000454558.2	ENSG00000196843.17	ARID5A	protein_coding	59.8089	-2.52685	0.755658	-3.3439	0.000826087	0.0231561	-2.16149	0.019122	0.36536	0.333345	down	100.524	129.682	7.2978	1.73139	115.611	92.8616	93.1001	149.327	123.535	116.184	5.13271	15.4495	1.31121	1.58131	3.03729	0.57557	FALSE	FALSE
ENST00000591269.1	ENSG00000177150.13	FAM210A	protein_coding	74.0218	-1.73589	0.519432	-3.3419	0.000832058	0.0232933	-1.59686	0.00518295	0.139028	0.823466	down	131.001	144.016	15.5984	5.4718	119.311	142.256	131.436	109.733	149.059	173.256	21.5574	10.8146	14.4233	9.48783	4.04972	2.87785	FALSE	FALSE
ENST00000378905.6	ENSG00000111581.10	NUP107	protein_coding	299.289	0.662	0.198146	3.34097	0.000834854	0.0233112	0.229403	0.328981	-0.432597	0.00155174	non_sig	583.196	431.952	83.9827	98.0232	585.454	569.024	595.111	408.387	457.386	430.084	82.1234	91.152	78.6726	122.551	84.0317	87.4866	FALSE	FALSE
ENST00000561325.5	ENSG00000100664.11	EIF5	protein_coding	712.361	-0.718193	0.214965	-3.34097	0.000834852	0.0233112	0.0922212	0.738107	0.810415	1.8246e-07	non_sig	907.605	1591.59	168.656	181.597	923.963	837.73	961.122	1399.37	1707.03	1668.36	215.574	151.405	138.988	188.175	178.188	178.427	FALSE	FALSE
ENST00000449647.5	ENSG00000196141.14	SPATS2L	protein_coding	143.898	-1.91355	0.573276	-3.33793	0.00084406	0.0234896	-1.44795	0.0493423	0.465599	0.000976499	down	237.498	328.203	6.9793	2.91022	233.072	243.021	236.401	355.217	325.684	303.708	11.292	3.0899	6.55605	0.790653	5.06215	2.87785	FALSE	FALSE
ENST00000651372.2	ENSG00000091656.19	ZFHX4	protein_coding	34.2673	-1.33663	0.400381	-3.33839	0.000842664	0.0234896	-1.30414	0.000655342	0.0324891	0.968005	down	45.1866	46.3552	32.2473	13.2803	50.8689	45.4429	39.2481	55.432	35.7333	47.9003	39.0086	26.2641	31.469	13.4411	13.1616	13.2381	FALSE	FALSE
ENST00000538364.5	ENSG00000134531.10	EMP1	protein_coding	1708.25	-0.973066	0.291531	-3.33778	0.000844502	0.0234896	-0.342091	0.282909	0.630975	0.00674234	non_sig	2603.22	4031.4	110.884	87.5149	2551.77	2693.97	2563.91	4260.34	3832.65	4001.21	103.681	83.4273	145.544	118.598	66.8204	77.1264	FALSE	FALSE
ENST00000436844.5	ENSG00000106628.10	POLD2	protein_coding	282.13	-0.730141	0.218856	-3.33618	0.000849394	0.0235953	-0.777386	0.000344145	-0.0472445	0.888679	non_sig	498.287	482.296	92.0834	55.8532	493.89	499.872	501.098	492.1	486.994	467.792	110.867	61.798	103.586	54.555	65.808	47.1967	FALSE	FALSE
ENST00000528209.5	ENSG00000185187.13	SIGIRR	protein_coding	10.541	-5.08696	1.5251	-3.33549	0.000851479	0.0236228	-4.53117	0.00940341	0.555788	0.695217	down	14.314	21.0713	6.51513	0.263551	21.2724	8.891	12.7785	20.3628	26.5448	16.3065	7.18579	12.3596	0	0.790653	0	0	FALSE	FALSE
ENST00000371927.7	ENSG00000138134.12	STAMBPL1	protein_coding	217.392	-0.97236	0.291624	-3.33429	0.000855168	0.0236947	-0.391141	0.286968	0.581219	0.000393849	non_sig	325.85	487.702	31.7491	24.2647	302.438	343.785	331.327	543.007	466.575	453.524	36.9555	38.6237	19.6682	17.3944	28.3481	27.0518	FALSE	FALSE
ENST00000324545.8	ENSG00000124486.13	USP9X	protein_coding	505.273	-0.473295	0.142058	-3.33171	0.00086315	0.0238853	-0.111467	0.569991	0.361827	2.18386e-06	non_sig	785.796	1009.8	117.162	108.337	769.507	812.045	775.835	1036.24	983.177	1009.98	110.867	134.411	106.208	114.645	111.367	98.998	FALSE	FALSE
ENST00000366740.5	ENSG00000162910.19	MRPL55	protein_coding	100.038	-2.7069	0.812876	-3.33002	0.000868383	0.0239381	-2.9905	0.00264349	-0.2836	0.153084	down	214.684	176.458	7.95176	1.05867	221.048	221.287	201.717	186.659	158.248	184.467	7.18579	6.1798	10.4897	0	2.02486	1.15114	FALSE	FALSE
ENST00000254480.10	ENSG00000173473.11	SMARCC1	protein_coding	4.60124	-5.5907	1.67883	-3.33011	0.000868105	0.0239381	-5.61313	0.00143251	-0.0224365	0.992305	down	5.74314	5.62474	7.03708	0	3.69955	9.87889	3.65099	5.65632	4.08381	7.13409	2.05308	4.63485	14.4233	0	0	0	FALSE	FALSE
ENST00000454240.1	ENSG00000173473.11	SMARCC1	protein_coding	4.60124	-5.5907	1.67883	-3.33011	0.000868105	0.0239381	-5.61313	0.00143251	-0.0224365	0.992305	down	5.74314	5.62474	7.03708	0	3.69955	9.87889	3.65099	5.65632	4.08381	7.13409	2.05308	4.63485	14.4233	0	0	0	FALSE	FALSE
ENST00000453663.5	ENSG00000196141.14	SPATS2L	protein_coding	159.289	-1.93824	0.582467	-3.32764	0.00087586	0.0240915	-1.44489	0.0523607	0.493348	0.00320274	down	260.438	366.828	6.9793	2.91022	239.546	270.682	271.086	402.73	369.585	328.168	11.292	3.0899	6.55605	0.790653	5.06215	2.87785	FALSE	FALSE
ENST00000428879.5	ENSG00000168288.13	MMADHC	protein_coding	110.085	-2.74319	0.82439	-3.32754	0.000876178	0.0240915	-2.74569	0.00766006	-0.00250418	0.994869	down	216.48	216.162	6.78637	0.910815	219.199	208.445	221.797	214.94	230.735	202.812	3.07963	1.54495	15.7345	1.58131	0	1.15114	FALSE	FALSE
ENST00000559060.5	ENSG00000140044.13	JDP2	protein_coding	20.8388	-4.41428	1.3268	-3.32702	0.000877792	0.0241053	-3.23751	0.0258961	1.17677	0.2867	down	23.1832	52.3558	7.02326	0.792884	27.7467	33.5882	8.21472	62.2196	37.7752	57.0727	13.345	7.72475	0	0.790653	1.01243	0.57557	FALSE	FALSE
ENST00000445241.5	ENSG00000119383.20	PTPA	protein_coding	147.472	-0.990579	0.297785	-3.32649	0.000879465	0.0241205	-0.836352	0.0180723	0.154227	0.423179	non_sig	259.463	288.713	26.7045	15.0094	264.518	251.912	261.958	281.685	271.573	312.881	26.6901	32.4439	20.9794	16.6037	15.1865	13.2381	FALSE	FALSE
ENST00000366739.5	ENSG00000162910.19	MRPL55	protein_coding	99.953	-2.70407	0.813274	-3.32492	0.000884442	0.0242261	-2.99049	0.00265179	-0.286417	0.152405	down	214.684	176.117	7.95176	1.05867	221.048	221.287	201.717	186.659	157.227	184.467	7.18579	6.1798	10.4897	0	2.02486	1.15114	FALSE	FALSE
ENST00000565057.5	ENSG00000034713.8	GABARAPL2	protein_coding	142.857	-2.13187	0.641384	-3.32386	0.000887796	0.0242261	-2.14456	0.00591185	-0.0126831	0.980547	down	281.207	278.821	9.43223	1.96725	320.936	259.815	262.871	280.554	266.468	289.44	8.21234	20.0843	0	3.16261	1.01243	1.72671	FALSE	FALSE
ENST00000037243.7	ENSG00000034713.8	GABARAPL2	protein_coding	142.857	-2.13187	0.641384	-3.32386	0.000887796	0.0242261	-2.14456	0.00591185	-0.0126831	0.980547	down	281.207	278.821	9.43223	1.96725	320.936	259.815	262.871	280.554	266.468	289.44	8.21234	20.0843	0	3.16261	1.01243	1.72671	FALSE	FALSE
ENST00000563744.1	ENSG00000034713.8	GABARAPL2	protein_coding	142.857	-2.13187	0.641384	-3.32386	0.000887796	0.0242261	-2.14456	0.00591185	-0.0126831	0.980547	down	281.207	278.821	9.43223	1.96725	320.936	259.815	262.871	280.554	266.468	289.44	8.21234	20.0843	0	3.16261	1.01243	1.72671	FALSE	FALSE
ENST00000265138.4	ENSG00000113369.9	ARRDC3	protein_coding	37.0864	-1.56716	0.471697	-3.32238	0.000892526	0.0243244	-0.233785	0.730089	1.33337	1.8249e-06	down	35.9892	90.6575	11.5903	10.1087	39.7702	32.6003	35.5971	79.1885	92.9066	99.8773	18.4778	12.3596	3.93363	10.2785	9.11187	10.9358	FALSE	FALSE
ENST00000624761.1	ENSG00000178913.8	TAF7	protein_coding	674.779	-0.6305	0.189896	-3.32025	0.000899383	0.0244804	-0.61789	0.000810355	0.0126103	0.973795	non_sig	1213.09	1223.29	158.058	104.682	1236.58	1264.5	1138.19	1118.82	1210.85	1340.19	189.91	128.231	156.034	111.482	105.293	97.2713	FALSE	FALSE
ENST00000415555.5	ENSG00000162733.19	DDR2	protein_coding	137.745	-1.10129	0.332041	-3.31673	0.000910777	0.0245434	-0.944153	0.00809384	0.157138	0.666133	down	236.042	263.122	33.9343	17.8806	213.649	248.948	245.529	257.928	260.343	271.095	51.3271	21.6293	28.8466	21.3476	12.1492	20.1449	FALSE	FALSE
ENST00000676392.1	ENSG00000121940.16	CLCC1	protein_coding	51.8949	-2.34887	0.708188	-3.31673	0.000910783	0.0245434	-2.62743	0.000174197	-0.278563	0.766607	down	99.5255	82.034	22.6358	3.38417	80.4653	119.535	98.5766	85.9761	67.3828	92.7432	10.2654	16.9944	40.6475	2.37196	2.02486	5.7557	FALSE	FALSE
ENST00000421573.5	ENSG00000196141.14	SPATS2L	protein_coding	141.5	-1.91252	0.576454	-3.31773	0.000907526	0.0245434	-1.44696	0.0503395	0.465563	0.00220894	down	233.493	322.617	6.9793	2.91022	227.523	242.033	230.925	350.692	324.663	292.498	11.292	3.0899	6.55605	0.790653	5.06215	2.87785	FALSE	FALSE
ENST00000429909.5	ENSG00000115380.20	EFEMP1	protein_coding	333.235	-1.4952	0.450737	-3.31722	0.000909171	0.0245434	-1.56536	0.00493352	-0.0701662	0.676253	down	674.399	642.589	12.329	3.62227	670.544	695.474	657.178	673.103	626.865	627.8	14.3716	10.8146	11.8009	2.37196	1.01243	7.48241	FALSE	FALSE
ENST00000347048.8	ENSG00000119383.20	PTPA	protein_coding	148.46	-0.987075	0.297459	-3.31835	0.000905495	0.0245434	-0.836362	0.0180249	0.150712	0.435692	non_sig	261.676	290.45	26.7045	15.0094	266.368	254.875	263.784	282.816	273.615	314.919	26.6901	32.4439	20.9794	16.6037	15.1865	13.2381	FALSE	FALSE
ENST00000538786.1	ENSG00000184743.13	ATL3	protein_coding	44.4003	-1.13864	0.343131	-3.31838	0.000905401	0.0245434	-0.990701	0.00289386	0.14794	0.765056	down	55.6806	61.6611	40.2501	20.0093	56.4182	50.3823	60.2413	55.432	67.3828	62.1685	28.7432	44.8035	47.2036	18.185	22.2735	19.5694	FALSE	FALSE
ENST00000382406.7	ENSG00000151327.12	FAM177A1	protein_coding	107.005	-2.06962	0.623909	-3.31718	0.000909318	0.0245434	-1.33713	0.0987777	0.73249	6.60292e-05	down	156.931	261.042	7.33518	2.7139	163.705	137.317	169.771	266.978	258.301	257.846	0	15.4495	6.55605	3.95326	3.03729	1.15114	FALSE	FALSE
ENST00000559130.5	ENSG00000100664.11	EIF5	protein_coding	717.813	-0.707577	0.213282	-3.31756	0.00090807	0.0245434	0.0920368	0.737036	0.799614	2.05117e-07	non_sig	919.898	1601.1	168.656	181.597	941.536	851.56	966.599	1409.56	1717.24	1676.51	215.574	151.405	138.988	188.175	178.188	178.427	FALSE	FALSE
ENST00000440439.5	ENSG00000115380.20	EFEMP1	protein_coding	331.994	-1.49497	0.450844	-3.31592	0.00091341	0.0245836	-1.56539	0.00493352	-0.0704245	0.676286	down	671.927	640.098	12.329	3.62227	667.769	694.486	653.527	669.709	625.844	624.742	14.3716	10.8146	11.8009	2.37196	1.01243	7.48241	FALSE	FALSE
ENST00000391867.8	ENSG00000162910.19	MRPL55	protein_coding	110.336	-2.68982	0.81176	-3.31357	0.000921144	0.0247301	-2.99051	0.00263252	-0.300695	0.106125	down	238.547	193.787	7.95176	1.05867	246.945	245.984	222.71	207.021	175.604	198.735	7.18579	6.1798	10.4897	0	2.02486	1.15114	FALSE	FALSE
ENST00000557364.6	ENSG00000100888.15	CHD8	protein_coding	64.2576	-1.57531	0.475396	-3.31367	0.000920785	0.0247301	-1.30206	0.0205261	0.273246	0.380035	down	108.492	131.091	12.4035	5.04387	101.738	121.51	102.228	140.277	139.87	113.126	17.4512	9.2697	10.4897	3.16261	5.06215	6.90684	FALSE	FALSE
ENST00000543845.1	ENSG00000003056.8	M6PR	protein_coding	200.313	-1.0261	0.309893	-3.31115	0.000929137	0.0249138	-1.18292	0.000338121	-0.156822	0.582397	down	393.684	353.511	37.5363	16.5213	388.453	376.386	416.212	401.599	318.537	340.398	27.7166	32.4439	52.4484	18.9757	16.1989	14.3892	FALSE	FALSE
ENST00000495434.1	ENSG00000162910.19	MRPL55	protein_coding	110.251	-2.68725	0.812093	-3.30904	0.000936162	0.02504	-2.99051	0.00263746	-0.303257	0.105796	down	238.547	193.447	7.95176	1.05867	246.945	245.984	222.71	207.021	174.583	198.735	7.18579	6.1798	10.4897	0	2.02486	1.15114	FALSE	FALSE
ENST00000322030.13	ENSG00000119335.17	SET	protein_coding	372.261	-1.55762	0.470682	-3.30929	0.000935317	0.02504	-1.79229	0.00011272	-0.234662	0.678473	down	780.357	663.219	35.5742	9.89365	738.986	830.815	771.271	691.203	607.466	690.988	34.9024	58.7081	13.1121	7.90653	9.11187	12.6625	FALSE	FALSE
ENST00000452337.5	ENSG00000115380.20	EFEMP1	protein_coding	333.872	-1.49132	0.450923	-3.30725	0.000942162	0.0251073	-1.56542	0.00493705	-0.0740994	0.654174	down	676.607	642.928	12.329	3.62227	677.018	697.45	655.352	673.103	625.844	629.838	14.3716	10.8146	11.8009	2.37196	1.01243	7.48241	FALSE	FALSE
ENST00000520307.5	ENSG00000091656.19	ZFHX4	protein_coding	13.1397	-2.5908	0.783314	-3.30749	0.000941365	0.0251073	-2.7597	0.000140416	-0.168899	0.904461	down	14.9313	13.2932	21.26	3.07439	17.5729	9.87889	17.3422	11.3126	17.3562	11.2107	25.6635	9.2697	28.8466	1.58131	3.03729	4.60456	FALSE	FALSE
ENST00000559532.5	ENSG00000100664.11	EIF5	protein_coding	716.791	-0.70768	0.213941	-3.30783	0.000940207	0.0251073	0.0921101	0.737491	0.79979	2.29824e-07	non_sig	918.336	1598.57	168.656	181.597	937.837	850.573	966.599	1405.03	1716.22	1674.47	215.574	151.405	138.988	188.175	178.188	178.427	FALSE	FALSE
ENST00000000412.8	ENSG00000003056.8	M6PR	protein_coding	198.85	-1.04401	0.31574	-3.30653	0.000944579	0.0251407	-1.2041	0.000319578	-0.160092	0.591126	down	391.12	350.415	37.5363	16.3294	387.528	371.446	414.387	400.468	315.474	335.302	27.7166	32.4439	52.4484	18.9757	16.1989	13.8137	FALSE	FALSE
ENST00000673018.1	ENSG00000164022.17	AIMP1	protein_coding	58.3823	-2.29092	0.693292	-3.30442	0.000951745	0.0253003	-2.17669	0.00968645	0.114232	0.824312	down	107.424	116.46	7.79593	1.84932	106.362	114.595	101.315	140.277	100.053	109.05	7.18579	3.0899	13.1121	2.37196	2.02486	1.15114	FALSE	FALSE
ENST00000529142.5	ENSG00000143393.16	PI4KB	protein_coding	112.541	-1.3406	0.405836	-3.3033	0.000955552	0.0253703	-1.16278	0.00708465	0.177814	0.70768	down	193.079	218.317	26.2333	12.5361	178.503	204.493	196.241	208.153	232.777	214.023	43.1148	18.5394	17.0457	15.8131	13.1616	8.63355	FALSE	FALSE
ENST00000368077.5	ENSG00000162734.13	PEA15	protein_coding	631.226	-2.68549	0.81335	-3.30176	0.000960794	0.0254135	-2.7419	0.00740385	-0.0564051	0.758203	down	1282.76	1234.02	6.8473	1.27598	1243.97	1299.07	1305.23	1311.14	1155.72	1235.22	4.10617	4.63485	11.8009	0.790653	3.03729	0	FALSE	FALSE
ENST00000360472.9	ENSG00000162734.13	PEA15	protein_coding	631.141	-2.68509	0.81335	-3.30127	0.000962469	0.0254135	-2.7419	0.00740385	-0.0568053	0.756579	down	1282.76	1233.68	6.8473	1.27598	1243.97	1299.07	1305.23	1311.14	1155.72	1234.2	4.10617	4.63485	11.8009	0.790653	3.03729	0	FALSE	FALSE
ENST00000628399.1	ENSG00000113456.19	RAD1	protein_coding	191.022	-1.33069	0.403042	-3.3016	0.000961335	0.0254135	-1.63973	0.000465241	-0.309044	0.0459033	down	409.52	330.262	18.0889	6.21845	413.425	432.695	382.441	314.492	337.935	338.36	14.3716	12.3596	27.5354	10.2785	6.07458	2.30228	FALSE	FALSE
ENST00000605847.5	ENSG00000255526.6	NEDD8-MDP1	protein_coding	178.146	-1.60102	0.484995	-3.3011	0.00096306	0.0254135	-1.51081	0.011457	0.0902113	0.751453	down	337.683	359.44	11.9598	3.5021	301.514	354.652	356.884	364.267	365.501	348.551	9.23888	20.0843	6.55605	3.16261	1.01243	6.33127	FALSE	FALSE
ENST00000216014.9	ENSG00000100196.11	KDELR3	protein_coding	134.28	-1.29465	0.392093	-3.30189	0.000960361	0.0254135	-1.80436	4.96969e-05	-0.509709	0.000537126	down	298.623	209.848	22.1612	6.48869	309.838	276.609	309.421	209.284	208.274	211.984	14.3716	32.4439	19.6682	6.32522	9.11187	4.02899	FALSE	FALSE
ENST00000411792.1	ENSG00000163918.10	RFC4	protein_coding	50.7995	-1.55977	0.472618	-3.30028	0.000965901	0.0254574	-2.8694	4.25742e-09	-1.30964	3.85615e-10	down	122.036	49.2366	27.6701	4.25566	114.686	125.462	125.959	49.7756	54.1105	43.8237	28.7432	29.354	24.913	3.95326	7.08701	1.72671	FALSE	FALSE
ENST00000531931.1	ENSG00000104529.17	EEF1D	protein_coding	153.063	-1.60628	0.486957	-3.29862	0.000971629	0.0255536	-1.64464	0.00560518	-0.0383557	0.908406	down	302.285	294.31	11.9124	3.74488	298.739	326.991	281.126	306.573	303.223	273.134	10.2654	12.3596	13.1121	4.74392	3.03729	3.45342	FALSE	FALSE
ENST00000342935.7	ENSG00000085117.12	CD82	protein_coding	1314.12	-0.882956	0.267681	-3.29853	0.000971915	0.0255536	-1.1944	8.55262e-06	-0.31144	0.116866	non_sig	2859.35	2304.35	64.5152	28.2696	2864.38	2902.42	2811.26	2480.86	2244.05	2188.13	60.566	55.6182	77.3614	44.2765	19.2362	21.2961	FALSE	FALSE
ENST00000227155.9	ENSG00000085117.12	CD82	protein_coding	1308.17	-0.881807	0.267609	-3.29513	0.000983755	0.0258334	-1.1944	8.53915e-06	-0.312594	0.114854	non_sig	2847.2	2292.72	64.5152	28.2696	2849.58	2893.53	2798.48	2468.42	2228.74	2180.99	60.566	55.6182	77.3614	44.2765	19.2362	21.2961	FALSE	FALSE
ENST00000673826.1	ENSG00000198561.15	CTNND1	protein_coding	447.727	-0.595921	0.180904	-3.29412	0.000987289	0.0258948	-0.272553	0.253339	0.323368	2.57322e-05	non_sig	746.93	934.713	59.9446	49.3201	753.784	745.856	741.15	944.606	915.794	943.738	57.4863	63.3429	59.0045	37.1607	56.6961	54.1036	FALSE	FALSE
ENST00000548849.5	ENSG00000062485.19	CS	protein_coding	291.977	-2.4751	0.751701	-3.29266	0.000992427	0.025998	-2.51001	0.00755562	-0.0349086	0.915524	down	586.983	572.988	6.90481	1.03098	627.074	555.194	578.681	561.107	632.99	524.865	8.21234	4.63485	7.86726	0.790653	0	2.30228	FALSE	FALSE
ENST00000587190.5	ENSG00000049759.19	NEDD4L	protein_coding	203.375	-0.729077	0.221455	-3.29221	0.000994036	0.0260086	-0.607245	0.0111549	0.121832	0.594399	non_sig	336.547	366.548	67.2933	43.1122	340.359	315.137	354.146	384.63	332.83	382.183	59.5394	74.1576	68.1829	52.1831	33.4102	43.7433	FALSE	FALSE
ENST00000444201.6	ENSG00000187210.14	GCNT1	protein_coding	263.505	-0.851636	0.258825	-3.29039	0.00100048	0.0261454	-0.554789	0.078655	0.296847	0.0264225	non_sig	447.787	550.041	32.9961	23.1971	440.247	461.344	441.769	557.714	507.413	584.995	40.0351	16.9944	41.9587	23.7196	22.2735	23.5984	FALSE	FALSE
ENST00000554567.1	ENSG00000126777.18	KTN1	protein_coding	1159.22	0.391715	0.119111	3.28866	0.00100665	0.0262751	0.580232	1.15016e-06	0.188516	0.0129769	non_sig	1976.8	2253.38	163.266	243.423	1933.02	1961.95	2035.42	2337.19	2212.4	2210.55	178.618	176.124	135.055	242.73	230.834	256.704	FALSE	FALSE
ENST00000435409.6	ENSG00000143624.14	INTS3	protein_coding	79.7202	-1.41175	0.429411	-3.28763	0.00101033	0.026313	-1.25599	0.0117269	0.155754	0.676286	down	139.657	155.304	16.4185	7.50113	128.559	158.062	132.348	142.539	171.52	151.854	14.3716	13.9045	20.9794	6.32522	12.1492	4.02899	FALSE	FALSE
ENST00000479665.6	ENSG00000163512.14	AZI2	protein_coding	164.337	-0.934587	0.284279	-3.28758	0.00101054	0.026313	-0.899247	0.00565151	0.0353398	0.916219	non_sig	299.431	306.851	33.0472	18.019	287.64	300.318	310.334	305.441	318.537	296.574	22.5839	29.354	47.2036	17.3944	22.2735	14.3892	FALSE	FALSE
ENST00000409006.3	ENSG00000100196.11	KDELR3	protein_coding	134.592	-1.28864	0.392188	-3.28578	0.001017	0.0263775	-1.80437	4.97786e-05	-0.515721	0.000455586	down	299.869	209.848	22.1612	6.48869	310.762	277.597	311.247	209.284	208.274	211.984	14.3716	32.4439	19.6682	6.32522	9.11187	4.02899	FALSE	FALSE
ENST00000543927.6	ENSG00000284194.3	SCO2	protein_coding	72.4282	4.21275	1.28221	3.28553	0.0010179	0.0263775	6.05605	4.01477e-05	1.84331	1.74989e-06	up	59.6564	213.965	0	16.0915	61.9675	62.237	54.7648	190.052	202.148	249.693	0	0	0	23.7196	18.2237	6.33127	FALSE	FALSE
ENST00000371145.8	ENSG00000101972.19	STAG2	protein_coding	85.4584	-1.28306	0.390483	-3.28582	0.00101685	0.0263775	-0.979264	0.0280785	0.303795	0.291302	down	139.771	172.691	19.1931	10.1782	135.034	125.462	158.818	175.346	165.394	177.333	30.7963	12.3596	14.4233	12.6504	8.09944	9.78469	FALSE	FALSE
ENST00000371144.7	ENSG00000101972.19	STAG2	protein_coding	85.4584	-1.28306	0.390483	-3.28582	0.00101685	0.0263775	-0.979264	0.0280785	0.303795	0.291302	down	139.771	172.691	19.1931	10.1782	135.034	125.462	158.818	175.346	165.394	177.333	30.7963	12.3596	14.4233	12.6504	8.09944	9.78469	FALSE	FALSE
ENST00000502288.5	ENSG00000080822.17	CLDND1	protein_coding	34.7066	-1.79377	0.546497	-3.28231	0.0010296	0.0266425	-1.17112	0.0598925	0.62265	0.10988	down	47.7057	73.3187	12.5662	5.23572	42.5449	62.237	38.3354	79.1885	70.4457	70.3217	11.292	18.5394	7.86726	3.16261	5.06215	7.48241	FALSE	FALSE
ENST00000456038.5	ENSG00000106628.10	POLD2	protein_coding	280.736	-0.705078	0.214846	-3.28179	0.0010315	0.0266425	-0.759302	0.000402848	-0.0542243	0.866354	non_sig	497.308	479.011	90.7722	55.8532	490.191	497.896	503.836	485.313	481.889	469.831	110.867	61.798	99.652	54.555	65.808	47.1967	FALSE	FALSE
ENST00000420829.5	ENSG00000132436.11	FIGNL1	protein_coding	49.6575	1.75967	0.536206	3.2817	0.00103182	0.0266425	0.55174	0.459765	-1.20793	6.97e-07	up	128.339	55.6873	5.76641	8.83743	128.559	107.68	148.778	59.957	53.0895	54.0153	7.18579	6.1798	3.93363	11.0691	9.11187	6.33127	FALSE	FALSE
ENST00000356056.10	ENSG00000066933.16	MYO9A	protein_coding	35.4609	-2.14312	0.653359	-3.28015	0.00103752	0.0267258	-2.31391	0.000977569	-0.170792	0.827947	down	65.8191	58.5183	14.6026	2.90352	73.9911	63.2249	60.2413	63.3508	55.1314	57.0727	5.13271	21.6293	17.0457	5.53457	2.02486	1.15114	FALSE	FALSE
ENST00000424560.2	ENSG00000066933.16	MYO9A	protein_coding	35.4609	-2.14312	0.653359	-3.28015	0.00103752	0.0267258	-2.31391	0.000977569	-0.170792	0.827947	down	65.8191	58.5183	14.6026	2.90352	73.9911	63.2249	60.2413	63.3508	55.1314	57.0727	5.13271	21.6293	17.0457	5.53457	2.02486	1.15114	FALSE	FALSE
ENST00000642836.1	ENSG00000168036.18	CTNNB1	protein_coding	415.898	0.505787	0.154238	3.27926	0.0010408	0.0267783	0.437321	0.0117346	-0.0684666	0.642441	non_sig	750.402	715.258	83.7185	114.213	738.986	789.323	722.895	711.566	724.876	709.332	82.1234	77.2475	91.7847	123.342	113.392	105.905	FALSE	FALSE
ENST00000413165.5	ENSG00000137312.15	FLOT1	protein_coding	25.9514	-1.87411	0.571589	-3.27876	0.00104264	0.0267936	-1.52706	0.0104253	0.347043	0.582397	down	36.1985	45.9537	16.0085	5.64489	36.0706	41.4913	31.0334	42.9881	52.0686	42.8045	18.4778	4.63485	24.913	3.95326	6.07458	6.90684	FALSE	FALSE
ENST00000431212.6	ENSG00000049759.19	NEDD4L	protein_coding	202.786	-0.725026	0.221212	-3.27752	0.00104725	0.0268803	-0.607191	0.0110898	0.117835	0.611208	non_sig	335.888	364.849	67.2933	43.1122	340.359	313.161	354.146	384.63	332.83	377.088	59.5394	74.1576	68.1829	52.1831	33.4102	43.7433	FALSE	FALSE
ENST00000419727.6	ENSG00000140044.13	JDP2	protein_coding	15.5699	-4.71102	1.43772	-3.27673	0.00105016	0.0269231	-3.48259	0.0342115	1.22843	0.235968	down	16.8574	39.4112	5.48174	0.529333	18.4978	25.6851	6.38923	40.7255	29.6076	47.9003	10.2654	6.1798	0	0	1.01243	0.57557	FALSE	FALSE
ENST00000338962.8	ENSG00000123384.14	LRP1	protein_coding	293.675	-0.811359	0.247646	-3.27629	0.00105181	0.0269333	-0.405205	0.169964	0.406154	0.00910058	non_sig	467.742	619.851	49.9736	37.1338	496.665	434.671	471.89	590.52	683.017	586.015	41.0617	69.5227	39.3363	36.37	40.4972	34.5342	FALSE	FALSE
ENST00000219169.9	ENSG00000102898.12	NUTF2	protein_coding	226.62	-1.63507	0.49926	-3.27499	0.00105665	0.0270252	-1.79789	0.00331613	-0.162816	0.215397	down	470.578	420.632	11.76	3.51125	463.369	468.259	480.105	436.668	415.527	409.701	7.18579	12.3596	15.7345	1.58131	6.07458	2.87785	FALSE	FALSE
ENST00000523885.2	ENSG00000091656.19	ZFHX4	protein_coding	13.4603	-2.477	0.757008	-3.27209	0.00106756	0.0270801	-2.75925	8.70322e-05	-0.282256	0.809777	down	16.1774	13.3294	21.26	3.07439	18.4978	10.8668	19.1677	12.4439	15.3143	12.2299	25.6635	9.2697	28.8466	1.58131	3.03729	4.60456	FALSE	FALSE
ENST00000526371.1	ENSG00000136153.20	LMO7	protein_coding	493.42	0.67285	0.20562	3.27231	0.00106674	0.0270801	0.701715	0.00304693	0.0288646	0.889892	non_sig	927.927	946.401	37.8611	61.491	927.663	930.592	925.525	916.324	1006.66	916.221	42.0882	47.8934	23.6018	53.7644	66.8204	63.8883	FALSE	FALSE
ENST00000526528.1	ENSG00000136153.20	LMO7	protein_coding	493.42	0.67285	0.20562	3.27231	0.00106674	0.0270801	0.701715	0.00304693	0.0288646	0.889892	non_sig	927.927	946.401	37.8611	61.491	927.663	930.592	925.525	916.324	1006.66	916.221	42.0882	47.8934	23.6018	53.7644	66.8204	63.8883	FALSE	FALSE
ENST00000489941.6	ENSG00000136153.20	LMO7	protein_coding	493.42	0.67285	0.20562	3.27231	0.00106674	0.0270801	0.701715	0.00304693	0.0288646	0.889892	non_sig	927.927	946.401	37.8611	61.491	927.663	930.592	925.525	916.324	1006.66	916.221	42.0882	47.8934	23.6018	53.7644	66.8204	63.8883	FALSE	FALSE
ENST00000525373.5	ENSG00000136153.20	LMO7	protein_coding	493.42	0.67285	0.20562	3.27231	0.00106674	0.0270801	0.701715	0.00304693	0.0288646	0.889892	non_sig	927.927	946.401	37.8611	61.491	927.663	930.592	925.525	916.324	1006.66	916.221	42.0882	47.8934	23.6018	53.7644	66.8204	63.8883	FALSE	FALSE
ENST00000560338.5	ENSG00000100664.11	EIF5	protein_coding	726.275	-0.701842	0.214397	-3.27356	0.00106202	0.0270801	0.0859988	0.756741	0.787841	4.06021e-07	non_sig	935.906	1615.72	170.556	182.919	950.785	869.342	987.592	1419.74	1734.6	1692.82	218.653	151.405	141.611	188.966	180.213	179.578	FALSE	FALSE
ENST00000675865.1	ENSG00000049759.19	NEDD4L	protein_coding	122.446	-0.977425	0.298633	-3.273	0.00106412	0.0270801	-0.781983	0.013315	0.195442	0.525228	non_sig	194.8	223.095	45.7962	26.0917	176.654	188.687	219.059	219.465	211.337	238.482	36.9555	57.1631	43.2699	35.5794	20.2486	22.4472	FALSE	FALSE
ENST00000645493.1	ENSG00000168036.18	CTNNB1	protein_coding	416.066	0.502992	0.153762	3.27123	0.0010708	0.0270986	0.437262	0.0115359	-0.0657304	0.657615	non_sig	750.055	716.277	83.7185	114.213	740.836	787.348	721.983	711.566	724.876	712.39	82.1234	77.2475	91.7847	123.342	113.392	105.905	FALSE	FALSE
ENST00000536844.5	ENSG00000003056.8	M6PR	protein_coding	199.478	-1.02524	0.313394	-3.27142	0.00107008	0.0270986	-1.18301	0.000373758	-0.157771	0.592955	down	392.041	351.812	37.5363	16.5213	389.378	371.446	415.3	401.599	316.495	337.341	27.7166	32.4439	52.4484	18.9757	16.1989	14.3892	FALSE	FALSE
ENST00000368875.6	ENSG00000143393.16	PI4KB	protein_coding	104.919	-1.35374	0.414094	-3.26915	0.00107871	0.027235	-1.42319	0.000429352	-0.0694569	0.921875	down	187.084	178.219	39.3076	15.0668	186.827	194.614	179.811	167.427	188.876	178.352	60.566	32.4439	24.913	8.69718	19.2362	17.2671	FALSE	FALSE
ENST00000342988.8	ENSG00000141646.14	SMAD4	protein_coding	116.618	-1.10877	0.339159	-3.26917	0.00107862	0.027235	-0.858584	0.0230879	0.250184	0.377982	down	192.768	229.445	28.7236	15.5341	214.574	162.014	201.717	226.253	229.714	232.367	34.9024	35.5338	15.7345	15.0224	13.1616	18.4182	FALSE	FALSE
ENST00000468247.1	ENSG00000142599.19	RERE	protein_coding	16.1707	-2.8148	0.861184	-3.26852	0.00108112	0.0272639	-3.19026	0.000398112	-0.375469	0.683054	down	27.955	21.5907	13.6946	1.44238	28.6715	29.6367	25.5569	26.0191	14.2933	24.4597	8.21234	9.2697	23.6018	0	2.02486	2.30228	FALSE	FALSE
ENST00000646918.1	ENSG00000151491.14	EPS8	protein_coding	150.103	-2.10025	0.643287	-3.26488	0.00109512	0.0275847	-2.13371	0.00636347	-0.0334536	0.94956	down	298.467	291.507	8.54123	1.89556	258.044	291.427	345.931	262.453	326.705	285.364	10.2654	6.1798	9.17847	2.37196	1.01243	2.30228	FALSE	FALSE
ENST00000426215.5	ENSG00000168036.18	CTNNB1	protein_coding	415.246	0.502205	0.153907	3.26305	0.00110221	0.0276987	0.437278	0.0115881	-0.0649268	0.663962	non_sig	748.172	714.881	83.7185	114.213	738.986	785.372	720.157	710.434	724.876	709.332	82.1234	77.2475	91.7847	123.342	113.392	105.905	FALSE	FALSE
ENST00000646381.1	ENSG00000168036.18	CTNNB1	protein_coding	415.246	0.502205	0.153907	3.26305	0.00110221	0.0276987	0.437278	0.0115881	-0.0649268	0.663962	non_sig	748.172	714.881	83.7185	114.213	738.986	785.372	720.157	710.434	724.876	709.332	82.1234	77.2475	91.7847	123.342	113.392	105.905	FALSE	FALSE
ENST00000398958.6	ENSG00000180198.16	RCC1	protein_coding	134.179	-1.31863	0.404259	-3.26184	0.0011069	0.0277521	-1.24687	0.0019289	0.0717552	0.916102	down	234.457	246.172	39.8399	16.2484	215.499	234.13	253.744	176.477	275.657	286.383	46.1944	33.9889	39.3363	15.0224	10.1243	23.5984	FALSE	FALSE
ENST00000427469.5	ENSG00000180198.16	RCC1	protein_coding	134.179	-1.31863	0.404259	-3.26184	0.0011069	0.0277521	-1.24687	0.0019289	0.0717552	0.916102	down	234.457	246.172	39.8399	16.2484	215.499	234.13	253.744	176.477	275.657	286.383	46.1944	33.9889	39.3363	15.0224	10.1243	23.5984	FALSE	FALSE
ENST00000446985.6	ENSG00000162733.19	DDR2	protein_coding	139.532	-1.07525	0.329929	-3.25904	0.00111788	0.0279246	-0.944387	0.00778257	0.130866	0.738622	down	241.718	264.594	33.9343	17.8806	219.199	255.863	250.093	261.322	261.364	271.095	51.3271	21.6293	28.8466	21.3476	12.1492	20.1449	FALSE	FALSE
ENST00000518384.1	ENSG00000168575.10	SLC20A2	protein_coding	330.329	-1.26971	0.38958	-3.25917	0.00111739	0.0279246	-1.43047	0.00160885	-0.160759	0.484186	down	683.23	610.988	19.7691	7.33005	694.591	679.668	675.432	569.026	684.038	579.9	17.4512	33.9889	7.86726	5.53457	10.1243	6.33127	FALSE	FALSE
ENST00000579070.5	ENSG00000128739.23	SNRPN	protein_coding	490.112	0.58122	0.178333	3.25918	0.00111734	0.0279246	0.232421	0.302146	-0.348798	0.000535615	non_sig	1012.67	794.628	69.8712	83.2786	991.48	1058.03	988.504	746.635	855.558	781.692	84.1764	66.4328	59.0045	86.9718	79.982	82.8821	FALSE	FALSE
ENST00000341919.7	ENSG00000141905.19	NFIC	protein_coding	50.3741	-2.55776	0.784933	-3.25857	0.00111975	0.0279246	-2.7751	0.00112932	-0.217342	0.806596	down	100.77	86.6548	12.0004	2.0711	141.508	74.0917	86.7109	71.2697	85.76	102.935	15.3981	6.1798	14.4233	0	5.06215	1.15114	FALSE	FALSE
ENST00000320451.6	ENSG00000197961.11	ZNF121	protein_coding	23.0519	-1.8462	0.566588	-3.25845	0.00112024	0.0279246	-2.14253	0.000272088	-0.296335	0.605241	down	39.2604	31.9058	16.9335	4.10781	46.2444	40.5035	31.0334	29.4129	33.6914	32.613	14.3716	15.4495	20.9794	5.53457	5.06215	1.72671	FALSE	FALSE
ENST00000509093.5	ENSG00000138663.9	COPS4	protein_coding	40.5839	-2.44822	0.751914	-3.25598	0.00113003	0.0280911	-2.33307	0.0100432	0.115149	0.853713	down	73.7425	80.0325	7.26397	1.29676	71.2164	64.2128	85.7982	87.1074	66.3619	86.6282	8.21234	3.0899	10.4897	0	1.01243	2.87785	FALSE	FALSE
ENST00000369817.7	ENSG00000147403.17	RPL10	protein_coding	86.156	-1.02519	0.314883	-3.25578	0.00113082	0.0280911	-0.984675	0.0059074	0.0405126	0.916102	down	149.997	154.42	26.5961	13.611	155.381	141.268	153.341	157.246	152.122	153.893	26.6901	21.6293	31.469	18.185	11.1367	11.5114	FALSE	FALSE
ENST00000458500.5	ENSG00000147403.17	RPL10	protein_coding	86.156	-1.02519	0.314883	-3.25578	0.00113082	0.0280911	-0.984675	0.0059074	0.0405126	0.916102	down	149.997	154.42	26.5961	13.611	155.381	141.268	153.341	157.246	152.122	153.893	26.6901	21.6293	31.469	18.185	11.1367	11.5114	FALSE	FALSE
ENST00000469657.5	ENSG00000205981.8	DNAJC19	protein_coding	76.6737	-2.72661	0.837574	-3.25536	0.00113248	0.0281001	-2.72144	0.00888395	0.0051669	0.991338	down	149.582	150.151	5.75956	1.20206	148.907	162.014	137.825	161.771	149.059	139.624	13.345	0	3.93363	1.58131	2.02486	0	FALSE	FALSE
ENST00000498004.5	ENSG00000169239.13	CA5B	protein_coding	42.2369	-2.22863	0.68486	-3.25414	0.00113735	0.0281886	-2.34399	0.000883968	-0.115357	0.912222	down	77.764	71.8447	15.9777	3.36116	74.916	66.1886	92.1874	75.7947	65.3409	74.3984	30.7963	9.2697	7.86726	4.74392	3.03729	2.30228	FALSE	FALSE
ENST00000592211.1	ENSG00000186814.14	ZSCAN30	protein_coding	41.4215	-2.4368	0.749044	-3.25322	0.00114106	0.0282482	-2.25987	0.00312966	0.176928	0.875749	down	68.6509	77.6849	16.3035	3.0467	61.0426	69.1522	75.758	98.42	60.2362	74.3984	6.15925	13.9045	28.8466	2.37196	1.01243	5.7557	FALSE	FALSE
ENST00000610051.5	ENSG00000094975.14	SUCO	protein_coding	61.5468	-2.38026	0.732265	-3.25055	0.00115183	0.0283001	-2.16301	0.0172318	0.217258	0.521145	down	110.097	128.17	6.62357	1.29676	97.1133	113.607	119.57	144.802	117.409	122.299	8.21234	7.72475	3.93363	0	1.01243	2.87785	FALSE	FALSE
ENST00000525878.5	ENSG00000009307.16	CSDE1	protein_coding	1159.81	-0.737729	0.226964	-3.25043	0.00115233	0.0283001	-0.838707	0.000215637	-0.100978	0.72	non_sig	2325.72	2168.37	92.8792	52.2793	2295.57	2257.33	2424.25	2037.41	2164.42	2303.29	123.185	74.1576	81.295	45.0672	49.6091	62.1616	FALSE	FALSE
ENST00000369472.1	ENSG00000146278.11	PNRC1	protein_coding	311.37	-0.709549	0.218178	-3.25215	0.00114534	0.0283001	-0.066516	0.845067	0.643033	1.29181e-07	non_sig	444.717	694.103	54.7778	51.8822	485.566	452.453	396.132	657.265	729.981	695.064	58.5129	49.4384	56.382	54.555	43.5345	57.557	FALSE	FALSE
ENST00000517585.1	ENSG00000091656.19	ZFHX4	protein_coding	12.9696	-2.51378	0.773304	-3.2507	0.0011512	0.0283001	-2.75947	0.000109268	-0.245684	0.847609	down	14.9313	12.6125	21.26	3.07439	17.5729	9.87889	17.3422	11.3126	15.3143	11.2107	25.6635	9.2697	28.8466	1.58131	3.03729	4.60456	FALSE	FALSE
ENST00000523809.1	ENSG00000091656.19	ZFHX4	protein_coding	12.9696	-2.51378	0.773304	-3.2507	0.0011512	0.0283001	-2.75947	0.000109268	-0.245684	0.847609	down	14.9313	12.6125	21.26	3.07439	17.5729	9.87889	17.3422	11.3126	15.3143	11.2107	25.6635	9.2697	28.8466	1.58131	3.03729	4.60456	FALSE	FALSE
ENST00000518282.5	ENSG00000091656.19	ZFHX4	protein_coding	12.9696	-2.51378	0.773304	-3.2507	0.0011512	0.0283001	-2.75947	0.000109268	-0.245684	0.847609	down	14.9313	12.6125	21.26	3.07439	17.5729	9.87889	17.3422	11.3126	15.3143	11.2107	25.6635	9.2697	28.8466	1.58131	3.03729	4.60456	FALSE	FALSE
ENST00000521475.1	ENSG00000156011.17	PSD3	protein_coding	76.4801	-1.41005	0.433657	-3.25152	0.00114789	0.0283001	-2.10669	1.54106e-06	-0.696649	0.00923084	down	166.504	102.82	29.32	7.27712	173.879	153.123	172.509	107.47	122.514	78.475	32.8493	26.2641	28.8466	10.2785	8.09944	3.45342	FALSE	FALSE
ENST00000496222.1	ENSG00000213186.8	TRIM59	protein_coding	23.7022	-2.6639	0.819721	-3.24976	0.00115502	0.0283341	-2.71381	0.00447375	-0.0499111	0.958069	down	43.524	41.9914	7.8974	1.39614	47.1693	40.5035	42.8991	36.2005	50.0266	39.7471	13.345	7.72475	2.62242	0	3.03729	1.15114	FALSE	FALSE
ENST00000413371.6	ENSG00000243943.10	ZNF512	protein_coding	141.226	-0.906132	0.279122	-3.24637	0.00116888	0.0286416	-0.450135	0.206498	0.455997	0.000714101	non_sig	217.436	298.32	28.5341	20.6148	211.799	211.408	229.099	294.129	312.411	288.421	23.6105	37.0788	24.913	15.8131	25.3108	20.7205	FALSE	FALSE
ENST00000349792.9	ENSG00000143398.20	PIP5K1A	protein_coding	278.578	-1.5388	0.474679	-3.24177	0.00118791	0.0288787	-1.16265	0.0112209	0.376146	0.500108	down	448.622	582.205	57.5586	25.9251	463.369	466.284	416.212	553.188	575.817	617.608	95.4684	50.9833	26.2242	31.6261	20.2486	25.9006	FALSE	FALSE
ENST00000409426.5	ENSG00000143398.20	PIP5K1A	protein_coding	278.578	-1.5388	0.474679	-3.24177	0.00118791	0.0288787	-1.16265	0.0112209	0.376146	0.500108	down	448.622	582.205	57.5586	25.9251	463.369	466.284	416.212	553.188	575.817	617.608	95.4684	50.9833	26.2242	31.6261	20.2486	25.9006	FALSE	FALSE
ENST00000441902.6	ENSG00000143398.20	PIP5K1A	protein_coding	278.578	-1.5388	0.474679	-3.24177	0.00118791	0.0288787	-1.16265	0.0112209	0.376146	0.500108	down	448.622	582.205	57.5586	25.9251	463.369	466.284	416.212	553.188	575.817	617.608	95.4684	50.9833	26.2242	31.6261	20.2486	25.9006	FALSE	FALSE
ENST00000424999.1	ENSG00000143398.20	PIP5K1A	protein_coding	278.578	-1.5388	0.474679	-3.24177	0.00118791	0.0288787	-1.16265	0.0112209	0.376146	0.500108	down	448.622	582.205	57.5586	25.9251	463.369	466.284	416.212	553.188	575.817	617.608	95.4684	50.9833	26.2242	31.6261	20.2486	25.9006	FALSE	FALSE
ENST00000541507.5	ENSG00000003056.8	M6PR	protein_coding	198.294	-0.996298	0.307208	-3.24308	0.00118247	0.0288787	-1.15323	0.00048356	-0.156932	0.562559	non_sig	390.208	350.415	36.2251	16.3294	387.528	371.446	411.649	400.468	315.474	335.302	27.7166	32.4439	48.5148	18.9757	16.1989	13.8137	FALSE	FALSE
ENST00000437176.5	ENSG00000140044.13	JDP2	protein_coding	19.9375	-4.63933	1.43033	-3.24355	0.0011805	0.0288787	-3.48285	0.0340509	1.15648	0.262525	down	22.8539	50.8849	5.48174	0.529333	27.7467	32.6003	8.21472	58.8258	37.7752	56.0536	10.2654	6.1798	0	0	1.01243	0.57557	FALSE	FALSE
ENST00000420488.5	ENSG00000171552.13	BCL2L1	protein_coding	623.662	0.694114	0.214112	3.24182	0.0011877	0.0288787	1.12021	4.39967e-07	0.426101	0.000102766	non_sig	1012.79	1360.56	36.804	84.4867	1032.18	995.792	1010.41	1290.77	1424.23	1366.69	53.3802	21.6293	35.4027	70.3681	96.1809	86.9111	FALSE	FALSE
ENST00000336032.4	ENSG00000146278.11	PNRC1	protein_coding	184.263	-0.927353	0.286156	-3.24073	0.00119225	0.0289515	-0.286443	0.423266	0.64091	0.000619239	non_sig	257.928	402.01	42.6215	34.4921	302.438	256.851	214.495	376.711	423.695	405.624	43.1148	40.1687	44.5811	41.9046	25.3108	36.2609	FALSE	FALSE
ENST00000520931.5	ENSG00000145901.16	TNIP1	protein_coding	292.93	-1.29131	0.398549	-3.24003	0.00119516	0.0289898	-1.07233	0.0310773	0.218978	0.157965	down	531.35	618.703	14.379	7.28827	537.36	536.424	520.266	660.659	567.649	627.8	10.2654	9.2697	23.6018	2.37196	13.1616	6.33127	FALSE	FALSE
ENST00000508029.5	ENSG00000165671.21	NSD1	protein_coding	84.5343	1.77747	0.549113	3.23699	0.00120798	0.0292349	1.60785	0.0134291	-0.169625	0.700304	up	168.774	149.946	4.9736	14.4428	176.654	146.208	183.462	124.439	164.373	161.027	4.10617	10.8146	0	10.2785	19.2362	13.8137	FALSE	FALSE
ENST00000535752.5	ENSG00000151491.14	EPS8	protein_coding	148.398	-2.08167	0.643081	-3.23703	0.00120782	0.0292349	-2.13371	0.0063521	-0.0520427	0.914058	down	296.896	286.26	8.54123	1.89556	258.044	289.452	343.193	257.928	322.621	278.23	10.2654	6.1798	9.17847	2.37196	1.01243	2.30228	FALSE	FALSE
ENST00000547860.1	ENSG00000111145.8	ELK3	protein_coding	366.725	-0.6661	0.2058	-3.23663	0.00120949	0.0292389	-0.363483	0.15172	0.302616	0.00674179	non_sig	612.53	755.417	54.4827	44.4708	601.177	631.261	605.151	764.735	750.4	751.118	69.8048	55.6182	38.0251	41.9046	54.6712	36.8365	FALSE	FALSE
ENST00000617887.4	ENSG00000164484.12	TMEM200A	protein_coding	193.799	-1.22716	0.379214	-3.23608	0.00121186	0.0292633	-0.914549	0.0560215	0.312616	0.0280089	down	335.393	416.576	15.2022	8.02578	316.312	345.761	344.105	427.618	381.836	440.275	13.345	13.9045	18.3569	4.74392	10.1243	9.20912	FALSE	FALSE
ENST00000428691.5	ENSG00000176407.18	KCMF1	protein_coding	138.008	2.37912	0.735329	3.23545	0.00121453	0.029295	2.3914	0.00757806	0.0122808	0.983817	up	268.287	270.41	1.90068	11.4334	231.222	269.694	303.945	230.778	313.432	267.019	3.07963	0	2.62242	14.2317	13.1616	6.90684	FALSE	FALSE
ENST00000647087.1	ENSG00000151491.14	EPS8	protein_coding	148.474	-2.08017	0.643465	-3.23276	0.00122599	0.0295038	-2.1337	0.00636985	-0.0535316	0.910882	down	297.2	286.26	8.54123	1.89556	258.044	289.452	344.105	257.928	322.621	278.23	10.2654	6.1798	9.17847	2.37196	1.01243	2.30228	FALSE	FALSE
ENST00000547736.1	ENSG00000110871.15	COQ5	protein_coding	133.814	-0.881519	0.272708	-3.23246	0.00122728	0.0295038	-0.73807	0.0149191	0.143449	0.580824	non_sig	223.799	247.284	39.4298	24.7436	224.748	232.154	214.495	262.453	224.609	254.789	49.274	40.1687	28.8466	25.3009	29.3605	19.5694	FALSE	FALSE
ENST00000216513.5	ENSG00000100625.9	SIX4	protein_coding	23.8535	-1.96559	0.607988	-3.23294	0.00122522	0.0295038	-1.75729	0.00893726	0.208296	0.761548	down	37.1263	43.0391	11.8345	3.41409	44.3946	28.6488	38.3354	47.5131	40.8381	40.7662	10.2654	10.8146	14.4233	0	5.06215	5.18013	FALSE	FALSE
ENST00000418438.1	ENSG00000106628.10	POLD2	protein_coding	278.399	-0.695929	0.215329	-3.23194	0.00122954	0.0295254	-0.745912	0.000544797	-0.049983	0.877601	non_sig	492.269	475.575	89.898	55.8532	485.566	491.969	499.272	484.181	478.826	463.716	110.867	61.798	97.0295	54.555	65.808	47.1967	FALSE	FALSE
ENST00000514537.5	ENSG00000080822.17	CLDND1	protein_coding	76.3425	-1.52508	0.472184	-3.22984	0.00123861	0.0297102	-1.40261	0.00448456	0.122464	0.856409	down	130.74	142.26	23.8791	8.49081	107.287	158.062	126.872	149.327	137.829	139.624	14.3716	23.1742	34.0915	12.6504	3.03729	9.78469	FALSE	FALSE
ENST00000359451.6	ENSG00000112290.13	WASF1	protein_coding	54.2618	1.65567	0.512756	3.22897	0.00124239	0.0297677	1.56582	0.0100939	-0.089853	0.850735	up	101.268	95.0734	5.17694	15.5291	106.362	99.7768	97.6639	89.3699	98.0114	97.8389	4.10617	6.1798	5.24484	9.48783	23.2859	13.8137	FALSE	FALSE
ENST00000551800.5	ENSG00000135446.17	CDK4	protein_coding	15725.4	0.447191	0.13851	3.22858	0.00124409	0.0297754	-2.47974	7.52543e-120	-2.92693	1.42012e-225	non_sig	54193.4	7126.28	1340.75	241.35	54886.6	54412.9	53280.7	7310.23	7046.61	7021.98	1542.89	1273.04	1206.31	216.639	262.219	245.193	FALSE	FALSE
ENST00000368705.2	ENSG00000188643.11	S100A16	protein_coding	1456.18	-0.629197	0.194933	-3.22776	0.00124762	0.029827	-0.298529	0.25161	0.330668	1.00267e-05	non_sig	2538.28	3192.66	50.9085	42.8716	2523.1	2561.6	2530.13	3358.73	3097.57	3121.67	56.4598	55.6182	40.6475	49.8111	46.5718	32.2319	FALSE	FALSE
ENST00000555211.5	ENSG00000151327.12	FAM177A1	protein_coding	91.4454	-2.04726	0.634392	-3.22712	0.00125042	0.0298608	-1.33997	0.101206	0.707291	0.00104043	down	135.014	220.718	7.33518	2.7139	142.433	116.571	146.039	229.647	219.505	213.004	0	15.4495	6.55605	3.95326	3.03729	1.15114	FALSE	FALSE
ENST00000453448.1	ENSG00000176407.18	KCMF1	protein_coding	135.847	2.38374	0.739122	3.2251	0.00125928	0.0300392	2.39314	0.00772374	0.0093919	0.987575	up	264.249	265.803	1.90068	11.4334	223.823	267.718	301.206	225.122	307.307	264.98	3.07963	0	2.62242	14.2317	13.1616	6.90684	FALSE	FALSE
ENST00000331450.9	ENSG00000168904.15	LRRC28	protein_coding	16.975	3.19194	0.989829	3.22474	0.00126088	0.0300442	2.93823	0.0120686	-0.253711	0.767807	up	31.0008	26.013	1.21632	9.66985	35.1458	28.6488	29.2079	26.0191	24.5028	27.5172	1.02654	0	2.62242	16.6037	6.07458	6.33127	FALSE	FALSE
ENST00000346403.10	ENSG00000128739.23	SNRPN	protein_coding	499.552	0.579283	0.179682	3.22393	0.00126445	0.0300961	0.232606	0.305007	-0.346677	0.000739867	non_sig	1033.13	811.922	69.8712	83.2786	1005.35	1082.73	1011.32	765.866	876.998	792.903	84.1764	66.4328	59.0045	86.9718	79.982	82.8821	FALSE	FALSE
ENST00000517366.1	ENSG00000168575.10	SLC20A2	protein_coding	258.352	-1.33786	0.415086	-3.22309	0.00126816	0.030151	-1.40981	0.0052792	-0.0719452	0.760683	down	518.918	493.319	15.1377	6.03329	528.111	515.678	512.964	454.768	532.937	492.252	14.3716	23.1742	7.86726	5.53457	9.11187	3.45342	FALSE	FALSE
ENST00000396472.5	ENSG00000151327.12	FAM177A1	protein_coding	91.6076	-2.0464	0.634979	-3.22278	0.00126955	0.030151	-1.34015	0.101306	0.70625	0.00115382	down	135.323	221.059	7.33518	2.7139	143.358	116.571	146.039	229.647	220.526	213.004	0	15.4495	6.55605	3.95326	3.03729	1.15114	FALSE	FALSE
ENST00000456404.5	ENSG00000171552.13	BCL2L1	protein_coding	629.682	0.739502	0.2295	3.22223	0.00127199	0.0301759	1.16617	4.62372e-07	0.426668	0.00147205	non_sig	1021.33	1372.64	37.1462	87.6095	1037.72	1007.65	1018.63	1306.61	1433.42	1377.9	54.4067	21.6293	35.4027	70.3681	99.2182	93.2423	FALSE	FALSE
ENST00000392168.6	ENSG00000120438.12	TCP1	protein_coding	1610.27	0.697545	0.216638	3.21987	0.00128251	0.030392	0.564202	0.00610543	-0.133343	0.644409	non_sig	3135.21	2858.36	181.029	266.472	3116.87	3095.06	3193.7	2765.94	2871.94	2937.21	202.229	216.293	124.565	262.497	235.896	301.023	FALSE	FALSE
ENST00000359644.7	ENSG00000017260.20	ATP2C1	protein_coding	79.6947	-1.34685	0.418789	-3.21605	0.00129968	0.0307654	-1.02531	0.0339824	0.321538	0.28592	down	130.267	162.472	17.0485	8.99197	125.785	148.183	116.832	143.671	164.373	179.371	22.5839	15.4495	13.1121	4.74392	14.174	8.05798	FALSE	FALSE
ENST00000407230.5	ENSG00000084676.15	NCOA1	protein_coding	94.3898	1.57227	0.489439	3.21239	0.00131636	0.0310921	1.32201	0.0247549	-0.250264	0.401086	up	193.928	162.752	5.84432	15.0349	193.302	211.408	177.073	141.408	190.918	155.931	7.18579	7.72475	2.62242	17.3944	16.1989	11.5114	FALSE	FALSE
ENST00000344746.8	ENSG00000147403.17	RPL10	protein_coding	101.026	-0.959569	0.298687	-3.21262	0.0013153	0.0310921	-0.93788	0.00593358	0.021689	0.956204	non_sig	178.823	181.536	28.4019	15.3447	185.903	168.929	181.637	175.346	185.813	183.448	30.7963	21.6293	32.7803	18.185	15.1865	12.6625	FALSE	FALSE
ENST00000541996.5	ENSG00000198492.16	YTHDF2	protein_coding	206.751	0.921879	0.287242	3.20942	0.00133005	0.031381	0.767585	0.0128162	-0.154294	0.616066	non_sig	389.644	350.042	32.6709	54.6469	377.354	410.962	380.615	347.298	358.354	344.475	22.5839	47.8934	27.5354	60.8802	62.7707	40.2899	FALSE	FALSE
ENST00000361731.4	ENSG00000198818.10	SFT2D1	protein_coding	101.831	-1.89845	0.592169	-3.20593	0.00134628	0.0315994	-1.58513	0.0344931	0.313317	0.0806509	down	176.999	219.955	7.51469	2.85729	175.729	182.759	172.509	227.384	203.169	229.31	7.18579	6.1798	9.17847	5.53457	3.03729	0	FALSE	FALSE
ENST00000433715.5	ENSG00000106628.10	POLD2	protein_coding	277.974	-0.69234	0.215942	-3.20614	0.00134529	0.0315994	-0.745674	0.000564904	-0.0533335	0.869904	non_sig	491.965	474.178	89.898	55.8532	485.566	491.969	498.36	483.05	478.826	460.658	110.867	61.798	97.0295	54.555	65.808	47.1967	FALSE	FALSE
ENST00000532245.5	ENSG00000198561.15	CTNND1	protein_coding	282.28	-0.66713	0.208097	-3.20586	0.00134661	0.0315994	-0.303272	0.255474	0.363858	0.000617491	non_sig	452.823	583.232	51.8134	41.251	447.646	430.72	480.105	605.227	554.377	590.091	44.1413	50.9833	60.3157	44.2765	37.4599	42.0166	FALSE	FALSE
ENST00000546072.5	ENSG00000111790.14	FGFR1OP2	protein_coding	142.615	-1.58755	0.495061	-3.20678	0.0013423	0.0315994	-1.46962	0.017051	0.117928	0.614346	down	266.884	289.563	9.83204	4.1795	252.495	270.682	277.475	286.21	307.307	275.172	14.3716	4.63485	10.4897	6.32522	5.06215	1.15114	FALSE	FALSE
ENST00000456173.6	ENSG00000049759.19	NEDD4L	protein_coding	161.586	-0.768526	0.239645	-3.20693	0.00134158	0.0315994	-0.561733	0.033613	0.206793	0.302144	non_sig	257.497	297.385	55.2625	36.2002	249.72	248.948	273.824	307.704	269.531	314.919	44.1413	58.7081	62.9381	41.1139	28.3481	39.1388	FALSE	FALSE
ENST00000327214.5	ENSG00000111790.14	FGFR1OP2	protein_coding	142.529	-1.58598	0.494803	-3.20527	0.00134934	0.0316289	-1.46977	0.0170095	0.116214	0.618985	down	266.884	289.223	9.83204	4.1795	252.495	270.682	277.475	286.21	306.286	275.172	14.3716	4.63485	10.4897	6.32522	5.06215	1.15114	FALSE	FALSE
ENST00000556111.1	ENSG00000139990.18	DCAF5	protein_coding	88.5694	2.24773	0.70179	3.20285	0.00136074	0.0318617	2.60792	0.0021424	0.360189	0.0695112	up	148.686	191	1.99557	12.5964	146.132	151.147	148.778	204.759	184.792	183.448	2.05308	0	3.93363	19.7663	7.08701	10.9358	FALSE	FALSE
ENST00000229395.8	ENSG00000111790.14	FGFR1OP2	protein_coding	142.853	-1.58583	0.495234	-3.20219	0.00136389	0.0318663	-1.46953	0.0170725	0.116306	0.622301	down	267.496	289.903	9.83204	4.1795	253.419	270.682	278.388	286.21	308.327	275.172	14.3716	4.63485	10.4897	6.32522	5.06215	1.15114	FALSE	FALSE
ENST00000544111.5	ENSG00000111790.14	FGFR1OP2	protein_coding	142.853	-1.58583	0.495234	-3.20219	0.00136389	0.0318663	-1.46953	0.0170725	0.116306	0.622301	down	267.496	289.903	9.83204	4.1795	253.419	270.682	278.388	286.21	308.327	275.172	14.3716	4.63485	10.4897	6.32522	5.06215	1.15114	FALSE	FALSE
ENST00000530886.5	ENSG00000009307.16	CSDE1	protein_coding	1950.66	-0.483856	0.151239	-3.19927	0.00137775	0.0321554	-0.585541	2.14679e-05	-0.101686	0.588912	non_sig	3709.71	3457.04	381.571	254.319	3652.38	3605.8	3870.96	3261.44	3503.91	3605.77	423.962	335.254	385.496	285.426	215.648	261.884	FALSE	FALSE
ENST00000346169.7	ENSG00000114867.22	EIF4G1	protein_coding	439.088	-0.661606	0.206844	-3.19857	0.0013811	0.0321989	-0.666146	0.000772503	-0.00454024	0.990183	non_sig	758.95	756.464	147.156	93.7809	761.183	762.65	753.016	734.191	778.986	756.214	171.432	103.512	166.524	109.11	83.0193	89.2133	FALSE	FALSE
ENST00000424207.5	ENSG00000115380.20	EFEMP1	protein_coding	331.043	-1.44943	0.453219	-3.19807	0.0013835	0.03222	-1.51609	0.00714317	-0.06666	0.696711	down	669.394	639.342	11.8141	3.62227	662.22	691.522	654.439	667.446	622.781	627.8	14.3716	9.2697	11.8009	2.37196	1.01243	7.48241	FALSE	FALSE
ENST00000439267.1	ENSG00000171552.13	BCL2L1	protein_coding	620.019	0.689602	0.215791	3.1957	0.00139491	0.0324508	1.10787	7.28934e-07	0.418269	0.000199674	non_sig	1010.01	1349.5	36.804	83.7677	1027.55	994.804	1007.67	1285.12	1407.89	1355.48	53.3802	21.6293	35.4027	68.7868	96.1809	86.3355	FALSE	FALSE
ENST00000522655.5	ENSG00000165156.15	ZHX1	protein_coding	85.5578	-1.15582	0.361797	-3.19466	0.00139994	0.0325328	-0.873028	0.0375102	0.282793	0.26707	down	139.636	169.852	21.4836	11.2599	123.01	146.208	149.69	171.952	149.059	188.544	20.5308	21.6293	22.2906	10.2785	9.11187	14.3892	FALSE	FALSE
ENST00000457172.5	ENSG00000163512.14	AZI2	protein_coding	161.118	-0.915096	0.286758	-3.19118	0.00141692	0.0326944	-0.899114	0.00593358	0.0159821	0.967876	non_sig	295.084	298.322	33.0472	18.019	284.866	297.355	303.032	294.129	314.453	286.383	22.5839	29.354	47.2036	17.3944	22.2735	14.3892	FALSE	FALSE
ENST00000426130.6	ENSG00000162144.10	CYB561A3	protein_coding	160.449	-1.14715	0.359417	-3.1917	0.00141438	0.0326944	-1.50514	0.00029181	-0.357987	0.00693605	down	345.03	269.232	20.3349	7.19851	341.284	361.567	332.24	278.291	263.406	266	28.7432	13.9045	18.3569	9.48783	4.04972	8.05798	FALSE	FALSE
ENST00000560355.1	ENSG00000166147.14	FBN1	protein_coding	430.319	-1.10961	0.347612	-3.19211	0.00141239	0.0326944	-1.15406	0.00603724	-0.0444504	0.861237	down	859.051	833.33	19.0611	9.83354	861.996	865.391	849.767	891.437	763.672	844.88	23.6105	13.9045	19.6682	8.69718	16.1989	4.60456	FALSE	FALSE
ENST00000645471.1	ENSG00000167460.17	TPM4	protein_coding	453.055	-2.9643	0.928937	-3.19107	0.00141748	0.0326944	-2.96539	0.0118477	-0.00109215	0.997963	down	903.401	902.709	5.53267	0.57557	843.498	913.797	952.907	902.749	837.181	968.198	7.18579	1.54495	7.86726	0	0	1.72671	FALSE	FALSE
ENST00000659595.1	ENSG00000167460.17	TPM4	protein_coding	453.055	-2.9643	0.928937	-3.19107	0.00141748	0.0326944	-2.96539	0.0118477	-0.00109215	0.997963	down	903.401	902.709	5.53267	0.57557	843.498	913.797	952.907	902.749	837.181	968.198	7.18579	1.54495	7.86726	0	0	1.72671	FALSE	FALSE
ENST00000647037.1	ENSG00000167460.17	TPM4	protein_coding	452.726	-2.9652	0.92884	-3.19237	0.00141109	0.0326944	-2.96539	0.0118477	-0.000189072	0.999666	down	902.463	902.332	5.53267	0.57557	843.498	912.81	951.082	901.618	837.181	968.198	7.18579	1.54495	7.86726	0	0	1.72671	FALSE	FALSE
ENST00000643579.2	ENSG00000167460.17	TPM4	protein_coding	452.48	-2.9646	0.928805	-3.19184	0.0014137	0.0326944	-2.96539	0.0118477	-0.000794116	0.99883	down	902.159	901.652	5.53267	0.57557	843.498	912.81	950.169	901.618	836.16	967.179	7.18579	1.54495	7.86726	0	0	1.72671	FALSE	FALSE
ENST00000316623.10	ENSG00000166147.14	FBN1	protein_coding	429.726	-1.10788	0.347222	-3.19071	0.00141924	0.0327	-1.1543	0.00599267	-0.0464147	0.852274	down	858.418	831.594	19.0611	9.83354	861.996	864.403	848.854	890.305	763.672	840.803	23.6105	13.9045	19.6682	8.69718	16.1989	4.60456	FALSE	FALSE
ENST00000479961.1	ENSG00000259332.3	ST20-MTHFS	protein_coding	41.7776	-1.52508	0.478073	-3.19007	0.0014224	0.0327349	-1.40531	0.0125897	0.119777	0.782493	down	71.5508	77.738	13.0203	4.80131	69.3666	74.0917	71.1942	79.1885	75.5504	78.475	10.2654	16.9944	11.8009	6.32522	4.04972	4.02899	FALSE	FALSE
ENST00000215956.10	ENSG00000100138.15	SNU13	protein_coding	77.1758	-1.76896	0.554569	-3.18979	0.00142378	0.0327349	-1.50673	0.026563	0.262223	0.363874	down	134.754	161.601	9.20203	3.14608	131.334	144.232	128.697	168.558	173.562	142.682	6.15925	3.0899	18.3569	2.37196	3.03729	4.02899	FALSE	FALSE
ENST00000563902.2	ENSG00000196123.13	KIAA0895L	protein_coding	122.234	-1.80899	0.567251	-3.18905	0.00142741	0.0327835	-1.75232	0.0122331	0.0566746	0.884611	down	233.494	242.971	9.78138	2.69067	242.321	203.505	254.656	234.172	256.259	238.482	4.10617	10.8146	14.4233	1.58131	3.03729	3.45342	FALSE	FALSE
ENST00000371926.8	ENSG00000138134.12	STAMBPL1	protein_coding	215.461	-0.931305	0.29234	-3.1857	0.00144407	0.0329906	-0.35079	0.349095	0.580515	0.000376309	non_sig	323.241	483.62	30.7192	24.2647	302.438	336.87	330.414	543.007	456.366	451.486	36.9555	35.5338	19.6682	17.3944	28.3481	27.0518	FALSE	FALSE
ENST00000526682.5	ENSG00000135362.14	PRR5L	protein_coding	104.774	-0.975105	0.306012	-3.18649	0.00144009	0.0329906	-0.519008	0.181475	0.456097	0.00217454	non_sig	160.138	219.367	23.0421	16.549	157.231	168.929	154.254	209.284	221.547	227.272	22.5839	21.6293	24.913	18.185	18.2237	13.2381	FALSE	FALSE
ENST00000455220.6	ENSG00000137500.9	CCDC90B	protein_coding	41.2301	-3.09523	0.971384	-3.18642	0.00144046	0.0329906	-3.1871	0.00708465	-0.0918628	0.896082	down	81.1284	75.9794	7.23687	0.57557	74.916	90.8858	77.5835	66.7446	94.9485	66.2451	4.10617	12.3596	5.24484	0	0	1.72671	FALSE	FALSE
ENST00000428670.7	ENSG00000070961.15	ATP2B1	protein_coding	628.15	0.623334	0.195654	3.18589	0.00144309	0.0329906	-0.193448	0.437483	-0.816782	5.09169e-13	non_sig	1501.15	852.065	85.2569	74.1301	1480.75	1483.81	1538.89	819.036	873.935	863.225	74.9376	77.2475	103.586	94.8783	60.7458	66.7661	FALSE	FALSE
ENST00000447360.6	ENSG00000168904.15	LRRC28	protein_coding	18.579	3.10504	0.97454	3.18616	0.00144174	0.0329906	2.93707	0.0113677	-0.167976	0.852843	up	33.5641	29.8657	1.21632	9.66985	36.0706	33.5882	31.0334	29.4129	30.6286	29.5555	1.02654	0	2.62242	16.6037	6.07458	6.33127	FALSE	FALSE
ENST00000366736.5	ENSG00000162910.19	MRPL55	protein_coding	103.49	-2.37717	0.746639	-3.18383	0.0014534	0.0329972	-2.66723	0.00354467	-0.290057	0.147051	down	222.531	182.083	7.95176	1.39614	230.297	229.19	208.106	192.315	162.331	191.601	7.18579	6.1798	10.4897	0	3.03729	1.15114	FALSE	FALSE
ENST00000341012.11	ENSG00000130714.17	POMT1	protein_coding	46.2922	2.0371	0.639831	3.18381	0.00145351	0.0329972	1.96631	0.011164	-0.0707894	0.897374	up	87.5323	83.3313	2.49015	11.8149	89.7142	88.91	83.9727	83.7136	89.8438	76.4367	6.15925	0	1.31121	15.8131	12.1492	7.48241	FALSE	FALSE
ENST00000588494.5	ENSG00000049759.19	NEDD4L	protein_coding	162.496	-0.770276	0.241914	-3.18409	0.00145212	0.0329972	-0.562363	0.0345896	0.207912	0.309634	non_sig	259.098	299.423	55.2625	36.2002	250.645	251.912	274.737	307.704	269.531	321.034	44.1413	58.7081	62.9381	41.1139	28.3481	39.1388	FALSE	FALSE
ENST00000269886.7	ENSG00000141985.9	SH3GL1	protein_coding	129.239	-0.924465	0.290309	-3.18441	0.00145048	0.0329972	-1.16885	0.000164344	-0.244389	0.234201	non_sig	249.873	211.041	38.1933	17.8482	234.922	262.779	251.918	225.122	192.96	215.042	39.0086	40.1687	35.4027	21.3476	21.261	10.9358	FALSE	FALSE
ENST00000417295.6	ENSG00000141985.9	SH3GL1	protein_coding	129.239	-0.924465	0.290309	-3.18441	0.00145048	0.0329972	-1.16885	0.000164344	-0.244389	0.234201	non_sig	249.873	211.041	38.1933	17.8482	234.922	262.779	251.918	225.122	192.96	215.042	39.0086	40.1687	35.4027	21.3476	21.261	10.9358	FALSE	FALSE
ENST00000674238.1	ENSG00000130119.17	GNL3L	protein_coding	68.8392	-1.14111	0.358312	-3.18467	0.00144919	0.0329972	-0.943473	0.0125641	0.197633	0.623159	down	105.382	120.961	31.9355	17.0783	103.587	118.547	94.0129	142.539	116.389	103.954	37.982	35.5338	22.2906	18.185	19.2362	13.8137	FALSE	FALSE
ENST00000367987.1	ENSG00000158882.15	TOMM40L	protein_coding	9.82444	-3.08206	0.968929	-3.18089	0.00146823	0.0332962	-2.32001	0.0428495	0.762045	0.222095	down	12.1688	20.6551	5.27182	1.20206	12.0235	9.87889	14.6039	18.1002	23.4819	20.3831	3.07963	6.1798	6.55605	1.58131	2.02486	0	FALSE	FALSE
ENST00000656437.1	ENSG00000142599.19	RERE	protein_coding	13.9214	-2.63175	0.827493	-3.18039	0.00147078	0.0333193	-3.03995	0.000531829	-0.408201	0.610298	down	23.8543	18.0055	12.3834	1.44238	24.0471	24.6972	22.8187	20.3628	12.2514	21.4023	8.21234	9.2697	19.6682	0	2.02486	2.30228	FALSE	FALSE
ENST00000357086.10	ENSG00000150995.19	ITPR1	protein_coding	30.9345	4.07174	1.28088	3.17886	0.00147853	0.0333549	5.1293	0.000689144	1.05756	0.00954038	up	37.5964	78.0807	0	8.06086	25.8969	50.3823	36.5099	79.1885	80.6552	74.3984	0	0	0	12.6504	4.04972	7.48241	FALSE	FALSE
ENST00000302640.12	ENSG00000150995.19	ITPR1	protein_coding	30.9345	4.07174	1.28088	3.17886	0.00147853	0.0333549	5.1293	0.000689144	1.05756	0.00954038	up	37.5964	78.0807	0	8.06086	25.8969	50.3823	36.5099	79.1885	80.6552	74.3984	0	0	0	12.6504	4.04972	7.48241	FALSE	FALSE
ENST00000467056.6	ENSG00000150995.19	ITPR1	protein_coding	30.9345	4.07174	1.28088	3.17886	0.00147853	0.0333549	5.1293	0.000689144	1.05756	0.00954038	up	37.5964	78.0807	0	8.06086	25.8969	50.3823	36.5099	79.1885	80.6552	74.3984	0	0	0	12.6504	4.04972	7.48241	FALSE	FALSE
ENST00000469000.5	ENSG00000164091.12	WDR82	protein_coding	380.868	-0.548207	0.172406	-3.17974	0.00147406	0.0333549	-0.517744	0.00400539	0.0304634	0.908785	non_sig	654.481	668.468	117.561	82.9635	652.046	645.092	666.305	662.921	723.855	618.628	131.397	101.967	119.32	71.1587	89.0939	88.6378	FALSE	FALSE
ENST00000358432.8	ENSG00000142627.13	EPHA2	protein_coding	38.5353	-3.57113	1.12436	-3.17615	0.00149246	0.0335291	-3.65438	0.0088849	-0.0832429	0.895473	down	75.6011	71.508	6.50512	0.527102	73.0662	65.2007	88.5364	75.7947	70.4457	68.2834	3.07963	4.63485	11.8009	1.58131	0	0	FALSE	FALSE
ENST00000529208.5	ENSG00000079819.19	EPB41L2	protein_coding	44.2049	-2.22485	0.70029	-3.17703	0.0014879	0.0335291	-1.8375	0.0363682	0.387343	0.147485	down	73.4006	96.0091	5.77996	1.62977	74.916	74.0917	71.1942	97.2888	88.8228	101.916	9.23888	1.54495	6.55605	3.16261	0	1.72671	FALSE	FALSE
ENST00000380181.7	ENSG00000057608.17	GDI2	protein_coding	592.532	-1.08914	0.342891	-3.17634	0.00149147	0.0335291	-1.13503	0.0065299	-0.0458869	0.841134	down	1190.01	1152.49	19.4915	8.13234	1118.19	1250.67	1201.17	1136.92	1127.13	1193.43	16.4247	9.2697	32.7803	8.69718	3.03729	12.6625	FALSE	FALSE
ENST00000546786.5	ENSG00000161800.13	RACGAP1	protein_coding	164.373	0.791411	0.24913	3.1767	0.0014896	0.0335291	0.244358	0.389302	-0.547053	0.00498937	non_sig	291.777	199.735	75.5155	90.4655	293.19	285.5	296.643	201.365	210.316	187.525	102.654	64.8879	59.0045	94.8783	76.9447	99.5736	FALSE	FALSE
ENST00000558172.5	ENSG00000168904.15	LRRC28	protein_coding	18.5019	3.09156	0.973791	3.17477	0.00149957	0.0336539	2.93698	0.0113471	-0.154577	0.866354	up	33.2558	29.8657	1.21632	9.66985	35.1458	33.5882	31.0334	29.4129	30.6286	29.5555	1.02654	0	2.62242	16.6037	6.07458	6.33127	FALSE	FALSE
ENST00000550078.2	ENSG00000257315.3	ZBED6	protein_coding	420.569	0.867785	0.273556	3.17224	0.00151268	0.0338946	0.809145	0.00263746	-0.05864	0.898589	non_sig	778.766	747.805	56.1666	99.54	741.76	767.59	826.948	760.21	768.777	714.428	71.8579	49.4384	47.2036	130.458	74.9199	93.2423	FALSE	FALSE
ENST00000503872.1	ENSG00000164040.18	PGRMC2	protein_coding	508.199	0.421424	0.132893	3.17115	0.00151835	0.0338946	0.0949186	0.588081	-0.326506	0.000129473	non_sig	944.175	752.857	161.389	174.374	965.583	904.906	962.035	727.403	803.489	727.677	170.406	149.86	163.901	167.618	186.287	169.218	FALSE	FALSE
ENST00000536194.1	ENSG00000067182.8	TNFRSF1A	protein_coding	1034.72	-0.709544	0.223693	-3.17195	0.00151418	0.0338946	0.163985	0.578168	0.873528	7.73549e-11	non_sig	1411.2	2585.38	67.3713	74.9371	1384.56	1480.85	1368.21	2622.27	2528.9	2604.96	60.566	60.253	81.295	99.6222	56.6961	68.4928	FALSE	FALSE
ENST00000558879.5	ENSG00000168904.15	LRRC28	protein_coding	18.6733	3.08738	0.973939	3.17	0.00152441	0.0338946	2.93702	0.0113497	-0.150359	0.869954	up	33.5641	30.2427	1.21632	9.66985	36.0706	33.5882	31.0334	30.5441	30.6286	29.5555	1.02654	0	2.62242	16.6037	6.07458	6.33127	FALSE	FALSE
ENST00000559433.5	ENSG00000168904.15	LRRC28	protein_coding	18.6733	3.08738	0.973939	3.17	0.00152441	0.0338946	2.93702	0.0113497	-0.150359	0.869954	up	33.5641	30.2427	1.21632	9.66985	36.0706	33.5882	31.0334	30.5441	30.6286	29.5555	1.02654	0	2.62242	16.6037	6.07458	6.33127	FALSE	FALSE
ENST00000558471.5	ENSG00000168904.15	LRRC28	protein_coding	18.6733	3.08738	0.973939	3.17	0.00152441	0.0338946	2.93702	0.0113497	-0.150359	0.869954	up	33.5641	30.2427	1.21632	9.66985	36.0706	33.5882	31.0334	30.5441	30.6286	29.5555	1.02654	0	2.62242	16.6037	6.07458	6.33127	FALSE	FALSE
ENST00000301981.8	ENSG00000168904.15	LRRC28	protein_coding	18.6733	3.08738	0.973939	3.17	0.00152441	0.0338946	2.93702	0.0113497	-0.150359	0.869954	up	33.5641	30.2427	1.21632	9.66985	36.0706	33.5882	31.0334	30.5441	30.6286	29.5555	1.02654	0	2.62242	16.6037	6.07458	6.33127	FALSE	FALSE
ENST00000561253.5	ENSG00000168904.15	LRRC28	protein_coding	18.6733	3.08738	0.973939	3.17	0.00152441	0.0338946	2.93702	0.0113497	-0.150359	0.869954	up	33.5641	30.2427	1.21632	9.66985	36.0706	33.5882	31.0334	30.5441	30.6286	29.5555	1.02654	0	2.62242	16.6037	6.07458	6.33127	FALSE	FALSE
ENST00000380492.8	ENSG00000130150.12	MOSPD2	protein_coding	24.6745	-2.00978	0.633761	-3.17119	0.00151814	0.0338946	-1.47269	0.0438552	0.537085	0.239667	down	35.2054	51.161	8.82247	3.50901	39.7702	25.6851	40.1608	46.3819	51.0476	56.0536	10.2654	3.0899	13.1121	3.16261	5.06215	2.30228	FALSE	FALSE
ENST00000620753.4	ENSG00000149547.15	EI24	protein_coding	158.834	1.98432	0.626134	3.16916	0.00152882	0.0339578	1.63156	0.0403587	-0.352752	0.0675849	up	349.322	273.82	2.75785	9.43622	340.359	326.991	380.615	294.129	242.987	284.344	4.10617	1.54495	2.62242	13.4411	9.11187	5.7557	FALSE	FALSE
ENST00000420747.1	ENSG00000003436.16	TFPI	protein_coding	414.121	-1.4196	0.448081	-3.16817	0.00153401	0.034038	-1.34282	0.000978188	0.0767787	0.928936	down	737.688	777.881	101.098	39.8158	788.005	699.426	725.633	579.208	845.348	909.087	155.008	78.7924	69.4941	48.2298	26.3232	44.8945	FALSE	FALSE
ENST00000508448.5	ENSG00000109133.13	TMEM33	protein_coding	134.255	-1.06243	0.335378	-3.16787	0.00153562	0.0340385	-0.982306	0.0107616	0.0801276	0.824707	down	242.072	255.891	26.0066	13.0489	246.945	241.045	238.227	254.535	285.867	227.272	22.5839	37.0788	18.3569	8.69718	17.2113	13.2381	FALSE	FALSE
ENST00000450656.5	ENSG00000047315.17	POLR2B	protein_coding	103.81	-1.75032	0.552627	-3.16727	0.00153876	0.0340385	-1.66689	0.0123692	0.0834304	0.861506	down	195.453	207.345	9.29665	3.14385	214.574	171.893	199.891	226.253	199.086	196.697	18.4778	1.54495	7.86726	3.95326	2.02486	3.45342	FALSE	FALSE
ENST00000381227.5	ENSG00000047315.17	POLR2B	protein_coding	103.81	-1.75032	0.552627	-3.16727	0.00153876	0.0340385	-1.66689	0.0123692	0.0834304	0.861506	down	195.453	207.345	9.29665	3.14385	214.574	171.893	199.891	226.253	199.086	196.697	18.4778	1.54495	7.86726	3.95326	2.02486	3.45342	FALSE	FALSE
ENST00000506575.1	ENSG00000080822.17	CLDND1	protein_coding	72.5555	-1.46814	0.463852	-3.16511	0.00155023	0.0342573	-1.4004	0.00390723	0.0677424	0.924663	down	125.935	131.917	23.8791	8.49081	103.587	149.171	125.046	134.621	128.64	132.49	14.3716	23.1742	34.0915	12.6504	3.03729	9.78469	FALSE	FALSE
ENST00000541719.5	ENSG00000137497.18	NUMA1	protein_coding	84.6805	-1.28198	0.405477	-3.16166	0.00156872	0.0346304	-1.6879	0.000153402	-0.405919	0.0727308	down	176.921	133.801	21.4462	6.55348	162.78	169.917	198.066	150.458	132.724	118.222	25.6635	21.6293	17.0457	7.11587	5.06215	7.48241	FALSE	FALSE
ENST00000601645.5	ENSG00000099783.12	HNRNPM	protein_coding	60.2987	-4.12249	1.30423	-3.16086	0.00157301	0.0346898	-4.34964	0.00668372	-0.227149	0.725641	down	126.55	107.992	6.46104	0.191857	115.611	135.341	128.697	89.3699	114.347	120.26	0	15.4495	3.93363	0	0	0.57557	FALSE	FALSE
ENST00000487640.5	ENSG00000169764.15	UGP2	protein_coding	306.982	-1.33957	0.424235	-3.15762	0.00159064	0.0348297	-0.856006	0.124577	0.483566	5.8717e-05	down	504.59	705.096	11.7769	6.46547	487.416	521.605	504.749	661.79	683.017	770.482	6.15925	10.8146	18.3569	3.95326	9.11187	6.33127	FALSE	FALSE
ENST00000422605.6	ENSG00000114019.14	AMOTL2	protein_coding	281.292	-0.956062	0.302624	-3.15924	0.00158179	0.0348297	-0.435096	0.275474	0.520966	0.000126479	non_sig	445.36	638.668	23.1471	17.9913	455.045	483.078	397.957	626.721	608.487	680.796	26.6901	13.9045	28.8466	18.185	20.2486	15.5404	FALSE	FALSE
ENST00000369220.8	ENSG00000112237.13	CCNC	protein_coding	101.139	-1.40747	0.445594	-3.15865	0.00158504	0.0348297	-1.53335	0.000451612	-0.125876	0.853703	down	186.134	170.574	35.0086	12.8385	189.602	192.638	176.16	173.084	158.248	180.391	41.0617	15.4495	48.5148	7.90653	20.2486	10.3603	FALSE	FALSE
ENST00000546173.5	ENSG00000111196.10	MAGOHB	protein_coding	47.8572	-2.30484	0.72961	-3.159	0.00158313	0.0348297	-2.4055	0.00613788	-0.100659	0.857349	down	93.7643	87.5896	8.34132	1.73362	83.24	95.8253	102.228	99.5513	86.7809	76.4367	7.18579	13.9045	3.93363	0	4.04972	1.15114	FALSE	FALSE
ENST00000620030.1	ENSG00000186298.12	PPP1CC	protein_coding	134.824	-1.74118	0.551313	-3.15824	0.00158723	0.0348297	-1.87549	0.00535595	-0.134314	0.594564	down	274.991	250.366	11.106	2.83183	252.495	290.439	282.039	242.091	254.217	254.789	5.13271	21.6293	6.55605	4.74392	2.02486	1.72671	FALSE	FALSE
ENST00000594907.5	ENSG00000099783.12	HNRNPM	protein_coding	60.3748	-4.1192	1.30449	-3.15771	0.00159013	0.0348297	-4.34983	0.00668372	-0.230634	0.719782	down	126.854	107.992	6.46104	0.191857	115.611	135.341	129.61	89.3699	114.347	120.26	0	15.4495	3.93363	0	0	0.57557	FALSE	FALSE
ENST00000596984.5	ENSG00000099783.12	HNRNPM	protein_coding	60.3748	-4.1192	1.30449	-3.15771	0.00159013	0.0348297	-4.34983	0.00668372	-0.230634	0.719782	down	126.854	107.992	6.46104	0.191857	115.611	135.341	129.61	89.3699	114.347	120.26	0	15.4495	3.93363	0	0	0.57557	FALSE	FALSE
ENST00000380191.9	ENSG00000057608.17	GDI2	protein_coding	595.349	-1.08065	0.342372	-3.15637	0.00159748	0.0349087	-1.13485	0.00648031	-0.0542044	0.800268	down	1199.12	1154.65	19.4915	8.13234	1127.44	1260.55	1209.39	1140.31	1130.19	1193.43	16.4247	9.2697	32.7803	8.69718	3.03729	12.6625	FALSE	FALSE
ENST00000418688.5	ENSG00000057608.17	GDI2	protein_coding	595.349	-1.08065	0.342372	-3.15637	0.00159748	0.0349087	-1.13485	0.00648031	-0.0542044	0.800268	down	1199.12	1154.65	19.4915	8.13234	1127.44	1260.55	1209.39	1140.31	1130.19	1193.43	16.4247	9.2697	32.7803	8.69718	3.03729	12.6625	FALSE	FALSE
ENST00000565772.5	ENSG00000178761.15	FAM219B	protein_coding	58.319	-2.95771	0.937214	-3.15586	0.00160026	0.0349343	-3.14593	0.00668002	-0.188217	0.596149	down	120.431	105.856	6.12214	0.86681	112.836	122.498	125.959	117.652	91.8857	108.031	10.2654	1.54495	6.55605	0	2.02486	0.57557	FALSE	FALSE
ENST00000513145.1	ENSG00000114019.14	AMOTL2	protein_coding	281.122	-0.954527	0.302587	-3.15455	0.00160744	0.0350202	-0.435106	0.275419	0.519421	0.000132305	non_sig	445.36	637.988	23.1471	17.9913	455.045	483.078	397.957	626.721	607.466	679.777	26.6901	13.9045	28.8466	18.185	20.2486	15.5404	FALSE	FALSE
ENST00000367572.3	ENSG00000118495.20	PLAGL1	protein_coding	53.911	-2.11859	0.671578	-3.15465	0.00160693	0.0350202	-1.73563	0.0384345	0.38296	0.173696	down	89.9424	117.011	6.5017	2.18903	85.0897	100.765	83.9727	105.208	118.43	127.394	6.15925	1.54495	11.8009	0.790653	4.04972	1.72671	FALSE	FALSE
ENST00000619305.1	ENSG00000168275.16	COA6	protein_coding	103.869	-1.76804	0.561443	-3.14911	0.0016377	0.0351895	-1.79761	0.00897704	-0.0295667	0.947925	down	203.218	199.335	9.64911	3.27315	218.274	201.529	189.851	220.597	182.75	194.659	10.2654	10.8146	7.86726	1.58131	7.08701	1.15114	FALSE	FALSE
ENST00000621152.4	ENSG00000163029.16	SMC6	protein_coding	50.3594	-2.06373	0.655225	-3.14964	0.00163469	0.0351895	-1.8874	0.0158963	0.176326	0.740837	down	89.2605	100.771	8.81235	2.59374	102.663	94.8374	70.2815	97.2888	99.0323	105.992	5.13271	10.8146	10.4897	4.74392	3.03729	0	FALSE	FALSE
ENST00000415597.5	ENSG00000071282.12	LMCD1	protein_coding	20.9189	-4.05613	1.28696	-3.15171	0.00162319	0.0351895	-4.69456	0.00246746	-0.638436	0.14367	down	46.368	29.7156	7.32833	0.263551	36.9955	46.4308	55.6775	24.8878	29.6076	34.6513	6.15925	9.2697	6.55605	0.790653	0	0	FALSE	FALSE
ENST00000508532.5	ENSG00000017260.20	ATP2C1	protein_coding	84.1347	-1.28068	0.406223	-3.15265	0.00161796	0.0351895	-1.07903	0.0233487	0.201648	0.513071	down	145.136	166.732	16.2049	8.46487	135.034	157.074	143.301	159.508	165.394	175.295	23.6105	9.2697	15.7345	3.16261	14.174	8.05798	FALSE	FALSE
ENST00000308234.11	ENSG00000174136.13	RGMB	protein_coding	259.414	0.675205	0.214391	3.1494	0.00163605	0.0351895	0.887051	3.06794e-05	0.211847	0.242813	non_sig	408.213	472.264	54.9202	102.26	403.251	418.865	402.521	414.043	522.727	480.022	57.4863	41.7136	65.5605	111.482	91.1187	104.178	FALSE	FALSE
ENST00000392307.2	ENSG00000118495.20	PLAGL1	protein_coding	389.15	1.0719	0.340344	3.14947	0.00163564	0.0351895	1.46942	0.000121917	0.397519	0.00903017	up	651.615	858.078	12.1766	34.7292	640.948	653.983	659.916	794.148	943.36	836.727	11.292	10.8146	14.4233	24.5102	48.5967	31.0808	FALSE	FALSE
ENST00000257745.8	ENSG00000005483.21	KMT2E	protein_coding	192.783	-0.736582	0.233923	-3.14882	0.00163933	0.0351895	-0.872739	0.000480728	-0.136158	0.495582	non_sig	360.429	328.095	53.7069	28.9001	355.157	366.507	359.622	341.642	326.705	315.938	65.6987	58.7081	36.7139	33.2074	21.261	32.2319	FALSE	FALSE
ENST00000432627.5	ENSG00000136273.13	HUS1	protein_coding	32.2944	-1.66026	0.527319	-3.1485	0.0016411	0.0351895	-1.53586	0.00995013	0.1244	0.840204	down	53.8643	58.5241	12.6882	4.1009	53.6435	63.2249	44.7246	53.1694	59.2152	63.1877	14.3716	9.2697	14.4233	5.53457	1.01243	5.7557	FALSE	FALSE
ENST00000648560.1	ENSG00000119979.18	DENND10	protein_coding	95.7693	1.35542	0.430499	3.14848	0.00164122	0.0351895	1.31244	0.00820782	-0.0429753	0.934778	up	179.882	174.398	8.49372	20.3032	158.156	203.505	177.986	165.165	173.562	184.467	10.2654	13.9045	1.31121	25.3009	13.1616	22.4472	FALSE	FALSE
ENST00000322247.7	ENSG00000177150.13	FAM210A	protein_coding	71.5014	-1.73826	0.551911	-3.14953	0.00163531	0.0351895	-1.61507	0.00738666	0.123195	0.866528	down	127.25	138.392	15.0835	5.27994	113.761	139.292	128.697	104.076	145.996	165.103	21.5574	9.2697	14.4233	9.48783	4.04972	2.30228	FALSE	FALSE
ENST00000402563.5	ENSG00000177150.13	FAM210A	protein_coding	70.9152	-1.72181	0.546873	-3.14847	0.00164127	0.0351895	-1.61656	0.00684056	0.105254	0.884515	down	126.946	136.351	15.0835	5.27994	113.761	139.292	127.785	104.076	141.912	163.065	21.5574	9.2697	14.4233	9.48783	4.04972	2.30228	FALSE	FALSE
ENST00000592976.5	ENSG00000177150.13	FAM210A	protein_coding	70.9152	-1.72181	0.546873	-3.14847	0.00164127	0.0351895	-1.61656	0.00684056	0.105254	0.884515	down	126.946	136.351	15.0835	5.27994	113.761	139.292	127.785	104.076	141.912	163.065	21.5574	9.2697	14.4233	9.48783	4.04972	2.30228	FALSE	FALSE
ENST00000620401.4	ENSG00000099783.12	HNRNPM	protein_coding	60.4571	-4.11638	1.30575	-3.1525	0.00161881	0.0351895	-4.35076	0.00669866	-0.234384	0.716928	down	127.183	107.992	6.46104	0.191857	115.611	136.329	129.61	89.3699	114.347	120.26	0	15.4495	3.93363	0	0	0.57557	FALSE	FALSE
ENST00000598071.6	ENSG00000197619.14	ZNF615	protein_coding	14.7155	-4.1633	1.32131	-3.15088	0.00162781	0.0351895	-4.60323	0.00356208	-0.439925	0.524955	down	29.9356	21.938	6.79637	0.191857	24.0471	36.5519	29.2079	15.8377	21.44	28.5364	7.18579	9.2697	3.93363	0	0	0.57557	FALSE	FALSE
ENST00000376716.9	ENSG00000197619.14	ZNF615	protein_coding	14.7155	-4.1633	1.32131	-3.15088	0.00162781	0.0351895	-4.60323	0.00356208	-0.439925	0.524955	down	29.9356	21.938	6.79637	0.191857	24.0471	36.5519	29.2079	15.8377	21.44	28.5364	7.18579	9.2697	3.93363	0	0	0.57557	FALSE	FALSE
ENST00000651139.1	ENSG00000102125.16	TAZ	protein_coding	46.3962	-1.45433	0.461676	-3.15011	0.00163211	0.0351895	-1.2351	0.0209415	0.219233	0.56441	down	76.7709	89.4755	13.4301	5.90845	86.0146	73.1038	71.1942	95.0262	81.6762	91.724	20.5308	9.2697	10.4897	4.74392	6.07458	6.90684	FALSE	FALSE
ENST00000318607.10	ENSG00000070756.16	PABPC1	protein_coding	2894.36	-0.704112	0.223677	-3.1479	0.00164447	0.0352234	-0.756049	0.00555643	-0.0519372	0.642477	non_sig	5861.12	5653.7	39.1485	23.4518	5805.52	6056.75	5721.1	5716.28	5484.55	5760.27	49.274	43.2586	24.913	30.8355	18.2237	21.2961	FALSE	FALSE
ENST00000558861.1	ENSG00000168904.15	LRRC28	protein_coding	15.3499	3.13043	0.995376	3.14497	0.00166104	0.035543	2.93844	0.0122149	-0.191988	0.845887	up	26.9171	23.5964	1.21632	9.66985	28.6715	24.6972	27.3824	24.8878	22.4609	23.4406	1.02654	0	2.62242	16.6037	6.07458	6.33127	FALSE	FALSE
ENST00000460097.5	ENSG00000140931.20	CMTM3	protein_coding	77.0866	1.31658	0.418678	3.14463	0.00166299	0.0355495	1.04436	0.0307276	-0.272225	0.393889	up	152.225	126.031	9.4459	20.6454	172.029	142.256	142.388	121.045	124.556	132.49	11.292	0	17.0457	26.8822	17.2113	17.8427	FALSE	FALSE
ENST00000514199.1	ENSG00000176087.15	SLC35A4	protein_coding	866.002	-0.371001	0.118026	-3.14337	0.00167012	0.0356314	-0.389249	0.00219272	-0.0182487	0.911585	non_sig	1568.37	1549.44	195.476	150.724	1600.06	1498.63	1606.43	1587.16	1511.01	1550.14	197.096	190.029	199.304	141.527	165.026	145.619	FALSE	FALSE
ENST00000523933.5	ENSG00000164930.12	FZD6	protein_coding	121.064	1.17551	0.373958	3.14342	0.00166989	0.0356314	0.684846	0.108481	-0.49066	0.0687632	up	255.653	181.949	18.0719	28.5814	212.724	278.585	275.649	187.79	188.876	169.18	15.3981	13.9045	24.913	38.742	18.2237	28.7785	FALSE	FALSE
ENST00000396051.2	ENSG00000173542.9	MOB1B	protein_coding	47.8376	-1.3006	0.414057	-3.14111	0.00168308	0.0358726	-1.40039	0.00183798	-0.0997943	0.843954	down	84.2291	78.6398	20.5824	7.89892	76.7657	92.8616	83.0599	85.9761	72.4876	77.4558	17.4512	15.4495	28.8466	10.2785	7.08701	6.33127	FALSE	FALSE
ENST00000441533.5	ENSG00000168385.18	SEPTIN2	protein_coding	407.563	0.771111	0.245599	3.13971	0.00169114	0.035938	0.807516	0.00309492	0.0364057	0.906171	non_sig	763.065	782.502	29.8857	54.8008	730.662	798.214	760.318	791.885	800.426	755.194	43.1148	21.6293	24.913	40.3233	64.7955	59.2837	FALSE	FALSE
ENST00000425899.5	ENSG00000168385.18	SEPTIN2	protein_coding	407.563	0.771111	0.245599	3.13971	0.00169114	0.035938	0.807516	0.00309492	0.0364057	0.906171	non_sig	763.065	782.502	29.8857	54.8008	730.662	798.214	760.318	791.885	800.426	755.194	43.1148	21.6293	24.913	40.3233	64.7955	59.2837	FALSE	FALSE
ENST00000305544.9	ENSG00000172037.14	LAMB2	protein_coding	368.823	-0.654286	0.208373	-3.13997	0.00168964	0.035938	-0.717803	0.00252023	-0.0635177	0.728357	non_sig	709.202	678.572	54.0055	33.5113	701.065	742.893	683.647	692.334	656.472	686.911	52.3536	40.1687	69.4941	29.2541	38.4724	32.8075	FALSE	FALSE
ENST00000488499.1	ENSG00000107262.25	BAG1	protein_coding	148.082	1.80828	0.576154	3.13853	0.00169797	0.0359416	1.68383	0.0200286	-0.124452	0.590866	up	301.221	276.333	3.69635	11.0772	295.964	285.5	322.2	266.978	264.427	297.593	2.05308	7.72475	1.31121	8.69718	14.174	10.3603	FALSE	FALSE
ENST00000519676.6	ENSG00000174032.17	SLC25A30	protein_coding	34.7046	4.16123	1.32578	3.1387	0.00169701	0.0359416	4.69484	0.00287109	0.533609	0.425205	up	54.1112	78.2715	0	6.43576	46.2444	62.237	53.852	74.6635	81.6762	78.475	0	0	0	11.0691	7.08701	1.15114	FALSE	FALSE
ENST00000557054.1	ENSG00000100823.12	APEX1	protein_coding	566.712	-0.540728	0.172272	-3.13881	0.00169637	0.0359416	-1.07084	1.59826e-09	-0.530117	2.40528e-12	non_sig	1258.34	871.248	92.3038	44.9588	1260.62	1305	1209.39	875.599	854.537	883.608	95.4684	72.6126	108.83	47.4392	46.5718	40.8655	FALSE	FALSE
ENST00000602063.5	ENSG00000197619.14	ZNF615	protein_coding	13.4113	-4.11833	1.31193	-3.13914	0.00169443	0.0359416	-4.51316	0.00429601	-0.394827	0.558507	down	26.7598	20.2394	6.45419	0.191857	22.1973	31.6125	26.4696	15.8377	21.44	23.4406	6.15925	9.2697	3.93363	0	0	0.57557	FALSE	FALSE
ENST00000379707.7	ENSG00000107262.25	BAG1	protein_coding	148.82	1.80844	0.576426	3.13733	0.00170495	0.036019	1.68383	0.0200582	-0.124604	0.592867	up	302.776	277.73	3.69635	11.0772	297.814	286.488	324.025	268.11	265.448	299.632	2.05308	7.72475	1.31121	8.69718	14.174	10.3603	FALSE	FALSE
ENST00000635077.1	ENSG00000107262.25	BAG1	protein_coding	148.82	1.80844	0.576426	3.13733	0.00170495	0.036019	1.68383	0.0200582	-0.124604	0.592867	up	302.776	277.73	3.69635	11.0772	297.814	286.488	324.025	268.11	265.448	299.632	2.05308	7.72475	1.31121	8.69718	14.174	10.3603	FALSE	FALSE
ENST00000371443.6	ENSG00000182154.8	MRPL41	protein_coding	58.5523	-3.46957	1.10632	-3.13612	0.00171197	0.036132	-3.64903	0.0083913	-0.179464	0.599107	down	120.672	106.435	6.42721	0.674954	122.085	130.401	109.53	104.076	106.179	109.05	3.07963	3.0899	13.1121	0	2.02486	0	FALSE	FALSE
ENST00000310862.11	ENSG00000174032.17	SLC25A30	protein_coding	37.9106	4.41766	1.40888	3.13559	0.00171511	0.036163	5.00373	0.0019898	0.586071	0.550607	up	57.5404	86.3485	0	7.75352	53.6435	64.2128	54.7648	82.5823	84.739	91.724	0	0	0	15.0224	7.08701	1.15114	FALSE	FALSE
ENST00000639739.1	ENSG00000113083.14	LOX	protein_coding	1272.35	-0.476438	0.15202	-3.13404	0.00172419	0.0362487	-0.178879	0.301672	0.297559	0.0102281	non_sig	2087.08	2564.83	231.955	205.554	2061.58	2149.65	2050.03	2481.99	2614.66	2597.83	246.37	241.012	208.482	245.893	188.312	182.456	FALSE	FALSE
ENST00000444391.5	ENSG00000112290.13	WASF1	protein_coding	36.8183	3.40091	1.08515	3.13404	0.00172416	0.0362487	3.16896	0.0206117	-0.231947	0.552954	up	75.0423	63.738	0.779251	7.71376	79.5404	78.0432	67.5432	56.5632	69.4247	65.226	1.02654	0	1.31121	5.53457	10.1243	7.48241	FALSE	FALSE
ENST00000652358.1	ENSG00000102125.16	TAZ	protein_coding	42.3996	-1.31235	0.418743	-3.13403	0.00172421	0.0362487	-1.28206	0.00330204	0.0302975	0.967675	down	66.7334	68.1533	24.6888	10.023	62.8924	65.2007	72.107	66.7446	73.5085	64.2068	15.3981	32.4439	26.2242	5.53457	14.174	10.3603	FALSE	FALSE
ENST00000494831.1	ENSG00000172037.14	LAMB2	protein_coding	331.679	-0.838096	0.267557	-3.1324	0.00173382	0.0363972	-0.831705	0.00909518	0.00639129	0.981335	non_sig	636.194	639.245	32.0747	19.2025	665.92	617.431	625.231	653.871	642.179	621.685	26.6901	26.2641	43.2699	18.185	27.3356	12.087	FALSE	FALSE
ENST00000556054.5	ENSG00000100823.12	APEX1	protein_coding	570.132	-0.540055	0.172417	-3.13226	0.00173464	0.0363972	-1.07746	1.23687e-09	-0.537408	1.46771e-12	non_sig	1268.75	874.004	92.8188	44.9588	1270.8	1317.84	1217.6	876.73	855.558	889.723	95.4684	74.1576	108.83	47.4392	46.5718	40.8655	FALSE	FALSE
ENST00000621089.2	ENSG00000186184.19	POLR1D	protein_coding	126.811	0.849694	0.271329	3.13161	0.00173853	0.0364434	0.90835	0.00252559	0.058656	0.853202	non_sig	215.927	224.629	22.9032	43.7867	214.574	211.408	221.797	203.628	244.008	226.253	21.5574	16.9944	30.1578	43.4859	47.5842	40.2899	FALSE	FALSE
ENST00000368706.9	ENSG00000188643.11	S100A16	protein_coding	1564.53	0.963463	0.307723	3.13094	0.0017425	0.0364872	1.72191	3.40348e-07	0.758447	1.09588e-13	non_sig	2302.94	3896.18	13.376	45.6123	2303.9	2329.44	2275.48	4201.52	3653.99	3833.04	13.345	12.3596	14.4233	34.7887	61.7583	40.2899	FALSE	FALSE
ENST00000264515.11	ENSG00000117222.14	RBBP5	protein_coding	27.3606	-2.01509	0.643764	-3.13017	0.00174705	0.0364872	-1.95922	0.0101849	0.0558736	0.93662	down	48.3511	50.1822	8.60217	2.30696	44.3946	51.3702	49.2883	47.5131	56.1524	46.8812	11.292	9.2697	5.24484	1.58131	3.03729	2.30228	FALSE	FALSE
ENST00000367164.1	ENSG00000117222.14	RBBP5	protein_coding	27.3606	-2.01509	0.643764	-3.13017	0.00174705	0.0364872	-1.95922	0.0101849	0.0558736	0.93662	down	48.3511	50.1822	8.60217	2.30696	44.3946	51.3702	49.2883	47.5131	56.1524	46.8812	11.292	9.2697	5.24484	1.58131	3.03729	2.30228	FALSE	FALSE
ENST00000343702.9	ENSG00000074527.13	NTN4	protein_coding	48.3896	-3.40024	1.08639	-3.12986	0.0017489	0.0364872	-4.43769	0.000667159	-1.03746	2.30633e-06	down	122.854	59.9905	10.33	0.383713	133.184	118.547	116.832	66.7446	57.1733	56.0536	15.3981	7.72475	7.86726	0	0	1.15114	FALSE	FALSE
ENST00000463262.1	ENSG00000174032.17	SLC25A30	protein_coding	34.884	4.14791	1.32528	3.12983	0.00174906	0.0364872	4.69464	0.00286654	0.546738	0.407189	up	54.1112	78.9889	0	6.43576	46.2444	62.237	53.852	75.7947	82.6971	78.475	0	0	0	11.0691	7.08701	1.15114	FALSE	FALSE
ENST00000512483.5	ENSG00000164040.18	PGRMC2	protein_coding	509.707	0.41047	0.131167	3.12938	0.00175176	0.0365082	0.0871911	0.619084	-0.323279	0.00010597	non_sig	946.105	756.101	162.246	174.374	966.508	908.858	962.948	733.06	804.51	730.735	171.432	151.405	163.901	167.618	186.287	169.218	FALSE	FALSE
ENST00000358869.5	ENSG00000197712.12	FAM114A1	protein_coding	150.352	-1.18912	0.380179	-3.1278	0.0017612	0.0366696	-1.4359	0.000968844	-0.24678	0.230298	down	310.561	261.72	21.6327	7.49421	333.885	299.33	298.468	256.797	250.133	278.23	12.3185	35.5338	17.0457	6.32522	8.09944	8.05798	FALSE	FALSE
ENST00000522484.5	ENSG00000164930.12	FZD6	protein_coding	105.389	1.25172	0.400273	3.12717	0.00176499	0.0366882	0.806896	0.0675775	-0.444824	0.171842	up	215.999	158.691	17.3536	29.513	174.804	233.142	240.052	162.902	164.373	148.797	15.3981	16.9944	19.6682	39.5326	16.1989	32.8075	FALSE	FALSE
ENST00000555839.5	ENSG00000100823.12	APEX1	protein_coding	567.617	-0.539494	0.172523	-3.12708	0.00176549	0.0366882	-1.07079	1.64431e-09	-0.531293	2.67988e-12	non_sig	1260.9	872.306	92.3038	44.9588	1261.55	1309.94	1211.21	876.73	856.579	883.608	95.4684	72.6126	108.83	47.4392	46.5718	40.8655	FALSE	FALSE
ENST00000522707.1	ENSG00000168575.10	SLC20A2	protein_coding	252.873	-1.30483	0.417339	-3.12655	0.0017687	0.0367197	-1.36743	0.00752394	-0.0626004	0.802082	down	506.353	484.485	14.6227	6.03329	512.388	502.836	503.836	444.587	523.748	485.118	14.3716	21.6293	7.86726	5.53457	9.11187	3.45342	FALSE	FALSE
ENST00000342228.7	ENSG00000168575.10	SLC20A2	protein_coding	256.973	-1.30635	0.418019	-3.12509	0.00177748	0.0368665	-1.3673	0.0075858	-0.0609476	0.810798	down	514.446	492.791	14.6227	6.03329	525.337	507.775	510.225	449.112	529.874	499.386	14.3716	21.6293	7.86726	5.53457	9.11187	3.45342	FALSE	FALSE
ENST00000358290.9	ENSG00000198189.11	HSD17B11	protein_coding	35.6771	-2.73608	0.875658	-3.12459	0.00178051	0.0368939	-2.47093	0.016351	0.26515	0.734692	down	61.3353	73.568	6.55921	1.24606	69.3666	67.1765	47.4628	55.432	95.9695	69.3026	10.2654	1.54495	7.86726	3.16261	0	0.57557	FALSE	FALSE
ENST00000522387.5	ENSG00000070756.16	PABPC1	protein_coding	2370.14	-0.833157	0.266867	-3.12199	0.0017963	0.0369455	-0.869282	0.00785615	-0.0361257	0.829831	non_sig	4777.5	4659.33	28.1408	15.5946	4728.03	4975.01	4629.45	4777.33	4483	4717.67	40.0351	24.7192	19.6682	23.7196	8.09944	14.9648	FALSE	FALSE
ENST00000243077.8	ENSG00000123384.14	LRP1	protein_coding	360.981	-0.779314	0.249594	-3.12232	0.00179431	0.0369455	-0.377373	0.206026	0.401941	0.0134364	non_sig	582.594	769.861	52.2029	39.2675	625.225	538.4	584.158	747.766	846.369	715.447	43.1148	74.1576	39.3363	38.742	40.4972	38.5632	FALSE	FALSE
ENST00000540022.5	ENSG00000067182.8	TNFRSF1A	protein_coding	1032.92	-0.703895	0.225419	-3.1226	0.00179258	0.0369455	0.172297	0.558029	0.876192	1.146e-10	non_sig	1407.09	2582.62	67.0292	74.9371	1383.63	1474.92	1362.73	2621.14	2524.81	2601.9	59.5394	60.253	81.295	99.6222	56.6961	68.4928	FALSE	FALSE
ENST00000216714.8	ENSG00000100823.12	APEX1	protein_coding	567.7	-0.539089	0.172665	-3.12217	0.00179523	0.0369455	-1.07076	1.64431e-09	-0.531667	2.94291e-12	non_sig	1261.23	872.306	92.3038	44.9588	1261.55	1310.93	1211.21	876.73	856.579	883.608	95.4684	72.6126	108.83	47.4392	46.5718	40.8655	FALSE	FALSE
ENST00000554325.1	ENSG00000100823.12	APEX1	protein_coding	567.7	-0.539089	0.172665	-3.12217	0.00179523	0.0369455	-1.07076	1.64431e-09	-0.531667	2.94291e-12	non_sig	1261.23	872.306	92.3038	44.9588	1261.55	1310.93	1211.21	876.73	856.579	883.608	95.4684	72.6126	108.83	47.4392	46.5718	40.8655	FALSE	FALSE
ENST00000554746.1	ENSG00000185070.11	FLRT2	protein_coding	152.708	-1.17583	0.376496	-3.12309	0.0017896	0.0369455	-1.91893	1.49394e-08	-0.743099	0.00938172	down	326.643	195.244	69.5868	19.3593	347.758	307.234	324.938	209.284	215.421	161.027	73.911	67.9778	66.8717	10.2785	33.4102	14.3892	FALSE	FALSE
ENST00000561276.5	ENSG00000168904.15	LRRC28	protein_coding	14.0588	3.17866	1.01817	3.12193	0.00179667	0.0369455	2.93992	0.0132176	-0.238741	0.814795	up	24.5461	20.8028	1.21632	9.66985	25.8969	27.6609	20.0804	22.6253	20.419	19.364	1.02654	0	2.62242	16.6037	6.07458	6.33127	FALSE	FALSE
ENST00000591040.2	ENSG00000176624.12	MEX3C	protein_coding	78.3044	1.02	0.326617	3.12293	0.00179058	0.0369455	0.567318	0.146392	-0.452686	0.0266348	up	154.777	113.229	18.1564	27.0555	158.156	137.317	168.858	114.258	111.284	114.145	22.5839	20.0843	11.8009	32.4168	22.2735	26.4762	FALSE	FALSE
ENST00000394276.3	ENSG00000164040.18	PGRMC2	protein_coding	507.837	0.415619	0.13317	3.12097	0.00180258	0.0369534	0.0949668	0.588234	-0.320652	0.000189049	non_sig	941.671	753.914	161.389	174.374	960.959	902.931	961.122	728.534	805.531	727.677	170.406	149.86	163.901	167.618	186.287	169.218	FALSE	FALSE
ENST00000445853.5	ENSG00000137312.15	FLOT1	protein_coding	19.6203	-1.89169	0.606219	-3.12047	0.00180561	0.0369534	-1.52568	0.0132107	0.366005	0.614698	down	24.8463	31.9817	16.0085	5.64489	24.972	27.6609	21.9059	31.6754	35.7333	28.5364	18.4778	4.63485	24.913	3.95326	6.07458	6.90684	FALSE	FALSE
ENST00000416018.5	ENSG00000137312.15	FLOT1	protein_coding	19.5443	-1.90934	0.611756	-3.12108	0.00180188	0.0369534	-1.52536	0.0139277	0.38398	0.59691	down	24.542	31.9817	16.0085	5.64489	24.972	27.6609	20.9932	31.6754	35.7333	28.5364	18.4778	4.63485	24.913	3.95326	6.07458	6.90684	FALSE	FALSE
ENST00000402789.5	ENSG00000110066.15	KMT5B	protein_coding	35.4366	-2.04679	0.655905	-3.12056	0.00180508	0.0369534	-2.18496	0.00159674	-0.138168	0.87765	down	65.0062	59.0209	14.504	3.21554	73.0662	55.3218	66.6305	47.5131	66.3619	63.1877	22.5839	16.9944	3.93363	4.74392	2.02486	2.87785	FALSE	FALSE
ENST00000402185.6	ENSG00000110066.15	KMT5B	protein_coding	35.4366	-2.04679	0.655905	-3.12056	0.00180508	0.0369534	-2.18496	0.00159674	-0.138168	0.87765	down	65.0062	59.0209	14.504	3.21554	73.0662	55.3218	66.6305	47.5131	66.3619	63.1877	22.5839	16.9944	3.93363	4.74392	2.02486	2.87785	FALSE	FALSE
ENST00000302472.4	ENSG00000171522.6	PTGER4	protein_coding	319.578	0.910648	0.291871	3.12003	0.00180831	0.0369738	0.895956	0.010684	-0.0146918	0.962195	non_sig	617.626	611.072	17.4349	32.1782	606.727	627.31	618.842	582.601	642.179	608.436	12.3185	21.6293	18.3569	41.1139	32.3978	23.0228	FALSE	FALSE
ENST00000527131.2	ENSG00000149547.15	EI24	protein_coding	129.217	1.97189	0.632078	3.11969	0.00181043	0.036982	1.6336	0.0410509	-0.338283	0.128996	up	281.599	223.076	2.75785	9.43622	288.565	256.851	299.381	250.01	197.044	222.176	4.10617	1.54495	2.62242	13.4411	9.11187	5.7557	FALSE	FALSE
ENST00000373225.7	ENSG00000136877.15	FPGS	protein_coding	93.0593	-1.78266	0.571632	-3.11854	0.00181747	0.0370559	-1.66811	0.0183635	0.114552	0.733094	down	173.582	187.76	8.13469	2.76013	172.029	192.638	156.08	188.921	186.834	187.525	11.292	0	13.1121	3.95326	2.02486	2.30228	FALSE	FALSE
ENST00000450273.1	ENSG00000171552.13	BCL2L1	protein_coding	624.764	0.736697	0.236227	3.1186	0.00181713	0.0370559	1.15572	1.11271e-06	0.419025	0.00374399	non_sig	1016.31	1358.71	37.1462	86.8906	1032.18	1002.71	1014.06	1296.43	1414.02	1365.67	54.4067	21.6293	35.4027	68.7868	99.2182	92.6668	FALSE	FALSE
ENST00000527520.6	ENSG00000149547.15	EI24	protein_coding	129.541	1.97068	0.632249	3.11693	0.00182744	0.0372241	1.63367	0.0410771	-0.337001	0.132037	up	282.216	223.756	2.75785	9.43622	290.415	256.851	299.381	250.01	197.044	224.214	4.10617	1.54495	2.62242	13.4411	9.11187	5.7557	FALSE	FALSE
ENST00000366747.7	ENSG00000162910.19	MRPL55	protein_coding	76.7112	-2.55469	0.819916	-3.11579	0.00183453	0.0373333	-2.9133	0.0037796	-0.358611	0.083189	down	167.437	130.739	7.60958	1.05867	179.428	164.977	157.905	140.277	119.451	132.49	6.15925	6.1798	10.4897	0	2.02486	1.15114	FALSE	FALSE
ENST00000440628.5	ENSG00000114353.17	GNAI2	protein_coding	578.229	-0.433543	0.13919	-3.11476	0.00184097	0.037378	-0.103373	0.556942	0.33017	0.000675423	non_sig	852.514	1071.81	201.639	186.951	846.273	874.282	836.989	1102.98	1010.74	1101.71	183.751	227.108	194.059	206.36	185.275	169.218	FALSE	FALSE
ENST00000553277.5	ENSG00000123384.14	LRP1	protein_coding	360.726	-0.778802	0.250049	-3.1146	0.00184192	0.037378	-0.377445	0.206612	0.401357	0.0140371	non_sig	582.29	769.144	52.2029	39.2675	625.225	538.4	583.245	746.635	846.369	714.428	43.1148	74.1576	39.3363	38.742	40.4972	38.5632	FALSE	FALSE
ENST00000551310.1	ENSG00000070961.15	ATP2B1	protein_coding	418.132	0.603861	0.193853	3.11504	0.00183921	0.037378	-0.135273	0.621193	-0.739134	2.7747e-14	non_sig	971.042	581.207	63.6409	56.6395	967.433	956.277	989.417	522.644	595.215	625.762	59.5394	71.0677	60.3157	59.2989	49.6091	61.0104	FALSE	FALSE
ENST00000468324.5	ENSG00000090097.21	PCBP4	protein_coding	119.557	-1.61101	0.517339	-3.11404	0.00184544	0.0374144	-2.10547	0.000560215	-0.494461	0.00126697	down	270.417	192.051	12.5154	3.24546	267.293	287.476	256.482	205.89	176.625	193.64	15.3981	7.72475	14.4233	2.37196	5.06215	2.30228	FALSE	FALSE
ENST00000431857.5	ENSG00000136877.15	FPGS	protein_coding	92.965	-1.77983	0.571631	-3.1136	0.00184822	0.0374356	-1.66811	0.0183635	0.111721	0.742962	down	173.582	187.383	8.13469	2.76013	172.029	192.638	156.08	187.79	186.834	187.525	11.292	0	13.1121	3.95326	2.02486	2.30228	FALSE	FALSE
ENST00000266027.9	ENSG00000114353.17	GNAI2	protein_coding	573.091	-0.431232	0.138581	-3.11176	0.00185974	0.0374911	-0.104282	0.551233	0.32695	0.000713957	non_sig	844.838	1059.74	201.297	186.495	840.724	860.451	833.338	1076.96	1001.55	1100.69	182.724	227.108	194.059	205.57	185.275	168.642	FALSE	FALSE
ENST00000438162.5	ENSG00000137312.15	FLOT1	protein_coding	19.9438	-1.85591	0.596244	-3.11267	0.00185401	0.0374911	-1.52624	0.0120686	0.329669	0.653126	down	25.7631	32.3588	16.0085	5.64489	25.8969	27.6609	23.7314	32.8067	35.7333	28.5364	18.4778	4.63485	24.913	3.95326	6.07458	6.90684	FALSE	FALSE
ENST00000557181.5	ENSG00000100823.12	APEX1	protein_coding	568.089	-0.537303	0.172668	-3.11177	0.00185969	0.0374911	-1.07075	1.64431e-09	-0.533452	2.45069e-12	non_sig	1262.79	872.306	92.3038	44.9588	1264.32	1311.92	1212.13	876.73	856.579	883.608	95.4684	72.6126	108.83	47.4392	46.5718	40.8655	FALSE	FALSE
ENST00000598615.5	ENSG00000105402.8	NAPA	protein_coding	87.2523	-1.65103	0.530458	-3.11247	0.00185531	0.0374911	-0.830761	0.246073	0.820272	6.24438e-06	down	121.881	215.188	7.73842	4.20251	119.311	118.547	127.785	205.89	236.861	202.812	3.07963	3.0899	17.0457	3.95326	4.04972	4.60456	FALSE	FALSE
ENST00000464506.2	ENSG00000123595.8	RAB9A	protein_coding	87.3301	-1.13936	0.366188	-3.1114	0.001862	0.0374911	-0.847761	0.0574239	0.291598	0.151967	down	144.443	176.583	18.0583	10.2358	144.283	152.135	136.912	169.69	169.478	190.582	13.345	18.5394	22.2906	9.48783	13.1616	8.05798	FALSE	FALSE
ENST00000243325.6	ENSG00000123595.8	RAB9A	protein_coding	87.7397	-1.13599	0.365053	-3.11184	0.00185926	0.0374911	-0.84783	0.0568287	0.288157	0.152471	down	145.364	177.301	18.0583	10.2358	146.132	152.135	137.825	170.821	170.499	190.582	13.345	18.5394	22.2906	9.48783	13.1616	8.05798	FALSE	FALSE
ENST00000476762.5	ENSG00000147121.16	KRBOX4	protein_coding	33.4151	-2.22996	0.716745	-3.11123	0.00186311	0.0374911	-1.54312	0.0847316	0.686833	0.0392991	down	48.0129	77.3967	5.99014	2.26072	48.0942	49.3945	46.5501	89.3699	78.6133	64.2068	3.07963	3.0899	11.8009	1.58131	4.04972	1.15114	FALSE	FALSE
ENST00000507000.5	ENSG00000204628.12	RACK1	protein_coding	1563.5	-0.631529	0.203039	-3.11038	0.00186845	0.0375288	-0.673379	0.000824811	-0.0418494	0.897959	non_sig	3067.1	2979.55	128.183	79.182	3185.32	3024.92	2991.07	3080.43	2959.74	2898.48	125.238	101.967	157.345	72.74	65.808	98.998	FALSE	FALSE
ENST00000475045.6	ENSG00000159216.19	RUNX1	protein_coding	35.4751	-4.02388	1.29359	-3.11064	0.00186684	0.0375288	-4.32622	0.00668372	-0.302338	0.556683	down	74.9602	60.6769	6.07148	0.191857	73.0662	87.9221	63.8923	56.5632	63.299	62.1685	0	7.72475	10.4897	0	0	0.57557	FALSE	FALSE
ENST00000351960.10	ENSG00000137497.18	NUMA1	protein_coding	77.8254	-1.31329	0.422329	-3.10964	0.00187317	0.0375887	-1.7377	0.000200447	-0.424405	0.0627724	down	163.532	122.06	19.7319	5.97791	144.283	161.026	185.288	134.621	119.451	112.107	23.6105	18.5394	17.0457	7.11587	5.06215	5.7557	FALSE	FALSE
ENST00000586775.5	ENSG00000105576.15	TNPO2	protein_coding	22.6769	-2.78659	0.896237	-3.10921	0.00187586	0.0376076	-2.44973	0.0258868	0.336859	0.504594	down	37.0813	46.8146	5.75286	1.05867	40.6951	39.5156	31.0334	48.6444	42.88	48.9195	5.13271	10.8146	1.31121	0	2.02486	1.15114	FALSE	FALSE
ENST00000368433.5	ENSG00000160688.19	FLAD1	protein_coding	19.8048	-2.6563	0.855305	-3.10568	0.00189844	0.0380251	-2.66828	0.00652285	-0.0119748	0.990517	down	34.7318	34.4754	8.47016	1.54176	30.5213	32.6003	41.0736	35.0692	41.859	26.498	4.10617	10.8146	10.4897	0	4.04972	0.57557	FALSE	FALSE
ENST00000448212.5	ENSG00000130714.17	POMT1	protein_coding	45.801	1.98801	0.640381	3.10442	0.0019065	0.0381159	1.93166	0.0129048	-0.0563492	0.921683	up	86.2822	82.9543	2.49015	11.4774	87.8644	87.9221	83.0599	82.5823	89.8438	76.4367	6.15925	0	1.31121	15.8131	11.1367	7.48241	FALSE	FALSE
ENST00000618160.4	ENSG00000111358.14	GTF2H3	protein_coding	197.117	-0.579545	0.18668	-3.10449	0.00190609	0.0381159	-0.363339	0.0845113	0.216206	0.127654	non_sig	298.026	346.033	82.0414	62.3695	292.265	316.125	285.69	349.561	345.082	343.455	73.911	89.6071	82.6062	54.555	61.7583	70.7951	FALSE	FALSE
ENST00000436473.5	ENSG00000147403.17	RPL10	protein_coding	91.3609	-0.968948	0.312149	-3.10412	0.00190847	0.0381201	-0.958984	0.00722657	0.00996406	0.980547	non_sig	161.903	163.142	26.5961	13.8029	171.104	152.135	162.469	164.033	160.289	165.103	26.6901	21.6293	31.469	18.185	11.1367	12.087	FALSE	FALSE
ENST00000428524.5	ENSG00000168385.18	SEPTIN2	protein_coding	396.625	0.789182	0.254274	3.10366	0.00191142	0.0381437	0.825763	0.00378655	0.0365812	0.906999	non_sig	744.77	763.833	27.0329	50.8643	707.54	764.626	762.143	761.341	809.615	720.543	40.0351	20.0843	20.9794	40.3233	62.7707	49.499	FALSE	FALSE
ENST00000619865.4	ENSG00000067829.19	IDH3G	protein_coding	250.076	-0.720271	0.232114	-3.10309	0.0019151	0.0381818	-0.673063	0.0143484	0.0472083	0.828867	non_sig	459.098	474.451	41.2088	25.5459	469.843	458.381	449.071	480.788	492.099	450.467	36.9555	35.5338	51.1372	28.4635	22.2735	25.9006	FALSE	FALSE
ENST00000356861.9	ENSG00000105576.15	TNPO2	protein_coding	22.8482	-2.78599	0.897895	-3.10281	0.00191695	0.0381834	-2.44994	0.0259839	0.336059	0.512134	down	37.3896	47.1917	5.75286	1.05867	41.62	39.5156	31.0334	49.7756	42.88	48.9195	5.13271	10.8146	1.31121	0	2.02486	1.15114	FALSE	FALSE
ENST00000265229.12	ENSG00000082515.18	MRPL22	protein_coding	167.225	-0.625782	0.20173	-3.10208	0.00192166	0.0382421	-0.731428	0.000115031	-0.105647	0.694431	non_sig	247.716	230.604	118.107	72.4712	238.621	237.093	267.435	251.141	225.63	215.042	132.424	97.3318	124.565	65.6242	80.9944	70.7951	FALSE	FALSE
ENST00000461554.5	ENSG00000090097.21	PCBP4	protein_coding	177.286	-1.28934	0.415728	-3.1014	0.00192608	0.0382948	-1.68229	0.000313124	-0.392948	0.0614994	down	388.075	295.678	19.3593	6.03084	395.852	417.877	350.495	328.067	266.468	292.498	22.5839	9.2697	26.2242	2.37196	7.08701	8.63355	FALSE	FALSE
ENST00000452975.6	ENSG00000136261.15	BZW2	protein_coding	468.915	-0.504272	0.162614	-3.10103	0.00192848	0.0383072	-1.11198	7.39626e-16	-0.607712	7.21058e-08	non_sig	895.43	587.411	268.566	124.253	971.133	865.391	849.767	556.582	572.754	632.896	277.166	278.091	250.441	144.689	112.38	115.69	FALSE	FALSE
ENST00000359142.7	ENSG00000070961.15	ATP2B1	protein_coding	380.956	0.615305	0.198467	3.10029	0.00193329	0.0383675	-0.0964721	0.746651	-0.711778	1.04318e-12	non_sig	875.199	533.865	59.948	54.8134	877.719	851.56	896.317	478.525	557.44	565.631	54.4067	66.4328	59.0045	59.2989	47.5842	57.557	FALSE	FALSE
ENST00000519011.5	ENSG00000164930.12	FZD6	protein_coding	104.164	1.24093	0.400413	3.09911	0.001941	0.0384819	0.806892	0.0675883	-0.434034	0.18684	up	212.494	157.294	17.3536	29.513	172.954	227.215	237.314	161.771	164.373	145.739	15.3981	16.9944	19.6682	39.5326	16.1989	32.8075	FALSE	FALSE
ENST00000298190.10	ENSG00000147121.16	KRBOX4	protein_coding	33.4922	-2.22066	0.716665	-3.0986	0.00194439	0.0384819	-1.54313	0.0847316	0.67753	0.0428275	down	48.3212	77.3967	5.99014	2.26072	49.0191	49.3945	46.5501	89.3699	78.6133	64.2068	3.07963	3.0899	11.8009	1.58131	4.04972	1.15114	FALSE	FALSE
ENST00000377919.6	ENSG00000147121.16	KRBOX4	protein_coding	33.4922	-2.22066	0.716665	-3.0986	0.00194439	0.0384819	-1.54313	0.0847316	0.67753	0.0428275	down	48.3212	77.3967	5.99014	2.26072	49.0191	49.3945	46.5501	89.3699	78.6133	64.2068	3.07963	3.0899	11.8009	1.58131	4.04972	1.15114	FALSE	FALSE
ENST00000334884.9	ENSG00000005483.21	KMT2E	protein_coding	222.513	-0.950133	0.306896	-3.09594	0.0019619	0.0386162	-1.05144	0.000274389	-0.101304	0.835658	non_sig	394.776	368.043	86.381	40.8535	395.852	394.168	394.307	377.842	368.564	357.724	98.548	108.146	52.4484	44.2765	29.3605	48.9234	FALSE	FALSE
ENST00000311117.8	ENSG00000005483.21	KMT2E	protein_coding	222.513	-0.950133	0.306896	-3.09594	0.0019619	0.0386162	-1.05144	0.000274389	-0.101304	0.835658	non_sig	394.776	368.043	86.381	40.8535	395.852	394.168	394.307	377.842	368.564	357.724	98.548	108.146	52.4484	44.2765	29.3605	48.9234	FALSE	FALSE
ENST00000476671.5	ENSG00000005483.21	KMT2E	protein_coding	222.513	-0.950133	0.306896	-3.09594	0.0019619	0.0386162	-1.05144	0.000274389	-0.101304	0.835658	non_sig	394.776	368.043	86.381	40.8535	395.852	394.168	394.307	377.842	368.564	357.724	98.548	108.146	52.4484	44.2765	29.3605	48.9234	FALSE	FALSE
ENST00000675801.1	ENSG00000049759.19	NEDD4L	protein_coding	168.981	-0.73886	0.238601	-3.09663	0.00195735	0.0386162	-0.50694	0.0582326	0.23192	0.223913	non_sig	268.074	315.09	55.2625	37.497	262.668	255.863	285.69	329.198	285.867	330.206	44.1413	58.7081	62.9381	41.1139	29.3605	42.0166	FALSE	FALSE
ENST00000456986.5	ENSG00000049759.19	NEDD4L	protein_coding	169.228	-0.740522	0.239167	-3.09626	0.00195979	0.0386162	-0.507115	0.0586125	0.233407	0.22231	non_sig	268.382	315.77	55.2625	37.497	263.593	255.863	285.69	329.198	285.867	332.245	44.1413	58.7081	62.9381	41.1139	29.3605	42.0166	FALSE	FALSE
ENST00000675502.1	ENSG00000049759.19	NEDD4L	protein_coding	168.981	-0.73886	0.238601	-3.09663	0.00195735	0.0386162	-0.50694	0.0582326	0.23192	0.223913	non_sig	268.074	315.09	55.2625	37.497	262.668	255.863	285.69	329.198	285.867	330.206	44.1413	58.7081	62.9381	41.1139	29.3605	42.0166	FALSE	FALSE
ENST00000380680.5	ENSG00000122042.10	UBL3	protein_coding	288.169	0.928112	0.299889	3.09485	0.0019691	0.0387227	0.1884	0.63923	-0.739712	0.000117518	non_sig	671.776	402.288	36.347	42.2656	659.445	737.953	617.929	416.305	405.318	385.241	29.7697	38.6237	40.6475	43.4859	55.6837	27.6274	FALSE	FALSE
ENST00000369140.7	ENSG00000014914.21	MTMR11	protein_coding	18.5299	-1.97287	0.638101	-3.09178	0.0019896	0.0390303	-1.08671	0.128532	0.886158	0.0690573	down	20.7876	38.3576	10.1641	4.81024	18.4978	24.6972	19.1677	39.5943	34.7124	40.7662	10.2654	12.3596	7.86726	0	8.09944	6.33127	FALSE	FALSE
ENST00000507286.1	ENSG00000198189.11	HSD17B11	protein_coding	34.6437	-2.72296	0.880615	-3.09211	0.00198738	0.0390303	-2.46988	0.0167139	0.253077	0.75635	down	59.7308	71.0387	6.55921	1.24606	67.5169	64.2128	47.4628	50.9069	92.9066	69.3026	10.2654	1.54495	7.86726	3.16261	0	0.57557	FALSE	FALSE
ENST00000543995.5	ENSG00000067182.8	TNFRSF1A	protein_coding	1005.99	-0.754268	0.243966	-3.0917	0.00199016	0.0390303	0.152497	0.634617	0.906765	3.22527e-09	non_sig	1352.45	2535.53	64.6914	71.2616	1332.76	1416.63	1307.97	2584.94	2476.83	2544.83	56.4598	60.253	77.3614	97.2503	52.6464	63.8883	FALSE	FALSE
ENST00000308660.6	ENSG00000173926.6	MARCHF3	protein_coding	238.306	-0.870539	0.281699	-3.09031	0.00199944	0.039149	-1.61258	4.78136e-10	-0.742038	7.08052e-05	non_sig	528.481	316.006	81.4887	27.2489	491.116	551.242	543.084	325.804	301.181	321.034	106.76	69.5227	68.1829	17.3944	34.4226	29.9296	FALSE	FALSE
ENST00000427365.6	ENSG00000067829.19	IDH3G	protein_coding	248.057	-0.72275	0.23388	-3.09026	0.00199984	0.039149	-0.673207	0.0148195	0.0495426	0.823869	non_sig	454.727	470.749	41.2088	25.5459	467.069	454.429	442.682	481.919	486.994	443.333	36.9555	35.5338	51.1372	28.4635	22.2735	25.9006	FALSE	FALSE
ENST00000247655.4	ENSG00000127184.13	COX7C	protein_coding	852.867	-0.712324	0.230614	-3.08881	0.00200959	0.0392687	-0.773284	0.0060899	-0.0609595	0.557676	non_sig	1712.23	1641.3	36.1739	21.7691	1717.52	1692.25	1726.92	1619.97	1632.5	1671.42	44.1413	35.5338	28.8466	32.4168	16.1989	16.6915	FALSE	FALSE
ENST00000549049.5	ENSG00000111371.16	SLC38A1	protein_coding	243.611	-0.876729	0.283837	-3.08885	0.00200935	0.0392687	-0.787955	0.0112436	0.0887743	0.800597	non_sig	439.372	467.019	42.8724	25.1787	441.172	465.296	411.649	441.193	476.785	483.08	43.1148	27.8091	57.6932	35.5794	19.2362	20.7205	FALSE	FALSE
ENST00000445889.5	ENSG00000163161.14	ERCC3	protein_coding	34.8718	-1.42514	0.461583	-3.08751	0.0020184	0.0394052	-1.52803	0.00286654	-0.102887	0.84732	down	61.4189	57.0911	15.524	5.45304	64.7422	59.2734	60.2413	50.9069	60.2362	60.1302	18.4778	12.3596	15.7345	3.95326	6.07458	6.33127	FALSE	FALSE
ENST00000471308.5	ENSG00000090097.21	PCBP4	protein_coding	188.064	-1.28295	0.415796	-3.08552	0.00203196	0.0396342	-1.68228	0.000315353	-0.399329	0.0555032	down	413.295	313.569	19.3593	6.03084	424.524	435.659	379.703	355.217	280.762	304.728	22.5839	9.2697	26.2242	2.37196	7.08701	8.63355	FALSE	FALSE
ENST00000426833.7	ENSG00000115966.17	ATF2	protein_coding	140.496	-0.792307	0.256805	-3.08525	0.00203383	0.039635	-0.357607	0.253655	0.4347	0.00761552	non_sig	207.389	280.293	40.9679	33.3338	198.851	213.384	209.932	283.947	268.51	288.421	55.4333	38.6237	28.8466	37.9513	34.4226	27.6274	FALSE	FALSE
ENST00000395556.6	ENSG00000132436.11	FIGNL1	protein_coding	45.2615	1.88896	0.612428	3.08439	0.00203973	0.0397141	0.699369	0.40798	-1.1896	6.31902e-06	up	117.975	51.8732	4.20791	6.99034	117.461	96.8131	139.65	57.6945	49.0057	48.9195	5.13271	6.1798	1.31121	7.11587	8.09944	5.7557	FALSE	FALSE
ENST00000592846.5	ENSG00000049759.19	NEDD4L	protein_coding	169.891	-0.740231	0.240098	-3.08304	0.00204898	0.0397866	-0.507408	0.0592328	0.232823	0.228551	non_sig	269.674	317.129	55.2625	37.497	263.593	258.827	286.602	329.198	285.867	336.321	44.1413	58.7081	62.9381	41.1139	29.3605	42.0166	FALSE	FALSE
ENST00000435432.6	ENSG00000049759.19	NEDD4L	protein_coding	169.891	-0.740231	0.240098	-3.08304	0.00204898	0.0397866	-0.507408	0.0592328	0.232823	0.228551	non_sig	269.674	317.129	55.2625	37.497	263.593	258.827	286.602	329.198	285.867	336.321	44.1413	58.7081	62.9381	41.1139	29.3605	42.0166	FALSE	FALSE
ENST00000397426.5	ENSG00000100225.18	FBXO7	protein_coding	439.683	0.56302	0.18261	3.08317	0.00204806	0.0397866	1.30259	1.60388e-13	0.739568	1.3645e-15	non_sig	588.78	983.089	53.6833	133.178	599.328	582.855	584.158	978.544	975.009	995.715	59.5394	55.6182	45.8924	158.921	117.442	123.172	FALSE	FALSE
ENST00000366394.7	ENSG00000137497.18	NUMA1	protein_coding	84.3262	-1.25656	0.407668	-3.0823	0.00205405	0.0398493	-1.73902	0.000142586	-0.482462	0.00950202	down	181.493	130.102	19.7319	5.97791	165.555	181.772	197.153	141.408	126.598	122.299	23.6105	18.5394	17.0457	7.11587	5.06215	5.7557	FALSE	FALSE
ENST00000434290.6	ENSG00000180198.16	RCC1	protein_coding	173.949	-1.2693	0.412004	-3.0808	0.00206443	0.039979	-1.30099	0.00104574	-0.0316874	0.969044	down	317.044	309.984	49.1805	19.5885	292.265	310.197	348.669	235.303	344.061	350.59	66.7252	40.1687	40.6475	15.8131	14.174	28.7785	FALSE	FALSE
ENST00000454845.1	ENSG00000137312.15	FLOT1	protein_coding	19.8495	-1.83938	0.597027	-3.08091	0.0020637	0.039979	-1.52621	0.0121582	0.313177	0.677694	down	25.7631	31.9817	16.0085	5.64489	25.8969	27.6609	23.7314	31.6754	35.7333	28.5364	18.4778	4.63485	24.913	3.95326	6.07458	6.90684	FALSE	FALSE
ENST00000674277.1	ENSG00000133706.19	LARS1	protein_coding	352.032	0.734039	0.238334	3.07987	0.00207089	0.040068	0.721854	0.00464703	-0.0121852	0.976525	non_sig	650.455	644.643	43.1739	69.8577	583.605	726.099	641.661	621.064	688.122	624.742	37.982	41.7136	49.826	79.0653	55.6837	74.8241	FALSE	FALSE
ENST00000417013.5	ENSG00000003436.16	TFPI	protein_coding	403.735	-1.43109	0.464761	-3.0792	0.00207556	0.0401225	-1.34653	0.00150542	0.0845626	0.924238	down	716.935	760.095	99.0077	38.9028	760.258	677.692	712.855	565.632	825.95	888.704	153.981	78.7924	64.2493	48.2298	25.3108	43.1677	FALSE	FALSE
ENST00000231004.5	ENSG00000113083.14	LOX	protein_coding	1194.47	-0.489124	0.158873	-3.07872	0.00207895	0.0401383	-0.188279	0.293596	0.300844	0.0154609	non_sig	1946.56	2397.6	230.756	202.953	1921.92	2007.39	1910.38	2317.96	2435.99	2438.84	244.317	239.467	208.482	245.893	182.237	180.729	FALSE	FALSE
ENST00000531239.2	ENSG00000175482.9	POLD4	protein_coding	837.055	-0.61031	0.198246	-3.07855	0.00208009	0.0401383	-0.55779	0.0104203	0.0525193	0.835658	non_sig	1575.85	1634.28	80.8722	57.2172	1642.6	1606.31	1478.65	1666.35	1534.49	1701.99	100.601	63.3429	78.6726	58.5083	64.7955	48.3479	FALSE	FALSE
ENST00000276914.7	ENSG00000147872.10	PLIN2	protein_coding	118.482	-1.97159	0.640605	-3.07769	0.00208608	0.040198	-1.48308	0.0729499	0.488504	0.0079876	down	193.999	271.97	6.0137	1.94402	214.574	198.566	168.858	257.928	285.867	272.115	9.23888	6.1798	2.62242	0.790653	1.01243	4.02899	FALSE	FALSE
ENST00000585748.2	ENSG00000118046.16	STK11	protein_coding	85.8572	3.28561	1.0676	3.07758	0.0020869	0.040198	3.16262	0.0199993	-0.122993	0.671186	up	174.587	160.167	1.02997	7.6443	169.255	184.735	169.771	156.115	168.457	155.931	0	3.0899	0	3.16261	11.1367	8.63355	FALSE	FALSE
ENST00000543937.5	ENSG00000137497.18	NUMA1	protein_coding	93.0466	-1.18904	0.386561	-3.07593	0.00209844	0.0403125	-1.63649	0.000150243	-0.447451	0.0150059	down	198.299	145.695	21.4462	6.74533	188.677	192.638	213.583	160.64	144.975	131.471	25.6635	21.6293	17.0457	7.11587	5.06215	8.05798	FALSE	FALSE
ENST00000397195.10	ENSG00000007168.14	PAFAH1B1	protein_coding	388.603	-0.661989	0.215201	-3.07614	0.00209697	0.0403125	-0.762868	0.000338862	-0.100879	0.708835	non_sig	719.009	670.209	104.358	60.8357	714.939	707.329	734.761	613.145	704.457	693.026	88.2826	125.141	99.652	77.484	52.6464	52.3769	FALSE	FALSE
ENST00000579991.3	ENSG00000264364.3	DYNLL2	protein_coding	150.871	-1.74111	0.566008	-3.07612	0.00209712	0.0403125	-1.82225	0.00835875	-0.0811437	0.831885	down	303.265	286.647	10.8148	2.7579	324.636	313.161	271.998	290.735	294.034	275.172	1.02654	16.9944	14.4233	5.53457	1.01243	1.72671	FALSE	FALSE
ENST00000549017.5	ENSG00000092841.19	MYL6	protein_coding	13471.6	-0.271763	0.0883645	-3.07548	0.00210166	0.0403384	-0.475517	1.51097e-11	-0.203754	0.00733505	non_sig	23891.5	20745.4	5381.65	3867.62	23823.3	23731.1	24120.2	21690.9	19854.5	20690.9	5100.89	5770.39	5273.69	4112.18	3720.68	3769.98	FALSE	FALSE
ENST00000554910.5	ENSG00000100462.16	PRMT5	protein_coding	50.0878	-3.42296	1.11318	-3.07493	0.0021055	0.0403506	-3.76258	0.00636347	-0.339622	0.292058	down	107.422	85.0579	7.48758	0.383713	116.536	100.765	104.966	95.0262	79.6343	80.5133	3.07963	15.4495	3.93363	0	0	1.15114	FALSE	FALSE
ENST00000558745.5	ENSG00000140391.15	TSPAN3	protein_coding	2118.48	0.328246	0.106752	3.07486	0.00210603	0.0403506	0.272046	0.00784151	-0.0561997	0.71174	non_sig	3592.51	3455	645.564	780.855	3584.87	3614.69	3577.97	3384.74	3509.01	3471.24	678.544	559.272	698.875	758.236	745.149	839.181	FALSE	FALSE
ENST00000564003.5	ENSG00000178802.18	MPI	protein_coding	52.6231	-1.69351	0.550891	-3.07414	0.0021111	0.0404119	-1.28887	0.056471	0.404644	0.173317	down	85.2623	112.847	8.78852	3.59479	81.3902	96.8131	77.5835	123.308	108.221	107.011	12.3185	6.1798	7.86726	7.90653	0	2.87785	FALSE	FALSE
ENST00000354911.9	ENSG00000095787.23	WAC	protein_coding	152.616	-0.833429	0.271133	-3.07387	0.002113	0.0404126	-0.56209	0.0814837	0.271339	0.114739	non_sig	250.879	302.463	34.2631	22.8574	256.194	262.779	233.663	286.21	291.992	329.187	35.929	43.2586	23.6018	25.3009	20.2486	23.0228	FALSE	FALSE
ENST00000405515.5	ENSG00000110066.15	KMT5B	protein_coding	35.7519	-2.03417	0.662113	-3.07224	0.00212459	0.0405982	-2.18439	0.00173842	-0.150222	0.869583	down	65.927	59.3612	14.504	3.21554	74.916	55.3218	67.5432	47.5131	67.3828	63.1877	22.5839	16.9944	3.93363	4.74392	2.02486	2.87785	FALSE	FALSE
ENST00000543447.5	ENSG00000107669.17	ATE1	protein_coding	63.596	1.76666	0.575268	3.07103	0.00213324	0.0407276	1.8454	0.00459489	0.0787378	0.909967	up	113.552	120.013	4.91267	15.9064	98.9631	117.559	124.134	134.621	105.158	120.26	3.07963	7.72475	3.93363	18.185	7.08701	22.4472	FALSE	FALSE
ENST00000430710.8	ENSG00000100888.15	CHD8	protein_coding	30.606	-2.08194	0.678096	-3.07028	0.00213859	0.0407937	-1.66467	0.0427211	0.417275	0.299925	down	48.3971	64.7124	7.15553	2.15911	43.4698	53.346	48.3756	75.7947	68.4038	49.9386	7.18579	7.72475	6.55605	3.16261	1.01243	2.30228	FALSE	FALSE
ENST00000369085.8	ENSG00000151929.10	BAG3	protein_coding	157.767	-1.91934	0.62523	-3.06982	0.00214185	0.0407993	-2.06324	0.00775914	-0.1439	0.541849	down	325.305	294.62	8.81235	2.33018	321.861	330.943	323.112	316.754	259.322	307.785	5.13271	10.8146	10.4897	3.95326	3.03729	0	FALSE	FALSE
ENST00000569941.5	ENSG00000125124.13	BBS2	protein_coding	202.252	0.791965	0.257993	3.06971	0.00214266	0.0407993	0.872394	0.000928032	0.0804294	0.81865	non_sig	338.902	358.378	39.9858	71.7402	318.162	339.834	358.709	363.136	357.333	354.666	27.7166	46.3485	45.8924	53.7644	86.0566	75.3997	FALSE	FALSE
ENST00000561277.5	ENSG00000140391.15	TSPAN3	protein_coding	2205.92	0.327622	0.106773	3.06839	0.00215217	0.0409443	0.26811	0.00903776	-0.0595116	0.687024	non_sig	3773.79	3621.12	647.559	781.193	3760.6	3786.58	3774.21	3566.88	3664.2	3632.27	680.597	559.272	702.809	758.236	746.161	839.181	FALSE	FALSE
ENST00000637159.1	ENSG00000204406.14	MBD5	protein_coding	71.1717	2.76316	0.901086	3.06648	0.00216598	0.0411708	3.66686	0.000561587	0.903699	0.000601147	up	93.0452	173.904	1.54495	16.1927	98.0382	88.91	92.1874	139.146	217.463	165.103	0	4.63485	0	12.6504	19.2362	16.6915	FALSE	FALSE
ENST00000308987.6	ENSG00000173207.13	CKS1B	protein_coding	99.6813	-3.38001	1.10252	-3.0657	0.00217163	0.0412263	-3.91637	0.00392175	-0.536365	0.0241845	down	231.094	159.398	7.70447	0.529333	253.419	250.924	188.939	174.215	153.143	150.835	5.13271	6.1798	11.8009	0	1.01243	0.57557	FALSE	FALSE
ENST00000421110.5	ENSG00000114867.22	EIF4G1	protein_coding	265.879	-0.5795	0.189036	-3.06555	0.00217272	0.0412263	-0.655622	0.000518101	-0.0761223	0.758399	non_sig	453.996	430.293	108.966	70.2621	445.796	465.296	450.897	399.336	455.345	436.199	114.973	83.4273	128.499	79.0653	67.8328	63.8883	FALSE	FALSE
ENST00000355468.7	ENSG00000141696.13	P3H4	protein_coding	33.7738	-2.54844	0.831547	-3.0647	0.0021789	0.0412712	-3.42585	0.000390812	-0.877405	0.00235314	down	80.2157	43.6468	10.1742	1.05867	74.916	90.8858	74.8452	45.2506	45.9428	39.7471	15.3981	4.63485	10.4897	0	2.02486	1.15114	FALSE	FALSE
ENST00000356508.9	ENSG00000105223.20	PLD3	protein_coding	396.37	-0.934038	0.304766	-3.06477	0.00217835	0.0412712	-0.804437	0.0372747	0.129601	0.213807	non_sig	741.084	810.711	21.8056	11.8819	743.61	733.014	746.627	802.067	826.971	803.095	12.3185	21.6293	31.469	15.0224	9.11187	11.5114	FALSE	FALSE
ENST00000452404.6	ENSG00000114503.11	NCBP2	protein_coding	121.553	-1.2925	0.421849	-3.06389	0.00218477	0.0412738	-1.08083	0.0169975	0.211668	0.653331	down	207.506	240.289	25.4034	13.014	224.748	201.529	196.241	235.303	254.217	231.348	31.8228	24.7192	19.6682	5.53457	24.2983	9.20912	FALSE	FALSE
ENST00000380464.7	ENSG00000147872.10	PLIN2	protein_coding	118.199	-1.96576	0.641508	-3.06428	0.00218194	0.0412738	-1.48319	0.0731287	0.482571	0.0101326	down	193.999	270.839	6.0137	1.94402	214.574	198.566	168.858	254.535	285.867	272.115	9.23888	6.1798	2.62242	0.790653	1.01243	4.02899	FALSE	FALSE
ENST00000446750.1	ENSG00000086758.16	HUWE1	protein_coding	182.249	-0.847615	0.276637	-3.064	0.00218402	0.0412738	-0.521477	0.083968	0.326138	0.158166	non_sig	282.233	354.171	54.1714	38.4194	317.237	252.9	276.562	390.286	343.04	329.187	57.4863	35.5338	69.4941	44.2765	36.4475	34.5342	FALSE	FALSE
ENST00000532544.5	ENSG00000085117.12	CD82	protein_coding	1316.22	-0.742795	0.242469	-3.06347	0.00218789	0.0412966	-1.05392	2.65277e-05	-0.311125	0.0504196	non_sig	2862.2	2307.21	64.5152	30.9326	2866.23	2906.37	2814	2485.39	2244.05	2192.2	60.566	55.6182	77.3614	46.6485	20.2486	25.9006	FALSE	FALSE
ENST00000380465.7	ENSG00000147872.10	PLIN2	protein_coding	116.61	-1.96835	0.642919	-3.06158	0.0022017	0.041521	-1.48335	0.0734253	0.485002	0.011567	down	191.153	267.328	6.0137	1.94402	212.724	194.614	166.12	251.141	283.825	267.019	9.23888	6.1798	2.62242	0.790653	1.01243	4.02899	FALSE	FALSE
ENST00000352767.7	ENSG00000114867.22	EIF4G1	protein_coding	266.047	-0.579556	0.189325	-3.06117	0.00220472	0.0415418	-0.655569	0.000525635	-0.0760128	0.759734	non_sig	454.326	430.633	108.966	70.2621	445.796	466.284	450.897	399.336	455.345	437.218	114.973	83.4273	128.499	79.0653	67.8328	63.8883	FALSE	FALSE
ENST00000598333.5	ENSG00000099797.15	TECR	protein_coding	143.679	2.62087	0.856297	3.0607	0.00220821	0.0415714	2.21241	0.0210326	-0.408455	0.626762	up	319.082	240.399	2.9171	12.3167	322.786	301.306	333.152	228.515	244.008	248.674	1.02654	7.72475	0	21.3476	12.1492	3.45342	FALSE	FALSE
ENST00000300896.9	ENSG00000170832.13	USP32	protein_coding	21.9185	-1.94823	0.636815	-3.05933	0.00221834	0.0416893	-1.64943	0.0140631	0.298795	0.698532	down	31.3438	38.5141	13.2507	4.56545	26.8218	31.6125	35.5971	33.9379	40.8381	40.7662	14.3716	3.0899	22.2906	4.74392	6.07458	2.87785	FALSE	FALSE
ENST00000589335.5	ENSG00000170832.13	USP32	protein_coding	21.9185	-1.94823	0.636815	-3.05933	0.00221834	0.0416893	-1.64943	0.0140631	0.298795	0.698532	down	31.3438	38.5141	13.2507	4.56545	26.8218	31.6125	35.5971	33.9379	40.8381	40.7662	14.3716	3.0899	22.2906	4.74392	6.07458	2.87785	FALSE	FALSE
ENST00000204961.5	ENSG00000090776.6	EFNB1	protein_coding	26.3717	-1.82435	0.596488	-3.05848	0.00222459	0.0417705	-2.31935	0.000275251	-0.494995	0.252246	down	50.9935	36.0631	15.2631	3.16707	46.2444	59.2734	47.4628	31.6754	43.9009	32.613	14.3716	16.9944	14.4233	6.32522	2.02486	1.15114	FALSE	FALSE
ENST00000264025.8	ENSG00000110400.11	NECTIN1	protein_coding	7.50634	-4.49295	1.4694	-3.05768	0.00223061	0.0418467	-5.5834	0.000564199	-1.09045	0.258933	down	15.7612	7.39987	6.86428	0	16.648	18.7699	11.8657	7.91885	7.14666	7.13409	3.07963	3.0899	14.4233	0	0	0	FALSE	FALSE
ENST00000358738.3	ENSG00000126804.13	ZBTB1	protein_coding	45.0946	-1.88129	0.615321	-3.05742	0.00223252	0.0418467	-1.87696	0.00566221	0.00432899	0.996747	down	81.8238	82.116	13.1051	3.33347	76.7657	81.9948	86.7109	88.2386	79.6343	78.475	5.13271	9.2697	24.913	5.53457	1.01243	3.45342	FALSE	FALSE
ENST00000450424.5	ENSG00000114867.22	EIF4G1	protein_coding	265.962	-0.578427	0.189229	-3.05675	0.0022375	0.0419036	-0.655587	0.000522045	-0.0771596	0.755524	non_sig	454.326	430.293	108.966	70.2621	445.796	466.284	450.897	399.336	455.345	436.199	114.973	83.4273	128.499	79.0653	67.8328	63.8883	FALSE	FALSE
ENST00000498502.5	ENSG00000152601.17	MBNL1	protein_coding	918.293	-0.623504	0.203998	-3.05642	0.00223996	0.0419135	-0.926192	8.35682e-06	-0.302689	0.0207553	non_sig	1954.89	1584.35	87.4691	46.4704	1936.72	1949.11	1978.83	1397.11	1650.88	1705.05	92.3888	66.4328	103.586	45.0672	46.5718	47.7723	FALSE	FALSE
ENST00000536244.5	ENSG00000112078.14	KCTD20	protein_coding	262.428	0.770941	0.252335	3.05523	0.0022489	0.0420443	0.508759	0.112515	-0.262181	0.0149307	non_sig	540.249	450.711	24.7023	34.0503	538.285	551.242	531.218	472.869	426.758	452.505	17.4512	27.8091	28.8466	36.37	32.3978	33.3831	FALSE	FALSE
ENST00000541641.5	ENSG00000137497.18	NUMA1	protein_coding	88.0052	-1.21645	0.398194	-3.05491	0.0022513	0.0420529	-1.68152	0.000182573	-0.465074	0.00803803	down	188.994	137.125	19.7319	6.16976	176.654	187.699	202.63	148.196	134.766	128.414	23.6105	18.5394	17.0457	7.11587	5.06215	6.33127	FALSE	FALSE
ENST00000358755.5	ENSG00000164930.12	FZD6	protein_coding	103.528	1.22918	0.402457	3.0542	0.00225665	0.0421163	0.806544	0.0688869	-0.422637	0.209029	up	210.327	156.917	17.3536	29.513	170.179	226.227	234.576	160.64	164.373	145.739	15.3981	16.9944	19.6682	39.5326	16.1989	32.8075	FALSE	FALSE
ENST00000568715.5	ENSG00000087245.13	MMP2	protein_coding	510.988	0.574608	0.188262	3.05218	0.00227189	0.0423642	0.291267	0.190878	-0.283341	0.0260479	non_sig	1029.55	845.753	76.5902	92.0618	1075.65	1049.14	963.86	823.561	862.704	850.995	64.6721	77.2475	87.8511	75.112	95.1685	105.905	FALSE	FALSE
ENST00000586174.1	ENSG00000091947.10	TMEM101	protein_coding	122.22	-0.749953	0.245783	-3.05128	0.0022787	0.0424545	-0.374511	0.17343	0.375441	0.0502612	non_sig	166.365	215.442	60.9849	46.0865	161.855	185.723	151.516	203.628	219.505	223.195	49.274	60.253	73.4278	40.3233	45.5594	52.3769	FALSE	FALSE
ENST00000674174.1	ENSG00000133706.19	LARS1	protein_coding	278.355	0.723004	0.236995	3.05072	0.00228294	0.0424969	0.711231	0.0050207	-0.0117733	0.976913	non_sig	502.704	498.287	43.1739	69.2566	453.195	561.121	493.796	481.919	522.727	490.214	37.982	41.7136	49.826	78.2746	54.6712	74.8241	FALSE	FALSE
ENST00000368707.5	ENSG00000196754.13	S100A2	protein_coding	37.7615	-2.68391	0.879991	-3.04993	0.00228891	0.0425714	-2.56876	0.0174744	0.115152	0.8621	down	68.8381	74.6432	6.50855	1.05644	62.8924	64.2128	79.4089	78.0573	75.5504	70.3217	0	7.72475	11.8009	1.58131	1.01243	0.57557	FALSE	FALSE
ENST00000307114.11	ENSG00000172432.19	GTPBP2	protein_coding	74.4085	-1.4337	0.470167	-3.04934	0.00229342	0.0425819	-0.737352	0.238464	0.696347	0.000146014	down	107.686	174.371	9.5712	6.0056	107.287	100.765	115.006	153.852	185.813	183.448	10.2654	9.2697	9.17847	6.32522	7.08701	4.60456	FALSE	FALSE
ENST00000551676.5	ENSG00000186298.12	PPP1CC	protein_coding	133	-1.84874	0.606262	-3.04942	0.00229287	0.0425819	-1.97561	0.00794523	-0.126871	0.685182	down	271.224	248.25	10.0795	2.44812	248.795	286.488	278.388	239.828	250.133	254.789	2.05308	21.6293	6.55605	4.74392	2.02486	0.57557	FALSE	FALSE
ENST00000542282.5	ENSG00000176915.15	ANKLE2	protein_coding	124.417	1.87426	0.61474	3.04886	0.00229708	0.0426133	1.83864	0.0166778	-0.0356147	0.926682	up	244.872	239.015	3.25928	10.5201	226.598	246.972	261.046	248.878	213.379	254.789	2.05308	7.72475	0	9.48783	11.1367	10.9358	FALSE	FALSE
ENST00000524211.1	ENSG00000168575.10	SLC20A2	protein_coding	267.707	-1.26263	0.414338	-3.04733	0.00230881	0.0427575	-1.30201	0.0107012	-0.0393814	0.891155	down	532.274	517.562	14.6227	6.37076	539.21	524.569	533.044	468.344	556.419	527.923	14.3716	21.6293	7.86726	5.53457	10.1243	3.45342	FALSE	FALSE
ENST00000613205.4	ENSG00000137497.18	NUMA1	protein_coding	88.2128	-1.21079	0.397307	-3.04749	0.00230764	0.0427575	-1.71149	0.00012919	-0.500704	0.00377881	down	191.199	135.314	20.1689	6.16976	176.654	190.663	206.281	144.802	133.745	127.394	23.6105	18.5394	18.3569	7.11587	5.06215	6.33127	FALSE	FALSE
ENST00000319211.5	ENSG00000181104.7	F2R	protein_coding	127.769	-1.35822	0.445747	-3.04706	0.00231094	0.0427603	-2.04056	5.39198e-05	-0.682339	3.20887e-05	down	300.595	187.458	18.7767	4.24429	296.889	272.657	332.24	190.052	186.834	185.486	13.345	15.4495	27.5354	7.11587	1.01243	4.60456	FALSE	FALSE
ENST00000420605.7	ENSG00000184162.15	NR2C2AP	protein_coding	93.2153	-1.58518	0.520824	-3.0436	0.00233769	0.0432182	-2.18429	0.000175544	-0.599108	0.0160321	down	212.812	140.587	15.4696	3.99211	221.048	207.457	209.932	150.458	118.43	152.873	24.637	13.9045	7.86726	3.16261	7.08701	1.72671	FALSE	FALSE
ENST00000557344.5	ENSG00000100823.12	APEX1	protein_coding	567.182	-0.525192	0.172583	-3.04313	0.00234129	0.0432478	-1.05823	2.85033e-09	-0.533039	1.92677e-12	non_sig	1260.9	871.249	91.6195	44.9588	1261.55	1309.94	1211.21	875.599	856.579	881.57	93.4153	72.6126	108.83	47.4392	46.5718	40.8655	FALSE	FALSE
ENST00000409676.5	ENSG00000003436.16	TFPI	protein_coding	401.858	-1.43882	0.473009	-3.04184	0.0023514	0.0433974	-1.35814	0.0016575	0.0806758	0.930028	down	714.443	755.416	99.0077	38.5653	758.408	675.716	709.204	557.714	822.887	885.646	153.981	78.7924	64.2493	48.2298	24.2983	43.1677	FALSE	FALSE
ENST00000534681.1	ENSG00000172977.13	KAT5	protein_coding	306.272	0.557324	0.183242	3.04146	0.00235433	0.0434146	0.678502	0.000377598	0.121178	0.461984	non_sig	506.175	550.8	65.213	102.9	533.661	480.114	504.749	559.976	516.602	575.823	63.6456	66.4328	65.5605	112.273	87.069	109.358	FALSE	FALSE
ENST00000370944.9	ENSG00000118454.13	ANKRD13C	protein_coding	84.8217	-1.45225	0.477896	-3.03885	0.00237483	0.0437495	-1.50523	0.00295329	-0.052975	0.944299	down	158.062	152.485	21.5479	7.19182	149.832	136.329	188.026	160.64	136.808	160.007	18.4778	27.8091	18.3569	14.2317	1.01243	6.33127	FALSE	FALSE
ENST00000478789.5	ENSG00000196456.13	ZNF775	protein_coding	32.7343	-2.89879	0.95422	-3.03786	0.00238262	0.0437495	-3.14878	0.00698225	-0.249989	0.584088	down	66.9617	56.4402	6.59659	0.938504	68.4417	61.2491	71.1942	62.2196	51.0476	56.0536	5.13271	1.54495	13.1121	0.790653	2.02486	0	FALSE	FALSE
ENST00000035307.6	ENSG00000033100.16	CHPF2	protein_coding	1130.93	0.907926	0.298816	3.03841	0.00237829	0.0437495	0.720377	0.0288648	-0.187549	0.505934	non_sig	2367.01	2078.54	28.6322	49.5428	2354.77	2291.9	2454.38	2108.68	1947.98	2178.95	33.8759	23.1742	28.8466	53.7644	63.7831	31.0808	FALSE	FALSE
ENST00000519010.5	ENSG00000156831.8	NSMCE2	protein_coding	59.7471	-1.98314	0.6528	-3.03789	0.00238237	0.0437495	-1.90576	0.0153115	0.0773737	0.899315	down	111.311	117.703	8.10416	1.8701	119.311	109.656	104.966	147.064	100.053	105.992	10.2654	6.1798	7.86726	1.58131	0	4.02899	FALSE	FALSE
ENST00000537217.5	ENSG00000137497.18	NUMA1	protein_coding	85.9305	-1.23903	0.407824	-3.03814	0.00238042	0.0437495	-1.73898	0.000143866	-0.499955	0.00670911	down	186.173	131.839	19.7319	5.97791	169.255	185.723	203.542	142.539	128.64	124.337	23.6105	18.5394	17.0457	7.11587	5.06215	5.7557	FALSE	FALSE
ENST00000406354.1	ENSG00000145391.13	SETD7	protein_coding	94.2155	-1.11729	0.367849	-3.03737	0.00238652	0.0437838	-1.38758	0.000442963	-0.270283	0.33106	down	185.454	153.701	27.7413	9.96534	162.78	206.469	187.113	156.115	149.059	155.931	20.5308	41.7136	20.9794	8.69718	9.11187	12.087	FALSE	FALSE
ENST00000392150.2	ENSG00000196437.12	ZNF569	protein_coding	19.3057	-1.78951	0.589365	-3.03635	0.00239465	0.0438958	-1.35584	0.0278526	0.433671	0.479842	down	24.4039	32.9611	14.1113	5.74651	27.7467	21.7336	23.7314	30.5441	31.6495	36.6896	12.3185	7.72475	22.2906	2.37196	9.11187	5.7557	FALSE	FALSE
ENST00000367728.1	ENSG00000135845.10	PIGC	protein_coding	83.5536	-1.16411	0.383543	-3.03516	0.00240408	0.0440314	-1.14382	0.0123329	0.0202979	0.962969	down	153.289	155.586	17.2926	8.04677	160.931	150.159	148.778	161.771	147.017	157.969	14.3716	13.9045	23.6018	8.69718	9.11187	6.33127	FALSE	FALSE
ENST00000331552.12	ENSG00000184162.15	NR2C2AP	protein_coding	95.0191	-1.58386	0.521922	-3.03467	0.00240799	0.0440656	-2.18363	0.000180079	-0.599768	0.0167671	down	217.196	143.418	15.4696	3.99211	226.598	211.408	213.583	153.852	120.472	155.931	24.637	13.9045	7.86726	3.16261	7.08701	1.72671	FALSE	FALSE
ENST00000528737.5	ENSG00000166801.16	FAM111A	protein_coding	290.002	-1.059	0.349252	-3.0322	0.00242778	0.0443152	0.0987089	0.86348	1.15771	1.99935e-13	down	347.9	776.506	16.52	19.0824	339.434	319.088	385.179	785.098	805.531	738.888	20.5308	18.5394	10.4897	18.9757	27.3356	10.9358	FALSE	FALSE
ENST00000554684.5	ENSG00000100796.17	PPP4R3A	protein_coding	91.1182	-1.22411	0.403703	-3.03221	0.00242771	0.0443152	-1.11982	0.0191179	0.104297	0.773963	down	163.604	175.608	17.1876	8.07223	167.405	171.893	151.516	160.64	175.604	190.582	10.2654	21.6293	19.6682	9.48783	10.1243	4.60456	FALSE	FALSE
ENST00000673727.1	ENSG00000265590.10	CFAP298-TCP10L	protein_coding	69.8643	-2.25799	0.744598	-3.03249	0.00242542	0.0443152	-2.57368	0.00233705	-0.315696	0.582397	down	147.977	118.852	10.9942	1.63424	146.132	147.195	150.603	109.733	106.179	140.643	7.18579	23.1742	2.62242	0	2.02486	2.87785	FALSE	FALSE
ENST00000438724.5	ENSG00000139746.16	RBM26	protein_coding	74.2331	-1.20131	0.396306	-3.03126	0.00243534	0.0444122	-1.22027	0.00261684	-0.0189667	0.978425	down	126.985	125.385	30.4752	14.0868	127.635	126.45	126.872	132.358	124.556	119.241	46.1944	21.6293	23.6018	9.48783	21.261	11.5114	FALSE	FALSE
ENST00000447868.5	ENSG00000070010.19	UFD1	protein_coding	86.9493	-2.1716	0.716456	-3.03103	0.00243721	0.0444122	-2.16236	0.0158963	0.00924483	0.983817	down	168.927	169.803	7.40967	1.65746	167.405	177.82	161.556	159.508	187.855	162.046	3.07963	13.9045	5.24484	2.37196	2.02486	0.57557	FALSE	FALSE
ENST00000450904.6	ENSG00000197345.13	MRPL21	protein_coding	238.025	-0.625339	0.206355	-3.03041	0.0024422	0.0444658	-0.689615	0.00281466	-0.0642762	0.755015	non_sig	437.974	418.838	59.4738	35.8136	443.946	433.683	436.293	412.912	431.863	411.739	46.1944	67.9778	64.2493	29.2541	38.4724	39.7143	FALSE	FALSE
ENST00000319481.8	ENSG00000141447.18	OSBPL1A	protein_coding	10.4893	-3.58826	1.18429	-3.02989	0.00244639	0.0444671	-4.21827	0.00205715	-0.63001	0.367994	down	19.5205	12.5016	9.47973	0.455407	18.4978	22.7215	17.3422	7.91885	17.3562	12.2299	8.21234	12.3596	7.86726	0.790653	0	0.57557	FALSE	FALSE
ENST00000579851.5	ENSG00000141447.18	OSBPL1A	protein_coding	10.4893	-3.58826	1.18429	-3.02989	0.00244639	0.0444671	-4.21827	0.00205715	-0.63001	0.367994	down	19.5205	12.5016	9.47973	0.455407	18.4978	22.7215	17.3422	7.91885	17.3562	12.2299	8.21234	12.3596	7.86726	0.790653	0	0.57557	FALSE	FALSE
ENST00000392190.9	ENSG00000158793.14	NIT1	protein_coding	97.7827	1.54616	0.510369	3.02949	0.00244964	0.0444757	1.64001	0.00809818	0.0938464	0.784971	up	179.514	191.47	4.92964	15.2171	187.752	171.893	178.898	177.609	198.065	198.735	2.05308	6.1798	6.55605	10.2785	23.2859	12.087	FALSE	FALSE
ENST00000523741.5	ENSG00000156831.8	NSMCE2	protein_coding	75.3452	-1.90867	0.630081	-3.02925	0.00245162	0.0444757	-1.90216	0.0134172	0.00651116	0.990183	down	145.234	146.173	8.10416	1.8701	150.757	146.208	138.737	175.346	130.682	132.49	10.2654	6.1798	7.86726	1.58131	0	4.02899	FALSE	FALSE
ENST00000315939.11	ENSG00000060237.18	WNK1	protein_coding	215.079	-1.06655	0.352221	-3.02806	0.00246127	0.0444757	-1.27241	0.000799627	-0.205868	0.485993	down	438.535	380.503	28.8422	12.4367	484.642	424.792	406.172	436.668	343.04	361.8	41.0617	23.1742	22.2906	15.8131	11.1367	10.3603	FALSE	FALSE
ENST00000535572.5	ENSG00000060237.18	WNK1	protein_coding	215.079	-1.06655	0.352221	-3.02806	0.00246127	0.0444757	-1.27241	0.000799627	-0.205868	0.485993	down	438.535	380.503	28.8422	12.4367	484.642	424.792	406.172	436.668	343.04	361.8	41.0617	23.1742	22.2906	15.8131	11.1367	10.3603	FALSE	FALSE
ENST00000263202.15	ENSG00000070010.19	UFD1	protein_coding	86.7883	-2.17139	0.71699	-3.02847	0.00245792	0.0444757	-2.16246	0.015926	0.00892232	0.984366	down	168.623	169.463	7.40967	1.65746	167.405	177.82	160.643	159.508	187.855	161.027	3.07963	13.9045	5.24484	2.37196	2.02486	0.57557	FALSE	FALSE
ENST00000399523.5	ENSG00000070010.19	UFD1	protein_coding	86.7883	-2.17139	0.71699	-3.02847	0.00245792	0.0444757	-2.16246	0.015926	0.00892232	0.984366	down	168.623	169.463	7.40967	1.65746	167.405	177.82	160.643	159.508	187.855	161.027	3.07963	13.9045	5.24484	2.37196	2.02486	0.57557	FALSE	FALSE
ENST00000421968.6	ENSG00000070010.19	UFD1	protein_coding	86.7883	-2.17139	0.71699	-3.02847	0.00245792	0.0444757	-2.16246	0.015926	0.00892232	0.984366	down	168.623	169.463	7.40967	1.65746	167.405	177.82	160.643	159.508	187.855	161.027	3.07963	13.9045	5.24484	2.37196	2.02486	0.57557	FALSE	FALSE
ENST00000544883.5	ENSG00000184162.15	NR2C2AP	protein_coding	93.4455	-1.57861	0.521426	-3.02749	0.00246593	0.0445227	-2.18396	0.000177353	-0.605351	0.015179	down	213.733	140.587	15.4696	3.99211	222.898	207.457	210.844	150.458	118.43	152.873	24.637	13.9045	7.86726	3.16261	7.08701	1.72671	FALSE	FALSE
ENST00000567045.5	ENSG00000197345.13	MRPL21	protein_coding	235.711	-0.622536	0.205654	-3.0271	0.00246911	0.0445429	-0.689389	0.00274768	-0.0668528	0.739657	non_sig	433.628	413.928	59.4738	35.8136	435.622	431.708	433.555	408.387	424.716	408.681	46.1944	67.9778	64.2493	29.2541	38.4724	39.7143	FALSE	FALSE
ENST00000538165.2	ENSG00000184162.15	NR2C2AP	protein_coding	94.348	-1.57807	0.521368	-3.02678	0.00247173	0.0445529	-2.18395	0.000177353	-0.605886	0.0149491	down	215.946	141.984	15.4696	3.99211	224.748	210.42	212.67	151.589	119.451	154.912	24.637	13.9045	7.86726	3.16261	7.08701	1.72671	FALSE	FALSE
ENST00000249883.9	ENSG00000114019.14	AMOTL2	protein_coding	284.049	-0.905494	0.29927	-3.02568	0.00248078	0.0446788	-0.383108	0.336931	0.522386	0.000172207	non_sig	448.831	644.295	23.8314	19.2374	460.594	487.029	398.87	632.377	616.655	683.853	28.7432	13.9045	28.8466	21.3476	20.2486	16.116	FALSE	FALSE
ENST00000424014.7	ENSG00000111361.13	EIF2B1	protein_coding	44.9834	-1.68578	0.557231	-3.02528	0.00248399	0.0446994	-1.63123	0.0141205	0.05455	0.92398	down	81.6138	84.6912	10.3369	3.2917	86.0146	72.1159	86.7109	73.5322	85.76	94.7815	9.23888	13.9045	7.86726	2.37196	4.04972	3.45342	FALSE	FALSE
ENST00000367569.4	ENSG00000169976.7	SF3B5	protein_coding	282.697	-1.0569	0.349741	-3.02196	0.00251143	0.0451556	-1.3718	0.000799627	-0.314895	0.0128887	down	611.247	491.339	20.4977	7.70239	619.675	613.479	600.587	488.706	458.407	526.903	23.6105	7.72475	30.1578	8.69718	4.04972	10.3603	FALSE	FALSE
ENST00000473781.1	ENSG00000107262.25	BAG1	protein_coding	138.38	1.75501	0.580843	3.02149	0.00251537	0.0451827	1.61451	0.0275594	-0.1405	0.553573	up	282.798	256.477	3.69635	10.5501	273.767	270.682	303.945	242.091	249.112	278.23	2.05308	7.72475	1.31121	7.11587	14.174	10.3603	FALSE	FALSE
ENST00000640554.1	ENSG00000204370.13	SDHD	protein_coding	21.9133	-2.79171	0.924017	-3.02128	0.00251712	0.0451827	-2.51386	0.0129556	0.277851	0.8107	down	34.9366	42.4326	8.55478	1.72916	24.972	29.6367	50.2011	49.7756	37.7752	39.7471	12.3185	1.54495	11.8009	3.16261	2.02486	0	FALSE	FALSE
ENST00000615512.1	ENSG00000136485.15	DCAF7	protein_coding	149.997	-1.5039	0.497924	-3.02035	0.00252487	0.0452842	-1.78058	0.00292688	-0.276679	0.123596	down	320.088	264.546	11.4345	3.91819	310.762	319.088	330.414	290.735	260.343	242.559	18.4778	9.2697	6.55605	3.95326	6.07458	1.72671	FALSE	FALSE
ENST00000391702.3	ENSG00000083828.16	ZNF586	protein_coding	32.9874	-1.26087	0.417511	-3.01998	0.00252794	0.0453017	-1.08762	0.0131721	0.173248	0.748211	down	46.5853	52.4785	22.5135	10.3723	35.1458	55.3218	49.2883	55.432	50.0266	51.9769	20.5308	24.7192	22.2906	11.0691	9.11187	10.9358	FALSE	FALSE
ENST00000518495.5	ENSG00000078668.14	VDAC3	protein_coding	169.754	-2.81878	0.93373	-3.01884	0.00253743	0.0453941	-3.06807	0.00872379	-0.249291	0.282599	down	364.684	306.911	6.627	0.792884	333.885	406.022	354.146	338.248	310.369	272.115	5.13271	10.8146	3.93363	0.790653	1.01243	0.57557	FALSE	FALSE
ENST00000299413.7	ENSG00000166326.7	TRIM44	protein_coding	92.3787	-1.9329	0.640328	-3.01861	0.0025394	0.0453941	-1.58799	0.0432896	0.344912	0.332367	down	157.851	200.6	8.12798	2.93568	149.832	163.99	159.731	228.515	156.206	217.08	3.07963	10.8146	10.4897	1.58131	6.07458	1.15114	FALSE	FALSE
ENST00000562959.1	ENSG00000159579.14	RSPRY1	protein_coding	59.7519	-1.47209	0.487632	-3.01886	0.00253725	0.0453941	-1.54815	0.00232394	-0.0760575	0.919657	down	107.953	102.302	20.9413	7.81091	104.512	99.7768	119.57	81.4511	126.598	98.8581	30.7963	12.3596	19.6682	7.11587	11.1367	5.18013	FALSE	FALSE
ENST00000393695.8	ENSG00000137497.18	NUMA1	protein_coding	86.9104	-1.20454	0.399079	-3.01829	0.00254202	0.0454034	-1.68147	0.000185344	-0.47693	0.00697473	down	187.106	134.634	19.7319	6.16976	173.879	185.723	201.717	144.802	132.724	126.375	23.6105	18.5394	17.0457	7.11587	5.06215	6.33127	FALSE	FALSE
ENST00000615252.4	ENSG00000078369.18	GNB1	protein_coding	2422.3	0.29701	0.098474	3.01612	0.0025603	0.0454149	0.420968	1.17189e-06	0.123959	0.194926	non_sig	3813.76	4155.67	732.817	986.964	3758.75	3911.05	3771.47	4139.3	4163.44	4164.27	827.393	707.587	663.472	966.177	1026.6	968.109	FALSE	FALSE
ENST00000617987.1	ENSG00000122783.16	CYREN	protein_coding	135.879	-1.32564	0.439538	-3.01597	0.00256158	0.0454149	-1.22693	0.00413439	0.0987031	0.896298	down	230.554	246.917	45.8979	20.1462	211.799	260.803	219.059	281.685	254.217	204.85	45.1678	30.899	61.6269	29.2541	20.2486	10.9358	FALSE	FALSE
ENST00000521158.5	ENSG00000078668.14	VDAC3	protein_coding	169.669	-2.81722	0.934005	-3.01628	0.00255899	0.0454149	-3.06812	0.00872987	-0.250898	0.282306	down	364.684	306.571	6.627	0.792884	333.885	406.022	354.146	338.248	310.369	271.095	5.13271	10.8146	3.93363	0.790653	1.01243	0.57557	FALSE	FALSE
ENST00000517532.5	ENSG00000156831.8	NSMCE2	protein_coding	76.3096	-1.35461	0.449074	-3.01645	0.00255754	0.0454149	-1.26536	0.0138089	0.0892495	0.866053	down	136.694	145.751	16.022	6.77079	145.207	134.353	130.523	183.265	124.556	129.433	19.5043	15.4495	13.1121	7.90653	6.07458	6.33127	FALSE	FALSE
ENST00000528182.5	ENSG00000204370.13	SDHD	protein_coding	21.6674	-2.78166	0.921891	-3.01734	0.00255001	0.0454149	-2.51463	0.0127768	0.267028	0.818852	down	34.6323	41.7532	8.55478	1.72916	24.972	29.6367	49.2883	49.7756	37.7752	37.7088	12.3185	1.54495	11.8009	3.16261	2.02486	0	FALSE	FALSE
ENST00000528048.5	ENSG00000204370.13	SDHD	protein_coding	21.6674	-2.78166	0.921891	-3.01734	0.00255001	0.0454149	-2.51463	0.0127768	0.267028	0.818852	down	34.6323	41.7532	8.55478	1.72916	24.972	29.6367	49.2883	49.7756	37.7752	37.7088	12.3185	1.54495	11.8009	3.16261	2.02486	0	FALSE	FALSE
ENST00000537073.1	ENSG00000111361.13	EIF2B1	protein_coding	45.1481	-1.67429	0.554853	-3.01754	0.00254833	0.0454149	-1.63105	0.013907	0.0432451	0.942272	down	82.2724	84.6912	10.3369	3.2917	86.0146	74.0917	86.7109	73.5322	85.76	94.7815	9.23888	13.9045	7.86726	2.37196	4.04972	3.45342	FALSE	FALSE
ENST00000578091.5	ENSG00000141447.18	OSBPL1A	protein_coding	10.5654	-3.5654	1.18193	-3.0166	0.00255628	0.0454149	-4.21792	0.00203912	-0.652521	0.336551	down	19.8247	12.5016	9.47973	0.455407	18.4978	22.7215	18.2549	7.91885	17.3562	12.2299	8.21234	12.3596	7.86726	0.790653	0	0.57557	FALSE	FALSE
ENST00000582645.5	ENSG00000141447.18	OSBPL1A	protein_coding	10.5654	-3.5654	1.18193	-3.0166	0.00255628	0.0454149	-4.21792	0.00203912	-0.652521	0.336551	down	19.8247	12.5016	9.47973	0.455407	18.4978	22.7215	18.2549	7.91885	17.3562	12.2299	8.21234	12.3596	7.86726	0.790653	0	0.57557	FALSE	FALSE
ENST00000342160.7	ENSG00000086758.16	HUWE1	protein_coding	181.738	-0.83903	0.27823	-3.0156	0.00256471	0.0454333	-0.521265	0.0857583	0.317765	0.178689	non_sig	282.233	352.129	54.1714	38.4194	317.237	252.9	276.562	390.286	336.914	329.187	57.4863	35.5338	69.4941	44.2765	36.4475	34.5342	FALSE	FALSE
ENST00000647044.1	ENSG00000124479.11	NDP	protein_coding	22.7303	2.8692	0.951992	3.01389	0.00257919	0.0456522	-1.14102	0.300169	-4.01022	6.97501e-11	up	79.4919	4.9471	4.46875	2.01349	66.592	99.7768	72.107	5.65632	7.14666	2.03831	9.23888	1.54495	2.62242	3.16261	0	2.87785	FALSE	FALSE
ENST00000367512.7	ENSG00000116406.19	EDEM3	protein_coding	61.5342	-1.13969	0.378198	-3.01347	0.00258278	0.0456784	-1.72426	1.3549e-05	-0.584575	0.00702319	down	125.638	83.961	28.0361	8.50218	137.808	119.535	119.57	92.7637	74.5295	84.5899	22.5839	33.9889	27.5354	9.48783	9.11187	6.90684	FALSE	FALSE
ENST00000543485.5	ENSG00000087245.13	MMP2	protein_coding	509.715	0.569511	0.189046	3.01255	0.00259065	0.0457802	0.291095	0.192707	-0.278416	0.0313397	non_sig	1025.17	845.037	76.5902	92.0618	1071.95	1045.19	958.384	822.429	862.704	849.976	64.6721	77.2475	87.8511	75.112	95.1685	105.905	FALSE	FALSE
ENST00000565264.1	ENSG00000169375.16	SIN3A	protein_coding	49.5947	-2.18965	0.727293	-3.01069	0.00260659	0.0459866	-2.30489	0.00524572	-0.115237	0.891155	down	97.0806	89.5012	9.67964	2.11733	122.085	87.9221	81.2344	64.4821	108.221	95.8006	11.292	4.63485	13.1121	0	4.04972	2.30228	FALSE	FALSE
ENST00000593926.5	ENSG00000131408.15	NR1H2	protein_coding	82.0402	-1.64021	0.544763	-3.01086	0.00260511	0.0459866	-1.40925	0.0108721	0.230959	0.76041	down	135.167	158.712	24.7019	9.5794	154.456	120.522	130.523	174.215	142.933	158.988	45.1678	9.2697	19.6682	10.2785	8.09944	10.3603	FALSE	FALSE
ENST00000232905.4	ENSG00000114784.4	EIF1B	protein_coding	194.955	-1.29004	0.42856	-3.01017	0.00261102	0.0460273	-1.51781	0.00259966	-0.227776	0.29228	down	409.334	349.342	15.3342	5.81151	418.974	376.386	432.642	305.441	362.438	380.145	20.5308	12.3596	13.1121	7.90653	6.07458	3.45342	FALSE	FALSE
ENST00000262346.6	ENSG00000118454.13	ANKRD13C	protein_coding	85.0561	-1.44408	0.479914	-3.00903	0.00262081	0.0460871	-1.50556	0.00304693	-0.061487	0.933351	down	159	152.485	21.5479	7.19182	149.832	137.317	189.851	160.64	136.808	160.007	18.4778	27.8091	18.3569	14.2317	1.01243	6.33127	FALSE	FALSE
ENST00000535425.5	ENSG00000284194.3	SCO2	protein_coding	49.5374	2.66197	0.884654	3.00905	0.00262066	0.0460871	3.8012	0.000279207	1.13923	8.79442e-08	up	56.1344	123.573	1.02654	17.4155	61.9675	55.3218	51.1138	118.783	116.389	135.548	3.07963	0	0	13.4411	19.2362	19.5694	FALSE	FALSE
ENST00000638598.2	ENSG00000284194.3	SCO2	protein_coding	49.5374	2.66197	0.884654	3.00905	0.00262066	0.0460871	3.8012	0.000279207	1.13923	8.79442e-08	up	56.1344	123.573	1.02654	17.4155	61.9675	55.3218	51.1138	118.783	116.389	135.548	3.07963	0	0	13.4411	19.2362	19.5694	FALSE	FALSE
ENST00000542575.6	ENSG00000105281.12	SLC1A5	protein_coding	1305.01	-0.706623	0.234862	-3.00867	0.00262392	0.0461043	-0.562748	0.017079	0.143876	0.619049	non_sig	2378.32	2627.6	126.214	87.9085	2412.11	2367.97	2354.89	2476.34	2806.6	2599.87	152.955	105.057	120.631	89.3437	109.342	65.0394	FALSE	FALSE
ENST00000358965.10	ENSG00000137497.18	NUMA1	protein_coding	86.7484	-1.20318	0.400068	-3.00744	0.00263456	0.0462536	-1.6814	0.000188972	-0.478214	0.00742398	down	186.798	134.294	19.7319	6.16976	172.954	185.723	201.717	144.802	132.724	125.356	23.6105	18.5394	17.0457	7.11587	5.06215	6.33127	FALSE	FALSE
ENST00000675654.1	ENSG00000121940.16	CLCC1	protein_coding	52.4267	-1.57615	0.524318	-3.0061	0.00264626	0.0463836	-1.85441	0.00051858	-0.278255	0.625494	down	99.5255	82.034	22.4121	5.73514	80.4653	119.535	98.5766	85.9761	67.3828	92.7432	14.3716	20.0843	32.7803	5.53457	3.03729	8.63355	FALSE	FALSE
ENST00000675508.1	ENSG00000121940.16	CLCC1	protein_coding	52.4267	-1.57615	0.524318	-3.0061	0.00264626	0.0463836	-1.85441	0.00051858	-0.278255	0.625494	down	99.5255	82.034	22.4121	5.73514	80.4653	119.535	98.5766	85.9761	67.3828	92.7432	14.3716	20.0843	32.7803	5.53457	3.03729	8.63355	FALSE	FALSE
ENST00000570308.5	ENSG00000087245.13	MMP2	protein_coding	509.639	0.569021	0.189327	3.0055	0.00265146	0.0464371	0.291033	0.193428	-0.277988	0.0322817	non_sig	1024.87	845.037	76.5902	92.0618	1071.95	1045.19	957.471	822.429	862.704	849.976	64.6721	77.2475	87.8511	75.112	95.1685	105.905	FALSE	FALSE
ENST00000502703.5	ENSG00000113593.12	PPWD1	protein_coding	37.9241	-1.95413	0.650451	-3.00427	0.0026622	0.0465838	-1.83102	0.0195002	0.123112	0.825436	down	67.6251	73.8446	8.14154	2.08518	63.8173	64.2128	74.8452	84.8449	69.4247	67.2643	5.13271	6.1798	13.1121	3.95326	0	2.30228	FALSE	FALSE
ENST00000424224.5	ENSG00000184792.16	OSBP2	protein_coding	67.8795	1.95414	0.650503	3.00405	0.00266415	0.0465838	0.0910536	0.935448	-1.86309	7.08456e-11	up	205.686	56.5268	4.14354	5.16201	242.321	186.711	188.026	54.3007	65.3409	49.9386	7.18579	0	5.24484	8.69718	5.06215	1.72671	FALSE	FALSE
ENST00000520179.5	ENSG00000168575.10	SLC20A2	protein_coding	254.798	-1.23784	0.412174	-3.00319	0.00267164	0.046677	-1.30253	0.0103785	-0.0646881	0.791167	down	510.466	487.731	14.6227	6.37076	519.787	507.775	503.836	450.243	526.811	486.137	14.3716	21.6293	7.86726	5.53457	10.1243	3.45342	FALSE	FALSE
ENST00000549035.1	ENSG00000139323.14	POC1B	protein_coding	34.1243	-2.14929	0.715764	-3.0028	0.00267512	0.0467	-1.74931	0.0437696	0.399978	0.368047	down	54.8802	72.5575	6.94219	2.11733	59.1929	54.3339	51.1138	87.1074	64.32	66.2451	3.07963	4.63485	13.1121	0	4.04972	2.30228	FALSE	FALSE
ENST00000564864.5	ENSG00000087245.13	MMP2	protein_coding	509.724	0.568432	0.189352	3.00198	0.0026823	0.0467877	0.291027	0.193434	-0.277405	0.0327963	non_sig	1024.87	845.376	76.5902	92.0618	1071.95	1045.19	957.471	822.429	862.704	850.995	64.6721	77.2475	87.8511	75.112	95.1685	105.905	FALSE	FALSE
ENST00000539644.5	ENSG00000179195.16	ZNF664	protein_coding	519.776	0.879859	0.293123	3.00167	0.00268504	0.0467976	0.389297	0.342159	-0.490562	3.51257e-08	non_sig	1192.55	848.518	16.2828	21.759	1181.08	1159.78	1236.77	804.329	866.788	874.436	23.6105	10.8146	14.4233	15.8131	21.261	28.2029	FALSE	FALSE
ENST00000379704.7	ENSG00000107262.25	BAG1	protein_coding	139.979	1.74251	0.580689	3.00077	0.002693	0.0468986	1.61451	0.0275531	-0.128002	0.602688	up	284.965	260.706	3.69635	10.5501	276.542	271.67	306.683	246.616	253.196	282.306	2.05308	7.72475	1.31121	7.11587	14.174	10.3603	FALSE	FALSE
ENST00000392590.3	ENSG00000170779.11	CDCA4	protein_coding	76.0159	-3.75412	1.25136	-3.00004	0.00269945	0.046973	-4.67867	0.00229001	-0.924549	5.99513e-06	down	194.611	102.58	6.68108	0.191857	193.302	214.372	176.16	110.864	101.074	95.8006	12.3185	7.72475	0	0	0	0.57557	FALSE	FALSE
ENST00000550991.5	ENSG00000186298.12	PPP1CC	protein_coding	135.669	-1.56665	0.522526	-2.99822	0.00271562	0.0472164	-1.69447	0.00809818	-0.127827	0.630885	down	275.628	252.065	11.621	3.36116	253.419	291.427	282.039	242.091	256.259	257.846	5.13271	23.1742	6.55605	4.74392	3.03729	2.30228	FALSE	FALSE
ENST00000310190.8	ENSG00000173992.9	CCS	protein_coding	71.677	-1.52719	0.509678	-2.99639	0.00273198	0.0473865	-1.49292	0.0147017	0.0342713	0.950149	down	134.385	137.615	10.845	3.86281	150.757	138.304	114.093	142.539	130.682	139.624	15.3981	9.2697	7.86726	5.53457	2.02486	4.02899	FALSE	FALSE
ENST00000554544.5	ENSG00000165948.11	IFI27L1	protein_coding	65.766	-1.50203	0.501254	-2.99655	0.00273058	0.0473865	-1.20588	0.0478198	0.296153	0.332253	down	111.223	136.382	11.0213	4.43838	122.085	105.704	105.879	115.389	135.787	157.969	11.292	13.9045	7.86726	5.53457	2.02486	5.7557	FALSE	FALSE
ENST00000370018.7	ENSG00000258366.9	RTEL1	protein_coding	65.8264	-2.83355	0.945514	-2.99684	0.00272796	0.0473865	-2.96737	0.0124658	-0.133817	0.725858	down	134.589	122.453	5.68849	0.57557	123.01	151.147	129.61	115.389	134.766	117.203	7.18579	4.63485	5.24484	0	0	1.72671	FALSE	FALSE
ENST00000435893.6	ENSG00000140044.13	JDP2	protein_coding	16.5589	-4.54482	1.51704	-2.99584	0.00273691	0.0474339	-3.47453	0.0430261	1.07029	0.40459	down	19.4538	40.7706	5.48174	0.529333	21.2724	31.6125	5.47648	40.7255	30.6286	50.9578	10.2654	6.1798	0	0	1.01243	0.57557	FALSE	FALSE
ENST00000336219.4	ENSG00000170779.11	CDCA4	protein_coding	76.1753	-3.74927	1.2517	-2.99534	0.00274135	0.0474728	-4.67852	0.00229307	-0.92925	6.15909e-06	down	195.249	102.58	6.68108	0.191857	194.227	215.36	176.16	110.864	101.074	95.8006	12.3185	7.72475	0	0	0	0.57557	FALSE	FALSE
ENST00000396822.6	ENSG00000019549.13	SNAI2	protein_coding	192.671	-1.77545	0.593147	-2.99327	0.00276005	0.0477201	-1.51252	0.0480378	0.262927	0.0792142	down	346.18	415.138	7.15553	2.20981	320.936	374.41	343.193	414.043	431.863	399.509	7.18579	7.72475	6.55605	0	2.02486	4.60456	FALSE	FALSE
ENST00000424568.1	ENSG00000080189.15	SLC35C2	protein_coding	164.324	-0.797199	0.266322	-2.99336	0.00275921	0.0477201	-0.771419	0.0119231	0.0257803	0.940868	non_sig	297.332	302.875	35.6014	21.4861	306.138	298.343	287.515	319.017	305.265	284.344	40.0351	33.9889	32.7803	12.6504	29.3605	22.4472	FALSE	FALSE
ENST00000505380.1	ENSG00000113593.12	PPWD1	protein_coding	26.6653	-2.0133	0.672668	-2.99301	0.00276244	0.0477232	-1.83386	0.0212835	0.179436	0.767449	down	45.1671	51.2673	8.14154	2.08518	40.6951	46.4308	48.3756	59.957	46.9638	46.8812	5.13271	6.1798	13.1121	3.95326	0	2.30228	FALSE	FALSE
ENST00000020945.4	ENSG00000019549.13	SNAI2	protein_coding	189.971	-1.7784	0.594446	-2.99169	0.00277436	0.0478909	-1.51286	0.0482732	0.265543	0.0881939	down	340.933	409.586	7.15553	2.20981	315.387	372.434	334.978	410.649	424.716	393.394	7.18579	7.72475	6.55605	0	2.02486	4.60456	FALSE	FALSE
ENST00000400935.2	ENSG00000184575.12	XPOT	protein_coding	113.969	2.13048	0.712321	2.9909	0.00278155	0.0479768	2.02071	0.02525	-0.109775	0.699083	up	231.477	214.317	1.90068	8.18102	246.945	231.166	216.321	200.234	229.714	213.004	3.07963	0	2.62242	11.8598	4.04972	8.63355	FALSE	FALSE
ENST00000398030.8	ENSG00000100823.12	APEX1	protein_coding	490.099	-0.535849	0.179322	-2.98819	0.0028064	0.0483667	-1.06812	1.08895e-08	-0.532271	4.1045e-12	non_sig	1086.64	751.151	82.2582	40.3516	1084.89	1127.18	1047.83	748.897	739.169	765.386	90.3357	63.3429	93.0959	39.5326	43.5345	37.9876	FALSE	FALSE
ENST00000393274.6	ENSG00000175984.15	DENND2C	protein_coding	10.9446	-2.93981	0.984014	-2.98757	0.00281205	0.0484043	-2.80923	0.00825667	0.130578	0.929473	down	16.0901	17.7405	8.69706	1.25052	15.7231	7.90311	24.6442	22.6253	12.2514	18.3448	10.2654	9.2697	6.55605	0	2.02486	1.72671	FALSE	FALSE
ENST00000528426.5	ENSG00000177830.18	CHID1	protein_coding	209.691	0.772979	0.258741	2.98746	0.00281306	0.0484043	0.726531	0.0143512	-0.0464478	0.87765	non_sig	389.495	377.006	26.9927	45.2688	394.927	402.071	371.488	371.055	394.087	365.877	21.5574	20.0843	39.3363	52.9737	46.5718	36.2609	FALSE	FALSE
ENST00000344529.5	ENSG00000135845.10	PIGC	protein_coding	81.8075	-1.1507	0.385488	-2.98505	0.00283535	0.0486761	-1.14367	0.0125641	0.0070313	0.986877	down	150.535	151.356	17.2926	8.04677	157.231	150.159	144.214	157.246	140.891	155.931	14.3716	13.9045	23.6018	8.69718	9.11187	6.33127	FALSE	FALSE
ENST00000432292.7	ENSG00000064933.18	PMS1	protein_coding	102.61	-1.13966	0.381736	-2.98547	0.00283144	0.0486761	-1.27161	0.00244626	-0.131951	0.741182	down	197.876	180.416	23.1741	8.97592	208.1	196.59	188.939	161.771	199.086	180.391	29.7697	20.0843	19.6682	6.32522	5.06215	15.5404	FALSE	FALSE
ENST00000524704.5	ENSG00000085117.12	CD82	protein_coding	1159.55	-0.818511	0.274206	-2.98502	0.00283561	0.0486761	-1.13083	4.30695e-05	-0.312314	0.137947	non_sig	2518.03	2028.09	63.1465	28.9446	2524.02	2530.97	2499.1	2205.97	1980.65	1897.67	56.4598	55.6182	77.3614	44.2765	21.261	21.2961	FALSE	FALSE
ENST00000455270.5	ENSG00000163923.10	RPL39L	protein_coding	91.9912	-1.92656	0.645468	-2.98474	0.00283817	0.0486813	-2.23702	0.00359827	-0.310465	0.312089	down	197.507	159.23	8.81905	2.40857	221.048	179.796	191.677	148.196	174.583	154.912	13.345	0	13.1121	0	6.07458	1.15114	FALSE	FALSE
ENST00000524103.5	ENSG00000134014.17	ELP3	protein_coding	76.8048	-1.03178	0.345947	-2.98248	0.00285921	0.0490034	-0.717293	0.05767	0.314488	0.310268	down	114.575	142.462	31.0175	19.1655	118.386	118.547	106.791	144.802	157.227	125.356	36.9555	15.4495	40.6475	15.8131	19.2362	22.4472	FALSE	FALSE
ENST00000608951.5	ENSG00000167113.11	COQ4	protein_coding	50.4849	-1.69572	0.568971	-2.98032	0.00287946	0.0492796	-1.19662	0.0501165	0.499094	0.354247	down	73.7365	104.171	16.7503	7.28136	87.8644	73.1038	60.2413	97.2888	104.137	111.088	23.6105	20.0843	6.55605	2.37196	9.11187	10.3603	FALSE	FALSE
ENST00000216190.13	ENSG00000100353.18	EIF3D	protein_coding	223.615	1.88872	0.633742	2.98028	0.00287989	0.0492796	1.55755	0.054625	-0.331173	0.12495	up	491.656	390.585	2.86971	9.34821	470.768	542.351	461.85	369.924	440.03	361.8	2.05308	0	6.55605	10.2785	13.1616	4.60456	FALSE	FALSE
ENST00000559199.5	ENSG00000090487.11	SPG21	protein_coding	454.385	0.81086	0.27226	2.97825	0.00289896	0.0495667	0.903385	0.000680795	0.092525	0.818416	non_sig	807.684	860.97	50.8204	98.0671	792.629	867.367	763.056	809.986	927.024	845.899	66.7252	29.354	56.382	77.484	115.417	101.3	FALSE	FALSE
ENST00000543612.5	ENSG00000151491.14	EPS8	protein_coding	147.854	-1.93918	0.651277	-2.97751	0.00290601	0.0496088	-1.98828	0.0132697	-0.0491003	0.919263	down	295.933	285.919	7.66709	1.89556	258.044	287.476	342.28	257.928	321.6	278.23	10.2654	6.1798	6.55605	2.37196	1.01243	2.30228	FALSE	FALSE
ENST00000546311.5	ENSG00000151491.14	EPS8	protein_coding	147.854	-1.93918	0.651277	-2.97751	0.00290601	0.0496088	-1.98828	0.0132697	-0.0491003	0.919263	down	295.933	285.919	7.66709	1.89556	258.044	287.476	342.28	257.928	321.6	278.23	10.2654	6.1798	6.55605	2.37196	1.01243	2.30228	FALSE	FALSE
ENST00000326840.11	ENSG00000057019.16	DCBLD2	protein_coding	604.499	-0.716519	0.24094	-2.97385	0.00294092	0.0500071	-0.86489	0.000966069	-0.148371	0.440338	non_sig	1228.3	1107.99	52.4366	29.2722	1233.8	1240.79	1210.3	1046.42	1006.66	1270.89	58.5129	46.3485	52.4484	32.4168	28.3481	27.0518	FALSE	FALSE
ENST00000540203.5	ENSG00000184575.12	XPOT	protein_coding	115.72	2.12355	0.713921	2.97449	0.00293472	0.0500071	2.02054	0.0254913	-0.103016	0.736868	non_sig	234.556	218.243	1.90068	8.18102	255.269	231.166	217.234	205.89	233.798	215.042	3.07963	0	2.62242	11.8598	4.04972	8.63355	FALSE	FALSE
ENST00000594083.5	ENSG00000197619.14	ZNF615	protein_coding	14.0394	-3.95602	1.33016	-2.97409	0.00293863	0.0500071	-4.41982	0.00586949	-0.4638	0.499138	non_sig	28.9728	20.8809	6.11201	0.191857	24.0471	34.5761	28.2951	14.7064	20.419	27.5172	5.13271	9.2697	3.93363	0	0	0.57557	FALSE	FALSE
ENST00000599177.5	ENSG00000197619.14	ZNF615	protein_coding	14.0394	-3.95602	1.33016	-2.97409	0.00293863	0.0500071	-4.41982	0.00586949	-0.4638	0.499138	non_sig	28.9728	20.8809	6.11201	0.191857	24.0471	34.5761	28.2951	14.7064	20.419	27.5172	5.13271	9.2697	3.93363	0	0	0.57557	FALSE	FALSE
ENST00000601178.5	ENSG00000197619.14	ZNF615	protein_coding	14.0394	-3.95602	1.33016	-2.97409	0.00293863	0.0500071	-4.41982	0.00586949	-0.4638	0.499138	non_sig	28.9728	20.8809	6.11201	0.191857	24.0471	34.5761	28.2951	14.7064	20.419	27.5172	5.13271	9.2697	3.93363	0	0	0.57557	FALSE	FALSE
ENST00000473505.5	ENSG00000117298.16	ECE1	protein_coding	483.602	-0.614094	0.206552	-2.97308	0.00294832	0.0500936	-0.250797	0.325223	0.363297	0.00654367	non_sig	786.738	1011.88	72.897	62.8967	708.464	835.754	815.995	1017.01	972.967	1045.65	72.8845	71.0677	74.739	61.6709	76.9447	50.0746	FALSE	FALSE
ENST00000373652.7	ENSG00000153832.12	FBXO36	protein_coding	15.4117	-2.07173	0.696928	-2.97266	0.00295229	0.0501217	-2.52757	0.000544797	-0.455836	0.463129	non_sig	26.9712	19.6353	12.5899	2.45035	29.5964	26.673	24.6442	18.1002	22.4609	18.3448	18.4778	6.1798	13.1121	3.16261	3.03729	1.15114	FALSE	FALSE
ENST00000435964.1	ENSG00000144306.15	SCRN3	protein_coding	40.6676	-1.45773	0.490481	-2.97205	0.00295819	0.050143	-1.26461	0.0192903	0.193123	0.731786	non_sig	65.7514	75.0266	15.4866	6.40563	53.6435	76.0675	67.5432	69.0071	80.6552	75.4175	23.6105	12.3596	10.4897	8.69718	3.03729	7.48241	FALSE	FALSE
ENST00000646150.1	ENSG00000249624.9	AP000295.1	protein_coding	63.5478	3.98629	1.34122	2.97214	0.00295735	0.050143	5.37747	0.000498109	1.39118	0.00928381	non_sig	67.46	176.92	0	9.81101	84.1648	66.1886	52.0266	169.69	164.373	196.697	0	0	0	19.7663	5.06215	4.60456	FALSE	FALSE
ENST00000455547.5	ENSG00000100353.18	EIF3D	protein_coding	224.638	1.8847	0.63451	2.97033	0.00297482	0.0503854	1.55799	0.0546882	-0.326718	0.137316	non_sig	493.257	393.077	2.86971	9.34821	471.693	545.315	462.762	373.317	443.093	362.819	2.05308	0	6.55605	10.2785	13.1616	4.60456	FALSE	FALSE
ENST00000494830.1	ENSG00000074416.14	MGLL	protein_coding	185.775	-0.968828	0.326374	-2.96846	0.00299295	0.0506132	-1.69119	2.82917e-06	-0.722359	3.20534e-10	non_sig	439.421	266.192	29.3539	8.13457	439.322	443.562	435.38	257.928	280.762	259.885	29.7697	38.6237	19.6682	7.11587	4.04972	13.2381	FALSE	FALSE
ENST00000586689.5	ENSG00000092931.11	MFSD11	protein_coding	52.3777	-2.90899	0.97991	-2.96862	0.00299136	0.0506132	-2.75639	0.0247583	0.152601	0.779046	non_sig	96.2287	107.011	5.47858	0.792884	100.813	81.9948	105.879	100.683	120.472	99.8773	0	4.63485	11.8009	0.790653	1.01243	0.57557	FALSE	FALSE
ENST00000614713.4	ENSG00000143545.10	RAB13	protein_coding	117.729	-0.782561	0.263712	-2.96749	0.00300244	0.0507339	-0.774902	0.00205582	0.00765944	0.987575	non_sig	168.313	169.007	83.6095	49.9864	177.579	175.844	151.516	156.115	180.708	170.199	107.787	78.7924	64.2493	48.2298	55.6837	46.0456	FALSE	FALSE
ENST00000396153.7	ENSG00000185104.20	FAF1	protein_coding	54.1814	2.36777	0.798054	2.96693	0.00300787	0.0507464	2.06534	0.0429972	-0.302429	0.226307	non_sig	114.971	93.4028	1.46361	6.88872	115.611	110.644	118.657	100.683	87.8019	91.724	3.07963	0	1.31121	8.69718	5.06215	6.90684	FALSE	FALSE
ENST00000600980.1	ENSG00000105438.9	KDELR1	protein_coding	1130.62	-2.4383	0.821787	-2.96707	0.0030065	0.0507464	-2.54797	0.0151088	-0.109673	0.214233	non_sig	2343.43	2172.68	5.17009	1.20429	2327.02	2314.62	2388.66	2271.58	2110.31	2136.15	10.2654	0	5.24484	0	3.03729	0.57557	FALSE	FALSE
ENST00000632685.1	ENSG00000043093.15	DCUN1D1	protein_coding	16.0517	-1.93057	0.650913	-2.96594	0.00301759	0.0508309	-1.44232	0.0404201	0.488248	0.44095	non_sig	20.7213	28.962	10.6587	3.86504	14.7982	22.7215	24.6442	22.6253	30.6286	33.6321	14.3716	12.3596	5.24484	3.95326	3.03729	4.60456	FALSE	FALSE
ENST00000442536.6	ENSG00000136205.17	TNS3	protein_coding	677.91	-0.5178	0.174574	-2.96607	0.00301634	0.0508309	0.0410195	0.883148	0.558819	2.95594e-09	non_sig	1028.37	1514.86	81.2178	87.1869	1016.45	1060.99	1007.67	1558.88	1496.72	1488.99	98.548	66.4328	78.6726	79.8559	106.305	75.3997	FALSE	FALSE
ENST00000555414.5	ENSG00000100823.12	APEX1	protein_coding	505.21	-0.518017	0.174671	-2.96567	0.00302022	0.0508357	-1.05644	6.38213e-09	-0.538419	2.37043e-13	non_sig	1121.44	771.921	85.3447	42.1314	1126.51	1160.77	1077.04	770.391	767.756	777.616	93.4153	69.5227	93.0959	39.5326	46.5718	40.2899	FALSE	FALSE
ENST00000305978.6	ENSG00000171222.10	SCAND1	protein_coding	144.483	-1.62706	0.54883	-2.9646	0.00303073	0.0509729	-1.80122	0.00803976	-0.174156	0.356391	non_sig	299.922	265.697	9.18163	3.12976	289.49	295.379	314.898	253.403	271.573	272.115	10.2654	1.54495	15.7345	0	7.08701	2.30228	FALSE	FALSE
ENST00000582809.5	ENSG00000146872.18	TLK2	protein_coding	63.538	1.30265	0.439447	2.96429	0.00303383	0.0509854	1.36754	0.00639009	0.0648942	0.899882	non_sig	110.555	115.324	7.83989	20.4325	98.0382	119.535	114.093	95.0262	132.724	118.222	9.23888	7.72475	6.55605	22.9289	18.2237	20.1449	FALSE	FALSE
ENST00000405520.5	ENSG00000175063.17	UBE2C	protein_coding	136.777	-1.61592	0.54522	-2.96379	0.00303875	0.0510103	-2.43576	9.61239e-05	-0.819838	1.21639e-05	non_sig	338.518	191.948	13.9586	2.68398	323.711	347.737	344.105	212.678	197.044	166.122	22.5839	6.1798	13.1121	6.32522	0	1.72671	FALSE	FALSE
ENST00000356455.9	ENSG00000175063.17	UBE2C	protein_coding	136.301	-1.61598	0.545265	-2.96366	0.00304004	0.0510103	-2.43575	9.61239e-05	-0.819766	1.23701e-05	non_sig	337.293	191.267	13.9586	2.68398	321.861	347.737	342.28	212.678	195.002	166.122	22.5839	6.1798	13.1121	6.32522	0	1.72671	FALSE	FALSE
ENST00000535838.5	ENSG00000137497.18	NUMA1	protein_coding	94.6856	-1.10055	0.371484	-2.96259	0.00305066	0.05111	-1.46071	0.00027322	-0.360158	0.13354	non_sig	193.183	150.79	25.8169	8.95291	177.579	184.735	217.234	170.821	149.059	132.49	25.6635	21.6293	30.1578	8.69718	6.07458	12.087	FALSE	FALSE
ENST00000392335.6	ENSG00000105676.14	ARMC6	protein_coding	86.6494	-2.30248	0.777375	-2.96187	0.0030578	0.05111	-2.50735	0.00265987	-0.204871	0.835658	non_sig	178.11	154.459	11.9426	2.08518	158.156	193.626	182.549	127.833	137.829	197.716	24.637	4.63485	6.55605	3.95326	0	2.30228	FALSE	FALSE
ENST00000540707.5	ENSG00000105676.14	ARMC6	protein_coding	86.8806	-2.29532	0.774933	-2.96196	0.00305686	0.05111	-2.50766	0.00259574	-0.212343	0.826595	non_sig	179.035	154.459	11.9426	2.08518	160.931	193.626	182.549	127.833	137.829	197.716	24.637	4.63485	6.55605	3.95326	0	2.30228	FALSE	FALSE
ENST00000599561.1	ENSG00000142534.7	RPS11	protein_coding	50.5505	-2.51321	0.848394	-2.96232	0.00305332	0.05111	-2.54354	0.016715	-0.0303281	0.956514	non_sig	99.0223	96.9601	5.30894	0.910815	97.1133	96.8131	103.14	95.0262	100.053	95.8006	11.292	4.63485	0	1.58131	0	1.15114	FALSE	FALSE
ENST00000543605.5	ENSG00000080189.15	SLC35C2	protein_coding	175.544	-0.796414	0.268833	-2.96249	0.00305166	0.05111	-0.770955	0.0126563	0.0254594	0.942481	non_sig	319.598	325.491	35.6014	21.4861	332.035	320.076	306.683	345.036	328.747	302.689	40.0351	33.9889	32.7803	12.6504	29.3605	22.4472	FALSE	FALSE
ENST00000335046.7	ENSG00000175063.17	UBE2C	protein_coding	136.454	-1.61344	0.544998	-2.96045	0.00307187	0.0511473	-2.43584	9.60359e-05	-0.8224	1.08252e-05	non_sig	337.905	191.267	13.9586	2.68398	322.786	347.737	343.193	212.678	195.002	166.122	22.5839	6.1798	13.1121	6.32522	0	1.72671	FALSE	FALSE
ENST00000508582.6	ENSG00000258366.9	RTEL1	protein_coding	64.974	-2.80697	0.948129	-2.96053	0.00307109	0.0511473	-2.96762	0.0125641	-0.160655	0.662608	non_sig	133.972	119.659	5.68849	0.57557	121.16	151.147	129.61	113.126	133.745	112.107	7.18579	4.63485	5.24484	0	0	1.72671	FALSE	FALSE
ENST00000469728.5	ENSG00000258366.9	RTEL1	protein_coding	64.974	-2.80697	0.948129	-2.96053	0.00307109	0.0511473	-2.96762	0.0125641	-0.160655	0.662608	non_sig	133.972	119.659	5.68849	0.57557	121.16	151.147	129.61	113.126	133.745	112.107	7.18579	4.63485	5.24484	0	0	1.72671	FALSE	FALSE
ENST00000360203.11	ENSG00000258366.9	RTEL1	protein_coding	64.974	-2.80697	0.948129	-2.96053	0.00307109	0.0511473	-2.96762	0.0125641	-0.160655	0.662608	non_sig	133.972	119.659	5.68849	0.57557	121.16	151.147	129.61	113.126	133.745	112.107	7.18579	4.63485	5.24484	0	0	1.72671	FALSE	FALSE
ENST00000482936.6	ENSG00000258366.9	RTEL1	protein_coding	64.974	-2.80697	0.948129	-2.96053	0.00307109	0.0511473	-2.96762	0.0125641	-0.160655	0.662608	non_sig	133.972	119.659	5.68849	0.57557	121.16	151.147	129.61	113.126	133.745	112.107	7.18579	4.63485	5.24484	0	0	1.72671	FALSE	FALSE
ENST00000617952.4	ENSG00000185728.17	YTHDF3	protein_coding	21.2274	-2.38089	0.804353	-2.96001	0.00307634	0.0511823	-2.27682	0.00978702	0.104074	0.92926	non_sig	35.3063	38.091	9.39497	2.11733	34.2209	30.6246	41.0736	52.0382	37.7752	24.4597	14.3716	4.63485	9.17847	0	4.04972	2.30228	FALSE	FALSE
ENST00000520866.5	ENSG00000156831.8	NSMCE2	protein_coding	73.6524	-1.34397	0.454403	-2.95765	0.00309991	0.051298	-1.26493	0.014545	0.079041	0.885046	non_sig	132.031	139.786	16.022	6.77079	139.658	131.389	125.046	177.609	118.43	123.318	19.5043	15.4495	13.1121	7.90653	6.07458	6.33127	FALSE	FALSE
ENST00000287437.8	ENSG00000156831.8	NSMCE2	protein_coding	73.6524	-1.34397	0.454403	-2.95765	0.00309991	0.051298	-1.26493	0.014545	0.079041	0.885046	non_sig	132.031	139.786	16.022	6.77079	139.658	131.389	125.046	177.609	118.43	123.318	19.5043	15.4495	13.1121	7.90653	6.07458	6.33127	FALSE	FALSE
ENST00000518146.5	ENSG00000156831.8	NSMCE2	protein_coding	73.6524	-1.34397	0.454403	-2.95765	0.00309991	0.051298	-1.26493	0.014545	0.079041	0.885046	non_sig	132.031	139.786	16.022	6.77079	139.658	131.389	125.046	177.609	118.43	123.318	19.5043	15.4495	13.1121	7.90653	6.07458	6.33127	FALSE	FALSE
ENST00000337815.9	ENSG00000179195.16	ZNF664	protein_coding	516.079	0.868104	0.293465	2.95811	0.00309529	0.051298	0.373575	0.367954	-0.494528	2.49447e-08	non_sig	1185.39	841.081	16.2828	21.5671	1172.76	1154.84	1228.56	795.279	860.663	867.301	23.6105	10.8146	14.4233	15.8131	21.261	27.6274	FALSE	FALSE
ENST00000538932.6	ENSG00000179195.16	ZNF664	protein_coding	516.079	0.868104	0.293465	2.95811	0.00309529	0.051298	0.373575	0.367954	-0.494528	2.49447e-08	non_sig	1185.39	841.081	16.2828	21.5671	1172.76	1154.84	1228.56	795.279	860.663	867.301	23.6105	10.8146	14.4233	15.8131	21.261	27.6274	FALSE	FALSE
ENST00000558898.1	ENSG00000140443.15	IGF1R	protein_coding	94.2081	-0.964963	0.326138	-2.95876	0.00308878	0.051298	-0.930473	0.00632596	0.0344903	0.951665	non_sig	157.069	161.057	38.0272	20.6798	160.006	131.389	179.811	162.902	143.954	176.314	48.2475	27.8091	38.0251	21.3476	22.2735	18.4182	FALSE	FALSE
ENST00000399441.4	ENSG00000141447.18	OSBPL1A	protein_coding	10.2434	-3.53052	1.19367	-2.95771	0.00309929	0.051298	-4.21951	0.00214531	-0.688987	0.329137	non_sig	19.2162	11.8222	9.47973	0.455407	18.4978	22.7215	16.4294	7.91885	17.3562	10.1916	8.21234	12.3596	7.86726	0.790653	0	0.57557	FALSE	FALSE
ENST00000649185.1	ENSG00000180198.16	RCC1	protein_coding	176.093	-1.18602	0.401135	-2.95666	0.00310988	0.0513165	-1.21649	0.00169467	-0.0304639	0.969982	non_sig	318.59	311.758	52.0162	22.009	292.265	311.185	352.32	237.566	345.082	352.628	70.8314	43.2586	41.9587	21.3476	14.174	30.5052	FALSE	FALSE
ENST00000368097.9	ENSG00000158710.15	TAGLN2	protein_coding	1172.26	-0.714363	0.241597	-2.95684	0.00310814	0.0513165	-0.318952	0.348714	0.39541	5.36121e-09	non_sig	2002.4	2633.35	28.9814	24.3045	1940.42	2094.33	1972.45	2642.63	2669.79	2587.64	29.7697	13.9045	43.2699	26.8822	25.3108	20.7205	FALSE	FALSE
ENST00000471396.1	ENSG00000213186.8	TRIM59	protein_coding	33.7006	-1.9806	0.669741	-2.95727	0.00310376	0.0513165	-2.05259	0.00794375	-0.0719849	0.926776	non_sig	62.9943	59.8534	9.20861	2.74605	65.6671	61.2491	62.0668	52.0382	72.4876	55.0344	13.345	7.72475	6.55605	0	7.08701	1.15114	FALSE	FALSE
ENST00000220597.4	ENSG00000076641.4	PAG1	protein_coding	73.6793	-1.29528	0.438099	-2.9566	0.00311052	0.0513165	-1.70487	2.05687e-05	-0.409591	0.380317	non_sig	127.798	96.1625	54.0014	16.7549	128.559	134.353	120.483	91.6324	89.8438	107.011	81.0968	49.4384	31.469	22.1383	13.1616	14.9648	FALSE	FALSE
ENST00000497105.1	ENSG00000119185.13	ITGB1BP1	protein_coding	278.077	0.79979	0.270655	2.95502	0.00312652	0.0513232	0.426793	0.230782	-0.372998	0.00126583	non_sig	598.048	461.712	21.5816	30.9665	593.778	625.334	575.03	466.081	452.282	466.773	29.7697	23.1742	11.8009	32.4168	37.4599	23.0228	FALSE	FALSE
ENST00000261401.8	ENSG00000110880.11	CORO1C	protein_coding	444.027	-1.58367	0.535945	-2.95491	0.00312755	0.0513232	-1.80052	0.00599076	-0.216853	0.28003	non_sig	946.83	814.984	10.9807	3.31269	950.785	964.18	925.525	902.749	704.457	837.746	6.15925	12.3596	14.4233	6.32522	3.03729	0.57557	FALSE	FALSE
ENST00000550542.5	ENSG00000110880.11	CORO1C	protein_coding	444.027	-1.58367	0.535945	-2.95491	0.00312755	0.0513232	-1.80052	0.00599076	-0.216853	0.28003	non_sig	946.83	814.984	10.9807	3.31269	950.785	964.18	925.525	902.749	704.457	837.746	6.15925	12.3596	14.4233	6.32522	3.03729	0.57557	FALSE	FALSE
ENST00000429722.3	ENSG00000189046.11	ALKBH2	protein_coding	83.8061	-1.35668	0.459116	-2.95497	0.00312696	0.0513232	-1.61914	0.00189683	-0.262461	0.391282	non_sig	171.203	142.728	15.7373	5.55689	165.555	171.893	176.16	142.539	159.269	126.375	22.5839	15.4495	9.17847	0.790653	10.1243	5.7557	FALSE	FALSE
ENST00000565666.5	ENSG00000140931.20	CMTM3	protein_coding	77.6305	1.25299	0.423997	2.95518	0.0031249	0.0513232	0.988934	0.0450277	-0.264051	0.429243	non_sig	153.492	127.806	9.4459	19.7786	172.029	144.232	144.214	123.308	127.619	132.49	11.292	0	17.0457	26.8822	15.1865	17.2671	FALSE	FALSE
ENST00000426488.6	ENSG00000167394.13	ZNF668	protein_coding	36.1694	-3.31886	1.12281	-2.95586	0.00311799	0.0513232	-3.74758	0.00682251	-0.428716	0.232672	non_sig	78.8189	58.5289	6.87429	0.455407	73.0662	72.1159	91.2747	53.1694	67.3828	55.0344	7.18579	10.8146	2.62242	0.790653	0	0.57557	FALSE	FALSE
ENST00000336509.8	ENSG00000092931.11	MFSD11	protein_coding	51.2148	-2.92106	0.988377	-2.95541	0.00312252	0.0513232	-2.75872	0.0253778	0.162343	0.782948	non_sig	93.6905	104.897	5.47858	0.792884	99.8879	78.0432	103.14	98.42	119.451	96.8198	0	4.63485	11.8009	0.790653	1.01243	0.57557	FALSE	FALSE
ENST00000519065.6	ENSG00000196591.12	HDAC2	protein_coding	539.81	-1.17452	0.397531	-2.95452	0.00313152	0.0513493	-1.98212	1.40403e-05	-0.8076	4.79658e-15	non_sig	1357.63	776.098	19.742	5.76974	1314.27	1384.03	1374.6	846.186	724.876	757.233	28.7432	10.8146	19.6682	4.74392	9.11187	3.45342	FALSE	FALSE
ENST00000519261.5	ENSG00000134014.17	ELP3	protein_coding	76.7199	-1.02815	0.348092	-2.95368	0.00314014	0.0514516	-0.717145	0.0590084	0.311006	0.325016	non_sig	114.575	142.122	31.0175	19.1655	118.386	118.547	106.791	144.802	157.227	124.337	36.9555	15.4495	40.6475	15.8131	19.2362	22.4472	FALSE	FALSE
ENST00000315758.10	ENSG00000146701.12	MDH2	protein_coding	206.654	-2.79459	0.946372	-2.95296	0.00314747	0.0514937	-2.85036	0.0172962	-0.0557644	0.890278	non_sig	418.266	402.343	5.13956	0.86681	381.979	483.078	389.743	428.749	376.731	401.547	9.23888	6.1798	0	0	2.02486	0.57557	FALSE	FALSE
ENST00000392404.7	ENSG00000179195.16	ZNF664	protein_coding	513.705	0.866756	0.293503	2.95314	0.00314561	0.0514937	0.373573	0.36797	-0.493183	2.87258e-08	non_sig	1179.36	837.606	16.2828	21.5671	1169.06	1145.95	1223.08	793.017	855.558	864.244	23.6105	10.8146	14.4233	15.8131	21.261	27.6274	FALSE	FALSE
ENST00000409419.5	ENSG00000105223.20	PLD3	protein_coding	363.062	-0.761014	0.257781	-2.95218	0.00315543	0.0515848	-0.683822	0.0335436	0.0771923	0.5673	non_sig	683.67	721.113	29.4863	17.9777	685.342	686.583	679.083	713.828	734.064	715.447	24.637	23.1742	40.6475	22.9289	13.1616	17.8427	FALSE	FALSE
ENST00000521163.5	ENSG00000196591.12	HDAC2	protein_coding	538.866	-1.17144	0.397026	-2.95052	0.00317236	0.0518225	-1.98241	1.37551e-05	-0.810975	1.77414e-15	non_sig	1356.38	773.569	19.742	5.76974	1312.42	1383.04	1373.68	841.661	722.834	756.214	28.7432	10.8146	19.6682	4.74392	9.11187	3.45342	FALSE	FALSE
ENST00000423749.5	ENSG00000196141.14	SPATS2L	protein_coding	272.709	-0.792051	0.268682	-2.94791	0.00319932	0.0519877	-0.347416	0.271955	0.444636	0.0225041	non_sig	420.638	572.672	53.9581	43.5673	420.824	413.926	427.165	614.277	575.817	527.923	53.3802	32.4439	76.0502	49.0205	46.5718	35.1098	FALSE	FALSE
ENST00000462745.5	ENSG00000196549.12	MME	protein_coding	148.319	-2.41449	0.818762	-2.94896	0.00318848	0.0519877	-2.90469	0.0039252	-0.490199	0.00522877	non_sig	341.337	243.167	7.4198	1.34991	315.387	376.386	332.24	271.504	225.63	232.367	8.21234	6.1798	7.86726	0	4.04972	0	FALSE	FALSE
ENST00000255557.8	ENSG00000141219.15	C17orf80	protein_coding	83.3043	-1.16444	0.395003	-2.94792	0.0031992	0.0519877	-1.09721	0.0153303	0.0672227	0.88584	non_sig	149.293	156.391	18.241	9.29283	157.231	149.171	141.476	154.983	164.373	149.816	30.7963	10.8146	13.1121	11.8598	9.11187	6.90684	FALSE	FALSE
ENST00000545797.7	ENSG00000167657.14	DAPK3	protein_coding	119.964	-1.77135	0.600614	-2.94924	0.00318559	0.0519877	-1.59349	0.0354188	0.177867	0.488656	non_sig	220.494	249.621	7.46376	2.27927	221.048	210.42	230.012	261.322	218.484	269.057	10.2654	10.8146	1.31121	2.37196	1.01243	3.45342	FALSE	FALSE
ENST00000598965.1	ENSG00000105722.10	ERF	protein_coding	119.789	-1.62884	0.552474	-2.94827	0.00319557	0.0519877	-1.6259	0.0044354	0.00294355	0.998374	non_sig	225.464	225.953	20.7751	6.96265	212.724	251.912	211.757	254.535	212.358	210.965	39.0086	15.4495	7.86726	7.90653	6.07458	6.90684	FALSE	FALSE
ENST00000356810.5	ENSG00000258366.9	RTEL1	protein_coding	63.7324	-2.79653	0.948622	-2.94799	0.00319847	0.0519877	-2.96766	0.0125774	-0.17113	0.637556	non_sig	131.801	116.864	5.68849	0.57557	117.461	150.159	127.785	110.864	128.64	111.088	7.18579	4.63485	5.24484	0	0	1.72671	FALSE	FALSE
ENST00000372230.10	ENSG00000080189.15	SLC35C2	protein_coding	175.703	-0.793511	0.269139	-2.94833	0.00319492	0.0519877	-0.770908	0.0127222	0.0226034	0.950522	non_sig	320.236	325.491	35.6014	21.4861	332.96	321.064	306.683	345.036	328.747	302.689	40.0351	33.9889	32.7803	12.6504	29.3605	22.4472	FALSE	FALSE
ENST00000518013.5	ENSG00000156831.8	NSMCE2	protein_coding	73.7295	-1.34057	0.45479	-2.94766	0.0032019	0.0519906	-1.26489	0.0146034	0.0756757	0.892366	non_sig	132.34	139.786	16.022	6.77079	140.583	131.389	125.046	177.609	118.43	123.318	19.5043	15.4495	13.1121	7.90653	6.07458	6.33127	FALSE	FALSE
ENST00000603027.5	ENSG00000272916.5	AC022400.5	protein_coding	146.262	3.74058	1.26971	2.946	0.00321908	0.0522302	4.65653	0.00250299	0.91595	0.00470975	non_sig	200.376	378.38	0	6.29237	231.222	147.195	222.71	423.093	384.899	327.149	0	0	0	9.48783	7.08701	2.30228	FALSE	FALSE
ENST00000398399.7	ENSG00000206538.9	VGLL3	protein_coding	83.2577	-1.06208	0.360779	-2.94386	0.00324145	0.0524745	-1.21873	0.00201948	-0.156646	0.648496	non_sig	156.516	140.413	24.5937	11.5073	150.757	147.195	171.596	134.621	134.766	151.854	30.7963	15.4495	27.5354	13.4411	14.174	6.90684	FALSE	FALSE
ENST00000461654.1	ENSG00000176142.13	TMEM39A	protein_coding	105.425	-2.2552	0.766249	-2.94317	0.0032487	0.0524745	-2.41728	0.0116442	-0.162081	0.574242	non_sig	218.79	195.669	6.13912	1.10267	221.048	227.215	208.106	212.678	169.478	204.85	9.23888	0	9.17847	1.58131	0	1.72671	FALSE	FALSE
ENST00000360541.10	ENSG00000120705.13	ETF1	protein_coding	124.048	-1.02673	0.348827	-2.94338	0.0032465	0.0524745	-1.21277	0.00295294	-0.186037	0.328209	non_sig	248.284	218.336	20.4162	9.15614	236.771	259.815	248.267	229.647	212.358	213.004	25.6635	18.5394	17.0457	5.53457	12.1492	9.78469	FALSE	FALSE
[truncated: 20,277 more rows]

## Sheet: (IFNg vs. untreated) TSS
S2 Data: Differential analysis of Ribo-seq and RNA-seq read counts by genomic feature.
[truncated: 10,040 more rows]

## Sheet: (IFNg vs. untreated) 1st ex
S2 Data: Differential analysis of Ribo-seq and RNA-seq read counts by genomic feature.
[truncated: 11,179 more rows]

[truncated: 12 more sheets: (IFNg vs. untreated) CDS, (IFNg vs. untreated) 3'UTR, (DUX4 vs. untreated) 5'UTR, (DUX4 vs. untreated) TSS, (DUX4 vs. untreated) 1st ex, (DUX4 vs. untreated) CDS, (DUX4 vs. untreated) 3'UTR, (DUX4+IFNg vs. IFNg) 5'UTR, (DUX4+IFNg vs. IFNg) TSS, (DUX4+IFNg vs. IFNg) 1st ex, (DUX4+IFNg vs. IFNg) CDS, (DUX4+IFNg vs. IFNg) 3'UTR]
