# Supplementary material for: The transcription factor DUX4 orchestrates translational reprogramming by broadly suppressing translation efficiency and promoting expression of DUX4-induced mRNAs
Source: PLoS Biol. 2023 Sep 25;21(9):e3002317. doi: 10.1371/journal.pbio.3002317 (PMC10553841; doi:10.1371/journal.pbio.3002317)
Supplement: S3 Data — Source data for Fig 3E. (XLSX) [file pbio.3002317.s011.xlsx]

## Sheet: (DUX4+IFNg vs. IFNg) 5'UTR_down
S3 Data: Gene Ontology analysis of mRNAs with reduced translation efficiency in 5’region.
category	over_represented_pvalue	numDEInCat	numInCat	term	ontology	padj	DEInCat
GO:0016032	1.34248e-24	212	821	viral process	BP	1.24305e-20	CFLAR,AP2B1,RPS20,VTA1,FYN,AKAP8L,RNF216,MRE11,PSMA4,ATP6V1H,POLR2B,ATG5,NCKAP1,WAPL,HIPK2,PKN2,KARS1,SP100,TRAM1,RHOA,NUCKS1,CDC42,RPL31,PVR,RAB7A,TOP2B,DYNC1I2,FBLN1,ITCH,XRCC5,KEAP1,MID2,SRCAP,XPO1,CHMP2B,BAX,DYNLL1,RPL6,CBX5,SIRT1,RANBP1,EIF3L,POLR2F,AP1B1,PSMA3,PABPN1,VAPA,UBE2I,ELOB,UBR5,ERCC2,ZC3HAV1,TRIM14,KPNB1,YWHAE,SUPT6H,VPS29,OAS2,RNGTT,RNF8,TRIM38,IK,SKP1,UBE3A,RPL24,IFIH1,RPS15,STA…
GO:0044403	1.66607e-24	218	855	symbiotic process	BP	1.24305e-20	FUCA2,CFLAR,AP2B1,RPS20,VTA1,FYN,AKAP8L,RNF216,MRE11,PSMA4,ATP6V1H,POLR2B,ATG5,NCKAP1,WAPL,HIPK2,PKN2,KARS1,SP100,TRAM1,RHOA,NUCKS1,CDC42,RPL31,PVR,RAB7A,TOP2B,DYNC1I2,FBLN1,ITCH,XRCC5,KEAP1,MID2,SRCAP,XPO1,CHMP2B,BAX,DYNLL1,RPL6,CBX5,SIRT1,RANBP1,EIF3L,POLR2F,AP1B1,PSMA3,PABPN1,VAPA,UBE2I,ELOB,UBR5,ERCC2,ZC3HAV1,TRIM14,KPNB1,YWHAE,SUPT6H,VPS29,OAS2,GAPDH,RNGTT,RNF8,TRIM38,IK,SKP1,UBE3A,TUSC2,RPL…
GO:0044419	2.51844e-21	324	1534	interspecies interaction between organisms	BP	1.25267e-17	FUCA2,CFLAR,AP2B1,RPS20,VTA1,FYN,AKAP8L,RNF216,MATR3,MRE11,PSMA4,ATP6V1H,POLR2B,VAMP3,TAB2,PUM2,ATG5,SEC61A1,POLR3E,NCKAP1,WAPL,HIPK2,PKN2,KARS1,SP100,TRAM1,RHOA,IFI35,SIRT2,NUCKS1,UFD1,CDC42,RPL31,FAM3A,PVR,ENO1,RAB7A,TOP2B,DYNC1I2,FBLN1,ITCH,XRCC5,KEAP1,MID2,SRCAP,XPO1,CHMP2B,BAX,PSMC5,DYNLL1,RPL6,CCDC80,COMT,CBX5,SIRT1,JAK2,ABL1,RANBP1,GGT5,EIF3L,POLR2F,AP1B1,TSPO,PSMA3,PSMC1,PABPN1,PSMA6,VAPA…
GO:0048518	8.18128e-20	754	4526	positive regulation of biological process	BP	3.05203e-16	ANKIB1,ALS2,CFLAR,KDM1A,CDC27,AP2B1,ETV1,PAFAH1B1,MED24,BAZ1B,FYN,AKAP8L,ANLN,EXTL3,RNF14,MATR3,MRE11,RB1CC1,BTN3A1,TBPL1,EIPR1,TIMP2,RFC1,CUL3,PHF23,RAB27B,PSMA4,HSPA5,POLR2B,VAMP3,RFC2,PHPT1,ARID4B,KIF1B,TAB2,PUM2,SOAT1,ATG5,PITHD1,PPP1R12A,POLR3E,WNK1,CCAR1,NCKAP1,GPBP1,ELMO2,WAPL,U2AF2,RNF4,HIPK2,PKN2,KARS1,FOXJ2,YBX1,SP100,RHOA,ROCK1,SIRT2,PPP2R5B,NUCKS1,DNAJA2,MAPK6,UFD1,FSTL3,ASNS,CFAP20,C…
GO:0016071	4.22533e-19	190	779	mRNA metabolic process	BP	1.26101e-15	KDM1A,RPS20,AKAP8L,STRAP,PSMA4,POLR2B,PUM2,ZC3H11A,CCAR1,SFSWAP,U2AF2,YBX1,ROCK1,RPL31,XPO1,TUT7,WBP11,PSMC5,RPL6,FUS,PAPOLA,PABPC4,HNRNPC,CDC5L,HNRNPH3,SNRPD3,POLR2F,ZMAT5,RBFOX2,PRMT5,PSMA3,SRSF5,ZC3H14,PSMC1,ACIN1,APEX1,PABPN1,PSMA6,PCIF1,PRPF6,RBM3,PSMD7,GSPT1,SNRNP70,ERCC2,SF3A2,HNRNPUL1,ZC3HAV1,BUD31,SUPT6H,DHX15,PRPF19,HIPK3,PSMD9,CNOT2,RNGTT,PPARD,HBS1L,IK,PPP2CA,PPWD1,RPL24,NCL,SF3B6,PSM…
GO:0010604	5.27122e-19	485	2653	positive regulation of macromolecule metabolic process	BP	1.31095e-15	ANKIB1,ALS2,CFLAR,KDM1A,ETV1,MED24,BAZ1B,FYN,AKAP8L,RNF14,MRE11,RB1CC1,TBPL1,TIMP2,RFC1,CUL3,PHF23,HSPA5,VAMP3,RFC2,ARID4B,KIF1B,TAB2,PUM2,SOAT1,PITHD1,PPP1R12A,POLR3E,WNK1,CCAR1,GPBP1,U2AF2,RNF4,HIPK2,KARS1,FOXJ2,YBX1,SP100,RHOA,ROCK1,SIRT2,PPP2R5B,NUCKS1,UFD1,FSTL3,CDC42,NCK2,ACTN1,MAP3K13,PICALM,ENO1,ACTB,RAB7A,FGFR1,FBLN1,ARAF,ITCH,XRCC5,DNM2,KEAP1,RIF1,SRCAP,GSK3B,BAX,PSMC5,AURKA,SNX5,FUS,SL…
GO:0048522	6.61464e-19	702	4182	positive regulation of cellular process	BP	1.41005e-15	ANKIB1,ALS2,CFLAR,KDM1A,CDC27,AP2B1,ETV1,PAFAH1B1,MED24,FYN,AKAP8L,ANLN,EXTL3,RNF14,MRE11,RB1CC1,TBPL1,EIPR1,TIMP2,RFC1,CUL3,PHF23,RAB27B,PSMA4,HSPA5,VAMP3,RFC2,PHPT1,ARID4B,TAB2,PUM2,SOAT1,ATG5,PITHD1,PPP1R12A,WNK1,CCAR1,NCKAP1,GPBP1,WAPL,U2AF2,RNF4,HIPK2,PKN2,KARS1,FOXJ2,YBX1,SP100,RHOA,ROCK1,SIRT2,PPP2R5B,NUCKS1,DNAJA2,MAPK6,FSTL3,ASNS,CFAP20,CDC42,NCK2,ACTN1,PVR,MAP3K13,PICALM,CLASP1,ENO1,RAB…
GO:0009893	1.57127e-18	516	2879	positive regulation of metabolic process	BP	2.93081e-15	ANKIB1,ALS2,CFLAR,KDM1A,ETV1,MED24,BAZ1B,FYN,AKAP8L,RNF14,MRE11,RB1CC1,TBPL1,TIMP2,RFC1,CUL3,PHF23,HSPA5,VAMP3,RFC2,ARID4B,KIF1B,TAB2,PUM2,SOAT1,ATG5,PITHD1,PPP1R12A,POLR3E,WNK1,CCAR1,GPBP1,U2AF2,RNF4,HIPK2,KARS1,FOXJ2,YBX1,SP100,RHOA,ROCK1,SIRT2,PPP2R5B,NUCKS1,UFD1,FSTL3,CDC42,NCK2,ACTN1,MAP3K13,PICALM,ENO1,ACTB,RAB7A,FGFR1,FBLN1,ARAF,ITCH,XRCC5,DNM2,KEAP1,RIF1,MID2,SRCAP,GSK3B,BAX,PSMC5,AURKA,S…
GO:0031325	4.69813e-17	461	2549	positive regulation of cellular metabolic process	BP	7.7895e-14	ANKIB1,ALS2,CFLAR,KDM1A,ETV1,MED24,FYN,AKAP8L,RNF14,MRE11,RB1CC1,TBPL1,TIMP2,RFC1,CUL3,PHF23,HSPA5,VAMP3,RFC2,ARID4B,TAB2,SOAT1,ATG5,PITHD1,PPP1R12A,WNK1,CCAR1,GPBP1,U2AF2,RNF4,HIPK2,KARS1,FOXJ2,YBX1,SP100,RHOA,ROCK1,SIRT2,PPP2R5B,NUCKS1,FSTL3,CDC42,NCK2,ACTN1,MAP3K13,PICALM,ENO1,FGFR1,FBLN1,ARAF,ITCH,XRCC5,DNM2,KEAP1,RIF1,MID2,SRCAP,GSK3B,BAX,PSMC5,AURKA,SNX5,FUS,SLC9A1,OSBPL8,COMT,WAC,CDC5L,SIR…
GO:0010467	5.60136e-17	762	4669	gene expression	BP	8.35835e-14	CFLAR,KDM1A,ETV1,MED24,RPS20,BAZ1B,ZNF207,FYN,AKAP8L,RNF216,RNF14,MATR3,MRE11,STRAP,BTN3A1,TBPL1,RFC1,CUL3,PSMA4,HSPA5,POLR2B,ARID4B,KIF1B,NOP58,TAB2,PUM2,PITHD1,PPP1R12A,POLR3E,ZC3H11A,CDK17,CCAR1,SFSWAP,GPBP1,U2AF2,RNF4,INTS13,TAF2,HIPK2,KARS1,ADAT1,ZC3H15,FOXJ2,YBX1,SP100,RHOA,ROCK1,FTSJ1,SIRT2,PPP2R5B,NUCKS1,MAPK6,UFD1,FSTL3,NCK2,RPL31,MPP5,MAP3K13,PICALM,ENO1,ACTB,RBMS2,BAZ2A,FGFR1,ITCH,XRCC…
GO:0051173	7.41562e-16	434	2403	positive regulation of nitrogen compound metabolic process	BP	1.00596e-12	ANKIB1,ALS2,CFLAR,KDM1A,ETV1,MED24,FYN,AKAP8L,RNF14,MRE11,RB1CC1,TBPL1,TIMP2,RFC1,CUL3,PHF23,HSPA5,RFC2,ARID4B,TAB2,SOAT1,PITHD1,PPP1R12A,WNK1,CCAR1,GPBP1,U2AF2,RNF4,HIPK2,KARS1,FOXJ2,YBX1,SP100,RHOA,ROCK1,SIRT2,PPP2R5B,NUCKS1,FSTL3,CDC42,NCK2,ACTN1,MAP3K13,PICALM,ENO1,RAB7A,FGFR1,FBLN1,ARAF,ITCH,XRCC5,DNM2,KEAP1,RIF1,SRCAP,GSK3B,BAX,PSMC5,AURKA,SNX5,FUS,SLC9A1,OSBPL8,COMT,WAC,CDC5L,SIRT1,JAK2,AB…
GO:0060255	1.04342e-14	794	5008	regulation of macromolecule metabolic process	BP	1.2975e-11	ANKIB1,ALS2,CFLAR,KDM1A,IBTK,ETV1,PAFAH1B1,MED24,RPS20,BAZ1B,ZNF207,FYN,AKAP8L,RNF216,MVP,RNF14,MATR3,MRE11,RB1CC1,STRAP,BTN3A1,TBPL1,TIMP2,RFC1,CUL3,PHF23,PSMA4,HSPA5,POLR2B,VAMP3,RFC2,ARID4B,KIF1B,TAB2,PUM2,SOAT1,ATG5,PITHD1,PPP1R12A,POLR3E,CDK17,WNK1,CCAR1,SFSWAP,GPBP1,WAPL,U2AF2,RNF4,HIPK2,KARS1,FOXJ2,YBX1,SP100,RHOA,ROCK1,SIRT2,PPP2R5B,NUCKS1,MAPK6,UFD1,FSTL3,CDC42,NCK2,RPL31,ACTN1,MAP3K13,P…
GO:0071310	1.24781e-14	365	1974	cellular response to organic substance	BP	1.43229e-11	CFLAR,KDM1A,PAFAH1B1,IL32,FYN,EXTL3,RNF14,STRAP,CUL3,PSMA4,HSPA5,ATP6V1H,POLR2B,VAMP3,PHPT1,KIF1B,TAB2,WNK1,HIPK2,KARS1,ZC3H15,YBX1,SP100,RHOA,ROCK1,IFI35,SIRT2,PPP2R5B,NUCKS1,UFD1,FSTL3,ASNS,CDC42,NCK2,ACTB,FGFR1,XRCC5,DNM2,KEAP1,RIF1,GSK3B,ZFAND6,BAX,PSMC5,SNX5,PXN,SLC9A1,OSBPL8,CDC5L,SIRT1,JAK2,ABL1,NRP1,CRKL,POLR2F,TIMP3,TSPO,RBFOX2,RANGAP1,PRMT5,ATP6V1D,PSMA3,PPM1A,HIF1A,SRSF5,PSMC1,APEX1,PA…
GO:0016070	2.6462e-14	630	3816	RNA metabolic process	BP	2.82048e-11	CFLAR,KDM1A,ETV1,MED24,RPS20,BAZ1B,ZNF207,AKAP8L,RNF14,STRAP,TBPL1,RFC1,CUL3,PSMA4,HSPA5,POLR2B,ARID4B,NOP58,TAB2,PUM2,PITHD1,PPP1R12A,POLR3E,ZC3H11A,CDK17,CCAR1,SFSWAP,GPBP1,U2AF2,RNF4,INTS13,TAF2,HIPK2,KARS1,ADAT1,FOXJ2,YBX1,SP100,RHOA,ROCK1,FTSJ1,SIRT2,PPP2R5B,NUCKS1,FSTL3,NCK2,RPL31,ACTN1,MAP3K13,PICALM,ENO1,RBMS2,BAZ2A,FGFR1,ITCH,XRCC5,DNM2,KEAP1,RIF1,MID2,SRCAP,ERC1,XPO1,TUT7,ZNF586,WBP11,B…
GO:0044265	3.67304e-14	222	1061	cellular macromolecule catabolic process	BP	3.65394e-11	ANKIB1,CDC27,FBXL3,LAMP2,AP2B1,RPS20,RNF216,RNF14,DNASE1L1,CUL3,PSMA4,HSPA5,PUM2,RNF4,HIPK2,YBX1,ROCK1,SIRT2,UFD1,RPL31,RAB7A,UBE2A,ARAF,PPP2R5C,ITCH,KEAP1,PCNP,GSK3B,XPO1,RNF13,TUT7,BAX,PSMC5,AURKA,SNX5,RPL6,FUS,PABPC4,HNRNPC,WAC,SIRT1,PSMA3,ZC3H14,PSMC1,APEX1,DCAF11,PSMA6,PSMD7,UBE2I,GSPT1,PPP2CB,ZC3HAV1,SEC61B,UBE2R2,KPNB1,RNF167,SMURF2,TNFAIP1,UBE2D3,CTSC,PRPF19,ANAPC15,BIRC2,PSMD9,OAS2,CNOT2…
GO:0048519	4.58669e-14	685	4238	negative regulation of biological process	BP	4.1199e-11	KRIT1,CFLAR,KDM1A,IBTK,AP2B1,PAFAH1B1,RPS20,ZNF207,FYN,RNF216,MVP,MRE11,RB1CC1,STRAP,TIMP2,RFC1,CUL3,PHF23,PSMA4,HSPA5,POLR2B,VAMP3,PHPT1,TAB2,PUM2,DCBLD2,ATG5,WNK1,CCAR1,SFSWAP,WAPL,U2AF2,RNF4,HIPK2,KARS1,FOXJ2,YBX1,SP100,RHOA,ROCK1,PRR11,IFT80,SIRT2,PPP2R5B,NUCKS1,UFD1,FSTL3,ASNS,CDC42,NCK2,RPL31,SNX13,FAM3A,ACTN1,PICALM,CLASP1,ENO1,RAB7A,BAZ2A,TOP2B,FGFR1,FBLN1,ARAF,PPP2R5C,PCM1,ITCH,XRCC5,DNM…
GO:0019222	4.69363e-14	845	5417	regulation of metabolic process	BP	4.1199e-11	ANKIB1,ALS2,CFLAR,KDM1A,IBTK,ETV1,PAFAH1B1,MED24,RPS20,BAZ1B,ZNF207,FYN,AKAP8L,RNF216,MVP,RNF14,MATR3,MRE11,RB1CC1,STRAP,BTN3A1,TBPL1,TIMP2,RFC1,CUL3,PHF23,PSMA4,HSPA5,ATP6V1H,POLR2B,VAMP3,RFC2,ARID4B,KIF1B,TAB2,PUM2,SOAT1,ATG5,PITHD1,PPP1R12A,POLR3E,CDK17,WNK1,CCAR1,SFSWAP,GPBP1,WAPL,U2AF2,RNF4,HIPK2,KARS1,FOXJ2,YBX1,SP100,RHOA,ROCK1,SIRT2,PPP2R5B,NUCKS1,MAPK6,UFD1,FSTL3,CDC42,NCK2,RPL31,FAM3A,A…
GO:0010468	7.25202e-14	628	3823	regulation of gene expression	BP	6.01192e-11	CFLAR,KDM1A,ETV1,MED24,RPS20,BAZ1B,ZNF207,FYN,AKAP8L,RNF216,RNF14,MATR3,MRE11,STRAP,BTN3A1,TBPL1,RFC1,CUL3,PSMA4,HSPA5,POLR2B,ARID4B,KIF1B,TAB2,PUM2,PITHD1,PPP1R12A,POLR3E,CDK17,CCAR1,SFSWAP,GPBP1,U2AF2,RNF4,HIPK2,KARS1,FOXJ2,YBX1,SP100,RHOA,ROCK1,SIRT2,PPP2R5B,NUCKS1,MAPK6,UFD1,FSTL3,NCK2,RPL31,MAP3K13,PICALM,ENO1,ACTB,BAZ2A,FGFR1,ITCH,XRCC5,MKNK1,DNM2,KEAP1,SLC35C2,RIF1,MID2,SRCAP,MOK,GSK3B,ERC…
GO:0051641	1.01249e-13	486	2829	cellular localization	BP	7.86752e-11	FUCA2,SNX11,ALS2,KDM1A,IBTK,LAMP2,AP2B1,PAFAH1B1,RPS20,VTA1,FYN,AKAP8L,MVP,DNASE1L1,SEC63,RANBP3,EIPR1,TIMP2,CUL3,RAB27B,HSPA5,VAMP3,TRAPPC3,PHPT1,KIF1B,TBC1D22A,ATG5,ATP11B,SEC61A1,PPP1R12A,ZC3H11A,WAPL,APPBP2,U2AF2,INTS13,TNPO3,TRAM2,YBX1,SP100,TRAM1,RHOA,ROCK1,IFT80,UFD1,CDC42,RPL31,SNX13,ACTN1,MPP5,PICALM,CLASP1,BCS1L,TIMM21,ACTB,RAB7A,TM9SF3,DYNC1I2,PCM1,XRCC5,SAR1A,DNM2,STX7,MID2,NDC80,GSK3…
GO:0033036	1.05449e-13	449	2576	macromolecule localization	BP	7.86752e-11	SNX11,ALS2,KDM1A,LAMP2,AP2B1,PAFAH1B1,RPS20,VTA1,FYN,AKAP8L,MVP,SEC63,BTN3A1,RANBP3,EIPR1,RAB27B,HSPA5,ATP6V1H,VAMP3,PHPT1,KIF1B,TBC1D22A,NOP58,SOAT1,ATP11B,SEC61A1,ZC3H11A,WAPL,APPBP2,U2AF2,INTS13,TNPO3,TRAM2,YBX1,SP100,TRAM1,ROCK1,IFT80,UFD1,CDC42,RPL31,SNX13,MPP5,PICALM,BCS1L,TIMM21,ACTB,RAB7A,TM9SF3,PCM1,XRCC5,SAR1A,DNM2,STX7,KEAP1,MID2,NDC80,MPP4,GSK3B,ERC1,XPO1,CHMP2B,CTTN,ZFAND6,BAX,AURKA,…
GO:0070727	1.14849e-13	323	1724	cellular macromolecule localization	BP	7.95463e-11	SNX11,KDM1A,LAMP2,AP2B1,RPS20,FYN,AKAP8L,SEC63,RANBP3,RAB27B,HSPA5,VAMP3,KIF1B,TBC1D22A,SEC61A1,ZC3H11A,WAPL,APPBP2,U2AF2,INTS13,TNPO3,TRAM2,YBX1,SP100,TRAM1,ROCK1,IFT80,UFD1,CDC42,RPL31,SNX13,MPP5,PICALM,BCS1L,TIMM21,ACTB,RAB7A,TM9SF3,PCM1,XRCC5,SAR1A,DNM2,STX7,MID2,NDC80,GSK3B,XPO1,CTTN,ZFAND6,BAX,AURKA,DYNLL1,SNX5,RPL6,OSBPL8,TINF2,JAK2,NRP1,CRKL,PACSIN2,AP1B1,TSPO,IFT27,RANGAP1,ATP6V1D,TIMM9,…
GO:0010033	1.17278e-13	426	2416	response to organic substance	BP	7.95463e-11	CFLAR,KDM1A,PAFAH1B1,IL32,FYN,EXTL3,RNF14,STRAP,TIMP2,CUL3,PSMA4,HSPA5,ATP6V1H,POLR2B,VAMP3,PHPT1,KIF1B,TAB2,SEC61A1,WNK1,TAF2,HIPK2,KARS1,ZC3H15,YBX1,SP100,RHOA,ROCK1,IFI35,SIRT2,PPP2R5B,NUCKS1,UFD1,FSTL3,POLB,ASNS,CDC42,NCK2,ACTB,FGFR1,SDF4,XRCC5,DNM2,KEAP1,RIF1,GSK3B,ZFAND6,BAX,PSMC5,CRLS1,SNX5,PXN,SLC9A1,OSBPL8,RGS17,COMT,CDC5L,SIRT1,JAK2,ABL1,NRP1,CRKL,GGT5,POLR2F,TIMP3,TSPO,RBFOX2,RANGAP1,P…
GO:0051179	1.3184e-13	764	4845	localization	BP	8.55353e-11	FUCA2,KRIT1,LASP1,SNX11,ALS2,KDM1A,IBTK,LAMP2,AP2B1,PAFAH1B1,RPS20,VTA1,FYN,AKAP8L,ANLN,MVP,DNASE1L1,STRAP,SEC63,BTN3A1,SLC39A9,RANBP3,EIPR1,TIMP2,CUL3,RAB27B,PSMA4,HSPA5,ATP6V1H,VAMP3,TRAPPC3,PHPT1,KIF1B,TBC1D22A,NOP58,SOAT1,ATG5,ATP11B,SEC61A1,PPP1R12A,ZC3H11A,YIPF1,WNK1,CCAR1,NCKAP1,ELMO2,WAPL,APPBP2,U2AF2,INTS13,TNPO3,PKN2,TRAM2,KARS1,SLK,YBX1,SP100,TRAM1,RHOA,ROCK1,IFT80,UFD1,CFAP20,CDC42,NC…
GO:0034613	1.5701e-13	321	1715	cellular protein localization	BP	9.7621e-11	SNX11,KDM1A,LAMP2,AP2B1,RPS20,FYN,AKAP8L,SEC63,RANBP3,RAB27B,HSPA5,VAMP3,KIF1B,TBC1D22A,SEC61A1,ZC3H11A,WAPL,APPBP2,U2AF2,INTS13,TNPO3,TRAM2,YBX1,SP100,TRAM1,ROCK1,IFT80,UFD1,CDC42,RPL31,SNX13,MPP5,PICALM,BCS1L,TIMM21,ACTB,RAB7A,TM9SF3,PCM1,XRCC5,SAR1A,DNM2,STX7,MID2,NDC80,GSK3B,XPO1,CTTN,ZFAND6,BAX,AURKA,DYNLL1,SNX5,RPL6,OSBPL8,TINF2,JAK2,NRP1,CRKL,PACSIN2,AP1B1,TSPO,IFT27,RANGAP1,ATP6V1D,TIMM9,…
GO:0010628	2.23627e-13	317	1695	positive regulation of gene expression	BP	1.33478e-10	KDM1A,ETV1,MED24,BAZ1B,AKAP8L,RNF14,MRE11,TBPL1,RFC1,HSPA5,ARID4B,KIF1B,PUM2,PITHD1,PPP1R12A,POLR3E,GPBP1,U2AF2,RNF4,HIPK2,KARS1,FOXJ2,YBX1,SP100,RHOA,ROCK1,SIRT2,PPP2R5B,NUCKS1,UFD1,FSTL3,NCK2,PICALM,ENO1,ACTB,XRCC5,DNM2,GSK3B,PSMC5,SNX5,FUS,SLC9A1,HNRNPC,WAC,CDC5L,SIRT1,JAK2,ABL1,SEC14L2,POLR2F,MYH9,PPM1A,HIF1A,SRSF5,APEX1,NFATC4,PCIF1,UQCC1,PRPF6,RIOK3,RBM3,NFAT5,RIPK2,UBR5,SNRNP70,PIH1D1,PRKD…
GO:0008104	3.2219e-13	407	2304	protein localization	BP	1.78996e-10	SNX11,ALS2,KDM1A,LAMP2,AP2B1,PAFAH1B1,RPS20,VTA1,FYN,AKAP8L,MVP,SEC63,BTN3A1,RANBP3,EIPR1,RAB27B,HSPA5,ATP6V1H,VAMP3,PHPT1,KIF1B,TBC1D22A,SEC61A1,ZC3H11A,WAPL,APPBP2,U2AF2,INTS13,TNPO3,TRAM2,YBX1,SP100,TRAM1,ROCK1,IFT80,UFD1,CDC42,RPL31,SNX13,MPP5,PICALM,BCS1L,TIMM21,ACTB,RAB7A,TM9SF3,PCM1,XRCC5,SAR1A,DNM2,STX7,KEAP1,MID2,NDC80,MPP4,GSK3B,ERC1,XPO1,CHMP2B,CTTN,ZFAND6,BAX,AURKA,DYNLL1,SNX5,RPL6,OS…
GO:0009892	3.23878e-13	451	2601	negative regulation of metabolic process	BP	1.78996e-10	CFLAR,KDM1A,IBTK,PAFAH1B1,RPS20,FYN,RNF216,MVP,STRAP,TIMP2,RFC1,CUL3,PHF23,PSMA4,POLR2B,TAB2,PUM2,ATG5,WNK1,CCAR1,SFSWAP,WAPL,U2AF2,RNF4,HIPK2,YBX1,SP100,RHOA,ROCK1,SIRT2,UFD1,NCK2,RPL31,FAM3A,PICALM,ENO1,BAZ2A,FGFR1,FBLN1,ITCH,XRCC5,SLC35C2,RIF1,SRCAP,GSK3B,XPO1,TUT7,APLP2,BAX,PSMC5,AURKA,DYNLL1,RPL6,KDM2B,FUS,PABPC4,HNRNPC,TINF2,COMT,CBX5,WAC,SIRT1,ABL1,CRKL,POLR2F,TIMP3,TSPO,RBFOX2,PRMT5,PSMA3…
GO:0070887	4.47603e-13	419	2391	cellular response to chemical stimulus	BP	2.3854e-10	CFLAR,KDM1A,PAFAH1B1,IL32,FYN,EXTL3,RNF14,STRAP,CUL3,PSMA4,HSPA5,ATP6V1H,POLR2B,VAMP3,PHPT1,KIF1B,TAB2,ATG5,PPP1R12A,WNK1,ELMO2,HIPK2,KARS1,ZC3H15,YBX1,SP100,RHOA,ROCK1,IFI35,SIRT2,PPP2R5B,NUCKS1,UFD1,FSTL3,ASNS,CDC42,NCK2,ENO1,ACTB,FGFR1,XRCC5,DNM2,KEAP1,RIF1,GSK3B,ZFAND6,BAX,PSMC5,SNX5,PXN,FUS,SLC9A1,OSBPL8,CDC5L,SIRT1,JAK2,ABL1,NRP1,MKNK2,CRKL,POLR2F,TIMP3,TSPO,RBFOX2,RANGAP1,PRMT5,ATP6V1D,PSM…
GO:0010605	6.18871e-13	423	2419	negative regulation of macromolecule metabolic process	BP	3.18441e-10	CFLAR,KDM1A,IBTK,PAFAH1B1,RPS20,FYN,RNF216,MVP,STRAP,TIMP2,RFC1,CUL3,PSMA4,POLR2B,PUM2,ATG5,WNK1,CCAR1,SFSWAP,WAPL,U2AF2,RNF4,HIPK2,YBX1,SP100,ROCK1,SIRT2,UFD1,NCK2,RPL31,PICALM,ENO1,BAZ2A,FGFR1,FBLN1,ITCH,XRCC5,SLC35C2,RIF1,SRCAP,GSK3B,XPO1,TUT7,APLP2,BAX,PSMC5,AURKA,RPL6,KDM2B,FUS,PABPC4,HNRNPC,TINF2,CBX5,WAC,SIRT1,ABL1,CRKL,POLR2F,TIMP3,TSPO,RBFOX2,PRMT5,PSMA3,PPM1A,HIF1A,ZC3H14,GSKIP,PSMC1,AP…
GO:0010629	1.54526e-12	330	1802	negative regulation of gene expression	BP	7.68611e-10	KDM1A,RPS20,FYN,RNF216,STRAP,RFC1,CUL3,PSMA4,POLR2B,PUM2,SFSWAP,U2AF2,HIPK2,YBX1,SP100,ROCK1,SIRT2,UFD1,NCK2,RPL31,PICALM,ENO1,BAZ2A,FGFR1,ITCH,XRCC5,SLC35C2,RIF1,SRCAP,XPO1,TUT7,PSMC5,AURKA,RPL6,KDM2B,FUS,PABPC4,HNRNPC,CBX5,SIRT1,CRKL,POLR2F,TSPO,RBFOX2,PSMA3,PPM1A,HIF1A,ZC3H14,PSMC1,APEX1,PSMA6,NFATC4,PCIF1,RBBP7,PSMD7,UBE2I,GSPT1,RBL2,CSK,TRPS1,CARD8,HBP1,ZC3HAV1,TAX1BP1,AHR,TLE4,GLIS3,CBX1,SM…
GO:0043170	2.09384e-12	1093	7408	macromolecule metabolic process	BP	1.00788e-09	FUCA2,ANKIB1,ALS2,CFLAR,KDM1A,RECQL,CDC27,HCCS,IBTK,FBXL3,LAMP2,AP2B1,ETV1,PAFAH1B1,MED24,RPS20,BAZ1B,ZNF207,FYN,LYPLA2,AKAP8L,RNF216,EXTL3,MVP,RNF14,DNASE1L1,MATR3,MRE11,RB1CC1,STRAP,BTN3A1,TBPL1,EIPR1,TIMP2,RFC1,CUL3,VCAN,PHF23,PSMA4,HSPA5,POLR2B,VAMP3,RFC2,PHPT1,ARID4B,KIF1B,NOP58,TAB2,PUM2,SOAT1,ATG5,PITHD1,PPP1R12A,POLR3E,ZC3H11A,CDK17,WNK1,CCAR1,COL11A1,SFSWAP,GPBP1,WAPL,U2AF2,RNF4,INTS13,T…
GO:0009891	2.43493e-12	286	1522	positive regulation of biosynthetic process	BP	1.13544e-09	KDM1A,ETV1,MED24,AKAP8L,RNF14,TBPL1,RFC1,HSPA5,RFC2,ARID4B,SOAT1,PITHD1,PPP1R12A,CCAR1,GPBP1,RNF4,HIPK2,KARS1,FOXJ2,YBX1,SP100,RHOA,SIRT2,PPP2R5B,NUCKS1,FSTL3,CDC42,NCK2,ACTN1,PICALM,ENO1,FGFR1,XRCC5,DNM2,SRCAP,PSMC5,SNX5,FUS,SLC9A1,WAC,CDC5L,SIRT1,JAK2,ABL1,SEC14L2,PPM1A,HIF1A,TRIP11,APEX1,NFATC4,PCIF1,UQCC1,PRPF6,RBM3,NFAT5,RIPK2,PIH1D1,PRKD2,PIK3R2,MTPN,CHCHD2,BUD31,AHR,GLIS3,LARP4B,STN1,ZMIZ1…
GO:0010557	2.76183e-12	273	1439	positive regulation of macromolecule biosynthetic process	BP	1.24885e-09	KDM1A,ETV1,MED24,AKAP8L,RNF14,TBPL1,RFC1,HSPA5,RFC2,ARID4B,SOAT1,PITHD1,PPP1R12A,CCAR1,GPBP1,RNF4,HIPK2,KARS1,FOXJ2,YBX1,SP100,RHOA,SIRT2,PPP2R5B,NUCKS1,FSTL3,CDC42,NCK2,ACTN1,PICALM,FGFR1,XRCC5,DNM2,SRCAP,PSMC5,SNX5,FUS,SLC9A1,WAC,CDC5L,SIRT1,JAK2,ABL1,SEC14L2,PPM1A,HIF1A,TRIP11,APEX1,NFATC4,PCIF1,UQCC1,PRPF6,RBM3,NFAT5,RIPK2,PIH1D1,PRKD2,PIK3R2,MTPN,CHCHD2,BUD31,AHR,GLIS3,LARP4B,STN1,ZMIZ1,CSF3…
GO:0009057	3.31191e-12	242	1235	macromolecule catabolic process	BP	1.45022e-09	ANKIB1,CDC27,FBXL3,LAMP2,AP2B1,RPS20,FYN,LYPLA2,RNF216,RNF14,DNASE1L1,RB1CC1,TIMP2,CUL3,VCAN,PSMA4,HSPA5,PUM2,RNF4,HIPK2,YBX1,ROCK1,SIRT2,UFD1,RPL31,RAB7A,UBE2A,ARAF,PPP2R5C,ITCH,KEAP1,PCNP,GSK3B,XPO1,RNF13,TUT7,BAX,PSMC5,AURKA,SNX5,RPL6,FUS,SLC9A1,PABPC4,HNRNPC,WAC,SIRT1,TIMP3,PSMA3,ZC3H14,PSMC1,APEX1,DCAF11,PSMA6,TIMP1,PSMD7,UBE2I,GSPT1,PPP2CB,SNRNP70,ZC3HAV1,SEC61B,UBE2R2,KPNB1,RNF167,SMURF2,T…
GO:0044267	3.40154e-12	665	4174	cellular protein metabolic process	BP	1.45022e-09	FUCA2,ANKIB1,ALS2,CFLAR,KDM1A,CDC27,HCCS,IBTK,FBXL3,LAMP2,AP2B1,PAFAH1B1,RPS20,BAZ1B,FYN,LYPLA2,AKAP8L,RNF216,EXTL3,MVP,RNF14,MATR3,MRE11,RB1CC1,STRAP,EIPR1,TIMP2,CUL3,VCAN,PHF23,PSMA4,HSPA5,PHPT1,ARID4B,TAB2,PUM2,ATG5,PPP1R12A,CDK17,WNK1,U2AF2,RNF4,HIPK2,PKN2,KARS1,ZC3H15,SLK,YBX1,RHOA,ROCK1,FTSJ1,SIRT2,PPP2R5B,MAPK6,UFD1,FSTL3,POLB,CFAP20,PTPN21,CDC42,NCK2,RPL31,MAP3K13,PICALM,ENO1,ACTB,RAB7A,B…
GO:0031328	6.08379e-12	281	1501	positive regulation of cellular biosynthetic process	BP	2.52173e-09	KDM1A,ETV1,MED24,AKAP8L,RNF14,TBPL1,RFC1,HSPA5,RFC2,ARID4B,SOAT1,PITHD1,PPP1R12A,CCAR1,GPBP1,RNF4,HIPK2,KARS1,FOXJ2,YBX1,SP100,RHOA,SIRT2,PPP2R5B,NUCKS1,FSTL3,CDC42,NCK2,ACTN1,PICALM,ENO1,FGFR1,XRCC5,DNM2,SRCAP,PSMC5,SNX5,FUS,SLC9A1,WAC,CDC5L,SIRT1,JAK2,ABL1,SEC14L2,PPM1A,HIF1A,TRIP11,APEX1,NFATC4,PCIF1,UQCC1,PRPF6,RBM3,NFAT5,RIPK2,PIH1D1,PRKD2,PIK3R2,CHCHD2,BUD31,AHR,GLIS3,LARP4B,STN1,ZMIZ1,CSF3…
GO:0048584	7.8577e-12	297	1614	positive regulation of response to stimulus	BP	3.16899e-09	ALS2,CFLAR,PAFAH1B1,FYN,MATR3,RB1CC1,BTN3A1,TIMP2,PSMA4,PHPT1,TAB2,PUM2,WNK1,NCKAP1,ELMO2,HIPK2,KARS1,RHOA,ROCK1,PPP2R5B,NUCKS1,CDC42,NCK2,PVR,MAP3K13,ACTB,FGFR1,XRCC5,STX7,SLC35C2,RIF1,MID2,GSK3B,RNF13,CD59,BAX,PSMC5,SNX5,FUS,SLC9A1,OSBPL8,SIRT1,JAK2,ABL1,NRP1,CRKL,TIMP3,PRMT5,PSMA3,PPM1A,HIF1A,GSKIP,PSMC1,PSMA6,NFATC4,STK4,VAPA,RIOK3,NFAT5,PSMD7,UBE2I,CSK,TTC23,RIPK2,TRPS1,UBR5,PIH1D1,PRKD2,PIK…
GO:0019538	8.42189e-12	705	4486	protein metabolic process	BP	3.30714e-09	FUCA2,ANKIB1,ALS2,CFLAR,KDM1A,CDC27,HCCS,IBTK,FBXL3,LAMP2,AP2B1,PAFAH1B1,RPS20,BAZ1B,FYN,LYPLA2,AKAP8L,RNF216,EXTL3,MVP,RNF14,MATR3,MRE11,RB1CC1,STRAP,EIPR1,TIMP2,CUL3,VCAN,PHF23,PSMA4,HSPA5,PHPT1,ARID4B,TAB2,PUM2,SOAT1,ATG5,PPP1R12A,CDK17,WNK1,COL11A1,U2AF2,RNF4,HIPK2,PKN2,KARS1,ZC3H15,SLK,YBX1,RHOA,ROCK1,FTSJ1,SIRT2,PPP2R5B,MAPK6,UFD1,FSTL3,POLB,CFAP20,PTPN21,CDC42,NCK2,RPL31,MAP3K13,PICALM,ENO…
GO:0090304	8.66961e-12	674	4245	nucleic acid metabolic process	BP	3.31713e-09	CFLAR,KDM1A,RECQL,ETV1,MED24,RPS20,BAZ1B,ZNF207,AKAP8L,RNF14,DNASE1L1,MRE11,STRAP,TBPL1,RFC1,CUL3,PSMA4,HSPA5,POLR2B,RFC2,ARID4B,NOP58,TAB2,PUM2,PITHD1,PPP1R12A,POLR3E,ZC3H11A,CDK17,CCAR1,SFSWAP,GPBP1,U2AF2,RNF4,INTS13,TAF2,HIPK2,KARS1,ADAT1,FOXJ2,YBX1,SP100,RHOA,ROCK1,FTSJ1,SIRT2,PPP2R5B,NUCKS1,UFD1,FSTL3,POLB,NCK2,RPL31,ACTN1,MAP3K13,PICALM,ENO1,RBMS2,BAZ2A,TOP2B,UBE2A,FGFR1,ITCH,XRCC5,DNM2,KEA…
GO:0009059	1.03063e-11	652	4090	macromolecule biosynthetic process	BP	3.84477e-09	CFLAR,KDM1A,RECQL,ETV1,MED24,RPS20,BAZ1B,ZNF207,AKAP8L,EXTL3,RNF14,MATR3,MRE11,STRAP,TBPL1,RFC1,CUL3,VCAN,PSMA4,HSPA5,POLR2B,RFC2,ARID4B,TAB2,PUM2,SOAT1,ATG5,PITHD1,PPP1R12A,POLR3E,CDK17,CCAR1,GPBP1,WAPL,RNF4,INTS13,TAF2,HIPK2,KARS1,ZC3H15,FOXJ2,YBX1,SP100,RHOA,ROCK1,FTSJ1,SIRT2,PPP2R5B,NUCKS1,UFD1,FSTL3,POLB,CDC42,NCK2,RPL31,ACTN1,MAP3K13,PICALM,ENO1,BAZ2A,FGFR1,ITCH,XRCC5,MKNK1,DNM2,KEAP1,SLC35…
GO:0051254	1.25628e-11	250	1309	positive regulation of RNA metabolic process	BP	4.57225e-09	KDM1A,ETV1,MED24,AKAP8L,RNF14,TBPL1,RFC1,HSPA5,ARID4B,PITHD1,PPP1R12A,CCAR1,GPBP1,U2AF2,RNF4,HIPK2,KARS1,FOXJ2,YBX1,SP100,ROCK1,SIRT2,PPP2R5B,NUCKS1,FSTL3,NCK2,ACTN1,PICALM,DNM2,SRCAP,PSMC5,SNX5,FUS,SLC9A1,WAC,CDC5L,SIRT1,ABL1,SEC14L2,PPM1A,HIF1A,SRSF5,TRIP11,APEX1,NFATC4,PRPF6,RBM3,NFAT5,RIPK2,SNRNP70,PIH1D1,PRKD2,PIK3R2,ZC3HAV1,CHCHD2,BUD31,AHR,GLIS3,ZMIZ1,CSF3,MED13,SMARCD2,COL1A1,SUPT6H,PRPF1…
GO:0051246	1.43588e-11	373	2132	regulation of protein metabolic process	BP	5.10148e-09	ANKIB1,ALS2,CFLAR,KDM1A,IBTK,PAFAH1B1,FYN,AKAP8L,MVP,RNF14,MATR3,MRE11,RB1CC1,STRAP,TIMP2,CUL3,PHF23,HSPA5,TAB2,PUM2,SOAT1,ATG5,PPP1R12A,WNK1,U2AF2,RNF4,HIPK2,KARS1,YBX1,RHOA,ROCK1,SIRT2,PPP2R5B,CDC42,NCK2,MAP3K13,PICALM,ENO1,ACTB,RAB7A,FGFR1,FBLN1,ARAF,PPP2R5C,ITCH,XRCC5,MKNK1,KEAP1,RIF1,GSK3B,XPO1,APLP2,BAX,AURKA,OSBPL8,TINF2,WAC,SIRT1,JAK2,ABL1,NRP1,MKNK2,CRKL,TIMP3,TSPO,MYH9,PRMT5,PSMA3,GSKIP…
GO:0046907	1.51222e-11	289	1560	intracellular transport	BP	5.24774e-09	SNX11,ALS2,LAMP2,AP2B1,PAFAH1B1,RPS20,VTA1,FYN,AKAP8L,SEC63,RANBP3,EIPR1,CUL3,RAB27B,HSPA5,VAMP3,TRAPPC3,KIF1B,TBC1D22A,SEC61A1,PPP1R12A,ZC3H11A,APPBP2,U2AF2,TNPO3,TRAM2,SP100,TRAM1,IFT80,UFD1,CDC42,RPL31,SNX13,PICALM,BCS1L,TIMM21,RAB7A,DYNC1I2,PCM1,SAR1A,STX7,GSK3B,ERC1,XPO1,CHMP2B,CD59,CTTN,ZFAND6,BAX,ERGIC2,DYNLL1,SNX5,RPL6,SEC22C,JAK2,RANBP1,SNRPD3,AP1B1,TSPO,IFT27,RANGAP1,TIMM9,PPM1A,HIF1A,S…
GO:0045935	1.64669e-11	271	1450	positive regulation of nucleobase-containing compound metabolic process	BP	5.57548e-09	KDM1A,ETV1,MED24,AKAP8L,RNF14,MRE11,TBPL1,RFC1,HSPA5,RFC2,ARID4B,PITHD1,PPP1R12A,CCAR1,GPBP1,U2AF2,RNF4,HIPK2,KARS1,FOXJ2,YBX1,SP100,ROCK1,SIRT2,PPP2R5B,NUCKS1,FSTL3,NCK2,ACTN1,PICALM,ENO1,XRCC5,DNM2,RIF1,SRCAP,BAX,PSMC5,SNX5,FUS,SLC9A1,WAC,CDC5L,SIRT1,ABL1,SEC14L2,PPM1A,HIF1A,SRSF5,TRIP11,APEX1,NFATC4,PRPF6,RBM3,NFAT5,RIPK2,SNRNP70,PIH1D1,ERCC2,PRKD2,PIK3R2,ZC3HAV1,CHCHD2,BUD31,AHR,GLIS3,ZMIZ1,C…
GO:0006402	1.68139e-11	90	342	mRNA catabolic process	BP	5.57548e-09	RPS20,PSMA4,PUM2,YBX1,ROCK1,RPL31,XPO1,TUT7,PSMC5,RPL6,FUS,PABPC4,HNRNPC,PSMA3,ZC3H14,PSMC1,APEX1,PSMA6,PSMD7,GSPT1,ZC3HAV1,PSMD9,CNOT2,HBS1L,PPP2CA,RPL24,PSMD14,RPS15,RPS25,ETF1,RPL21,RPS10,PSMB2,PSMA1,FXR2,RPL36,DHX34,SYNCRIP,PRR5L,DHX9,TBRG4,RPLP1,RPS24,SSB,FASTKD1,HNRNPD,RPS2,TOB1,RPL11,PSMA5,CNOT9,RPS3A,RPL10,RPL7,ATM,PELO,CARHSP1,HNRNPU,SMG1,PSMD4,RPL8,RPL26,ZC3H12A,RPS14,FASTK,YWHAZ,PRPF18…
GO:0006401	1.96584e-11	96	375	RNA catabolic process	BP	6.37701e-09	RPS20,PSMA4,PUM2,YBX1,ROCK1,RPL31,XPO1,TUT7,PSMC5,RPL6,FUS,PABPC4,HNRNPC,PSMA3,ZC3H14,PSMC1,APEX1,PSMA6,PSMD7,GSPT1,ZC3HAV1,PSMD9,OAS2,CNOT2,HBS1L,DROSHA,PPP2CA,RPL24,PSMD14,RPS15,RPS25,ETF1,RPL21,RPS10,PSMB2,PSMA1,FXR2,RPL36,DHX34,SYNCRIP,PRR5L,DHX9,TBRG4,RPLP1,LRPPRC,RPS24,SSB,FASTKD1,HNRNPD,RPS2,TOB1,RPL11,PSMA5,CNOT9,NAF1,RPS3A,RPL10,RPL7,ATM,SIDT2,PELO,CARHSP1,HNRNPU,SMG1,PSMD4,RPL8,RPL26,ZC…
GO:0080090	2.10017e-11	734	4716	regulation of primary metabolic process	BP	6.66781e-09	ANKIB1,ALS2,CFLAR,KDM1A,IBTK,ETV1,PAFAH1B1,MED24,BAZ1B,ZNF207,FYN,AKAP8L,MVP,RNF14,MATR3,MRE11,RB1CC1,STRAP,TBPL1,TIMP2,RFC1,CUL3,PHF23,PSMA4,HSPA5,RFC2,ARID4B,TAB2,PUM2,SOAT1,ATG5,PITHD1,PPP1R12A,CDK17,WNK1,CCAR1,SFSWAP,GPBP1,U2AF2,RNF4,HIPK2,KARS1,FOXJ2,YBX1,SP100,RHOA,ROCK1,SIRT2,PPP2R5B,NUCKS1,FSTL3,CDC42,NCK2,FAM3A,ACTN1,MAP3K13,PICALM,ENO1,ACTB,RAB7A,BAZ2A,FGFR1,FBLN1,ARAF,PPP2R5C,ITCH,XRCC…
GO:0006886	2.59194e-11	210	1056	intracellular protein transport	BP	8.0577e-09	SNX11,LAMP2,AP2B1,RPS20,FYN,AKAP8L,SEC63,RANBP3,RAB27B,HSPA5,TBC1D22A,SEC61A1,ZC3H11A,APPBP2,U2AF2,TNPO3,TRAM2,SP100,TRAM1,IFT80,UFD1,CDC42,RPL31,SNX13,BCS1L,TIMM21,RAB7A,PCM1,SAR1A,STX7,GSK3B,XPO1,CTTN,ZFAND6,BAX,DYNLL1,SNX5,RPL6,JAK2,AP1B1,TSPO,IFT27,RANGAP1,TIMM9,PPM1A,SRSF5,TRIP11,PABPN1,SRP54,SEC23A,SEC23B,UBR5,PIK3R2,SEC61B,KPNB1,GOSR2,RAB5C,YWHAE,SUPT6H,UBE2D3,VPS29,COPZ1,ERBIN,SEC24A,TFDP…
GO:0031323	2.73115e-11	758	4899	regulation of cellular metabolic process	BP	8.3172e-09	ANKIB1,ALS2,CFLAR,KDM1A,IBTK,ETV1,PAFAH1B1,MED24,BAZ1B,ZNF207,FYN,AKAP8L,MVP,RNF14,MATR3,MRE11,RB1CC1,STRAP,TBPL1,TIMP2,RFC1,CUL3,PHF23,PSMA4,HSPA5,ATP6V1H,VAMP3,RFC2,ARID4B,TAB2,PUM2,SOAT1,ATG5,PITHD1,PPP1R12A,CDK17,WNK1,CCAR1,SFSWAP,GPBP1,WAPL,U2AF2,RNF4,HIPK2,KARS1,FOXJ2,YBX1,SP100,RHOA,ROCK1,SIRT2,PPP2R5B,NUCKS1,FSTL3,CDC42,NCK2,FAM3A,ACTN1,MAP3K13,PICALM,ENO1,ACTB,BAZ2A,FGFR1,FBLN1,ARAF,PPP2…
GO:0006950	4.5688e-11	492	2972	response to stress	BP	1.36351e-08	ALS2,CFLAR,KDM1A,RECQL,LAMP2,PAFAH1B1,IL32,BAZ1B,FYN,RNF216,EXTL3,MATR3,MRE11,RB1CC1,RFC1,CUL3,PSMA4,HSPA5,POLR2B,VAMP3,RFC2,TAB2,PUM2,DCBLD2,ATG5,SEC61A1,POLR3E,HIPK2,KARS1,YBX1,SP100,RHOA,IFI35,SIRT2,PPP2R5B,NUCKS1,DNAJA2,UFD1,POLB,ASNS,CDC42,NCK2,FAM3A,PVR,MAP3K13,CLASP1,MGLL,ENO1,ACTB,UBE2A,FBLN1,VDAC3,ITCH,XRCC5,DNM2,KEAP1,RIF1,MID2,GSK3B,RNF13,STARD7,CD59,BAX,PSMC5,AURKA,SLC23A2,PXN,FUS,SLC…
GO:0006810	4.68111e-11	592	3696	transport	BP	1.36964e-08	FUCA2,LASP1,SNX11,ALS2,IBTK,LAMP2,AP2B1,PAFAH1B1,RPS20,VTA1,FYN,AKAP8L,MVP,DNASE1L1,SEC63,BTN3A1,SLC39A9,RANBP3,EIPR1,TIMP2,CUL3,RAB27B,PSMA4,HSPA5,ATP6V1H,VAMP3,TRAPPC3,PHPT1,KIF1B,TBC1D22A,SOAT1,ATG5,ATP11B,SEC61A1,PPP1R12A,ZC3H11A,YIPF1,WNK1,NCKAP1,ELMO2,APPBP2,U2AF2,TNPO3,TRAM2,YBX1,SP100,TRAM1,RHOA,ROCK1,IFT80,UFD1,CDC42,RPL31,SNX13,ACTN1,PICALM,CLASP1,BCS1L,SLC25A40,TIMM21,SLC25A3,ACTB,RAB7…
GO:0007049	5.04882e-11	291	1591	cell cycle	BP	1.37181e-08	CDC27,FBXL3,PAFAH1B1,ZNF207,AKAP8L,ANLN,MRE11,RB1CC1,NCAPH2,TIMP2,RFC1,CUL3,PSMA4,RFC2,PPP1R12A,CDK17,CCAR1,WAPL,RNF4,INTS13,TAF2,HIPK2,PKN2,RHOA,ROCK1,PRR11,SIRT2,PPP2R5B,MAPK6,ASNS,CDC42,CLASP1,ACTB,TOP2B,DYNC1I2,FGFR1,PCM1,DNM2,RIF1,MOK,NDC80,PCNP,XPO1,CHMP2B,BAX,PSMC5,AURKA,DYNLL1,CBX5,WAC,EFHC1,CDC5L,SIRT1,ABL1,RANBP1,TRIOBP,MYH9,PRMT5,PSMA3,PPM1A,SRSF5,PSMC1,APEX1,PSMA6,MAPRE1,RBBP7,CDK16,P…
GO:0034645	5.05064e-11	634	3991	cellular macromolecule biosynthetic process	BP	1.37181e-08	CFLAR,KDM1A,RECQL,ETV1,MED24,RPS20,BAZ1B,ZNF207,AKAP8L,EXTL3,RNF14,MATR3,MRE11,STRAP,TBPL1,RFC1,CUL3,VCAN,PSMA4,HSPA5,POLR2B,RFC2,ARID4B,TAB2,PUM2,SOAT1,ATG5,PITHD1,PPP1R12A,POLR3E,CDK17,CCAR1,GPBP1,WAPL,RNF4,INTS13,TAF2,HIPK2,KARS1,ZC3H15,FOXJ2,YBX1,SP100,RHOA,ROCK1,FTSJ1,SIRT2,PPP2R5B,NUCKS1,UFD1,FSTL3,POLB,CDC42,NCK2,RPL31,MAP3K13,PICALM,ENO1,BAZ2A,FGFR1,ITCH,XRCC5,MKNK1,DNM2,KEAP1,SLC35C2,RIF…
GO:0000377	5.05626e-11	86	328	RNA splicing, via transesterification reactions with bulged adenosine as nucleophile	BP	1.37181e-08	KDM1A,STRAP,POLR2B,CCAR1,SFSWAP,U2AF2,YBX1,WBP11,FUS,PAPOLA,HNRNPC,CDC5L,HNRNPH3,SNRPD3,POLR2F,ZMAT5,RBFOX2,PRMT5,SRSF5,PABPN1,PRPF6,RBM3,SNRNP70,SF3A2,HNRNPUL1,BUD31,DHX15,PRPF19,IK,PPWD1,NCL,SF3B6,SRSF7,SFPQ,KHDRBS1,SNRPD2,SNRPB,SNRPB2,RBM42,HNRNPH2,FXR2,KHDRBS3,CTNNBL1,PRPF38A,SRPK2,SYNCRIP,HNRNPA1,DHX9,TRA2B,WDR33,HNRNPD,ZCRB1,SCAF11,DHX38,PRCC,SF3B4,FIP1L1,LUC7L2,NONO,RBMX,CELF1,MBNL1,HNRNPU…
GO:0000398	5.05626e-11	86	328	mRNA splicing, via spliceosome	BP	1.37181e-08	KDM1A,STRAP,POLR2B,CCAR1,SFSWAP,U2AF2,YBX1,WBP11,FUS,PAPOLA,HNRNPC,CDC5L,HNRNPH3,SNRPD3,POLR2F,ZMAT5,RBFOX2,PRMT5,SRSF5,PABPN1,PRPF6,RBM3,SNRNP70,SF3A2,HNRNPUL1,BUD31,DHX15,PRPF19,IK,PPWD1,NCL,SF3B6,SRSF7,SFPQ,KHDRBS1,SNRPD2,SNRPB,SNRPB2,RBM42,HNRNPH2,FXR2,KHDRBS3,CTNNBL1,PRPF38A,SRPK2,SYNCRIP,HNRNPA1,DHX9,TRA2B,WDR33,HNRNPD,ZCRB1,SCAF11,DHX38,PRCC,SF3B4,FIP1L1,LUC7L2,NONO,RBMX,CELF1,MBNL1,HNRNPU…
GO:0051171	5.18568e-11	712	4573	regulation of nitrogen compound metabolic process	BP	1.3818e-08	ANKIB1,ALS2,CFLAR,KDM1A,IBTK,ETV1,PAFAH1B1,MED24,BAZ1B,ZNF207,FYN,AKAP8L,MVP,RNF14,MATR3,MRE11,RB1CC1,STRAP,TBPL1,TIMP2,RFC1,CUL3,PHF23,PSMA4,HSPA5,RFC2,ARID4B,TAB2,PUM2,SOAT1,ATG5,PITHD1,PPP1R12A,CDK17,WNK1,CCAR1,SFSWAP,GPBP1,U2AF2,RNF4,HIPK2,KARS1,FOXJ2,YBX1,SP100,RHOA,ROCK1,SIRT2,PPP2R5B,NUCKS1,FSTL3,CDC42,NCK2,ACTN1,MAP3K13,PICALM,ENO1,ACTB,RAB7A,BAZ2A,FGFR1,FBLN1,ARAF,PPP2R5C,ITCH,XRCC5,MKNK…
GO:0051649	5.61158e-11	389	2257	establishment of localization in cell	BP	1.46905e-08	FUCA2,SNX11,ALS2,IBTK,LAMP2,AP2B1,PAFAH1B1,RPS20,VTA1,FYN,AKAP8L,MVP,DNASE1L1,SEC63,RANBP3,EIPR1,TIMP2,CUL3,RAB27B,HSPA5,VAMP3,TRAPPC3,PHPT1,KIF1B,TBC1D22A,ATG5,ATP11B,SEC61A1,PPP1R12A,ZC3H11A,APPBP2,U2AF2,TNPO3,TRAM2,SP100,TRAM1,RHOA,ROCK1,IFT80,UFD1,CDC42,RPL31,SNX13,ACTN1,PICALM,CLASP1,BCS1L,TIMM21,ACTB,RAB7A,DYNC1I2,PCM1,XRCC5,SAR1A,DNM2,STX7,NDC80,GSK3B,ERC1,XPO1,CHMP2B,APLP2,CD59,CTTN,ZFAND…
GO:0032268	5.74168e-11	354	2025	regulation of cellular protein metabolic process	BP	1.4772e-08	ANKIB1,ALS2,CFLAR,KDM1A,IBTK,PAFAH1B1,FYN,AKAP8L,MVP,RNF14,MATR3,MRE11,RB1CC1,STRAP,TIMP2,CUL3,PHF23,HSPA5,TAB2,PUM2,ATG5,PPP1R12A,WNK1,U2AF2,RNF4,HIPK2,KARS1,YBX1,RHOA,ROCK1,SIRT2,PPP2R5B,CDC42,NCK2,MAP3K13,PICALM,ENO1,ACTB,FGFR1,FBLN1,ARAF,PPP2R5C,ITCH,XRCC5,MKNK1,KEAP1,RIF1,GSK3B,XPO1,APLP2,BAX,AURKA,OSBPL8,TINF2,WAC,SIRT1,JAK2,ABL1,NRP1,MKNK2,CRKL,TIMP3,TSPO,MYH9,PRMT5,GSKIP,PSMC1,PCIF1,UQCC1…
GO:0042221	6.43452e-11	502	3057	response to chemical	BP	1.62739e-08	CFLAR,KDM1A,ETV1,PAFAH1B1,IL32,FYN,LYPLA2,EXTL3,RNF14,STRAP,TIMP2,CUL3,PSMA4,HSPA5,ATP6V1H,POLR2B,VAMP3,PHPT1,KIF1B,TAB2,ATG5,SEC61A1,PPP1R12A,WNK1,ELMO2,WAPL,RNF4,TAF2,HIPK2,KARS1,ZC3H15,YBX1,SP100,RHOA,ROCK1,IFI35,SIRT2,PPP2R5B,NUCKS1,UFD1,FSTL3,POLB,ASNS,CDC42,NCK2,CYBRD1,ENO1,ACTB,FGFR1,SDF4,XRCC5,DNM2,KEAP1,RIF1,GSK3B,XPO1,ZFAND6,BAX,PSMC5,CRLS1,SNX5,PXN,FUS,SLC9A1,OSBPL8,RGS17,COMT,CDC5L,SI…
GO:0009967	8.00781e-11	228	1193	positive regulation of signal transduction	BP	1.99154e-08	ALS2,CFLAR,PAFAH1B1,FYN,RB1CC1,TIMP2,PSMA4,TAB2,PUM2,WNK1,HIPK2,KARS1,RHOA,ROCK1,PPP2R5B,NUCKS1,CDC42,NCK2,MAP3K13,FGFR1,SLC35C2,MID2,GSK3B,RNF13,BAX,PSMC5,SNX5,SLC9A1,OSBPL8,SIRT1,JAK2,ABL1,NRP1,CRKL,TIMP3,PRMT5,PSMA3,PPM1A,HIF1A,GSKIP,PSMC1,PSMA6,NFATC4,STK4,VAPA,NFAT5,PSMD7,UBE2I,CSK,TTC23,RIPK2,TRPS1,UBR5,PIH1D1,PRKD2,PIK3R2,BUD31,RHEB,TRIM14,SHOC2,ZMIZ1,CSF3,COL1A1,SMURF2,YWHAE,TMEM33,LAMTOR…
GO:0000375	8.3415e-11	86	331	RNA splicing, via transesterification reactions	BP	2.04052e-08	KDM1A,STRAP,POLR2B,CCAR1,SFSWAP,U2AF2,YBX1,WBP11,FUS,PAPOLA,HNRNPC,CDC5L,HNRNPH3,SNRPD3,POLR2F,ZMAT5,RBFOX2,PRMT5,SRSF5,PABPN1,PRPF6,RBM3,SNRNP70,SF3A2,HNRNPUL1,BUD31,DHX15,PRPF19,IK,PPWD1,NCL,SF3B6,SRSF7,SFPQ,KHDRBS1,SNRPD2,SNRPB,SNRPB2,RBM42,HNRNPH2,FXR2,KHDRBS3,CTNNBL1,PRPF38A,SRPK2,SYNCRIP,HNRNPA1,DHX9,TRA2B,WDR33,HNRNPD,ZCRB1,SCAF11,DHX38,PRCC,SF3B4,FIP1L1,LUC7L2,NONO,RBMX,CELF1,MBNL1,HNRNPU…
GO:0007154	1.05854e-10	660	4225	cell communication	BP	2.51463e-08	KRIT1,ALS2,CFLAR,KDM1A,LAMP2,AP2B1,PAFAH1B1,IL32,FYN,RNF216,EXTL3,MVP,RNF14,MRE11,RB1CC1,STRAP,BTN3A1,EIPR1,TIMP2,CUL3,PSMA4,HSPA5,ATP6V1H,POLR2B,RFC2,PHPT1,KIF1B,TAB2,PUM2,DCBLD2,ATG5,PPP1R12A,WNK1,NCKAP1,ELMO2,TAF2,HIPK2,PKN2,KARS1,ZC3H15,YBX1,SP100,RHOA,ROCK1,IFI35,IFT80,SIRT2,PPP2R5B,NUCKS1,MAPK6,UFD1,FSTL3,POLB,ASNS,CDC42,NCK2,SNX13,MAP3K13,MGLL,ENO1,ACTB,RAB7A,FGFR1,FBLN1,ARAF,PPP2R5C,VDAC3…
GO:1903311	1.06166e-10	80	301	regulation of mRNA metabolic process	BP	2.51463e-08	PSMA4,PUM2,SFSWAP,U2AF2,YBX1,ROCK1,XPO1,PSMC5,FUS,PAPOLA,PABPC4,HNRNPC,RBFOX2,PSMA3,SRSF5,ZC3H14,PSMC1,APEX1,PABPN1,PSMA6,RBM3,PSMD7,SNRNP70,ZC3HAV1,SUPT6H,PRPF19,PSMD9,IK,NCL,PSMD14,SRSF7,KHDRBS1,PSMB2,RBM42,PSMA1,FXR2,SAFB2,KHDRBS3,CCNB1,DHX34,SRPK2,SYNCRIP,PRR5L,HNRNPA1,DHX9,TBRG4,TRA2B,FASTKD1,HNRNPD,TOB1,PSMA5,SF3B4,RBMX,CELF1,MBNL1,CARHSP1,HNRNPU,PSMD4,CPSF4,ZC3H12A,FASTK,YWHAZ,HNRNPK,PSMC3…
GO:0008380	1.1549e-10	101	415	RNA splicing	BP	2.69271e-08	KDM1A,AKAP8L,STRAP,POLR2B,CCAR1,SFSWAP,U2AF2,YBX1,WBP11,FUS,PAPOLA,HNRNPC,CDC5L,HNRNPH3,SNRPD3,POLR2F,ZMAT5,RBFOX2,PRMT5,SRSF5,ACIN1,PABPN1,PRPF6,METTL4,RBM3,SNRNP70,SF3A2,HNRNPUL1,BUD31,SUPT6H,DHX15,PRPF19,IK,PPP2CA,PPWD1,NCL,SF3B6,SRSF7,SFPQ,IVNS1ABP,KHDRBS1,AHNAK,SNRPD2,SNRPB,SNRPB2,RBM42,HNRNPH2,FXR2,KHDRBS3,CTNNBL1,PRPF38B,PRPF38A,SRPK2,SYNCRIP,HNRNPA1,DHX9,TRA2B,WDR33,HNRNPD,ZCRB1,SCAF11,DH…
GO:0023056	1.26112e-10	246	1317	positive regulation of signaling	BP	2.89515e-08	ALS2,CFLAR,PAFAH1B1,FYN,RB1CC1,TIMP2,PSMA4,VAMP3,PHPT1,TAB2,PUM2,WNK1,HIPK2,KARS1,RHOA,ROCK1,PPP2R5B,NUCKS1,CDC42,NCK2,MAP3K13,FGFR1,SLC35C2,MID2,GSK3B,RNF13,BAX,PSMC5,SNX5,SLC9A1,OSBPL8,SIRT1,JAK2,ABL1,NRP1,CRKL,TIMP3,PRMT5,PSMA3,PPM1A,HIF1A,GSKIP,PSMC1,PSMA6,NFATC4,STK4,VAPA,NFAT5,PSMD7,UBE2I,CSK,TTC23,RIPK2,TRPS1,UBR5,PIH1D1,PRKD2,PIK3R2,BUD31,RHEB,TRIM14,SHOC2,ZMIZ1,CSF3,COL1A1,SMURF2,YWHAE,T…
GO:0044260	1.3333e-10	974	6575	cellular macromolecule metabolic process	BP	3.01447e-08	FUCA2,ANKIB1,ALS2,CFLAR,KDM1A,RECQL,CDC27,HCCS,IBTK,FBXL3,LAMP2,AP2B1,ETV1,PAFAH1B1,MED24,RPS20,BAZ1B,ZNF207,FYN,LYPLA2,AKAP8L,RNF216,EXTL3,MVP,RNF14,DNASE1L1,MATR3,MRE11,RB1CC1,STRAP,TBPL1,EIPR1,TIMP2,RFC1,CUL3,VCAN,PHF23,PSMA4,HSPA5,POLR2B,VAMP3,RFC2,PHPT1,ARID4B,TAB2,PUM2,SOAT1,ATG5,PITHD1,PPP1R12A,POLR3E,CDK17,WNK1,CCAR1,COL11A1,GPBP1,WAPL,U2AF2,RNF4,INTS13,TAF2,HIPK2,PKN2,KARS1,ZC3H15,SLK,FO…
GO:0023052	1.55791e-10	654	4190	signaling	BP	3.46972e-08	KRIT1,ALS2,CFLAR,KDM1A,AP2B1,PAFAH1B1,IL32,FYN,RNF216,EXTL3,MVP,RNF14,MRE11,RB1CC1,STRAP,BTN3A1,EIPR1,TIMP2,CUL3,PSMA4,HSPA5,ATP6V1H,POLR2B,VAMP3,RFC2,PHPT1,KIF1B,TAB2,PUM2,DCBLD2,PPP1R12A,WNK1,NCKAP1,ELMO2,TAF2,HIPK2,PKN2,KARS1,ZC3H15,YBX1,SP100,RHOA,ROCK1,IFI35,IFT80,SIRT2,PPP2R5B,NUCKS1,MAPK6,UFD1,FSTL3,POLB,ASNS,CDC42,NCK2,SNX13,MAP3K13,MGLL,ENO1,ACTB,RAB7A,FGFR1,FBLN1,ARAF,PPP2R5C,VDAC3,ITCH…
GO:0051234	1.66288e-10	604	3810	establishment of localization	BP	3.64904e-08	FUCA2,LASP1,SNX11,ALS2,IBTK,LAMP2,AP2B1,PAFAH1B1,RPS20,VTA1,FYN,AKAP8L,MVP,DNASE1L1,SEC63,BTN3A1,SLC39A9,RANBP3,EIPR1,TIMP2,CUL3,RAB27B,PSMA4,HSPA5,ATP6V1H,VAMP3,TRAPPC3,PHPT1,KIF1B,TBC1D22A,SOAT1,ATG5,ATP11B,SEC61A1,PPP1R12A,ZC3H11A,YIPF1,WNK1,NCKAP1,ELMO2,APPBP2,U2AF2,TNPO3,TRAM2,YBX1,SP100,TRAM1,RHOA,ROCK1,IFT80,UFD1,CDC42,RPL31,SNX13,ACTN1,PICALM,CLASP1,BCS1L,SLC25A40,TIMM21,SLC25A3,ACTB,RAB7…
GO:0009966	1.81245e-10	393	2318	regulation of signal transduction	BP	3.91962e-08	ALS2,CFLAR,KDM1A,PAFAH1B1,FYN,MVP,RNF14,MRE11,RB1CC1,STRAP,TIMP2,CUL3,PSMA4,HSPA5,RFC2,PHPT1,TAB2,PUM2,WNK1,TAF2,HIPK2,KARS1,SP100,RHOA,ROCK1,IFT80,PPP2R5B,NUCKS1,UFD1,FSTL3,CDC42,NCK2,SNX13,MAP3K13,MGLL,ENO1,RAB7A,FGFR1,FBLN1,ARAF,PPP2R5C,ITCH,DNM2,SLC35C2,MID2,DLGAP4,GSK3B,RNF13,CTTN,ZFAND6,BAX,PSMC5,AURKA,SNX5,PXN,SLC9A1,OSBPL8,RGS17,SIRT1,JAK2,ABL1,NRP1,CRKL,TIMP3,PRMT5,PSMA3,PPM1A,HIF1A,GSKI…
GO:0048583	2.1219e-10	492	3016	regulation of response to stimulus	BP	4.52329e-08	ALS2,CFLAR,KDM1A,PAFAH1B1,FYN,RNF216,MVP,RNF14,MATR3,MRE11,RB1CC1,STRAP,BTN3A1,TIMP2,CUL3,PSMA4,HSPA5,RFC2,PHPT1,TAB2,PUM2,WNK1,NCKAP1,ELMO2,TAF2,HIPK2,KARS1,YBX1,SP100,RHOA,ROCK1,IFT80,SIRT2,PPP2R5B,NUCKS1,UFD1,FSTL3,CDC42,NCK2,SNX13,FAM3A,PVR,MAP3K13,CLASP1,MGLL,ENO1,ACTB,RAB7A,FGFR1,FBLN1,ARAF,PPP2R5C,ITCH,XRCC5,DNM2,STX7,SLC35C2,RIF1,MID2,DLGAP4,GSK3B,RNF13,CD59,CTTN,ZFAND6,BAX,PSMC5,AURKA,SN…
GO:0045184	2.59088e-10	309	1738	establishment of protein localization	BP	5.44522e-08	SNX11,LAMP2,AP2B1,PAFAH1B1,RPS20,VTA1,FYN,AKAP8L,MVP,SEC63,BTN3A1,RANBP3,EIPR1,RAB27B,HSPA5,ATP6V1H,VAMP3,PHPT1,TBC1D22A,SEC61A1,ZC3H11A,APPBP2,U2AF2,TNPO3,TRAM2,SP100,TRAM1,IFT80,UFD1,CDC42,RPL31,SNX13,BCS1L,TIMM21,RAB7A,PCM1,SAR1A,DNM2,STX7,GSK3B,ERC1,XPO1,CHMP2B,CTTN,ZFAND6,BAX,DYNLL1,SNX5,RPL6,SEC22C,JAK2,ABL1,AP1B1,TSPO,MYH9,IFT27,RANGAP1,ATP6V1D,TIMM9,PPM1A,HIF1A,SRSF5,TRIP11,PABPN1,SRP54,S…
GO:0023051	3.71537e-10	431	2600	regulation of signaling	BP	7.70011e-08	ALS2,CFLAR,KDM1A,PAFAH1B1,FYN,RNF216,MVP,RNF14,MRE11,RB1CC1,STRAP,EIPR1,TIMP2,CUL3,PSMA4,HSPA5,VAMP3,RFC2,PHPT1,TAB2,PUM2,WNK1,TAF2,HIPK2,KARS1,SP100,RHOA,ROCK1,IFT80,PPP2R5B,NUCKS1,UFD1,FSTL3,CDC42,NCK2,SNX13,MAP3K13,MGLL,ENO1,RAB7A,FGFR1,FBLN1,ARAF,PPP2R5C,ITCH,DNM2,SLC35C2,MID2,DLGAP4,GSK3B,RNF13,CTTN,ZFAND6,BAX,PSMC5,AURKA,SNX5,PXN,SLC9A1,OSBPL8,RGS17,SIRT1,JAK2,ABL1,NRP1,CRKL,TIMP3,PACSIN2,P…
GO:0006397	3.97775e-10	110	476	mRNA processing	BP	8.13096e-08	KDM1A,AKAP8L,STRAP,POLR2B,ZC3H11A,CCAR1,SFSWAP,U2AF2,YBX1,TUT7,WBP11,FUS,PAPOLA,HNRNPC,CDC5L,HNRNPH3,SNRPD3,POLR2F,ZMAT5,RBFOX2,PRMT5,SRSF5,ZC3H14,ACIN1,PABPN1,PRPF6,RBM3,SNRNP70,ERCC2,SF3A2,HNRNPUL1,BUD31,SUPT6H,DHX15,PRPF19,RNGTT,IK,PPWD1,NCL,SF3B6,SRSF7,SFPQ,KHDRBS1,SNRPD2,SNRPB,SNRPB2,RBM42,HNRNPH2,FXR2,SAFB2,KHDRBS3,CTNNBL1,CCNB1,PRPF38B,PRPF38A,SRPK2,SYNCRIP,HNRNPA1,DHX9,TBRG4,TRA2B,WDR33,H…
GO:0051726	4.10957e-10	202	1039	regulation of cell cycle	BP	8.28689e-08	CDC27,FBXL3,PAFAH1B1,ZNF207,ANLN,MRE11,TIMP2,CUL3,PSMA4,CDK17,WAPL,RNF4,INTS13,HIPK2,PKN2,RHOA,PRR11,SIRT2,PPP2R5B,ASNS,CDC42,CLASP1,ACTB,TOP2B,DYNC1I2,FGFR1,PCM1,MOK,NDC80,XPO1,CHMP2B,BAX,PSMC5,AURKA,DYNLL1,CBX5,WAC,CDC5L,SIRT1,ABL1,RANBP1,PRMT5,PSMA3,PPM1A,SRSF5,PSMC1,APEX1,PSMA6,MAPRE1,RBBP7,CDK16,PSMD7,RBL2,CSPP1,ERCC2,HBP1,RHEB,RNF167,YWHAE,LAMTOR3,CCND1,PRPF19,ANAPC15,EIF4G2,BIRC2,PSMD9,CNO…
GO:0002376	4.35798e-10	358	2077	immune system process	BP	8.62712e-08	FUCA2,LAMP2,AP2B1,PAFAH1B1,IL32,FYN,RNF216,ANLN,MVP,DNASE1L1,MATR3,NCAPH2,BTN3A1,TIMP2,PSMA4,VAMP3,PHPT1,TAB2,PUM2,ATG5,PITHD1,ATP11B,SEC61A1,POLR3E,WNK1,NCKAP1,ELMO2,HIPK2,KARS1,SP100,RHOA,ROCK1,IFI35,SIRT2,UFD1,FSTL3,POLB,CDC42,NCK2,FAM3A,ACTN1,PVR,PICALM,ACTB,RAB7A,DYNC1I2,ITCH,XRCC5,DNM2,STX7,RIF1,MID2,STARD7,CD59,FTL,BAX,PSMC5,DYNLL1,PABPC4,SIRT1,JAK2,ABL1,MKNK2,CRKL,AP1B1,ARSA,RBFOX2,MYH9,A…
GO:1903508	4.41487e-10	231	1232	positive regulation of nucleic acid-templated transcription	BP	8.62712e-08	KDM1A,ETV1,MED24,AKAP8L,RNF14,TBPL1,RFC1,HSPA5,ARID4B,PITHD1,PPP1R12A,CCAR1,GPBP1,RNF4,HIPK2,KARS1,FOXJ2,YBX1,SP100,SIRT2,PPP2R5B,NUCKS1,FSTL3,NCK2,ACTN1,PICALM,DNM2,SRCAP,PSMC5,SNX5,FUS,SLC9A1,WAC,CDC5L,SIRT1,ABL1,SEC14L2,PPM1A,HIF1A,TRIP11,APEX1,NFATC4,PRPF6,NFAT5,RIPK2,PIH1D1,PRKD2,PIK3R2,CHCHD2,BUD31,AHR,GLIS3,ZMIZ1,CSF3,MED13,SMARCD2,COL1A1,SUPT6H,BIRC2,PSMD9,PRDM4,MYF5,ELK3,PPARD,VEGFA,SUB1…
GO:0006955	4.45174e-10	245	1317	immune response	BP	8.62712e-08	FUCA2,LAMP2,IL32,FYN,MVP,DNASE1L1,MATR3,BTN3A1,TIMP2,PSMA4,VAMP3,PHPT1,TAB2,ATP11B,SEC61A1,POLR3E,WNK1,NCKAP1,ELMO2,KARS1,SP100,RHOA,ROCK1,IFI35,SIRT2,CDC42,FAM3A,PVR,ACTB,RAB7A,ITCH,XRCC5,STX7,RIF1,MID2,STARD7,CD59,FTL,BAX,PSMC5,DYNLL1,SIRT1,JAK2,ABL1,CRKL,ARSA,ATP6V1D,PSMA3,PSMC1,PSMA6,VAPA,RIOK3,PSMD7,HMOX2,CSK,RIPK2,PRKD2,PIK3R2,ZC3HAV1,TRIM14,CSF3,KPNB1,RAB5C,COL1A1,TNFAIP1,SUPT6H,LAMTOR3,CT…
GO:1902680	4.76454e-10	231	1233	positive regulation of RNA biosynthetic process	BP	9.11493e-08	KDM1A,ETV1,MED24,AKAP8L,RNF14,TBPL1,RFC1,HSPA5,ARID4B,PITHD1,PPP1R12A,CCAR1,GPBP1,RNF4,HIPK2,KARS1,FOXJ2,YBX1,SP100,SIRT2,PPP2R5B,NUCKS1,FSTL3,NCK2,ACTN1,PICALM,DNM2,SRCAP,PSMC5,SNX5,FUS,SLC9A1,WAC,CDC5L,SIRT1,ABL1,SEC14L2,PPM1A,HIF1A,TRIP11,APEX1,NFATC4,PRPF6,NFAT5,RIPK2,PIH1D1,PRKD2,PIK3R2,CHCHD2,BUD31,AHR,GLIS3,ZMIZ1,CSF3,MED13,SMARCD2,COL1A1,SUPT6H,BIRC2,PSMD9,PRDM4,MYF5,ELK3,PPARD,VEGFA,SUB1…
GO:0010647	4.88471e-10	242	1309	positive regulation of cell communication	BP	9.22653e-08	ALS2,CFLAR,PAFAH1B1,FYN,RB1CC1,TIMP2,PSMA4,PHPT1,TAB2,PUM2,WNK1,HIPK2,KARS1,RHOA,ROCK1,PPP2R5B,NUCKS1,CDC42,NCK2,MAP3K13,FGFR1,SLC35C2,MID2,GSK3B,RNF13,BAX,PSMC5,SNX5,SLC9A1,OSBPL8,SIRT1,JAK2,ABL1,NRP1,CRKL,TIMP3,PRMT5,PSMA3,PPM1A,HIF1A,GSKIP,PSMC1,PSMA6,NFATC4,STK4,VAPA,NFAT5,PSMD7,UBE2I,CSK,TTC23,RIPK2,TRPS1,UBR5,PIH1D1,PRKD2,PIK3R2,BUD31,RHEB,TRIM14,SHOC2,ZMIZ1,CSF3,COL1A1,SMURF2,YWHAE,TMEM33,…
GO:0042886	5.43692e-10	301	1695	amide transport	BP	1.01412e-07	SNX11,LAMP2,AP2B1,PAFAH1B1,RPS20,VTA1,FYN,AKAP8L,MVP,SEC63,BTN3A1,RANBP3,EIPR1,RAB27B,HSPA5,ATP6V1H,VAMP3,PHPT1,TBC1D22A,SEC61A1,ZC3H11A,APPBP2,U2AF2,TNPO3,TRAM2,SP100,TRAM1,IFT80,UFD1,CDC42,RPL31,SNX13,BCS1L,TIMM21,RAB7A,PCM1,SAR1A,DNM2,STX7,GSK3B,ERC1,XPO1,CHMP2B,CTTN,ZFAND6,BAX,DYNLL1,SNX5,RPL6,SEC22C,JAK2,AP1B1,TSPO,MYH9,IFT27,RANGAP1,ATP6V1D,TIMM9,PPM1A,HIF1A,SRSF5,TRIP11,PABPN1,SRP54,SEC23A…
GO:0048523	5.87234e-10	598	3796	negative regulation of cellular process	BP	1.08182e-07	KRIT1,CFLAR,KDM1A,IBTK,AP2B1,PAFAH1B1,ZNF207,FYN,MVP,MRE11,RB1CC1,STRAP,TIMP2,RFC1,CUL3,PHF23,PSMA4,HSPA5,VAMP3,PHPT1,TAB2,DCBLD2,ATG5,WNK1,CCAR1,SFSWAP,WAPL,U2AF2,RNF4,HIPK2,KARS1,FOXJ2,YBX1,SP100,RHOA,ROCK1,PRR11,IFT80,SIRT2,PPP2R5B,UFD1,FSTL3,ASNS,CDC42,NCK2,SNX13,FAM3A,ACTN1,PICALM,CLASP1,ENO1,RAB7A,BAZ2A,TOP2B,FGFR1,FBLN1,ARAF,PPP2R5C,PCM1,ITCH,XRCC5,DNM2,RIF1,NDC80,GSK3B,ERC1,XPO1,TUT7,APLP…
GO:0007165	6.72367e-10	608	3882	signal transduction	BP	1.22354e-07	KRIT1,ALS2,CFLAR,KDM1A,AP2B1,PAFAH1B1,IL32,FYN,EXTL3,MVP,RNF14,MRE11,RB1CC1,STRAP,BTN3A1,TIMP2,CUL3,PSMA4,HSPA5,ATP6V1H,POLR2B,RFC2,PHPT1,TAB2,PUM2,DCBLD2,PPP1R12A,WNK1,NCKAP1,ELMO2,TAF2,HIPK2,PKN2,KARS1,ZC3H15,YBX1,SP100,RHOA,ROCK1,IFI35,IFT80,SIRT2,PPP2R5B,NUCKS1,MAPK6,UFD1,FSTL3,POLB,ASNS,CDC42,NCK2,SNX13,MAP3K13,MGLL,ENO1,ACTB,RAB7A,FGFR1,FBLN1,ARAF,PPP2R5C,ITCH,MKNK1,DNM2,SLC35C2,MID2,MOK,DL…
GO:0015031	6.9671e-10	294	1652	protein transport	BP	1.25257e-07	SNX11,LAMP2,AP2B1,PAFAH1B1,RPS20,VTA1,FYN,AKAP8L,MVP,SEC63,BTN3A1,RANBP3,EIPR1,RAB27B,HSPA5,ATP6V1H,VAMP3,PHPT1,TBC1D22A,SEC61A1,ZC3H11A,APPBP2,U2AF2,TNPO3,TRAM2,SP100,TRAM1,IFT80,UFD1,CDC42,RPL31,SNX13,BCS1L,TIMM21,RAB7A,PCM1,SAR1A,DNM2,STX7,GSK3B,ERC1,XPO1,CHMP2B,CTTN,ZFAND6,BAX,DYNLL1,SNX5,RPL6,SEC22C,JAK2,AP1B1,TSPO,MYH9,IFT27,RANGAP1,ATP6V1D,TIMM9,PPM1A,HIF1A,SRSF5,TRIP11,PABPN1,SRP54,SEC23A…
GO:0010646	7.08625e-10	425	2570	regulation of cell communication	BP	1.25882e-07	ALS2,CFLAR,KDM1A,PAFAH1B1,FYN,RNF216,MVP,RNF14,MRE11,RB1CC1,STRAP,EIPR1,TIMP2,CUL3,PSMA4,HSPA5,RFC2,PHPT1,TAB2,PUM2,WNK1,TAF2,HIPK2,KARS1,SP100,RHOA,ROCK1,IFT80,PPP2R5B,NUCKS1,UFD1,FSTL3,CDC42,NCK2,SNX13,MAP3K13,MGLL,ENO1,RAB7A,FGFR1,FBLN1,ARAF,PPP2R5C,ITCH,DNM2,SLC35C2,MID2,DLGAP4,GSK3B,RNF13,CTTN,ZFAND6,BAX,PSMC5,AURKA,SNX5,PXN,SLC9A1,OSBPL8,RGS17,SIRT1,JAK2,ABL1,NRP1,CRKL,TIMP3,PACSIN2,PRMT5,P…
GO:0071705	7.20762e-10	328	1883	nitrogen compound transport	BP	1.26532e-07	SNX11,LAMP2,AP2B1,PAFAH1B1,RPS20,VTA1,FYN,AKAP8L,MVP,SEC63,BTN3A1,RANBP3,EIPR1,RAB27B,HSPA5,ATP6V1H,VAMP3,PHPT1,TBC1D22A,ATG5,ATP11B,SEC61A1,ZC3H11A,APPBP2,U2AF2,TNPO3,TRAM2,YBX1,SP100,TRAM1,IFT80,UFD1,CDC42,RPL31,SNX13,BCS1L,SLC25A40,TIMM21,ACTB,RAB7A,VDAC3,PCM1,SAR1A,DNM2,STX7,SLC35C2,GSK3B,ERC1,XPO1,CHMP2B,CTTN,ZFAND6,BAX,DYNLL1,SNX5,RPL6,SLC23A2,SEC22C,JAK2,AP1B1,TSPO,MYH9,IFT27,RANGAP1,ATP6V…
GO:0051247	1.00822e-09	235	1270	positive regulation of protein metabolic process	BP	1.74938e-07	ANKIB1,ALS2,CFLAR,KDM1A,FYN,AKAP8L,RNF14,MRE11,RB1CC1,TIMP2,CUL3,PHF23,HSPA5,TAB2,SOAT1,PPP1R12A,WNK1,HIPK2,KARS1,RHOA,ROCK1,SIRT2,CDC42,NCK2,MAP3K13,PICALM,ENO1,RAB7A,FGFR1,FBLN1,ARAF,ITCH,XRCC5,KEAP1,RIF1,GSK3B,BAX,AURKA,OSBPL8,SIRT1,JAK2,ABL1,NRP1,CRKL,MYH9,PSMC1,PCIF1,UQCC1,STK4,RBM3,UBE2I,CSK,RIPK2,PIH1D1,PRKD2,CARD8,MTPN,LARP4B,CSF3,SMURF2,LAMTOR3,CTSC,CCND1,BIRC2,CDK2AP1,CCND3,VEGFA,ARRDC3…
GO:0006396	1.02183e-09	175	877	RNA processing	BP	1.75261e-07	KDM1A,AKAP8L,STRAP,POLR2B,NOP58,PUM2,ZC3H11A,CCAR1,SFSWAP,U2AF2,KARS1,ADAT1,YBX1,FTSJ1,RBMS2,TUT7,WBP11,FUS,PAPOLA,PABPC4,HNRNPC,CDC5L,HNRNPH3,SNRPD3,POLR2F,ZMAT5,RBFOX2,PRMT5,SRSF5,ZC3H14,ACIN1,PABPN1,PRORP,PRPF6,METTL4,RIOK3,RBM3,INTS6,DTWD1,INTS9,SNRNP70,PIH1D1,ERCC2,SF3A2,FBL,HNRNPUL1,BUD31,PTCD1,SUPT6H,DHX15,PRPF19,RNGTT,IK,DROSHA,PPP2CA,PPWD1,NCL,SF3B6,RPS15,SRSF7,SFPQ,IVNS1ABP,EBNA1BP2,FCF…
GO:0051169	1.33987e-09	82	327	nuclear transport	BP	2.27199e-07	AKAP8L,RANBP3,PPP1R12A,ZC3H11A,U2AF2,TNPO3,SP100,GSK3B,XPO1,JAK2,SNRPD3,RANGAP1,PPM1A,SRSF5,PABPN1,UBR5,PIK3R2,KPNB1,YWHAE,SUPT6H,ECT2,RPS15,SRSF7,IPO13,ENY2,KHDRBS1,CDKN1A,MED1,SNRPD2,SNRPB,TRIM28,RAN,EIF5A,IPO8,ARNTL,MDFIC,HNRNPA1,MDM2,DHX9,WDR33,ANP32B,HMGA1,CTDSPL2,SSB,PPP3CA,RITA1,DHX38,FIP1L1,PIK3R1,EIF4E,ZIC1,ANGPT1,SEC13,SMG1,DDX19B,CHTOP,LMNA,CPSF4,U2AF1L4,ZC3H12A,ABCE1,PSIP1,TSC1,IFI27,…
GO:0006464	1.40507e-09	526	3297	cellular protein modification process	BP	2.32961e-07	FUCA2,ANKIB1,ALS2,CFLAR,KDM1A,CDC27,HCCS,IBTK,FBXL3,PAFAH1B1,BAZ1B,FYN,LYPLA2,AKAP8L,RNF216,EXTL3,MVP,RNF14,MRE11,RB1CC1,STRAP,EIPR1,TIMP2,CUL3,VCAN,PHF23,PSMA4,HSPA5,PHPT1,ARID4B,TAB2,ATG5,PPP1R12A,CDK17,WNK1,U2AF2,RNF4,HIPK2,PKN2,KARS1,SLK,RHOA,ROCK1,SIRT2,PPP2R5B,MAPK6,UFD1,FSTL3,POLB,CFAP20,PTPN21,CDC42,NCK2,MAP3K13,ACTB,BAZ2A,UBE2A,FGFR1,FBLN1,ARAF,PPP2R5C,ITCH,XRCC5,MKNK1,KEAP1,SLC35C2,RIF1…
GO:0036211	1.40507e-09	526	3297	protein modification process	BP	2.32961e-07	FUCA2,ANKIB1,ALS2,CFLAR,KDM1A,CDC27,HCCS,IBTK,FBXL3,PAFAH1B1,BAZ1B,FYN,LYPLA2,AKAP8L,RNF216,EXTL3,MVP,RNF14,MRE11,RB1CC1,STRAP,EIPR1,TIMP2,CUL3,VCAN,PHF23,PSMA4,HSPA5,PHPT1,ARID4B,TAB2,ATG5,PPP1R12A,CDK17,WNK1,U2AF2,RNF4,HIPK2,PKN2,KARS1,SLK,RHOA,ROCK1,SIRT2,PPP2R5B,MAPK6,UFD1,FSTL3,POLB,CFAP20,PTPN21,CDC42,NCK2,MAP3K13,ACTB,BAZ2A,UBE2A,FGFR1,FBLN1,ARAF,PPP2R5C,ITCH,XRCC5,MKNK1,KEAP1,SLC35C2,RIF1…
GO:0050789	1.58848e-09	1165	8151	regulation of biological process	BP	2.60476e-07	FUCA2,ANKIB1,KRIT1,ALS2,CFLAR,KDM1A,CDC27,IBTK,FBXL3,AP2B1,ETV1,PAFAH1B1,IL32,MED24,RPS20,BAZ1B,ZNF207,FYN,AKAP8L,RNF216,ANLN,EXTL3,MVP,RNF14,MATR3,MRE11,RB1CC1,STRAP,BTN3A1,TBPL1,EIPR1,TIMP2,RFC1,CUL3,PHF23,RAB27B,PSMA4,HSPA5,ATP6V1H,POLR2B,VAMP3,RFC2,PHPT1,ARID4B,KIF1B,TAB2,PUM2,DCBLD2,SOAT1,ATG5,PITHD1,PPP1R12A,POLR3E,CDK17,WNK1,CCAR1,NCKAP1,SFSWAP,GPBP1,ELMO2,WAPL,U2AF2,RNF4,INTS13,TAF2,HIPK2…
GO:0015833	1.72618e-09	295	1673	peptide transport	BP	2.79978e-07	SNX11,LAMP2,AP2B1,PAFAH1B1,RPS20,VTA1,FYN,AKAP8L,MVP,SEC63,BTN3A1,RANBP3,EIPR1,RAB27B,HSPA5,ATP6V1H,VAMP3,PHPT1,TBC1D22A,SEC61A1,ZC3H11A,APPBP2,U2AF2,TNPO3,TRAM2,SP100,TRAM1,IFT80,UFD1,CDC42,RPL31,SNX13,BCS1L,TIMM21,RAB7A,PCM1,SAR1A,DNM2,STX7,GSK3B,ERC1,XPO1,CHMP2B,CTTN,ZFAND6,BAX,DYNLL1,SNX5,RPL6,SEC22C,JAK2,AP1B1,TSPO,MYH9,IFT27,RANGAP1,ATP6V1D,TIMM9,PPM1A,HIF1A,SRSF5,TRIP11,PABPN1,SRP54,SEC23A…
GO:0006139	2.0709e-09	713	4656	nucleobase-containing compound metabolic process	BP	3.32278e-07	CFLAR,AK2,KDM1A,RECQL,ETV1,MED24,RPS20,BAZ1B,ZNF207,AKAP8L,RNF14,DNASE1L1,MRE11,STRAP,TBPL1,RFC1,CUL3,PSMA4,HSPA5,POLR2B,RFC2,ARID4B,NOP58,TAB2,PUM2,PITHD1,PPP1R12A,POLR3E,ZC3H11A,CDK17,CCAR1,SFSWAP,GPBP1,U2AF2,RNF4,INTS13,TAF2,HIPK2,KARS1,ADAT1,FOXJ2,YBX1,ELOVL1,SP100,RHOA,ROCK1,COASY,FTSJ1,SIRT2,PPP2R5B,NUCKS1,UFD1,FSTL3,POLB,NCK2,RPL31,ACTN1,MAP3K13,PICALM,ENO1,RBMS2,BAZ2A,TOP2B,UBE2A,FGFR1,IT…
GO:0006613	2.2184e-09	36	97	cotranslational protein targeting to membrane	BP	3.50985e-07	RPS20,SEC63,SEC61A1,TRAM2,TRAM1,RPL31,RPL6,SRP54,SEC61B,RPL24,RPS15,RPS25,RPL21,RPS10,RPL36,RPLP1,RPS24,RPS2,RPL11,RPS3A,RPL10,RPL7,SRP19,RPL8,RPL26,SSR2,RPS14,SRP68,ARL6IP1,RPS7,RPL38,RPL35A,RPL14,RPL37A,RPL39,RPS18
GO:0010648	2.23452e-09	202	1066	negative regulation of cell communication	BP	3.50985e-07	CFLAR,KDM1A,PAFAH1B1,FYN,MVP,RB1CC1,STRAP,TIMP2,CUL3,PSMA4,HSPA5,PHPT1,HIPK2,RHOA,IFT80,PPP2R5B,UFD1,FSTL3,CDC42,NCK2,SNX13,ENO1,RAB7A,FBLN1,PPP2R5C,ITCH,DNM2,GSK3B,CTTN,BAX,PSMC5,SNX5,RGS17,SIRT1,ABL1,NRP1,TIMP3,PSMA3,PPM1A,HIF1A,PSMC1,PSMA6,NFATC4,STK4,RIOK3,PSMD7,CSK,PPP2CB,PIH1D1,CARD8,PIK3R2,FKTN,TLE4,MTMR4,SMURF2,TNFAIP1,HIPK3,PSMD9,CNOT2,SOD2,ERBIN,ARRDC3,PPP2CA,CSNK1A1,BCL6,WNT5A,GNAI2,FO…
GO:0023057	2.41578e-09	202	1067	negative regulation of signaling	BP	3.75503e-07	CFLAR,KDM1A,PAFAH1B1,FYN,MVP,RB1CC1,STRAP,TIMP2,CUL3,PSMA4,HSPA5,PHPT1,HIPK2,RHOA,IFT80,PPP2R5B,UFD1,FSTL3,CDC42,NCK2,SNX13,ENO1,RAB7A,FBLN1,PPP2R5C,ITCH,DNM2,GSK3B,CTTN,BAX,PSMC5,SNX5,RGS17,SIRT1,ABL1,NRP1,TIMP3,PSMA3,PPM1A,HIF1A,PSMC1,PSMA6,NFATC4,STK4,RIOK3,PSMD7,CSK,PPP2CB,PIH1D1,CARD8,PIK3R2,FKTN,TLE4,MTMR4,SMURF2,TNFAIP1,HIPK3,PSMD9,CNOT2,SOD2,ERBIN,ARRDC3,PPP2CA,CSNK1A1,BCL6,WNT5A,GNAI2,FO…
GO:0008219	2.85398e-09	293	1669	cell death	BP	4.37127e-07	KRIT1,ALS2,CFLAR,KDM1A,AP2B1,FYN,RNF216,MRE11,NDUFS1,RB1CC1,CUL3,HSPA5,KIF1B,ATG5,CCAR1,NCKAP1,ELMO2,HIPK2,PKN2,SLK,SP100,RHOA,ROCK1,SIRT2,POLB,ASNS,CDC42,NCK2,ACTN1,PICALM,ENO1,FGFR1,ARAF,ITCH,DNM2,STK17B,GSK3B,ERC1,CTTN,ZFAND6,BAX,PSMC5,AURKA,DYNLL1,KDM2B,SLC9A1,SIRT1,JAK2,ABL1,NRP1,MKNK2,CRKL,TIMP3,TSPO,HIF1A,GSKIP,PSMC1,ACIN1,APEX1,NFATC4,STK4,DIDO1,VAPA,TIMP1,RIPK2,TRPS1,PPP2CB,PIH1D1,ERCC2,…
GO:0032270	2.87083e-09	223	1206	positive regulation of cellular protein metabolic process	BP	4.37127e-07	ANKIB1,ALS2,CFLAR,KDM1A,FYN,AKAP8L,RNF14,MRE11,RB1CC1,TIMP2,CUL3,PHF23,HSPA5,TAB2,PPP1R12A,WNK1,HIPK2,KARS1,RHOA,ROCK1,SIRT2,CDC42,NCK2,MAP3K13,PICALM,ENO1,FGFR1,FBLN1,ARAF,XRCC5,KEAP1,RIF1,GSK3B,BAX,AURKA,OSBPL8,SIRT1,JAK2,ABL1,NRP1,CRKL,MYH9,PSMC1,PCIF1,UQCC1,STK4,RBM3,UBE2I,CSK,RIPK2,PIH1D1,PRKD2,CARD8,LARP4B,CSF3,LAMTOR3,CTSC,CCND1,BIRC2,CDK2AP1,CCND3,VEGFA,ARRDC3,SKP1,PPP2CA,CSNK1A1,BCL6,UBE…
GO:0044248	4.23127e-09	331	1928	cellular catabolic process	BP	6.37768e-07	ANKIB1,CDC27,FBXL3,LAMP2,AP2B1,RPS20,VTA1,LYPLA2,RNF216,RNF14,DNASE1L1,RB1CC1,TIMP2,CUL3,VCAN,PHF23,PSMA4,HSPA5,ATP6V1H,TAB2,PUM2,ATG5,RNF4,HIPK2,YBX1,ROCK1,SIRT2,UFD1,RPL31,ALDH3A2,MGLL,RAB7A,UBE2A,ARAF,PPP2R5C,ITCH,KEAP1,MID2,PCNP,GSK3B,XPO1,RNF13,TUT7,CHMP2B,CTTN,BAX,PSMC5,AURKA,DYNLL1,SNX5,RPL6,FUS,SLC9A1,PABPC4,HNRNPC,COMT,WAC,SIRT1,ABL1,GGT5,TIMP3,TSPO,ATP6V1D,PSMA3,HIF1A,ZC3H14,PSMC1,APEX1…
GO:0006913	4.39326e-09	80	324	nucleocytoplasmic transport	BP	6.55562e-07	AKAP8L,RANBP3,PPP1R12A,ZC3H11A,U2AF2,TNPO3,SP100,GSK3B,XPO1,JAK2,SNRPD3,RANGAP1,PPM1A,SRSF5,PABPN1,UBR5,PIK3R2,KPNB1,YWHAE,SUPT6H,ECT2,RPS15,SRSF7,IPO13,ENY2,KHDRBS1,CDKN1A,MED1,SNRPD2,SNRPB,TRIM28,RAN,EIF5A,IPO8,ARNTL,MDFIC,HNRNPA1,MDM2,DHX9,WDR33,ANP32B,CTDSPL2,SSB,PPP3CA,RITA1,DHX38,FIP1L1,PIK3R1,EIF4E,ZIC1,ANGPT1,SEC13,SMG1,DDX19B,CHTOP,LMNA,CPSF4,U2AF1L4,ZC3H12A,ABCE1,TSC1,IFI27,SNRPD1,AHCYL…
GO:0006915	4.58261e-09	267	1502	apoptotic process	BP	6.77047e-07	KRIT1,CFLAR,KDM1A,FYN,RNF216,MRE11,NDUFS1,RB1CC1,CUL3,HSPA5,KIF1B,ATG5,CCAR1,NCKAP1,ELMO2,HIPK2,PKN2,SLK,SP100,RHOA,ROCK1,SIRT2,POLB,ASNS,CDC42,NCK2,ACTN1,ENO1,FGFR1,ARAF,ITCH,DNM2,STK17B,GSK3B,ERC1,CTTN,ZFAND6,BAX,AURKA,DYNLL1,KDM2B,SLC9A1,SIRT1,JAK2,ABL1,NRP1,MKNK2,CRKL,TIMP3,TSPO,HIF1A,GSKIP,ACIN1,APEX1,NFATC4,STK4,DIDO1,TIMP1,RIPK2,TRPS1,PPP2CB,PIH1D1,ERCC2,FAM32A,CARD8,TAX1BP1,AHR,BCL7B,BAG1…
GO:0071840	5.16768e-09	791	5282	cellular component organization or biogenesis	BP	7.56002e-07	SNX11,ALS2,CFLAR,KDM1A,RECQL,CDC27,HCCS,LAMP2,AP2B1,ETV1,PAFAH1B1,VTA1,BAZ1B,ZNF207,FYN,LYPLA2,AKAP8L,ANLN,EXTL3,MRE11,NDUFS1,RB1CC1,STRAP,NCAPH2,TBPL1,TIMP2,RFC1,CUL3,VCAN,PHF23,HSPA5,ATP6V1H,VAMP3,RFC2,TRAPPC3,PHPT1,ARID4B,NOP58,PUM2,DCBLD2,SOAT1,ATG5,ATP11B,SEC61A1,PPP1R12A,COL11A1,NCKAP1,SFSWAP,ELMO2,WAPL,RNF4,INTS13,HIPK2,PKN2,TRAM2,SLK,SP100,TRAM1,RHOA,ROCK1,IFT80,SIRT2,PPP2R5B,NUCKS1,MAPK6…
GO:0016043	7.14784e-09	765	5097	cellular component organization	BP	1.03553e-06	SNX11,ALS2,CFLAR,KDM1A,RECQL,CDC27,HCCS,LAMP2,AP2B1,ETV1,PAFAH1B1,VTA1,BAZ1B,ZNF207,FYN,LYPLA2,AKAP8L,ANLN,EXTL3,MRE11,NDUFS1,RB1CC1,STRAP,NCAPH2,TBPL1,TIMP2,RFC1,CUL3,VCAN,PHF23,HSPA5,ATP6V1H,VAMP3,RFC2,TRAPPC3,PHPT1,ARID4B,PUM2,DCBLD2,SOAT1,ATG5,ATP11B,SEC61A1,PPP1R12A,COL11A1,NCKAP1,SFSWAP,ELMO2,WAPL,RNF4,INTS13,HIPK2,PKN2,TRAM2,SLK,SP100,TRAM1,RHOA,ROCK1,IFT80,SIRT2,PPP2R5B,NUCKS1,MAPK6,CFAP2…
GO:0050794	7.64477e-09	1109	7748	regulation of cellular process	BP	1.09688e-06	ANKIB1,KRIT1,ALS2,CFLAR,KDM1A,CDC27,IBTK,FBXL3,AP2B1,ETV1,PAFAH1B1,IL32,MED24,BAZ1B,ZNF207,FYN,AKAP8L,RNF216,ANLN,EXTL3,MVP,RNF14,MATR3,MRE11,RB1CC1,STRAP,BTN3A1,TBPL1,EIPR1,TIMP2,RFC1,CUL3,PHF23,RAB27B,PSMA4,HSPA5,ATP6V1H,POLR2B,VAMP3,RFC2,PHPT1,ARID4B,TAB2,PUM2,DCBLD2,SOAT1,ATG5,PITHD1,PPP1R12A,CDK17,WNK1,CCAR1,NCKAP1,SFSWAP,GPBP1,ELMO2,WAPL,U2AF2,RNF4,INTS13,TAF2,HIPK2,PKN2,KARS1,ZC3H15,SLK,FO…
GO:0034655	8.98034e-09	108	490	nucleobase-containing compound catabolic process	BP	1.27623e-06	RPS20,DNASE1L1,PSMA4,PUM2,YBX1,ROCK1,RPL31,XPO1,TUT7,BAX,PSMC5,RPL6,FUS,PABPC4,HNRNPC,PSMA3,ZC3H14,PSMC1,APEX1,PSMA6,PSMD7,GSPT1,ZC3HAV1,KPNB1,PSMD9,OAS2,CNOT2,HBS1L,DROSHA,PPP2CA,OGG1,RPL24,PSMD14,RPS15,RPS25,ETF1,APAF1,RPL21,RPS10,PSMB2,PSMA1,FXR2,RPL36,DHX34,SYNCRIP,PRR5L,DHX9,TBRG4,RPLP1,LRPPRC,RPS24,SSB,FASTKD1,HNRNPD,RPS2,TOB1,RPL11,PSMA5,CNOT9,NAF1,RPS3A,RPL10,RPL7,ATM,SIDT2,PELO,CARHSP1,H…
GO:0050896	9.18105e-09	883	6001	response to stimulus	BP	1.28072e-06	FUCA2,KRIT1,ALS2,CFLAR,KDM1A,RECQL,FBXL3,LAMP2,AP2B1,ETV1,PAFAH1B1,IL32,BAZ1B,FYN,LYPLA2,RNF216,EXTL3,MVP,RNF14,DNASE1L1,MATR3,MRE11,RB1CC1,STRAP,BTN3A1,TIMP2,RFC1,CUL3,PSMA4,HSPA5,ATP6V1H,POLR2B,VAMP3,RFC2,PHPT1,KIF1B,TAB2,PUM2,DCBLD2,ATG5,ATP11B,SEC61A1,PPP1R12A,POLR3E,WNK1,COL11A1,NCKAP1,ELMO2,WAPL,RNF4,TAF2,HIPK2,PKN2,KARS1,ZC3H15,YBX1,SP100,RHOA,ROCK1,IFI35,IFT80,SIRT2,PPP2R5B,NUCKS1,DNAJA2,…
GO:0009968	9.18358e-09	189	999	negative regulation of signal transduction	BP	1.28072e-06	CFLAR,KDM1A,PAFAH1B1,FYN,MVP,RB1CC1,STRAP,TIMP2,CUL3,PSMA4,HSPA5,PHPT1,HIPK2,RHOA,IFT80,PPP2R5B,UFD1,FSTL3,CDC42,NCK2,SNX13,ENO1,RAB7A,FBLN1,PPP2R5C,ITCH,DNM2,GSK3B,CTTN,BAX,PSMC5,SNX5,RGS17,SIRT1,ABL1,NRP1,TIMP3,PSMA3,PPM1A,HIF1A,PSMC1,PSMA6,NFATC4,STK4,RIOK3,PSMD7,CSK,PPP2CB,PIH1D1,CARD8,PIK3R2,FKTN,TLE4,MTMR4,SMURF2,TNFAIP1,HIPK3,PSMD9,CNOT2,SOD2,ERBIN,ARRDC3,PPP2CA,CSNK1A1,BCL6,WNT5A,GNAI2,FO…
GO:0006614	9.75901e-09	34	93	SRP-dependent cotranslational protein targeting to membrane	BP	1.34837e-06	RPS20,SEC63,SEC61A1,TRAM2,TRAM1,RPL31,RPL6,SRP54,SEC61B,RPL24,RPS15,RPS25,RPL21,RPS10,RPL36,RPLP1,RPS24,RPS2,RPL11,RPS3A,RPL10,RPL7,SRP19,RPL8,RPL26,RPS14,SRP68,RPS7,RPL38,RPL35A,RPL14,RPL37A,RPL39,RPS18
GO:0043412	9.86615e-09	546	3485	macromolecule modification	BP	1.35067e-06	FUCA2,ANKIB1,ALS2,CFLAR,KDM1A,CDC27,HCCS,IBTK,FBXL3,PAFAH1B1,BAZ1B,FYN,LYPLA2,AKAP8L,RNF216,EXTL3,MVP,RNF14,MRE11,RB1CC1,STRAP,EIPR1,TIMP2,CUL3,VCAN,PHF23,PSMA4,HSPA5,PHPT1,ARID4B,TAB2,ATG5,PPP1R12A,CDK17,WNK1,U2AF2,RNF4,HIPK2,PKN2,KARS1,SLK,RHOA,ROCK1,FTSJ1,SIRT2,PPP2R5B,MAPK6,UFD1,FSTL3,POLB,CFAP20,PTPN21,CDC42,NCK2,MAP3K13,ACTB,BAZ2A,UBE2A,FGFR1,FBLN1,ARAF,PPP2R5C,ITCH,XRCC5,MKNK1,KEAP1,SLC35C…
GO:0031329	1.06769e-08	153	767	regulation of cellular catabolic process	BP	1.4389e-06	ANKIB1,RNF14,RB1CC1,TIMP2,PHF23,PSMA4,ATP6V1H,TAB2,PUM2,ATG5,HIPK2,YBX1,ROCK1,SIRT2,ARAF,ITCH,KEAP1,MID2,GSK3B,XPO1,CTTN,BAX,PSMC5,AURKA,SNX5,FUS,PABPC4,HNRNPC,WAC,SIRT1,ABL1,TIMP3,TSPO,ATP6V1D,PSMA3,HIF1A,ZC3H14,PSMC1,APEX1,PSMA6,TIMP1,PSMD7,RIPK2,SNRNP70,PIK3R2,ZC3HAV1,RHEB,TRIM14,MTMR4,LAMTOR3,CTSC,EIF4G2,PSMD9,GAPDH,TRIM38,CSNK1A1,UBE3A,PSMD14,PDCL3,SUMO1,NFE2L2,EPHA4,TMEM59,MFN2,FBXL5,RAD23B…
GO:0045893	1.07035e-08	214	1165	positive regulation of transcription, DNA-templated	BP	1.4389e-06	KDM1A,ETV1,MED24,AKAP8L,RNF14,TBPL1,RFC1,HSPA5,ARID4B,PITHD1,PPP1R12A,GPBP1,RNF4,HIPK2,KARS1,FOXJ2,YBX1,SP100,SIRT2,PPP2R5B,NUCKS1,FSTL3,NCK2,PICALM,DNM2,PSMC5,SNX5,SLC9A1,WAC,CDC5L,SIRT1,ABL1,SEC14L2,PPM1A,HIF1A,APEX1,NFATC4,PRPF6,NFAT5,RIPK2,PIH1D1,PRKD2,PIK3R2,CHCHD2,AHR,GLIS3,ZMIZ1,CSF3,MED13,SMARCD2,COL1A1,SUPT6H,PSMD9,PRDM4,MYF5,ELK3,PPARD,VEGFA,SUB1,NR3C1,UBE3A,TFDP2,WNT5A,SCAP,FOXP1,NCL,A…
GO:0034097	1.21833e-08	172	889	response to cytokine	BP	1.62321e-06	PAFAH1B1,IL32,FYN,TIMP2,PSMA4,HSPA5,VAMP3,TAB2,SEC61A1,WNK1,KARS1,ZC3H15,YBX1,SP100,RHOA,IFI35,CDC42,XRCC5,KEAP1,RIF1,GSK3B,ZFAND6,PSMC5,CDC5L,SIRT1,JAK2,CRKL,GGT5,TIMP3,PSMA3,HIF1A,PSMC1,PSMA6,TIMP1,NFAT5,PSMD7,RIPK2,CARD8,TAX1BP1,TLE4,CSF3,COL1A1,CCND1,BIRC2,PSMD9,OAS2,GAPDH,SOD2,TRIM38,VEGFA,ERBIN,LMNB1,SKP1,BCL6,PDCD10,WNT5A,NCL,ACTR3,PSMD14,IFIH1,FN1,STAT1,SRSF7,SUMO1,NFE2L2,GBP3,GBP1,RAD23B…
GO:0007167	1.23701e-08	153	778	enzyme linked receptor protein signaling pathway	BP	1.63351e-06	AP2B1,FYN,MVP,STRAP,HSPA5,ATP6V1H,POLR2B,NCKAP1,ELMO2,HIPK2,RHOA,ROCK1,SIRT2,PPP2R5B,NUCKS1,FSTL3,CDC42,NCK2,ACTB,RAB7A,FGFR1,DNM2,GSK3B,SNX5,PXN,OSBPL8,SIRT1,JAK2,ABL1,NRP1,CRKL,POLR2F,RBFOX2,ATP6V1D,PPM1A,HIF1A,NFATC4,PRKD2,PIK3R2,ZFAND5,SHOC2,ZMIZ1,MTMR4,COL1A1,SMURF2,UBE2D3,WASF1,CCND3,VEGFA,ERBIN,SUB1,WNT5A,GNAI2,ACTR3,RTN4,CCDC88A,EPHA4,STMN1,CD3EAP,CCN2,RAB14,PGF,LTBP2,INHBA,GIPC1,ID1,IFI6…
GO:0046483	1.26968e-08	721	4762	heterocycle metabolic process	BP	1.66195e-06	CFLAR,AK2,KDM1A,RECQL,ETV1,MED24,RPS20,BAZ1B,ZNF207,AKAP8L,RNF14,DNASE1L1,MRE11,STRAP,TBPL1,RFC1,CUL3,PSMA4,HSPA5,POLR2B,RFC2,ARID4B,NOP58,TAB2,PUM2,PITHD1,PPP1R12A,POLR3E,ZC3H11A,CDK17,CCAR1,SFSWAP,GPBP1,U2AF2,RNF4,INTS13,TAF2,HIPK2,KARS1,ADAT1,FOXJ2,YBX1,ELOVL1,SP100,RHOA,ROCK1,COASY,FTSJ1,SIRT2,PPP2R5B,NUCKS1,UFD1,FSTL3,POLB,NCK2,RPL31,ACTN1,MAP3K13,PICALM,ENO1,RBMS2,BAZ2A,TOP2B,UBE2A,FGFR1,IT…
GO:0051716	1.28549e-08	755	5041	cellular response to stimulus	BP	1.66801e-06	KRIT1,ALS2,CFLAR,KDM1A,RECQL,LAMP2,AP2B1,PAFAH1B1,IL32,BAZ1B,FYN,EXTL3,MVP,RNF14,MRE11,RB1CC1,STRAP,BTN3A1,TIMP2,RFC1,CUL3,PSMA4,HSPA5,ATP6V1H,POLR2B,VAMP3,RFC2,PHPT1,KIF1B,TAB2,PUM2,DCBLD2,ATG5,PPP1R12A,WNK1,NCKAP1,ELMO2,TAF2,HIPK2,PKN2,KARS1,ZC3H15,YBX1,SP100,RHOA,ROCK1,IFI35,IFT80,SIRT2,PPP2R5B,NUCKS1,MAPK6,UFD1,FSTL3,POLB,ASNS,CDC42,NCK2,SNX13,MAP3K13,MGLL,ENO1,ACTB,RAB7A,UBE2A,FGFR1,FBLN1,AR…
GO:0044271	1.30029e-08	614	3971	cellular nitrogen compound biosynthetic process	BP	1.67266e-06	CFLAR,AK2,KDM1A,ETV1,MED24,RPS20,BAZ1B,ZNF207,AKAP8L,RNF14,MATR3,MRE11,STRAP,TBPL1,RFC1,CUL3,PSMA4,HSPA5,POLR2B,RFC2,ARID4B,TAB2,PUM2,PITHD1,PPP1R12A,POLR3E,CDK17,CCAR1,GPBP1,RNF4,INTS13,TAF2,HIPK2,KARS1,ZC3H15,FOXJ2,YBX1,ELOVL1,SP100,RHOA,ROCK1,COASY,FTSJ1,SIRT2,PPP2R5B,NUCKS1,UFD1,FSTL3,POLB,ASNS,NCK2,RPL31,ACTN1,MAP3K13,PICALM,ENO1,BAZ2A,FGFR1,ITCH,XRCC5,MKNK1,DNM2,KEAP1,RIF1,MID2,SRCAP,MRPL22…
GO:0035556	1.44281e-08	349	2096	intracellular signal transduction	BP	1.84013e-06	KRIT1,ALS2,CFLAR,KDM1A,PAFAH1B1,FYN,MRE11,RB1CC1,TIMP2,CUL3,PSMA4,RFC2,TAB2,PUM2,WNK1,NCKAP1,TAF2,HIPK2,PKN2,KARS1,SP100,RHOA,ROCK1,SIRT2,PPP2R5B,MAPK6,UFD1,POLB,CDC42,NCK2,MAP3K13,ENO1,FGFR1,FBLN1,ARAF,PPP2R5C,ITCH,MKNK1,DNM2,MID2,MOK,STK17B,GSK3B,ERC1,RNF13,ZFAND6,BAX,PSMC5,AURKA,SLC9A1,OSBPL8,CDC5L,SIRT1,JAK2,ABL1,NRP1,MKNK2,CRKL,TIMP3,PRMT5,PSMA3,PPM1A,HIF1A,GSKIP,PSMC1,PABPN1,PSMA6,NFATC4,ST…
GO:0034641	1.568e-08	782	5223	cellular nitrogen compound metabolic process	BP	1.98286e-06	CFLAR,AK2,KDM1A,RECQL,ETV1,MED24,RPS20,BAZ1B,ZNF207,AKAP8L,RNF14,DNASE1L1,MATR3,MRE11,STRAP,TBPL1,RFC1,CUL3,PSMA4,HSPA5,POLR2B,RFC2,ARID4B,NOP58,TAB2,PUM2,PITHD1,PPP1R12A,POLR3E,ZC3H11A,CDK17,CCAR1,SFSWAP,GPBP1,U2AF2,RNF4,INTS13,TAF2,HIPK2,KARS1,ADAT1,ZC3H15,FOXJ2,YBX1,ELOVL1,SP100,RHOA,ROCK1,COASY,FTSJ1,SIRT2,PPP2R5B,NUCKS1,UFD1,FSTL3,POLB,ASNS,NCK2,RPL31,ACTN1,MAP3K13,PICALM,ENO1,RBMS2,BAZ2A,TO…
GO:0051252	1.63175e-08	482	3022	regulation of RNA metabolic process	BP	2.04614e-06	CFLAR,KDM1A,ETV1,MED24,BAZ1B,ZNF207,AKAP8L,RNF14,STRAP,TBPL1,RFC1,CUL3,PSMA4,HSPA5,ARID4B,TAB2,PUM2,PITHD1,PPP1R12A,CDK17,CCAR1,SFSWAP,GPBP1,U2AF2,RNF4,HIPK2,KARS1,FOXJ2,YBX1,SP100,RHOA,ROCK1,SIRT2,PPP2R5B,NUCKS1,FSTL3,NCK2,ACTN1,MAP3K13,PICALM,ENO1,BAZ2A,FGFR1,ITCH,XRCC5,DNM2,KEAP1,RIF1,MID2,SRCAP,ERC1,XPO1,ZNF586,PSMC5,SNX5,RPL6,KDM2B,PXN,FUS,MLF2,SLC9A1,PAPOLA,PABPC4,HNRNPC,TOX4,CBX5,WAC,CDC5L…
GO:0045047	1.66636e-08	37	108	protein targeting to ER	BP	2.07212e-06	RPS20,SEC63,HSPA5,SEC61A1,TRAM2,TRAM1,RPL31,RPL6,SRP54,SEC61B,RPL24,RPS15,RPS25,SPCS2,RPL21,RPS10,RPL36,SEC61G,RPLP1,RPS24,RPS2,RPL11,RPS3A,RPL10,RPL7,SRP19,RPL8,RPL26,RPS14,SRP68,RPS7,RPL38,RPL35A,RPL14,RPL37A,RPL39,RPS18
GO:0009894	1.84977e-08	172	894	regulation of catabolic process	BP	2.28049e-06	ANKIB1,FYN,RNF14,RB1CC1,TIMP2,PHF23,PSMA4,ATP6V1H,TAB2,PUM2,ATG5,HIPK2,YBX1,ROCK1,SIRT2,RAB7A,ARAF,ITCH,KEAP1,MID2,GSK3B,XPO1,CTTN,BAX,PSMC5,AURKA,SNX5,FUS,PABPC4,HNRNPC,WAC,SIRT1,ABL1,TIMP3,TSPO,ATP6V1D,PSMA3,HIF1A,ZC3H14,PSMC1,APEX1,PSMA6,TIMP1,PSMD7,RIPK2,SNRNP70,PIK3R2,ZC3HAV1,RHEB,TRIM14,MTMR4,SMURF2,LAMTOR3,CTSC,EIF4G2,PSMD9,GAPDH,TRIM38,CSNK1A1,UBE3A,WNT5A,PSMD14,PDCL3,SUMO1,NFE2L2,EPHA4,T…
GO:0051707	1.8645e-08	179	939	response to other organism	BP	2.28049e-06	FUCA2,CFLAR,FYN,RNF216,MATR3,PSMA4,VAMP3,TAB2,PUM2,ATG5,SEC61A1,POLR3E,SP100,RHOA,IFI35,SIRT2,UFD1,CDC42,FAM3A,PVR,ENO1,ITCH,XRCC5,MID2,PSMC5,CCDC80,COMT,JAK2,ABL1,GGT5,TSPO,PSMA3,PSMC1,PABPN1,PSMA6,RIOK3,PSMD7,RIPK2,HNRNPUL1,CARD8,ZC3HAV1,TRIM14,CSF3,BIRC2,PSMD9,OAS2,GAPDH,PPARD,TRIM38,ERBIN,DROSHA,SKP1,WNT5A,TUSC2,PLSCR4,FOXP1,ACTR3,PSMD14,IFIH1,STAT1,SUMO1,SFPQ,IVNS1ABP,GBP3,GBP1,PRDX1,STMN1,R…
GO:0006807	1.90234e-08	1109	7755	nitrogen compound metabolic process	BP	2.29568e-06	FUCA2,ANKIB1,ALS2,CFLAR,AK2,KDM1A,RECQL,CDC27,HCCS,IBTK,FBXL3,LAMP2,AP2B1,ETV1,PAFAH1B1,MED24,RPS20,BAZ1B,ZNF207,FYN,LYPLA2,AKAP8L,RNF216,EXTL3,MVP,RNF14,DNASE1L1,MATR3,MRE11,RB1CC1,STRAP,SEC63,TBPL1,EIPR1,TIMP2,RFC1,CUL3,VCAN,PHF23,PSMA4,HSPA5,POLR2B,RFC2,PHPT1,ARID4B,NOP58,TAB2,PUM2,SOAT1,ATG5,PITHD1,PPP1R12A,POLR3E,ZC3H11A,CDK17,WNK1,CCAR1,COL11A1,SFSWAP,GPBP1,U2AF2,RNF4,INTS13,TAF2,HIPK2,PKN2…
GO:0023014	1.90769e-08	132	650	signal transduction by protein phosphorylation	BP	2.29568e-06	CFLAR,PAFAH1B1,FYN,RB1CC1,TIMP2,CUL3,PSMA4,TAB2,WNK1,HIPK2,KARS1,ROCK1,MAPK6,CDC42,MAP3K13,FGFR1,FBLN1,ARAF,ITCH,MOK,PSMC5,JAK2,ABL1,NRP1,CRKL,TIMP3,PRMT5,PSMA3,PSMC1,PABPN1,PSMA6,STK4,PSMD7,CSK,RIPK2,PRKD2,PIK3R2,FKTN,YWHAE,LAMTOR3,HIPK3,PSMD9,VEGFA,SKP1,PPP2CA,PDCD10,WNT5A,GNAI2,PSMD14,FN1,EPHA4,ASH1L,GADD45A,RGS4,GBP1,PRDX1,CCN2,ITGB1BP1,AVPI1,SORBS3,MED1,ID1,PSMB2,PRMT1,RAP1B,PSMA1,AJUBA,PAK4…
GO:0044237	1.97377e-08	1192	8412	cellular metabolic process	BP	2.35621e-06	FUCA2,ANKIB1,ALS2,CFLAR,AK2,KDM1A,RECQL,CDC27,HCCS,IBTK,FBXL3,LAMP2,AP2B1,ETV1,PAFAH1B1,MED24,RPS20,VTA1,BAZ1B,ZNF207,FYN,LYPLA2,AKAP8L,RNF216,EXTL3,MVP,RNF14,DNASE1L1,MDH1,MATR3,MRE11,NDUFS1,RB1CC1,STRAP,TBPL1,EIPR1,TIMP2,RFC1,CUL3,VCAN,PHF23,PSMA4,HSPA5,ATP6V1H,POLR2B,VAMP3,RFC2,PHPT1,ARID4B,NOP58,TAB2,PUM2,SOAT1,ATG5,PITHD1,PPP1R12A,POLR3E,ZC3H11A,CDK17,WNK1,CCAR1,COL11A1,SFSWAP,GPBP1,WAPL,CA1…
GO:0043207	2.014e-08	179	940	response to external biotic stimulus	BP	2.38515e-06	FUCA2,CFLAR,FYN,RNF216,MATR3,PSMA4,VAMP3,TAB2,PUM2,ATG5,SEC61A1,POLR3E,SP100,RHOA,IFI35,SIRT2,UFD1,CDC42,FAM3A,PVR,ENO1,ITCH,XRCC5,MID2,PSMC5,CCDC80,COMT,JAK2,ABL1,GGT5,TSPO,PSMA3,PSMC1,PABPN1,PSMA6,RIOK3,PSMD7,RIPK2,HNRNPUL1,CARD8,ZC3HAV1,TRIM14,CSF3,BIRC2,PSMD9,OAS2,GAPDH,PPARD,TRIM38,ERBIN,DROSHA,SKP1,WNT5A,TUSC2,PLSCR4,FOXP1,ACTR3,PSMD14,IFIH1,STAT1,SUMO1,SFPQ,IVNS1ABP,GBP3,GBP1,PRDX1,STMN1,R…
GO:0009607	2.11251e-08	183	967	response to biotic stimulus	BP	2.48212e-06	FUCA2,CFLAR,FYN,RNF216,MATR3,PSMA4,HSPA5,VAMP3,TAB2,PUM2,ATG5,SEC61A1,POLR3E,SP100,RHOA,IFI35,SIRT2,UFD1,CDC42,FAM3A,PVR,ENO1,ITCH,XRCC5,MID2,GSK3B,PSMC5,CCDC80,COMT,JAK2,ABL1,GGT5,TSPO,PSMA3,PSMC1,PABPN1,PSMA6,RIOK3,PSMD7,RIPK2,HNRNPUL1,CARD8,ZC3HAV1,TRIM14,CSF3,BIRC2,PSMD9,OAS2,GAPDH,PPARD,TRIM38,ERBIN,DROSHA,SKP1,WNT5A,TUSC2,PLSCR4,FOXP1,ACTR3,PSMD14,IFIH1,STAT1,SUMO1,SFPQ,IVNS1ABP,GBP3,GBP1,P…
GO:0006725	2.1606e-08	722	4783	cellular aromatic compound metabolic process	BP	2.51879e-06	CFLAR,AK2,KDM1A,RECQL,ETV1,MED24,RPS20,BAZ1B,ZNF207,AKAP8L,RNF14,DNASE1L1,MRE11,STRAP,TBPL1,RFC1,CUL3,PSMA4,HSPA5,POLR2B,RFC2,ARID4B,NOP58,TAB2,PUM2,PITHD1,PPP1R12A,POLR3E,ZC3H11A,CDK17,CCAR1,SFSWAP,GPBP1,U2AF2,RNF4,INTS13,TAF2,HIPK2,KARS1,ADAT1,FOXJ2,YBX1,ELOVL1,SP100,RHOA,ROCK1,COASY,FTSJ1,SIRT2,PPP2R5B,NUCKS1,UFD1,FSTL3,POLB,NCK2,RPL31,ACTN1,MAP3K13,PICALM,ENO1,RBMS2,BAZ2A,TOP2B,UBE2A,FGFR1,IT…
GO:0007166	2.1792e-08	349	2100	cell surface receptor signaling pathway	BP	2.52078e-06	CFLAR,AP2B1,PAFAH1B1,IL32,FYN,MVP,RB1CC1,STRAP,BTN3A1,CUL3,PSMA4,HSPA5,ATP6V1H,POLR2B,PHPT1,TAB2,WNK1,NCKAP1,ELMO2,HIPK2,KARS1,ZC3H15,YBX1,SP100,RHOA,ROCK1,IFI35,IFT80,SIRT2,PPP2R5B,NUCKS1,FSTL3,CDC42,NCK2,ACTB,RAB7A,FGFR1,ITCH,DNM2,SLC35C2,GSK3B,CD59,CTTN,BAX,PSMC5,SNX5,PXN,OSBPL8,SIRT1,JAK2,ABL1,NRP1,MKNK2,CRKL,POLR2F,TIMP3,RBFOX2,MYH9,IFT27,ATP6V1D,PSMA3,PPM1A,HIF1A,GSKIP,PSMC1,PSMA6,NFATC4,ZM…
GO:0097659	2.36657e-08	471	2951	nucleic acid-templated transcription	BP	2.71645e-06	CFLAR,KDM1A,ETV1,MED24,BAZ1B,ZNF207,AKAP8L,RNF14,STRAP,TBPL1,RFC1,CUL3,PSMA4,HSPA5,POLR2B,ARID4B,TAB2,PITHD1,PPP1R12A,POLR3E,CDK17,CCAR1,GPBP1,RNF4,INTS13,TAF2,HIPK2,KARS1,FOXJ2,YBX1,SP100,RHOA,SIRT2,PPP2R5B,NUCKS1,FSTL3,NCK2,ACTN1,MAP3K13,PICALM,ENO1,BAZ2A,FGFR1,ITCH,XRCC5,DNM2,KEAP1,RIF1,MID2,SRCAP,ERC1,XPO1,ZNF586,BAX,PSMC5,SNX5,RPL6,KDM2B,PXN,FUS,MLF2,SLC9A1,PAPOLA,TOX4,CBX5,WAC,CDC5L,SIRT1,J…
GO:0031399	2.60809e-08	249	1416	regulation of protein modification process	BP	2.97084e-06	ALS2,CFLAR,KDM1A,IBTK,PAFAH1B1,FYN,AKAP8L,MVP,MRE11,RB1CC1,STRAP,TIMP2,CUL3,PHF23,HSPA5,TAB2,ATG5,PPP1R12A,WNK1,U2AF2,RNF4,HIPK2,KARS1,RHOA,ROCK1,SIRT2,PPP2R5B,CDC42,NCK2,MAP3K13,ACTB,FGFR1,FBLN1,ARAF,PPP2R5C,ITCH,XRCC5,RIF1,GSK3B,BAX,OSBPL8,TINF2,SIRT1,JAK2,ABL1,NRP1,CRKL,TIMP3,TSPO,PRMT5,GSKIP,STK4,UBE2I,CSK,RIPK2,UBR5,PIH1D1,PRKD2,PIK3R2,FKTN,SHOC2,ZMIZ1,CSF3,YWHAE,SUPT6H,LAMTOR3,CCND1,BIRC2,H…
GO:0006511	2.98556e-08	119	569	ubiquitin-dependent protein catabolic process	BP	3.37503e-06	ANKIB1,CDC27,FBXL3,RNF216,RNF14,CUL3,PSMA4,HSPA5,RNF4,HIPK2,SIRT2,UFD1,UBE2A,ARAF,PPP2R5C,ITCH,KEAP1,PCNP,GSK3B,XPO1,RNF13,PSMC5,AURKA,WAC,SIRT1,PSMA3,PSMC1,DCAF11,PSMA6,PSMD7,UBE2I,PPP2CB,SEC61B,UBE2R2,RNF167,SMURF2,TNFAIP1,UBE2D3,ANAPC15,BIRC2,PSMD9,RNF8,TRIM38,SKP1,CSNK1A1,UBE3A,ARMC8,PSMD14,PDCL3,SUMO1,NFE2L2,RNF146,FBXL5,RAD23B,VPS4B,AREL1,SPOP,GIPC1,CDK2,PSMB2,PSMA1,NEDD8,DDA1,UBE4B,UBA1,ND…
GO:0065007	3.21593e-08	1210	8590	biological regulation	BP	3.60813e-06	FUCA2,ANKIB1,KRIT1,ALS2,CFLAR,KDM1A,CDC27,IBTK,FBXL3,LAMP2,AP2B1,ETV1,PAFAH1B1,IL32,MED24,RPS20,BAZ1B,ZNF207,FYN,AKAP8L,RNF216,ANLN,EXTL3,MVP,RNF14,MATR3,MRE11,NDUFS1,RB1CC1,STRAP,BTN3A1,TBPL1,RANBP3,EIPR1,TIMP2,RFC1,CUL3,PHF23,RAB27B,PSMA4,HSPA5,ATP6V1H,POLR2B,VAMP3,RFC2,PHPT1,ARID4B,KIF1B,TBC1D22A,TAB2,PUM2,DCBLD2,SOAT1,ATG5,PITHD1,ATP11B,PPP1R12A,POLR3E,CDK17,WNK1,CCAR1,NCKAP1,SFSWAP,GPBP1,ELM…
GO:0007169	3.45517e-08	114	546	transmembrane receptor protein tyrosine kinase signaling pathway	BP	3.84762e-06	AP2B1,FYN,MVP,ATP6V1H,POLR2B,NCKAP1,ELMO2,RHOA,ROCK1,SIRT2,PPP2R5B,NUCKS1,CDC42,NCK2,ACTB,RAB7A,FGFR1,GSK3B,SNX5,PXN,OSBPL8,SIRT1,JAK2,ABL1,NRP1,CRKL,POLR2F,RBFOX2,ATP6V1D,HIF1A,NFATC4,PRKD2,PIK3R2,ZFAND5,SHOC2,COL1A1,WASF1,CCND3,VEGFA,ERBIN,WNT5A,GNAI2,ACTR3,RTN4,CCDC88A,EPHA4,STMN1,CD3EAP,CCN2,RAB14,PGF,IFI6,CHN1,ATP6V1E1,RAF1,PTPRA,COL4A2,CD63,CDK4,HNRNPA1,RAC1,ABI1,SULF1,SDCBP,THBS1,EMILIN1,C…
GO:0033365	3.58502e-08	169	884	protein localization to organelle	BP	3.96264e-06	LAMP2,AP2B1,RPS20,FYN,SEC63,HSPA5,SEC61A1,WAPL,INTS13,TNPO3,TRAM2,YBX1,SP100,TRAM1,IFT80,RPL31,BCS1L,TIMM21,RAB7A,PCM1,XRCC5,DNM2,MID2,NDC80,GSK3B,XPO1,ZFAND6,BAX,AURKA,RPL6,OSBPL8,TINF2,JAK2,NRP1,PACSIN2,TSPO,RANGAP1,ATP6V1D,TIMM9,SRP54,MAPRE1,VAPA,UBR5,PIH1D1,PIK3R2,SEC61B,KPNB1,GOSR2,COL1A1,YWHAE,UBE2D3,IK,GOLPH3,SKP1,MACROH2A1,TFDP2,ECT2,RPL24,RPS15,RTN4,CCDC88A,CCT4,SUMO1,MFN2,GBP1,IPO13,RPS…
GO:0072599	3.73698e-08	37	111	establishment of protein localization to endoplasmic reticulum	BP	4.10024e-06	RPS20,SEC63,HSPA5,SEC61A1,TRAM2,TRAM1,RPL31,RPL6,SRP54,SEC61B,RPL24,RPS15,RPS25,SPCS2,RPL21,RPS10,RPL36,SEC61G,RPLP1,RPS24,RPS2,RPL11,RPS3A,RPL10,RPL7,SRP19,RPL8,RPL26,RPS14,SRP68,RPS7,RPL38,RPL35A,RPL14,RPL37A,RPL39,RPS18
GO:0012501	3.81091e-08	271	1564	programmed cell death	BP	4.12031e-06	KRIT1,CFLAR,KDM1A,FYN,RNF216,MRE11,NDUFS1,RB1CC1,CUL3,HSPA5,KIF1B,ATG5,CCAR1,NCKAP1,ELMO2,HIPK2,PKN2,SLK,SP100,RHOA,ROCK1,SIRT2,POLB,ASNS,CDC42,NCK2,ACTN1,ENO1,FGFR1,ARAF,ITCH,DNM2,STK17B,GSK3B,ERC1,CTTN,ZFAND6,BAX,PSMC5,AURKA,DYNLL1,KDM2B,SLC9A1,SIRT1,JAK2,ABL1,NRP1,MKNK2,CRKL,TIMP3,TSPO,HIF1A,GSKIP,ACIN1,APEX1,NFATC4,STK4,DIDO1,TIMP1,RIPK2,TRPS1,PPP2CB,PIH1D1,ERCC2,FAM32A,CARD8,TAX1BP1,AHR,BCL7…
GO:0080134	3.81488e-08	204	1116	regulation of response to stress	BP	4.12031e-06	KDM1A,PAFAH1B1,FYN,RNF216,MATR3,RB1CC1,PSMA4,HSPA5,TAB2,PUM2,HIPK2,KARS1,YBX1,SIRT2,UFD1,CDC42,NCK2,FAM3A,PVR,MAP3K13,CLASP1,MGLL,ENO1,ITCH,XRCC5,RIF1,GSK3B,RNF13,BAX,PSMC5,FUS,SIRT1,JAK2,ABL1,MYH9,PSMA3,HIF1A,PSMC1,PSMA6,RIOK3,PSMD7,RIPK2,UBR5,PLD3,CHCHD2,FKTN,BAG1,MICU1,YWHAE,TMEM33,CTSC,KMT5B,BIRC2,HIPK3,PSMD9,PTGES3,PPARD,SOD2,RNF8,TRIM38,VEGFA,DROSHA,SKP1,MACROH2A1,BCL6,OGG1,PDCD10,WNT5A,FOX…
GO:0032774	3.83812e-08	471	2962	RNA biosynthetic process	BP	4.12031e-06	CFLAR,KDM1A,ETV1,MED24,BAZ1B,ZNF207,AKAP8L,RNF14,STRAP,TBPL1,RFC1,CUL3,PSMA4,HSPA5,POLR2B,ARID4B,TAB2,PITHD1,PPP1R12A,POLR3E,CDK17,CCAR1,GPBP1,RNF4,INTS13,TAF2,HIPK2,KARS1,FOXJ2,YBX1,SP100,RHOA,SIRT2,PPP2R5B,NUCKS1,FSTL3,NCK2,ACTN1,MAP3K13,PICALM,ENO1,BAZ2A,FGFR1,ITCH,XRCC5,DNM2,KEAP1,RIF1,MID2,SRCAP,ERC1,XPO1,ZNF586,BAX,PSMC5,SNX5,RPL6,KDM2B,PXN,FUS,MLF2,SLC9A1,PAPOLA,TOX4,CBX5,WAC,CDC5L,SIRT1,J…
GO:0051128	3.92752e-08	327	1959	regulation of cellular component organization	BP	4.17071e-06	CFLAR,KDM1A,CDC27,AP2B1,PAFAH1B1,ZNF207,FYN,AKAP8L,ANLN,EXTL3,MRE11,CUL3,PHF23,HSPA5,PHPT1,DCBLD2,ATG5,NCKAP1,WAPL,RNF4,SLK,RHOA,ROCK1,SIRT2,PPP2R5B,MAPK6,CDC42,NCK2,MAP3K13,PICALM,CLASP1,ENO1,RAB7A,FGFR1,VDAC3,ITCH,XRCC5,SAR1A,DNM2,RIF1,NDC80,GSK3B,XPO1,CHMP2B,CTTN,BAX,PSMC5,AURKA,KDM2B,PXN,SLC9A1,HNRNPC,TINF2,SIRT1,ABL1,NRP1,RANBP1,CRKL,TRIOBP,PACSIN2,TSPO,MYH9,PRMT5,PPM1A,HIF1A,NFATC4,ZMYND8,M…
GO:0010608	3.94096e-08	118	564	posttranscriptional regulation of gene expression	BP	4.17071e-06	MATR3,PSMA4,POLR2B,PUM2,YBX1,RHOA,ROCK1,NCK2,MKNK1,XPO1,TUT7,PSMC5,FUS,PABPC4,HNRNPC,MKNK2,POLR2F,PSMA3,ZC3H14,PSMC1,APEX1,PSMA6,PCIF1,UQCC1,RBM3,PSMD7,GSPT1,MTPN,LARP4B,EIF4G2,PSMD9,CNOT2,GAPDH,DROSHA,EIF1B,NCL,PSMD14,ETF1,SERP1,ZNF706,KHDRBS1,ZC3H7A,PSMB2,ATF4,PSMA1,FXR2,ILF3,AJUBA,RAN,H3-3B,EIF5A,IPO8,EIF2S1,SYNCRIP,CAPRIN1,CDK4,DHX9,TBRG4,THBS1,RPLP1,LRPPRC,FASTKD1,HNRNPD,PPP3CA,TOB1,ERBB2,AP…
GO:0046700	4.05881e-08	110	516	heterocycle catabolic process	BP	4.26518e-06	RPS20,DNASE1L1,PSMA4,PUM2,YBX1,ROCK1,RPL31,XPO1,TUT7,BAX,PSMC5,RPL6,FUS,PABPC4,HNRNPC,PSMA3,ZC3H14,PSMC1,APEX1,PSMA6,PSMD7,GSPT1,HMOX2,ZC3HAV1,KPNB1,PSMD9,OAS2,CNOT2,HBS1L,DROSHA,PPP2CA,OGG1,RPL24,PSMD14,RPS15,NFE2L2,RPS25,ETF1,APAF1,RPL21,RPS10,PSMB2,PSMA1,FXR2,RPL36,DHX34,SYNCRIP,PRR5L,DHX9,TBRG4,RPLP1,LRPPRC,RPS24,SSB,FASTKD1,HNRNPD,RPS2,TOB1,RPL11,PSMA5,CNOT9,NAF1,RPS3A,RPL10,RPL7,ATM,SIDT2,P…
GO:0071345	4.75825e-08	159	823	cellular response to cytokine stimulus	BP	4.96522e-06	PAFAH1B1,IL32,FYN,PSMA4,HSPA5,VAMP3,TAB2,WNK1,KARS1,ZC3H15,YBX1,SP100,RHOA,IFI35,CDC42,XRCC5,KEAP1,RIF1,GSK3B,ZFAND6,PSMC5,CDC5L,SIRT1,JAK2,CRKL,PSMA3,HIF1A,PSMC1,PSMA6,TIMP1,NFAT5,PSMD7,RIPK2,CARD8,TAX1BP1,TLE4,CSF3,COL1A1,CCND1,BIRC2,PSMD9,OAS2,GAPDH,SOD2,TRIM38,VEGFA,ERBIN,LMNB1,SKP1,BCL6,PDCD10,WNT5A,NCL,ACTR3,PSMD14,FN1,STAT1,SRSF7,SUMO1,NFE2L2,GBP3,GBP1,RAD23B,IFIT2,ELF1,GIPC1,TUBA1B,NMI,CD…
GO:0009653	4.93335e-08	329	1984	anatomical structure morphogenesis	BP	5.11218e-06	KRIT1,ALS2,CFLAR,HCCS,AP2B1,ETV1,PAFAH1B1,FYN,LYPLA2,TBPL1,CUL3,PSMA4,HSPA5,VAMP3,WNK1,COL11A1,NCKAP1,HIPK2,FOXJ2,YBX1,SP100,RHOA,ROCK1,IFT80,POLB,CDC42,ACTN1,MPP5,MAP3K13,PICALM,CLASP1,ACTB,TOP2B,FGFR1,FBLN1,DNM2,GSK3B,CTTN,BAX,PSMC5,AURKA,KDM2B,PXN,SIRT1,ABL1,NRP1,CRKL,TRIOBP,PACSIN2,RBFOX2,MYH9,PSMA3,HIF1A,PSMC1,TRIP11,PSMA6,NFATC4,STK4,PGK1,SRPX2,PSMD7,TJP1,BPNT2,ERCC2,PRKD2,SIPA1L3,MTPN,C1GA…
GO:0019941	5.384e-08	119	575	modification-dependent protein catabolic process	BP	5.5407e-06	ANKIB1,CDC27,FBXL3,RNF216,RNF14,CUL3,PSMA4,HSPA5,RNF4,HIPK2,SIRT2,UFD1,UBE2A,ARAF,PPP2R5C,ITCH,KEAP1,PCNP,GSK3B,XPO1,RNF13,PSMC5,AURKA,WAC,SIRT1,PSMA3,PSMC1,DCAF11,PSMA6,PSMD7,UBE2I,PPP2CB,SEC61B,UBE2R2,RNF167,SMURF2,TNFAIP1,UBE2D3,ANAPC15,BIRC2,PSMD9,RNF8,TRIM38,SKP1,CSNK1A1,UBE3A,ARMC8,PSMD14,PDCL3,SUMO1,NFE2L2,RNF146,FBXL5,RAD23B,VPS4B,AREL1,SPOP,GIPC1,CDK2,PSMB2,PSMA1,NEDD8,DDA1,UBE4B,UBA1,ND…
GO:0048585	5.57145e-08	223	1248	negative regulation of response to stimulus	BP	5.69433e-06	CFLAR,KDM1A,PAFAH1B1,FYN,MVP,RB1CC1,STRAP,TIMP2,CUL3,PSMA4,HSPA5,PHPT1,HIPK2,YBX1,RHOA,IFT80,SIRT2,PPP2R5B,UFD1,FSTL3,CDC42,NCK2,SNX13,FAM3A,CLASP1,ENO1,RAB7A,FBLN1,PPP2R5C,ITCH,DNM2,RIF1,GSK3B,CD59,CTTN,BAX,PSMC5,SNX5,RGS17,SIRT1,ABL1,NRP1,TIMP3,PSMA3,PPM1A,HIF1A,PSMC1,PSMA6,NFATC4,STK4,RIOK3,PSMD7,CSK,UBR5,PPP2CB,PIH1D1,CARD8,PIK3R2,FKTN,TLE4,MTMR4,SMURF2,TNFAIP1,HIPK3,PSMD9,CNOT2,PPARD,SOD2,TR…
GO:0045087	6.6537e-08	118	569	innate immune response	BP	6.75418e-06	FYN,MATR3,PSMA4,VAMP3,TAB2,SEC61A1,POLR3E,SP100,IFI35,SIRT2,CDC42,FAM3A,PVR,ITCH,XRCC5,MID2,PSMC5,JAK2,PSMA3,PSMC1,PSMA6,RIOK3,PSMD7,RIPK2,ZC3HAV1,TRIM14,BIRC2,PSMD9,OAS2,GAPDH,TRIM38,SKP1,WNT5A,ACTR3,PSMD14,IFIH1,STAT1,SUMO1,SFPQ,GBP3,GBP1,PRDX1,IFIT2,NMI,MT2A,IRF1,MED1,PSMB2,IFI6,TICAM1,PSMA1,SEC14L1,NECTIN2,TRIM28,NR1H2,TRIM21,RAF1,TRIM22,TRAFD1,SRPK2,SYNCRIP,DHX9,STXBP1,G3BP2,NLRC5,IFITM3,IFN…
GO:0043043	7.09042e-08	125	613	peptide biosynthetic process	BP	7.14887e-06	RPS20,MATR3,PUM2,KARS1,ZC3H15,YBX1,RHOA,ROCK1,FTSJ1,NCK2,RPL31,MKNK1,MRPL22,RPL6,PABPC4,MKNK2,GGT5,EIF3L,PCIF1,UQCC1,RBM3,GSPT1,MTPN,LARP4B,EIF4G2,CNOT2,GAPDH,RWDD1,HBS1L,TARS1,RPL24,EIF1B,NCL,RPS15,DARS1,NFE2L2,MRPL37,DARS2,RPS25,ETF1,SERP1,ZNF706,KHDRBS1,RPL21,RPS10,EIF2S2,ATF4,FXR2,ILF3,RPL36,EIF5A,CNDP2,LARS1,EIF2S1,NARS1,SYNCRIP,CAPRIN1,CDK4,DHX9,THBS1,RPLP1,LRPPRC,RPS24,HNRNPD,WARS1,FURIN,R…
GO:0098542	7.41851e-08	138	694	defense response to other organism	BP	7.42947e-06	FYN,RNF216,MATR3,PSMA4,VAMP3,TAB2,PUM2,SEC61A1,POLR3E,SP100,IFI35,SIRT2,UFD1,CDC42,FAM3A,PVR,ITCH,XRCC5,MID2,PSMC5,JAK2,PSMA3,PSMC1,PSMA6,RIOK3,PSMD7,RIPK2,ZC3HAV1,TRIM14,BIRC2,PSMD9,OAS2,GAPDH,TRIM38,DROSHA,SKP1,WNT5A,TUSC2,FOXP1,ACTR3,PSMD14,IFIH1,STAT1,SUMO1,SFPQ,GBP3,GBP1,PRDX1,RAB14,IFIT2,NMI,MT2A,IRF1,MED1,PSMB2,IFI6,TICAM1,PSMA1,ILF3,SEC14L1,NECTIN2,TRIM28,NR1H2,TRIM21,RAF1,TRIM22,TRAFD1,S…
GO:0044270	7.50228e-08	109	516	cellular nitrogen compound catabolic process	BP	7.46327e-06	RPS20,DNASE1L1,PSMA4,PUM2,YBX1,ROCK1,RPL31,XPO1,TUT7,BAX,PSMC5,RPL6,FUS,PABPC4,HNRNPC,PSMA3,ZC3H14,PSMC1,APEX1,PSMA6,PSMD7,GSPT1,HMOX2,ZC3HAV1,KPNB1,PSMD9,OAS2,CNOT2,HBS1L,DROSHA,PPP2CA,OGG1,RPL24,PSMD14,RPS15,RPS25,ETF1,APAF1,RPL21,RPS10,PSMB2,PSMA1,FXR2,RPL36,DHX34,SYNCRIP,PRR5L,DHX9,TBRG4,RPLP1,LRPPRC,RPS24,SSB,FASTKD1,HNRNPD,RPS2,TOB1,RPL11,PSMA5,CNOT9,NAF1,RPS3A,RPL10,RPL7,ATM,SIDT2,PELO,CAR…
GO:0006508	7.58035e-08	237	1343	proteolysis	BP	7.49099e-06	ANKIB1,CFLAR,CDC27,FBXL3,FYN,RNF216,RNF14,TIMP2,CUL3,PSMA4,HSPA5,RNF4,HIPK2,KARS1,RHOA,ROCK1,SIRT2,UFD1,POLB,PICALM,ENO1,ACTB,UBE2A,FBLN1,ARAF,PPP2R5C,ITCH,KEAP1,PCNP,GSK3B,XPO1,RNF13,APLP2,BAX,PSMC5,AURKA,WAC,SIRT1,JAK2,GGT5,TIMP3,MYH9,PSMA3,HIF1A,PSMC1,DCAF11,PSMA6,PGK1,TIMP1,PSMD7,UBE2I,RIPK2,PPP2CB,PIH1D1,CARD8,SEC61B,UBE2R2,RNF167,SMURF2,YWHAE,TNFAIP1,UBE2D3,CTSC,PRPF19,ANAPC15,BIRC2,PSMD9,G…
GO:0090150	8.21417e-08	72	300	establishment of protein localization to membrane	BP	8.06394e-06	RPS20,FYN,SEC63,HSPA5,VAMP3,SEC61A1,TRAM2,TRAM1,RPL31,BCS1L,BAX,RPL6,TIMM9,SRP54,CSK,SEC61B,YWHAE,GOLPH3,TFDP2,RPL24,RPS15,GORASP2,BLZF1,RPS25,ITGB1BP1,RPL21,ACSL3,RPS10,RPL36,SEC61G,AP3B1,YWHAQ,SDCBP,RPLP1,RPS24,RPS2,ERBB2,RPL11,ATG3,RPS3A,RPL10,RPL7,STOM,PAK1,SRP19,CALM3,RPL8,RPL26,SSR2,RPS14,YWHAZ,YIF1B,SRP68,MFF,ARL6IP1,HSPA4,RPS7,RPL38,NECTIN3,SCRIB,RPL35A,ZDHHC9,RPL14,NACA,RPL37A,RPL39,GDI1…
GO:0043632	8.51428e-08	120	586	modification-dependent macromolecule catabolic process	BP	8.27119e-06	ANKIB1,CDC27,FBXL3,RNF216,RNF14,CUL3,PSMA4,HSPA5,RNF4,HIPK2,SIRT2,UFD1,UBE2A,ARAF,PPP2R5C,ITCH,KEAP1,PCNP,GSK3B,XPO1,RNF13,TUT7,PSMC5,AURKA,WAC,SIRT1,PSMA3,PSMC1,DCAF11,PSMA6,PSMD7,UBE2I,PPP2CB,SEC61B,UBE2R2,RNF167,SMURF2,TNFAIP1,UBE2D3,ANAPC15,BIRC2,PSMD9,RNF8,TRIM38,SKP1,CSNK1A1,UBE3A,ARMC8,PSMD14,PDCL3,SUMO1,NFE2L2,RNF146,FBXL5,RAD23B,VPS4B,AREL1,SPOP,GIPC1,CDK2,PSMB2,PSMA1,NEDD8,DDA1,UBE4B,UB…
GO:0006351	8.54039e-08	461	2909	transcription, DNA-templated	BP	8.27119e-06	CFLAR,KDM1A,ETV1,MED24,BAZ1B,ZNF207,AKAP8L,RNF14,STRAP,TBPL1,RFC1,CUL3,PSMA4,HSPA5,POLR2B,ARID4B,TAB2,PITHD1,PPP1R12A,POLR3E,CDK17,CCAR1,GPBP1,RNF4,INTS13,TAF2,HIPK2,KARS1,FOXJ2,YBX1,SP100,RHOA,SIRT2,PPP2R5B,NUCKS1,FSTL3,NCK2,MAP3K13,PICALM,ENO1,BAZ2A,FGFR1,ITCH,XRCC5,DNM2,KEAP1,RIF1,MID2,SRCAP,ERC1,XPO1,ZNF586,BAX,PSMC5,SNX5,RPL6,KDM2B,FUS,MLF2,SLC9A1,PAPOLA,TOX4,CBX5,WAC,CDC5L,SIRT1,JAK2,ABL1,M…
GO:0051239	8.59157e-08	368	2263	regulation of multicellular organismal process	BP	8.27119e-06	KRIT1,CFLAR,KDM1A,AP2B1,PAFAH1B1,FYN,RNF216,MRE11,STRAP,BTN3A1,TIMP2,PSMA4,HSPA5,PUM2,ATG5,PITHD1,POLR3E,WNK1,HIPK2,KARS1,FOXJ2,SP100,RHOA,ROCK1,SIRT2,PPP2R5B,MAPK6,UFD1,FSTL3,CDC42,MAP3K13,CLASP1,MGLL,ENO1,FGFR1,PCM1,ITCH,XRCC5,DNM2,KEAP1,RIF1,DLGAP4,GSK3B,CTTN,BAX,PSMC5,AURKA,SNX5,KDM2B,SLC9A1,COMT,SIRT1,JAK2,ABL1,NRP1,CRKL,POLR2F,TSPO,RBFOX2,PRMT5,PSMA3,HIF1A,PSMC1,ACIN1,PSMA6,NFATC4,ZMYND8,ST…
GO:0006366	8.95417e-08	350	2123	transcription by RNA polymerase II	BP	8.56501e-06	KDM1A,ETV1,MED24,BAZ1B,AKAP8L,RNF14,STRAP,TBPL1,RFC1,CUL3,PSMA4,HSPA5,POLR2B,ARID4B,PPP1R12A,RNF4,INTS13,TAF2,HIPK2,FOXJ2,YBX1,SP100,RHOA,SIRT2,PPP2R5B,NUCKS1,FSTL3,NCK2,ENO1,FGFR1,RIF1,SRCAP,XPO1,ZNF586,BAX,PSMC5,KDM2B,FUS,SLC9A1,PAPOLA,TOX4,CBX5,CDC5L,SIRT1,ABL1,MED15,SNRPD3,POLR2F,PSMA3,PPM1A,HIF1A,PSMC1,TRIP11,APEX1,PABPN1,PSMA6,NFATC4,PRPF6,RBBP7,INTS6,TSC22D1,NFAT5,PSMD7,UBE2I,ELOB,RBL2,INT…
GO:0006403	1.00545e-07	58	224	RNA localization	BP	9.53756e-06	AKAP8L,MVP,NOP58,ZC3H11A,U2AF2,YBX1,XPO1,SRSF5,PABPN1,PRPF6,PIH1D1,FBL,SUPT6H,RPS15,CCT4,SRSF7,SFPQ,ENY2,KHDRBS1,RAN,EIF5A,HNRNPA1,CCT7,DHX9,WDR33,LRPPRC,SSB,G3BP2,DHX38,FIP1L1,NAF1,ATM,SIDT2,EIF4E,HNRNPU,SEC13,SMG1,DDX19B,CHTOP,CPSF4,U2AF1L4,CCT3,EIF5A2,ABCE1,PRPF18,TSC1,DCP2,CKAP5,RUVBL1,NOP10,XPOT,ZFP36L1,POM121,SDAD1,DDX39B,RNPS1,NUP62,ZC3H11B
GO:0006612	1.00987e-07	50	179	protein targeting to membrane	BP	9.53756e-06	RPS20,FYN,SEC63,HSPA5,SEC61A1,TRAM2,TRAM1,RPL31,RPL6,SRP54,SEC61B,RPL24,RPS15,RPS25,ITGB1BP1,RPL21,RPS10,RPL36,SEC61G,SDCBP,RPLP1,RPS24,RPS2,ERBB2,RPL11,ATG3,RPS3A,RPL10,RPL7,STOM,PAK1,SRP19,RPL8,RPL26,SSR2,RPS14,YIF1B,SRP68,MFF,ARL6IP1,RPS7,RPL38,RPL35A,ZDHHC9,RPL14,NACA,RPL37A,RPL39,GDI1,RPS18
GO:0000278	1.06954e-07	175	938	mitotic cell cycle	BP	1.00375e-05	CDC27,FBXL3,PAFAH1B1,ZNF207,AKAP8L,ANLN,MRE11,NCAPH2,TIMP2,CUL3,PSMA4,PPP1R12A,CDK17,WAPL,INTS13,TAF2,PKN2,RHOA,ROCK1,SIRT2,ASNS,CDC42,CLASP1,TOP2B,DYNC1I2,FGFR1,PCM1,DNM2,NDC80,CHMP2B,BAX,PSMC5,AURKA,DYNLL1,EFHC1,CDC5L,SIRT1,ABL1,RANBP1,PRMT5,PSMA3,PSMC1,APEX1,PSMA6,MAPRE1,CDK16,PSMD7,GSPT1,RBL2,ERCC2,KPNB1,YWHAE,CCND1,ANAPC15,PSMD9,CNOT2,CCND3,IK,SKP1,PPP2CA,MACROH2A1,BCL6,TFDP2,ECT2,PSMD14,ATF…
GO:1901564	1.10226e-07	768	5187	organonitrogen compound metabolic process	BP	1.02799e-05	FUCA2,ANKIB1,ALS2,CFLAR,AK2,KDM1A,CDC27,HCCS,IBTK,FBXL3,LAMP2,AP2B1,PAFAH1B1,RPS20,BAZ1B,FYN,LYPLA2,AKAP8L,RNF216,EXTL3,MVP,RNF14,MATR3,MRE11,RB1CC1,STRAP,TBPL1,EIPR1,TIMP2,CUL3,VCAN,PHF23,PSMA4,HSPA5,PHPT1,ARID4B,TAB2,PUM2,SOAT1,ATG5,PPP1R12A,CDK17,WNK1,COL11A1,U2AF2,RNF4,HIPK2,PKN2,KARS1,ZC3H15,SLK,YBX1,ELOVL1,RHOA,ROCK1,COASY,FTSJ1,SIRT2,PPP2R5B,MAPK6,UFD1,FSTL3,POLB,ASNS,CFAP20,PTPN21,CDC42,N…
GO:0044257	1.12563e-07	139	707	cellular protein catabolic process	BP	1.04327e-05	ANKIB1,CDC27,FBXL3,LAMP2,AP2B1,RNF216,RNF14,CUL3,PSMA4,HSPA5,RNF4,HIPK2,SIRT2,UFD1,RAB7A,UBE2A,ARAF,PPP2R5C,ITCH,KEAP1,PCNP,GSK3B,XPO1,RNF13,PSMC5,AURKA,SNX5,WAC,SIRT1,PSMA3,PSMC1,DCAF11,PSMA6,PSMD7,UBE2I,PPP2CB,SEC61B,UBE2R2,RNF167,SMURF2,TNFAIP1,UBE2D3,CTSC,PRPF19,ANAPC15,BIRC2,PSMD9,RNF8,TRIM38,SKP1,CSNK1A1,UBE3A,ARMC8,PSMD14,PDCL3,SUMO1,NFE2L2,EPHA4,RNF146,FBXL5,RAD23B,VPS4B,AREL1,SPOP,CLTA,G…
GO:0008152	1.15333e-07	1246	8895	metabolic process	BP	1.06234e-05	FUCA2,ANKIB1,ALS2,CFLAR,AK2,KDM1A,RECQL,CDC27,HCCS,IBTK,FBXL3,LAMP2,AP2B1,ETV1,PAFAH1B1,MED24,RPS20,VTA1,BAZ1B,EEF1AKNMT,ZNF207,FYN,LYPLA2,AKAP8L,RNF216,EXTL3,MVP,RNF14,DNASE1L1,MDH1,MATR3,MRE11,NDUFS1,RB1CC1,STRAP,SEC63,BTN3A1,TBPL1,EIPR1,TIMP2,RFC1,CUL3,VCAN,PHF23,PSMA4,HSPA5,ATP6V1H,POLR2B,VAMP3,RFC2,PHPT1,ARID4B,KIF1B,NOP58,TAB2,PUM2,SOAT1,ATG5,PITHD1,PPP1R12A,POLR3E,ZC3H11A,CDK17,WNK1,CCAR1,…
GO:0071495	1.35329e-07	184	1006	cellular response to endogenous stimulus	BP	1.23763e-05	CFLAR,KDM1A,FYN,RNF14,STRAP,HSPA5,ATP6V1H,POLR2B,KIF1B,HIPK2,RHOA,ROCK1,SIRT2,NUCKS1,FSTL3,ASNS,ACTB,FGFR1,DNM2,GSK3B,SNX5,PXN,SLC9A1,OSBPL8,CDC5L,SIRT1,JAK2,ABL1,CRKL,POLR2F,RBFOX2,RANGAP1,PRMT5,ATP6V1D,PPM1A,SRSF5,APEX1,CSK,RIPK2,UBR5,PRKD2,PIK3R2,AHR,SHOC2,ZMIZ1,MTMR4,COL1A1,SMURF2,LAMTOR3,UBE2D3,CNOT2,RWDD1,PPARD,WASF1,CCND3,GOLPH3,NR3C1,UBE3A,WNT5A,GNAI2,FOXP1,NCL,STAT1,NFE2L2,EPHA4,RGS4,CCN…
GO:0044093	1.36021e-07	238	1370	positive regulation of molecular function	BP	1.23763e-05	ALS2,CFLAR,KDM1A,FYN,MRE11,RANBP3,TIMP2,RFC1,RFC2,TBC1D22A,TAB2,PPP1R12A,WNK1,WAPL,HIPK2,KARS1,ZC3H15,RHOA,SIRT2,PPP2R5B,DNAJA2,CDC42,SNX13,MAP3K13,PICALM,FGFR1,FBLN1,XRCC5,DNM2,MID2,GSK3B,ERC1,BAX,DYNLL1,SLC9A1,OSBPL8,RGS17,SIRT1,JAK2,ABL1,NRP1,RANBP1,CRKL,RANGAP1,HIF1A,PABPN1,PSMA6,SEC23A,STK4,SEC23B,MAPRE1,UBE2I,CSK,RIPK2,PPP2CB,PIH1D1,ERCC2,PRKD2,CARD8,SIPA1L3,MTPN,BUD31,TRIM14,CSF3,LAMTOR3,S…
GO:0006518	1.3937e-07	141	721	peptide metabolic process	BP	1.26041e-05	RPS20,MATR3,PUM2,KARS1,ZC3H15,YBX1,RHOA,ROCK1,FTSJ1,NCK2,RPL31,PICALM,MKNK1,MRPL22,RPL6,PABPC4,MKNK2,GGT5,EIF3L,PCIF1,UQCC1,RBM3,GSPT1,MTPN,LARP4B,EIF4G2,CNOT2,GAPDH,RWDD1,HBS1L,TARS1,RPL24,EIF1B,NCL,RPS15,DARS1,NFE2L2,EPHA4,MRPL37,DARS2,RPS25,SPCS2,ETF1,SERP1,ZNF706,KHDRBS1,RPL21,DNPEP,RPS10,GLO1,EIF2S2,ATF4,FXR2,ILF3,RPL36,EIF5A,CNDP2,LARS1,EIF2S1,NARS1,SYNCRIP,CAPRIN1,CDK4,DHX9,THBS1,RPLP1,ADA…
GO:0001944	1.40954e-07	114	559	vasculature development	BP	1.26706e-05	KRIT1,CFLAR,AP2B1,HIPK2,FOXJ2,SP100,RHOA,ROCK1,CDC42,FGFR1,DNM2,BAX,SIRT1,ABL1,NRP1,CRKL,MYH9,HIF1A,NFATC4,STK4,PGK1,SRPX2,TJP1,PRKD2,C1GALT1,AHR,ZFAND5,ZMIZ1,COL1A1,ELK3,SOD2,VEGFA,AMOTL2,PDCD10,WNT5A,NCL,FN1,STAT1,PDCL3,ATF2,NFE2L2,GADD45A,CCN2,ITGB1BP1,PGF,HOXB3,MED1,ID1,SIX1,ARHGAP22,LOXL1,COL5A1,PAK4,MYO18B,BTG1,LOXL2,COL4A2,SRPK2,MDM2,EGLN1,GLUL,CCM2,ANP32B,SULF1,YAP1,THBS1,SMAD6,ADAM10,EMI…
GO:0000086	1.45479e-07	60	239	G2/M transition of mitotic cell cycle	BP	1.29389e-05	FBXL3,PAFAH1B1,MRE11,PSMA4,PPP1R12A,TAF2,CLASP1,DYNC1I2,PCM1,DNM2,PSMC5,AURKA,DYNLL1,PSMA3,PSMC1,PSMA6,MAPRE1,PSMD7,YWHAE,CCND1,PSMD9,SKP1,PSMD14,VPS4B,KHDRBS1,CDK2,CDKN1A,CEP250,PSMB2,PSMA1,AJUBA,VPS4A,NES,CCNB1,TAOK3,CDK4,BORA,ODF2,CSNK1D,BRD4,APP,PSMA5,CCNA2,HAUS6,CDKN2B,ATM,HMGA2,BACH1,PSMD4,NAE1,CALM3,PSMC3,CDK1,CKAP5,TUBB4B,DYNC1H1,PSMB10,HAUS3,PPP2R2A,PSMB3
GO:0072657	1.45673e-07	111	539	protein localization to membrane	BP	1.29389e-05	AP2B1,RPS20,FYN,SEC63,HSPA5,VAMP3,SEC61A1,TRAM2,TRAM1,ROCK1,IFT80,RPL31,MPP5,PICALM,BCS1L,ACTB,TM9SF3,STX7,BAX,RPL6,CRKL,TIMM9,SRP54,SEC23A,ZMYND8,CSK,SEC61B,YWHAE,GOLPH3,TFDP2,RPL24,RPS15,CCDC88A,GORASP2,TMEM59,GBP1,BLZF1,RPS25,VAMP8,ITGB1BP1,PDZD11,RPL21,FAM126A,ACSL3,RPS10,TM9SF2,RPL36,SEC61G,VPS4A,AP3B1,YWHAQ,STXBP1,SYTL2,SDCBP,RDX,RPLP1,ADAM10,RPS24,RPS2,CLTC,ERBB2,RPL11,ATG3,RPS3A,PIK3R1,RP…
GO:0006412	1.47047e-07	121	596	translation	BP	1.29837e-05	RPS20,MATR3,PUM2,KARS1,ZC3H15,YBX1,RHOA,ROCK1,FTSJ1,NCK2,RPL31,MKNK1,MRPL22,RPL6,PABPC4,MKNK2,GGT5,EIF3L,PCIF1,UQCC1,RBM3,GSPT1,MTPN,LARP4B,EIF4G2,CNOT2,GAPDH,RWDD1,HBS1L,TARS1,RPL24,EIF1B,NCL,RPS15,DARS1,MRPL37,DARS2,RPS25,ETF1,SERP1,ZNF706,KHDRBS1,RPL21,RPS10,EIF2S2,ATF4,FXR2,ILF3,RPL36,EIF5A,LARS1,EIF2S1,NARS1,SYNCRIP,CAPRIN1,CDK4,DHX9,THBS1,RPLP1,LRPPRC,RPS24,HNRNPD,WARS1,RPS2,TOB1,ERBB2,APP,…
GO:0065003	1.53791e-07	244	1404	protein-containing complex assembly	BP	1.34285e-05	ALS2,HCCS,AP2B1,ZNF207,ANLN,NDUFS1,STRAP,CUL3,HSPA5,VAMP3,TRAPPC3,SOAT1,NCKAP1,SFSWAP,RNF4,RHOA,SIRT2,PPP2R5B,CDC42,NCK2,PICALM,CLASP1,BCS1L,TIMM21,BAZ2A,XRCC5,SAR1A,DNM2,GSK3B,CD59,CTTN,BAX,PSMC5,RPL6,PXN,FUS,SLC9A1,JAK2,ABL1,SNRPD3,TRIOBP,EIF3L,CENPM,PRMT5,PPM1A,SRSF5,SRP54,SEC23A,UQCC1,RAB5IF,PRPF6,MAPRE1,RIOK3,RBBP7,ELOB,KCTD9,PIH1D1,ERCC2,SF3A2,MTPN,TLE4,MICU1,TWNK,CSF3,GOSR2,TNFAIP1,CTSC,PR…
GO:0045088	1.53885e-07	56	216	regulation of innate immune response	BP	1.34285e-05	FYN,MATR3,PSMA4,TAB2,FAM3A,PVR,XRCC5,PSMC5,JAK2,PSMA3,PSMC1,PSMA6,RIOK3,PSMD7,BIRC2,PSMD9,SKP1,WNT5A,PSMD14,STAT1,SUMO1,SFPQ,NMI,IRF1,MED1,PSMB2,PSMA1,NECTIN2,NR1H2,RAF1,TRAFD1,DHX9,NLRC5,PSMA5,NONO,PAK1,GBP5,SLAMF8,PSMD4,ABCE1,ERAP1,PSMC3,RELA,YTHDF3,LAMP1,PLSCR1,HMGB1,XRCC6,YTHDF2,CNOT7,PSMB10,NRAS,HLA-B,RBM14,PSMB3,MATR3
GO:0065008	1.57442e-07	449	2854	regulation of biological quality	BP	1.35772e-05	KRIT1,ALS2,KDM1A,IBTK,FBXL3,LAMP2,AP2B1,PAFAH1B1,ZNF207,FYN,MRE11,NDUFS1,RB1CC1,STRAP,EIPR1,RFC1,CUL3,PSMA4,HSPA5,ATP6V1H,RFC2,PHPT1,PUM2,SOAT1,ATG5,ATP11B,WNK1,NCKAP1,HIPK2,YBX1,ELOVL1,SP100,RHOA,ROCK1,NUCKS1,POLB,CFAP20,CDC42,NCK2,CYBRD1,MAP3K13,PICALM,ACTB,RAB7A,FGFR1,FBLN1,XRCC5,DNM2,KEAP1,RIF1,GSK3B,XPO1,CHMP2B,STARD7,CD59,CTTN,FTL,BAX,PSMC5,AURKA,SNX5,FUS,HEPH,SLC9A1,PABPC4,OSBPL8,TXNL1,HNR…
GO:0007346	1.58533e-07	117	574	regulation of mitotic cell cycle	BP	1.35772e-05	CDC27,PAFAH1B1,ZNF207,ANLN,MRE11,TIMP2,CUL3,PSMA4,INTS13,PKN2,SIRT2,ASNS,CDC42,CLASP1,TOP2B,DYNC1I2,FGFR1,PCM1,NDC80,CHMP2B,BAX,PSMC5,AURKA,DYNLL1,SIRT1,ABL1,RANBP1,PRMT5,PSMA3,PSMC1,APEX1,PSMA6,MAPRE1,PSMD7,RBL2,ERCC2,YWHAE,CCND1,ANAPC15,PSMD9,CNOT2,CCND3,IK,SKP1,MACROH2A1,BCL6,TFDP2,PSMD14,ATF2,GADD45A,PLAGL1,VPS4B,CDK2,CDKN1A,CEP250,PSMB2,PRMT1,GNAI1,PSMA1,CHMP2A,THAP1,VPS4A,BTG1,CCNB1,PSRC1,T…
GO:0022402	1.58974e-07	213	1194	cell cycle process	BP	1.35772e-05	CDC27,FBXL3,PAFAH1B1,ZNF207,AKAP8L,ANLN,MRE11,NCAPH2,RFC1,CUL3,PSMA4,RFC2,PPP1R12A,CDK17,WAPL,RNF4,INTS13,TAF2,PKN2,RHOA,ROCK1,PRR11,SIRT2,PPP2R5B,CDC42,CLASP1,TOP2B,DYNC1I2,FGFR1,PCM1,DNM2,NDC80,XPO1,CHMP2B,BAX,PSMC5,AURKA,DYNLL1,CBX5,EFHC1,ABL1,RANBP1,MYH9,PRMT5,PSMA3,PPM1A,PSMC1,APEX1,PSMA6,MAPRE1,RBBP7,CDK16,PSMD7,GSPT1,RBL2,CSPP1,ERCC2,HBP1,RHEB,KPNB1,YWHAE,LAMTOR3,CCND1,ANAPC15,EIF4G2,PSMD9…
GO:0009719	1.59229e-07	210	1180	response to endogenous stimulus	BP	1.35772e-05	CFLAR,KDM1A,FYN,RNF14,STRAP,TIMP2,HSPA5,ATP6V1H,POLR2B,KIF1B,HIPK2,RHOA,ROCK1,SIRT2,NUCKS1,FSTL3,ASNS,ACTB,FGFR1,DNM2,GSK3B,CRLS1,SNX5,PXN,SLC9A1,OSBPL8,COMT,CDC5L,SIRT1,JAK2,ABL1,CRKL,POLR2F,TIMP3,TSPO,RBFOX2,RANGAP1,PRMT5,ATP6V1D,PPM1A,SRSF5,APEX1,RBBP7,TIMP1,CSK,RIPK2,UBR5,PRKD2,PIK3R2,AHR,SHOC2,ZMIZ1,MTMR4,COL1A1,SMURF2,LAMTOR3,UBE2D3,CCND1,CNOT2,RWDD1,PPARD,WASF1,CCND3,GOLPH3,NR3C1,STC2,UBE3…
GO:0019219	1.60655e-07	506	3251	regulation of nucleobase-containing compound metabolic process	BP	1.36209e-05	CFLAR,KDM1A,ETV1,MED24,BAZ1B,ZNF207,AKAP8L,RNF14,MRE11,STRAP,TBPL1,RFC1,CUL3,PSMA4,HSPA5,RFC2,ARID4B,TAB2,PUM2,PITHD1,PPP1R12A,CDK17,CCAR1,SFSWAP,GPBP1,U2AF2,RNF4,HIPK2,KARS1,FOXJ2,YBX1,SP100,RHOA,ROCK1,SIRT2,PPP2R5B,NUCKS1,FSTL3,NCK2,ACTN1,MAP3K13,PICALM,ENO1,BAZ2A,FGFR1,ITCH,XRCC5,DNM2,KEAP1,RIF1,MID2,SRCAP,ERC1,XPO1,ZNF586,BAX,PSMC5,SNX5,RPL6,KDM2B,PXN,FUS,MLF2,SLC9A1,PAPOLA,PABPC4,HNRNPC,TOX4…
GO:0019439	1.63419e-07	110	530	aromatic compound catabolic process	BP	1.37771e-05	RPS20,DNASE1L1,PSMA4,PUM2,YBX1,ROCK1,RPL31,XPO1,TUT7,BAX,PSMC5,RPL6,FUS,PABPC4,HNRNPC,COMT,PSMA3,ZC3H14,PSMC1,APEX1,PSMA6,PSMD7,GSPT1,HMOX2,ZC3HAV1,KPNB1,PSMD9,OAS2,CNOT2,HBS1L,DROSHA,PPP2CA,OGG1,RPL24,PSMD14,RPS15,RPS25,ETF1,APAF1,RPL21,RPS10,PSMB2,PSMA1,FXR2,RPL36,DHX34,SYNCRIP,PRR5L,DHX9,TBRG4,RPLP1,LRPPRC,RPS24,SSB,FASTKD1,HNRNPD,RPS2,TOB1,RPL11,PSMA5,CNOT9,NAF1,RPS3A,RPL10,RPL7,ATM,SIDT2,PEL…
GO:0030163	1.74566e-07	156	821	protein catabolic process	BP	1.46342e-05	ANKIB1,CDC27,FBXL3,LAMP2,AP2B1,FYN,LYPLA2,RNF216,RNF14,TIMP2,CUL3,PSMA4,HSPA5,RNF4,HIPK2,ROCK1,SIRT2,UFD1,RAB7A,UBE2A,ARAF,PPP2R5C,ITCH,KEAP1,PCNP,GSK3B,XPO1,RNF13,PSMC5,AURKA,SNX5,WAC,SIRT1,TIMP3,PSMA3,PSMC1,DCAF11,PSMA6,TIMP1,PSMD7,UBE2I,PPP2CB,SNRNP70,SEC61B,UBE2R2,RNF167,SMURF2,TNFAIP1,UBE2D3,CTSC,PRPF19,ANAPC15,BIRC2,PSMD9,RNF8,TRIM38,SKP1,CSNK1A1,UBE3A,ARMC8,WNT5A,PSMD14,PDCL3,SUMO1,NFE2L2,…
GO:0002831	1.79575e-07	70	295	regulation of response to biotic stimulus	BP	1.49437e-05	FYN,RNF216,MATR3,PSMA4,TAB2,PUM2,SIRT2,UFD1,FAM3A,PVR,ITCH,XRCC5,PSMC5,JAK2,PSMA3,PSMC1,PSMA6,RIOK3,PSMD7,RIPK2,CARD8,BIRC2,PSMD9,TRIM38,SKP1,WNT5A,FOXP1,PSMD14,STAT1,SUMO1,SFPQ,NMI,IRF1,MED1,PSMB2,PSMA1,SEC14L1,NECTIN2,NR1H2,RAF1,TRAFD1,DHX9,PPM1B,NLRC5,PSMA5,NONO,PAK1,GBP5,SLAMF8,PSMD4,ZC3H12A,IL15,ABCE1,ERAP1,PSMC3,RELA,YTHDF3,LAMP1,PLSCR1,HMGB1,XRCC6,PCBP2,YTHDF2,CNOT7,PSMB10,NRAS,HLA-B,RBM14…
GO:0000165	1.80756e-07	127	644	MAPK cascade	BP	1.49437e-05	CFLAR,PAFAH1B1,FYN,RB1CC1,TIMP2,CUL3,PSMA4,TAB2,HIPK2,KARS1,ROCK1,MAPK6,CDC42,MAP3K13,FGFR1,FBLN1,ARAF,ITCH,MOK,PSMC5,JAK2,ABL1,NRP1,CRKL,TIMP3,PRMT5,PSMA3,PSMC1,PABPN1,PSMA6,PSMD7,CSK,RIPK2,PRKD2,PIK3R2,FKTN,YWHAE,LAMTOR3,HIPK3,PSMD9,VEGFA,SKP1,PPP2CA,PDCD10,WNT5A,GNAI2,PSMD14,FN1,EPHA4,ASH1L,GADD45A,RGS4,GBP1,PRDX1,CCN2,ITGB1BP1,AVPI1,SORBS3,MED1,ID1,PSMB2,PRMT1,RAP1B,PSMA1,AJUBA,AKAP12,RAF1,PT…
GO:0071702	1.81263e-07	352	2155	organic substance transport	BP	1.49437e-05	SNX11,LAMP2,AP2B1,PAFAH1B1,RPS20,VTA1,FYN,AKAP8L,MVP,SEC63,BTN3A1,RANBP3,EIPR1,RAB27B,HSPA5,ATP6V1H,VAMP3,PHPT1,TBC1D22A,SOAT1,ATG5,ATP11B,SEC61A1,ZC3H11A,APPBP2,U2AF2,TNPO3,TRAM2,YBX1,SP100,TRAM1,IFT80,UFD1,CDC42,RPL31,SNX13,BCS1L,SLC25A40,TIMM21,ACTB,RAB7A,VDAC3,PCM1,SAR1A,DNM2,STX7,SLC35C2,GSK3B,ERC1,XPO1,CHMP2B,CTTN,ZFAND6,BAX,DYNLL1,SNX5,RPL6,SLC23A2,OSBPL8,SEC22C,SIRT1,JAK2,AP1B1,TSPO,APOL4…
GO:0043161	1.83756e-07	87	394	proteasome-mediated ubiquitin-dependent protein catabolic process	BP	1.5066e-05	ANKIB1,CDC27,FBXL3,RNF216,RNF14,CUL3,PSMA4,HSPA5,RNF4,SIRT2,UFD1,UBE2A,ARAF,PPP2R5C,ITCH,KEAP1,PCNP,GSK3B,XPO1,PSMC5,AURKA,WAC,SIRT1,PSMA3,PSMC1,DCAF11,PSMA6,PSMD7,PPP2CB,SEC61B,SMURF2,TNFAIP1,UBE2D3,ANAPC15,BIRC2,PSMD9,TRIM38,SKP1,CSNK1A1,ARMC8,PSMD14,SUMO1,NFE2L2,FBXL5,RAD23B,AREL1,SPOP,GIPC1,CDK2,PSMB2,PSMA1,DDA1,UBE4B,UBE2G1,HSPBP1,ARNTL,CCNB1,CLOCK,UBQLN1,MDM2,SDCBP,RNF185,CSNK1D,ANAPC11,RPL…
GO:0071363	1.90901e-07	108	525	cellular response to growth factor stimulus	BP	1.55663e-05	CFLAR,FYN,STRAP,HSPA5,POLR2B,KIF1B,HIPK2,RHOA,SIRT2,PPP2R5B,FSTL3,FGFR1,DNM2,PXN,CDC5L,SIRT1,ABL1,NRP1,CRKL,POLR2F,RBFOX2,PPM1A,HIF1A,PRKD2,SHOC2,ZMIZ1,MTMR4,COL1A1,SMURF2,UBE2D3,WASF1,VEGFA,NR3C1,UBE3A,WNT5A,NCL,CCN2,ITGB1BP1,RAB14,PGF,LTBP2,APAF1,GIPC1,MED1,ID1,TWSG1,RAF1,SPART,KIDINS220,COL4A2,CD63,HNRNPA1,MDM2,SKIL,SULF1,SDCBP,RDX,CTDSPL2,THBS1,SMAD6,EMILIN1,USP8,FBN2,FURIN,TOB1,SMAD4,ERBB2,A…
GO:0042325	1.926e-07	211	1194	regulation of phosphorylation	BP	1.56195e-05	ALS2,CFLAR,IBTK,PAFAH1B1,FYN,AKAP8L,MVP,MRE11,RB1CC1,STRAP,TIMP2,TAB2,WNK1,HIPK2,KARS1,RHOA,ROCK1,SIRT2,PPP2R5B,CDC42,NCK2,MAP3K13,ACTB,FGFR1,FBLN1,ARAF,PPP2R5C,ITCH,XRCC5,BAX,DYNLL1,OSBPL8,SIRT1,JAK2,ABL1,NRP1,CRKL,TIMP3,PRMT5,HIF1A,GSKIP,STK4,PGK1,SRPX2,RBL2,CSK,RIPK2,PIH1D1,PRKD2,PIK3R2,FKTN,CSF3,LAMTOR3,CCND1,HIPK3,PTGES3,CDK2AP1,CCND3,COX7A2,VEGFA,PPP2CA,MACROH2A1,PDCD10,WNT5A,ECT2,GNAI2,CCD…
GO:1901360	1.96615e-07	733	4927	organic cyclic compound metabolic process	BP	1.58589e-05	CFLAR,AK2,KDM1A,RECQL,ETV1,MED24,RPS20,BAZ1B,ZNF207,AKAP8L,RNF14,DNASE1L1,MRE11,STRAP,TBPL1,RFC1,CUL3,PSMA4,HSPA5,POLR2B,RFC2,ARID4B,NOP58,TAB2,PUM2,SOAT1,PITHD1,PPP1R12A,POLR3E,ZC3H11A,CDK17,CCAR1,SFSWAP,GPBP1,U2AF2,RNF4,INTS13,TAF2,HIPK2,KARS1,ADAT1,FOXJ2,YBX1,ELOVL1,SP100,RHOA,ROCK1,COASY,FTSJ1,SIRT2,PPP2R5B,NUCKS1,UFD1,FSTL3,POLB,NCK2,RPL31,ACTN1,MAP3K13,PICALM,ENO1,RBMS2,BAZ2A,TOP2B,UBE2A,FG…
GO:0030154	2.02183e-07	452	2886	cell differentiation	BP	1.62203e-05	ALS2,CFLAR,KDM1A,ETV1,PAFAH1B1,FYN,LYPLA2,ANLN,STRAP,NCAPH2,TBPL1,TIMP2,CUL3,VCAN,PSMA4,HSPA5,VAMP3,ARID4B,SOAT1,ATG5,PITHD1,WNK1,COL11A1,NCKAP1,HIPK2,FOXJ2,YBX1,RHOA,ROCK1,IFT80,SIRT2,PPP2R5B,MAPK6,FSTL3,CDC42,NCK2,ACTN1,MPP5,MAP3K13,PICALM,CLASP1,ACTB,TOP2B,FGFR1,FBLN1,PCM1,ITCH,SDF4,XRCC5,DNM2,KEAP1,GSK3B,TUT7,CTTN,BAX,PSMC5,AURKA,PXN,SLC9A1,PABPC4,OSBPL8,HNRNPC,SIRT1,HNRNPH3,JAK2,ABL1,NRP1,CR…
GO:0006468	2.12911e-07	250	1462	protein phosphorylation	BP	1.69896e-05	ALS2,CFLAR,IBTK,PAFAH1B1,BAZ1B,FYN,AKAP8L,MVP,MRE11,RB1CC1,STRAP,TIMP2,CUL3,PSMA4,TAB2,CDK17,WNK1,HIPK2,PKN2,KARS1,SLK,RHOA,ROCK1,SIRT2,PPP2R5B,MAPK6,CDC42,NCK2,MAP3K13,ACTB,FGFR1,FBLN1,ARAF,PPP2R5C,ITCH,XRCC5,MKNK1,MOK,STK17B,GSK3B,ERC1,BAX,PSMC5,AURKA,OSBPL8,SIRT1,JAK2,ABL1,NRP1,MKNK2,CRKL,TIMP3,PRMT5,PSMA3,GSKIP,PSMC1,PABPN1,PSMA6,STK4,RIOK3,CDK16,PSMD7,CSK,RIPK2,PIH1D1,ERCC2,PRKD2,PIK3R2,FKTN…
GO:0070848	2.20893e-07	111	545	response to growth factor	BP	1.75328e-05	CFLAR,FYN,STRAP,HSPA5,POLR2B,KIF1B,HIPK2,RHOA,ROCK1,SIRT2,PPP2R5B,FSTL3,FGFR1,DNM2,PXN,CDC5L,SIRT1,ABL1,NRP1,CRKL,POLR2F,RBFOX2,PPM1A,HIF1A,PRKD2,SHOC2,ZMIZ1,MTMR4,COL1A1,SMURF2,UBE2D3,WASF1,VEGFA,NR3C1,UBE3A,WNT5A,NCL,CCN2,ITGB1BP1,RAB14,PGF,LTBP2,APAF1,GIPC1,MED1,ID1,TWSG1,RAF1,SPART,KIDINS220,COL4A2,CD63,HNRNPA1,MDM2,SKIL,MYC,SULF1,SDCBP,RDX,CTDSPL2,THBS1,SMAD6,EMILIN1,USP8,FBN2,DUSP6,FURIN,TO…
GO:0036293	2.26202e-07	71	303	response to decreased oxygen levels	BP	1.77995e-05	CFLAR,PSMA4,HIPK2,RHOA,SIRT2,ENO1,PSMC5,SLC9A1,SIRT1,PSMA3,HIF1A,PSMC1,PSMA6,PGK1,PSMD7,ELOB,HMOX2,ERCC2,CHCHD2,BIRC2,PSMD9,PPARD,VEGFA,STC2,SCAP,PSMD14,NFE2L2,SLC2A1,CCN2,PGF,APAF1,PSMB2,HP1BP3,ATF4,PSMA1,AJUBA,RAF1,LOXL2,CCNB1,LDHA,UBQLN1,HILPDA,MDM2,EGLN1,MYC,THBS1,SMAD4,PSMA5,CCNA2,PAM,PAK1,ATM,ITPR1,PLOD2,ELOC,BACH1,MMP14,USF1,PSMD4,LMNA,AK4,TSC1,PSMC3,RBPJ,P4HB,ZFP36L1,NF1,ERO1A,PSMB10,ANG,…
GO:0070482	2.26639e-07	75	326	response to oxygen levels	BP	1.77995e-05	CFLAR,PSMA4,HIPK2,RHOA,SIRT2,POLB,ENO1,PSMC5,SLC9A1,SIRT1,PSMA3,HIF1A,PSMC1,PSMA6,PGK1,PSMD7,ELOB,HMOX2,ERCC2,CHCHD2,COL1A1,BIRC2,PSMD9,PPARD,VEGFA,STC2,SCAP,PSMD14,NFE2L2,SLC2A1,CCN2,PGF,APAF1,CDKN1A,PSMB2,HP1BP3,ATF4,PSMA1,AJUBA,RAF1,LOXL2,CCNB1,LDHA,UBQLN1,HILPDA,CDK4,MDM2,EGLN1,MYC,THBS1,SMAD4,PSMA5,CCNA2,PAM,PAK1,ATM,ITPR1,PLOD2,ELOC,BACH1,MMP14,USF1,PSMD4,LMNA,AK4,TSC1,PSMC3,RBPJ,P4HB,ZFP36…
GO:0051603	2.32988e-07	129	653	proteolysis involved in cellular protein catabolic process	BP	1.82024e-05	ANKIB1,CDC27,FBXL3,RNF216,RNF14,CUL3,PSMA4,HSPA5,RNF4,HIPK2,SIRT2,UFD1,UBE2A,ARAF,PPP2R5C,ITCH,KEAP1,PCNP,GSK3B,XPO1,RNF13,PSMC5,AURKA,WAC,SIRT1,PSMA3,PSMC1,DCAF11,PSMA6,PSMD7,UBE2I,PPP2CB,SEC61B,UBE2R2,RNF167,SMURF2,TNFAIP1,UBE2D3,CTSC,PRPF19,ANAPC15,BIRC2,PSMD9,RNF8,TRIM38,SKP1,CSNK1A1,UBE3A,ARMC8,PSMD14,PDCL3,SUMO1,NFE2L2,EPHA4,RNF146,FBXL5,RAD23B,VPS4B,AREL1,SPOP,GIPC1,CDK2,PSMB2,PSMA1,NEDD8,…
GO:0044085	2.40565e-07	424	2674	cellular component biogenesis	BP	1.86964e-05	ALS2,CFLAR,HCCS,AP2B1,PAFAH1B1,VTA1,ZNF207,ANLN,NDUFS1,RB1CC1,STRAP,TBPL1,CUL3,PHF23,HSPA5,VAMP3,TRAPPC3,NOP58,PUM2,SOAT1,ATG5,NCKAP1,SFSWAP,RNF4,PKN2,SLK,RHOA,ROCK1,IFT80,SIRT2,PPP2R5B,CFAP20,CDC42,NCK2,ACTN1,MPP5,PICALM,CLASP1,BCS1L,TIMM21,ACTB,RAB7A,BAZ2A,DYNC1I2,VDAC3,PCM1,XRCC5,SAR1A,DNM2,STX7,MRPL22,GSK3B,XPO1,CHMP2B,WBP11,CD59,CTTN,BAX,PSMC5,AURKA,DYNLL1,RPL6,PXN,FUS,SLC9A1,TINF2,SIRT1,JAK…
GO:0006996	2.84562e-07	527	3423	organelle organization	BP	2.20012e-05	SNX11,ALS2,CFLAR,KDM1A,RECQL,CDC27,PAFAH1B1,VTA1,BAZ1B,ZNF207,AKAP8L,ANLN,MRE11,NDUFS1,RB1CC1,NCAPH2,TBPL1,RFC1,CUL3,PHF23,ATP6V1H,VAMP3,RFC2,TRAPPC3,PHPT1,ARID4B,PUM2,ATG5,SEC61A1,PPP1R12A,NCKAP1,ELMO2,WAPL,RNF4,INTS13,HIPK2,TRAM2,SLK,SP100,TRAM1,RHOA,ROCK1,IFT80,SIRT2,NUCKS1,CFAP20,CDC42,NCK2,ACTN1,PICALM,CLASP1,BCS1L,ENO1,TIMM21,ACTB,RAB7A,BAZ2A,TOP2B,DYNC1I2,UBE2A,VDAC3,PCM1,XRCC5,SAR1A,DNM2,…
GO:0006952	3.03625e-07	188	1037	defense response	BP	2.33541e-05	ALS2,IL32,FYN,RNF216,MATR3,PSMA4,VAMP3,TAB2,PUM2,SEC61A1,POLR3E,KARS1,SP100,IFI35,SIRT2,UFD1,POLB,CDC42,FAM3A,PVR,MGLL,VDAC3,ITCH,XRCC5,MID2,STARD7,PSMC5,JAK2,GGT5,PSMA3,HIF1A,PSMC1,PSMA6,NFATC4,RIOK3,TIMP1,PSMD7,RIPK2,PLD3,ZC3HAV1,TRIM14,MICU1,LGALS3BP,CTSC,BIRC2,PSMD9,OAS2,GAPDH,PPARD,TRIM38,DROSHA,SKP1,BCL6,OGG1,WNT5A,TUSC2,FOXP1,ACTR3,PSMD14,IFIH1,FN1,STAT1,SUMO1,NFE2L2,ASH1L,SFPQ,GBP3,GBP1,P…
GO:0030162	3.36754e-07	112	551	regulation of proteolysis	BP	2.57694e-05	ANKIB1,CFLAR,FYN,RNF14,TIMP2,HIPK2,KARS1,RHOA,ROCK1,SIRT2,PICALM,ENO1,FBLN1,ARAF,ITCH,KEAP1,GSK3B,XPO1,APLP2,BAX,AURKA,WAC,SIRT1,JAK2,TIMP3,MYH9,PSMA3,PSMC1,TIMP1,RIPK2,PIH1D1,CARD8,YWHAE,CTSC,BIRC2,GAPDH,VEGFA,CSNK1A1,UBE3A,PSMD14,FN1,PDCL3,SUMO1,NFE2L2,EPHA4,TMEM59,CCN2,RAD23B,APAF1,TNFRSF10B,SPOP,GIPC1,IFI6,NEDD8,DDA1,NR1H2,TRIM21,RAF1,HSPBP1,LAMTOR5,UBQLN1,MICAL1,MDM2,SERPINE2,MARCHF7,TANK,AN…
GO:0009056	3.40354e-07	355	2183	catabolic process	BP	2.5912e-05	FUCA2,ANKIB1,CDC27,FBXL3,LAMP2,AP2B1,PAFAH1B1,RPS20,VTA1,FYN,LYPLA2,RNF216,RNF14,DNASE1L1,RB1CC1,TIMP2,CUL3,VCAN,PHF23,PSMA4,HSPA5,ATP6V1H,TAB2,PUM2,ATG5,RNF4,HIPK2,YBX1,ROCK1,SIRT2,UFD1,RPL31,ALDH3A2,MGLL,ENO1,RAB7A,UBE2A,ARAF,PPP2R5C,ITCH,KEAP1,MID2,PCNP,GSK3B,XPO1,RNF13,TUT7,CHMP2B,CTTN,BAX,PSMC5,AURKA,DYNLL1,SNX5,RPL6,FUS,SLC9A1,PABPC4,HNRNPC,COMT,WAC,SIRT1,ABL1,GGT5,TIMP3,TSPO,ATP6V1D,PSMA3,…
GO:0072359	3.82762e-07	156	839	circulatory system development	BP	2.89928e-05	KRIT1,CFLAR,AP2B1,MATR3,RB1CC1,TAB2,ATG5,COL11A1,HIPK2,FOXJ2,SP100,RHOA,ROCK1,CDC42,FGFR1,DNM2,BAX,SLC9A1,SIRT1,ABL1,NRP1,CRKL,AP1B1,MYH9,HIF1A,TRIP11,NFATC4,STK4,PGK1,SRPX2,TJP1,PRKD2,MOSPD3,C1GALT1,AHR,ZFAND5,ZMIZ1,COL1A1,ELK3,PPARD,SOD2,VEGFA,CERT1,AMOTL2,TFDP2,PDCD10,WNT5A,NCL,RTN4,FN1,STAT1,PDCL3,ATF2,NFE2L2,GADD45A,RGS4,CCN2,ITGB1BP1,PGF,HOXB3,CDKN1A,MED1,ID1,SIX1,ARHGAP22,LOXL1,COL5A1,PAK4…
GO:0033043	3.8638e-07	200	1126	regulation of organelle organization	BP	2.9119e-05	KDM1A,CDC27,PAFAH1B1,ZNF207,AKAP8L,ANLN,MRE11,CUL3,PHF23,PHPT1,ATG5,NCKAP1,WAPL,RNF4,RHOA,ROCK1,SIRT2,CDC42,NCK2,CLASP1,ENO1,RAB7A,VDAC3,XRCC5,SAR1A,DNM2,RIF1,NDC80,GSK3B,XPO1,CHMP2B,CTTN,BAX,AURKA,PXN,SLC9A1,HNRNPC,TINF2,SIRT1,ABL1,NRP1,RANBP1,TRIOBP,TSPO,PRMT5,HIF1A,ZMYND8,MAPRE1,METTL4,TJP1,UBR5,PIH1D1,PRKD2,MTPN,STN1,CSF3,YWHAE,SUPT6H,TMEM33,UBE2D3,ANAPC15,CNOT2,ENO2,WASF1,SENP6,VEGFA,IK,GOLP…
GO:0050776	4.00284e-07	117	584	regulation of immune response	BP	3.00153e-05	FYN,MATR3,BTN3A1,PSMA4,PHPT1,TAB2,WNK1,NCKAP1,ELMO2,KARS1,CDC42,FAM3A,PVR,ACTB,XRCC5,STX7,RIF1,CD59,BAX,PSMC5,SIRT1,JAK2,ABL1,CRKL,PSMA3,PSMC1,PSMA6,RIOK3,PSMD7,CSK,RIPK2,PRKD2,PIK3R2,COL1A1,SUPT6H,KMT5B,BIRC2,PSMD9,BTN3A3,SKP1,BCL6,WNT5A,FOXP1,ACTR3,PSMD14,STAT1,SUMO1,SFPQ,GBP1,VAMP8,ELF1,ADCY7,KHDRBS1,NMI,IRF1,MED1,PSMB2,TICAM1,PSMA1,NECTIN2,NR1H2,NDFIP1,RAF1,IL6ST,TRAFD1,DHX9,RAC1,ABI1,STXBP1,…
GO:1901361	4.03522e-07	111	546	organic cyclic compound catabolic process	BP	3.01068e-05	RPS20,DNASE1L1,PSMA4,PUM2,YBX1,ROCK1,RPL31,XPO1,TUT7,BAX,PSMC5,RPL6,FUS,PABPC4,HNRNPC,COMT,PSMA3,ZC3H14,PSMC1,APEX1,PSMA6,PSMD7,GSPT1,HMOX2,ZC3HAV1,KPNB1,PSMD9,OAS2,CNOT2,HBS1L,DROSHA,PPP2CA,OGG1,RPL24,PSMD14,RPS15,NFE2L2,RPS25,ETF1,APAF1,RPL21,RPS10,PSMB2,PSMA1,FXR2,RPL36,DHX34,SYNCRIP,PRR5L,DHX9,TBRG4,RPLP1,LRPPRC,RPS24,SSB,FASTKD1,HNRNPD,RPS2,TOB1,RPL11,PSMA5,CNOT9,NAF1,RPS3A,RPL10,RPL7,ATM,SI…
GO:0051050	4.10538e-07	127	651	positive regulation of transport	BP	3.03863e-05	AP2B1,FYN,EIPR1,RAB27B,PHPT1,ATG5,WNK1,CDC42,CLASP1,ACTB,RAB7A,FGFR1,PCM1,SAR1A,DNM2,GSK3B,BAX,SNX5,SLC9A1,OSBPL8,SIRT1,JAK2,ABL1,TSPO,PPM1A,HIF1A,UBR5,PIK3R2,YWHAE,UBE2D3,STIM2,PANX1,PSMD9,GAPDH,PPARD,VEGFA,GOLPH3,SEC24A,TFDP2,PDCD10,WNT5A,ECT2,GNAI2,SUMO1,NFE2L2,VAMP8,ITGB1BP1,VPS4B,SERP1,KHDRBS1,INHBA,ACSL3,ATF4,CHMP2A,TRIM28,TBC1D5,NR1H2,RAN,VPS4A,YWHAQ,PRR5L,CD63,MDM2,GLUL,DHX9,SCYL2,RAC1,TO…
GO:0001568	4.11342e-07	108	533	blood vessel development	BP	3.03863e-05	KRIT1,CFLAR,AP2B1,HIPK2,FOXJ2,SP100,RHOA,ROCK1,CDC42,FGFR1,DNM2,BAX,SIRT1,ABL1,NRP1,CRKL,MYH9,HIF1A,NFATC4,STK4,PGK1,SRPX2,TJP1,PRKD2,C1GALT1,AHR,ZMIZ1,COL1A1,ELK3,VEGFA,AMOTL2,PDCD10,WNT5A,NCL,FN1,STAT1,PDCL3,ATF2,NFE2L2,GADD45A,CCN2,ITGB1BP1,PGF,HOXB3,MED1,ID1,SIX1,ARHGAP22,LOXL1,COL5A1,PAK4,MYO18B,BTG1,LOXL2,COL4A2,SRPK2,MDM2,EGLN1,GLUL,CCM2,SULF1,YAP1,THBS1,SMAD6,EMILIN1,WARS1,CDH13,ERBB2,CCN…
GO:0031347	4.27015e-07	97	461	regulation of defense response	BP	3.13888e-05	FYN,RNF216,MATR3,PSMA4,TAB2,PUM2,KARS1,SIRT2,UFD1,FAM3A,PVR,MGLL,ITCH,XRCC5,PSMC5,JAK2,PSMA3,PSMC1,PSMA6,RIOK3,PSMD7,RIPK2,PLD3,CTSC,BIRC2,PSMD9,PPARD,TRIM38,DROSHA,SKP1,BCL6,WNT5A,FOXP1,PSMD14,STAT1,SUMO1,ASH1L,SFPQ,VAMP8,AREL1,ADCY7,NMI,IRF1,MED1,PSMB2,TICAM1,PSMA1,SEC14L1,NECTIN2,NR1H2,NDFIP1,RAF1,IL6ST,CLOCK,TRAFD1,DHX9,PPM1B,NLRC5,BRD4,SOD1,PSMA5,TNIP1,NONO,PAK1,ATM,PDCD4,GBP5,CDK19,SLAMF8,P…
GO:0001666	4.36313e-07	68	291	response to hypoxia	BP	3.1915e-05	CFLAR,PSMA4,HIPK2,RHOA,SIRT2,ENO1,PSMC5,SLC9A1,SIRT1,PSMA3,HIF1A,PSMC1,PSMA6,PGK1,PSMD7,ELOB,HMOX2,ERCC2,CHCHD2,BIRC2,PSMD9,PPARD,VEGFA,STC2,SCAP,PSMD14,NFE2L2,SLC2A1,PGF,APAF1,PSMB2,HP1BP3,PSMA1,AJUBA,RAF1,LOXL2,CCNB1,LDHA,UBQLN1,HILPDA,MDM2,EGLN1,MYC,THBS1,SMAD4,PSMA5,CCNA2,PAM,PAK1,ATM,ITPR1,PLOD2,ELOC,BACH1,MMP14,USF1,PSMD4,LMNA,AK4,PSMC3,RBPJ,P4HB,ZFP36L1,NF1,ERO1A,PSMB10,ANG,PSMB3
GO:0044839	4.47441e-07	62	258	cell cycle G2/M phase transition	BP	3.25694e-05	FBXL3,PAFAH1B1,AKAP8L,MRE11,PSMA4,PPP1R12A,TAF2,CLASP1,DYNC1I2,PCM1,DNM2,PSMC5,AURKA,DYNLL1,PSMA3,PSMC1,PSMA6,MAPRE1,PSMD7,YWHAE,CCND1,PSMD9,SKP1,MACROH2A1,PSMD14,VPS4B,KHDRBS1,CDK2,CDKN1A,CEP250,PSMB2,PSMA1,AJUBA,VPS4A,NES,CCNB1,TAOK3,CDK4,BORA,ODF2,CSNK1D,BRD4,APP,PSMA5,CCNA2,HAUS6,CDKN2B,ATM,HMGA2,BACH1,PSMD4,NAE1,CALM3,PSMC3,CDK1,CKAP5,TUBB4B,DYNC1H1,PSMB10,HAUS3,PPP2R2A,PSMB3
GO:0045786	4.52952e-07	110	541	negative regulation of cell cycle	BP	3.28105e-05	ZNF207,MRE11,TIMP2,PSMA4,WAPL,PRR11,PPP2R5B,TOP2B,NDC80,BAX,PSMC5,AURKA,CBX5,WAC,CDC5L,ABL1,PSMA3,PPM1A,PSMC1,PSMA6,RBBP7,PSMD7,RBL2,HBP1,RHEB,RNF167,LAMTOR3,CCND1,PRPF19,ANAPC15,EIF4G2,PSMD9,CNOT2,IK,SKP1,MACROH2A1,BCL6,TFDP2,PSMD14,ATF2,GADD45A,PLAGL1,APAF1,INHBA,CDK2,CDKN1A,IRF1,MAX,PSMB2,PRMT1,PSMA1,CHMP2A,VPS4A,BTG1,CCNB1,LAMTOR5,CLOCK,TAOK3,CDK4,MDM2,CAB39,TBRG4,SKIL,MYC,THBS1,TOM1L1,PSMA5,…
GO:1903047	4.82649e-07	152	810	mitotic cell cycle process	BP	3.47927e-05	CDC27,FBXL3,PAFAH1B1,ZNF207,AKAP8L,ANLN,MRE11,NCAPH2,CUL3,PSMA4,PPP1R12A,CDK17,INTS13,TAF2,RHOA,ROCK1,SIRT2,CDC42,CLASP1,TOP2B,DYNC1I2,FGFR1,PCM1,DNM2,NDC80,CHMP2B,BAX,PSMC5,AURKA,DYNLL1,EFHC1,RANBP1,PRMT5,PSMA3,PSMC1,APEX1,PSMA6,MAPRE1,CDK16,PSMD7,GSPT1,RBL2,ERCC2,KPNB1,YWHAE,CCND1,ANAPC15,PSMD9,CNOT2,CCND3,IK,SKP1,PPP2CA,MACROH2A1,BCL6,TFDP2,ECT2,PSMD14,ATF2,GADD45A,STMN1,PLAGL1,PTPA,VPS4B,NAA5…
GO:0048869	5.13836e-07	460	2953	cellular developmental process	BP	3.68628e-05	ALS2,CFLAR,KDM1A,ETV1,PAFAH1B1,FYN,LYPLA2,ANLN,STRAP,NCAPH2,TBPL1,TIMP2,CUL3,VCAN,PSMA4,HSPA5,VAMP3,ARID4B,SOAT1,ATG5,PITHD1,WNK1,COL11A1,NCKAP1,HIPK2,FOXJ2,YBX1,RHOA,ROCK1,IFT80,SIRT2,PPP2R5B,MAPK6,FSTL3,CDC42,NCK2,ACTN1,MPP5,MAP3K13,PICALM,CLASP1,ACTB,TOP2B,FGFR1,FBLN1,PCM1,ITCH,SDF4,XRCC5,DNM2,KEAP1,GSK3B,TUT7,CTTN,BAX,PSMC5,AURKA,PXN,SLC9A1,PABPC4,OSBPL8,HNRNPC,SIRT1,HNRNPH3,JAK2,ABL1,NRP1,CR…
GO:0070972	5.35317e-07	40	137	protein localization to endoplasmic reticulum	BP	3.82201e-05	RPS20,SEC63,HSPA5,SEC61A1,TRAM2,TRAM1,RPL31,RPL6,SRP54,VAPA,SEC61B,RPL24,RPS15,RTN4,RPS25,SPCS2,RPL21,RPS10,INSIG2,RPL36,SEC61G,RPLP1,RPS24,RPS2,RPL11,RPS3A,RPL10,RPL7,SRP19,RPL8,RPL26,RPS14,SRP68,RPS7,RPL38,RPL35A,RPL14,RPL37A,RPL39,RPS18
GO:0010564	5.80163e-07	129	664	regulation of cell cycle process	BP	4.12247e-05	CDC27,PAFAH1B1,ZNF207,ANLN,MRE11,CUL3,PSMA4,WAPL,RNF4,PKN2,RHOA,SIRT2,PPP2R5B,CDC42,CLASP1,DYNC1I2,FGFR1,PCM1,NDC80,XPO1,CHMP2B,BAX,PSMC5,AURKA,DYNLL1,CBX5,RANBP1,PRMT5,PSMA3,PSMC1,APEX1,PSMA6,MAPRE1,RBBP7,PSMD7,RBL2,CSPP1,ERCC2,YWHAE,CCND1,ANAPC15,PSMD9,CNOT2,CCND3,SENP6,IK,SKP1,MACROH2A1,BCL6,TFDP2,WNT5A,ECT2,PSMD14,SFPQ,GADD45A,PLAGL1,CCN2,VPS4B,APAF1,GIPC1,CDK2,CDKN1A,MED1,MAX,CEP250,PSMB2,PR…
GO:0045944	5.92294e-07	163	889	positive regulation of transcription by RNA polymerase II	BP	4.18872e-05	KDM1A,ETV1,MED24,AKAP8L,TBPL1,HSPA5,ARID4B,PPP1R12A,RNF4,HIPK2,FOXJ2,YBX1,SIRT2,PPP2R5B,NUCKS1,FSTL3,NCK2,PSMC5,SLC9A1,CDC5L,SIRT1,ABL1,HIF1A,APEX1,NFATC4,PRPF6,NFAT5,RIPK2,PRKD2,PIK3R2,CHCHD2,AHR,GLIS3,ZMIZ1,CSF3,MED13,SMARCD2,SUPT6H,PRDM4,MYF5,ELK3,PPARD,VEGFA,SUB1,NR3C1,UBE3A,TFDP2,WNT5A,SCAP,FOXP1,NCL,ACTR3,STAT1,ATF2,NFE2L2,ASH1L,SFPQ,DR1,KLF7,PLAGL1,SATB2,ITGB1BP1,HOXB3,ELF1,ZNF639,INHBA,NC…
GO:0022607	6.36995e-07	389	2437	cellular component assembly	BP	4.48361e-05	ALS2,CFLAR,HCCS,AP2B1,PAFAH1B1,VTA1,ZNF207,ANLN,NDUFS1,RB1CC1,STRAP,TBPL1,CUL3,PHF23,HSPA5,VAMP3,TRAPPC3,PUM2,SOAT1,ATG5,NCKAP1,SFSWAP,RNF4,PKN2,SLK,RHOA,ROCK1,IFT80,SIRT2,PPP2R5B,CFAP20,CDC42,NCK2,ACTN1,MPP5,PICALM,CLASP1,BCS1L,TIMM21,ACTB,RAB7A,BAZ2A,DYNC1I2,VDAC3,PCM1,XRCC5,SAR1A,DNM2,STX7,MRPL22,GSK3B,CHMP2B,CD59,CTTN,BAX,PSMC5,AURKA,DYNLL1,RPL6,PXN,FUS,SLC9A1,TINF2,SIRT1,JAK2,ABL1,NRP1,CRKL,…
GO:0032501	6.53372e-07	718	4865	multicellular organismal process	BP	4.57729e-05	KRIT1,ALS2,CFLAR,KDM1A,HCCS,AP2B1,ETV1,PAFAH1B1,FYN,LYPLA2,RNF216,ANLN,MATR3,MRE11,RB1CC1,STRAP,NCAPH2,SEC63,BTN3A1,TBPL1,TIMP2,CUL3,VCAN,PSMA4,HSPA5,POLR2B,ARID4B,TAB2,PUM2,SOAT1,ATG5,PITHD1,SEC61A1,POLR3E,WNK1,COL11A1,NCKAP1,HIPK2,PKN2,KARS1,FOXJ2,YBX1,ELOVL1,SP100,RHOA,ROCK1,IFT80,SIRT2,PPP2R5B,MAPK6,UFD1,FSTL3,POLB,ASNS,CFAP20,CDC42,NCK2,ACTN1,ALDH3A2,MPP5,MAP3K13,PICALM,CLASP1,MGLL,ENO1,ACTB…
GO:0001503	6.86412e-07	69	302	ossification	BP	4.78628e-05	VCAN,COL11A1,RHOA,IFT80,FSTL3,HNRNPC,HIF1A,BPNT2,ERCC2,FBL,CLEC11A,COL1A1,MYF5,WNT5A,RPS15,CCN2,SATB2,SRGN,ID1,SBDS,ATF4,TWSG1,H3-3B,RRAS2,HSD17B4,IL6ST,OSTF1,SYNCRIP,DHX9,SMAD6,DNAJC13,FBN2,CDH11,TOB1,CLTC,CCN1,ECM1,RBMX,EXT2,HNRNPU,MMP14,FZD1,CREB3L1,DHRS3,ALPL,NIPBL,SUN1,PHB,CTNNB1,LTBP3,RBPJ,PTK2,SIX2,S1PR1,PTGER4,RPL38,ESRRA,ANO6,BCOR,NOG,TOB2,CSF1,IFITM1,FAT4,IARS1,NF1,COL13A1,COL5A2,CLIC1
GO:0007265	8.18527e-07	65	278	Ras protein signal transduction	BP	5.68096e-05	ALS2,TIMP2,CUL3,NCKAP1,RHOA,ROCK1,CDC42,DNM2,JAK2,ABL1,NRP1,CRKL,PPP2CB,SHOC2,KPNB1,TNFAIP1,WASF1,ERBIN,BCL6,MFN2,STMN1,CDK2,CDKN1A,RAP1B,CDC42EP1,TRIM28,RAF1,RRAS2,RAC1,DBNL,RDX,ARHGAP29,USP8,G3BP2,LPAR6,CDH13,KSR1,ARHGDIA,RIT1,RALB,CCNA2,RASA1,G3BP1,CDC42EP2,PSD3,WASF2,RAPGEF6,ARHGAP35,SHC1,ARF6,COL3A1,ROBO1,CFL1,DENND4A,GRB2,CDC42EP4,CSF1,IRS2,SHTN1,NF1,ARHGEF12,CDC42SE1,GDI1,NUP62,NRAS
GO:0110020	9.84765e-07	28	84	regulation of actomyosin structure organization	BP	6.80309e-05	RHOA,ROCK1,CDC42,CLASP1,PXN,SLC9A1,ABL1,NRP1,TJP1,ECT2,CCDC88A,STMN1,CCN2,ITGB1BP1,SORBS3,RAC1,TPM1,SMAD4,TMEFF2,PIK3R1,PAK1,RHOC,WASF2,TSC1,S1PR1,PTGER4,ACTG1,S100A10
GO:0010556	1.0116e-06	500	3232	regulation of macromolecule biosynthetic process	BP	6.95629e-05	CFLAR,KDM1A,ETV1,MED24,BAZ1B,ZNF207,AKAP8L,RNF14,MATR3,STRAP,TBPL1,RFC1,CUL3,PSMA4,HSPA5,RFC2,ARID4B,TAB2,PUM2,SOAT1,PITHD1,PPP1R12A,CDK17,CCAR1,GPBP1,WAPL,RNF4,HIPK2,KARS1,FOXJ2,YBX1,SP100,RHOA,ROCK1,SIRT2,PPP2R5B,NUCKS1,FSTL3,CDC42,NCK2,ACTN1,MAP3K13,PICALM,ENO1,BAZ2A,FGFR1,ITCH,XRCC5,MKNK1,DNM2,KEAP1,RIF1,MID2,SRCAP,GSK3B,ERC1,XPO1,ZNF586,PSMC5,SNX5,RPL6,KDM2B,PXN,FUS,MLF2,SLC9A1,HNRNPC,TOX4,T…
GO:0032502	1.05178e-06	670	4510	developmental process	BP	7.19939e-05	KRIT1,ALS2,CFLAR,KDM1A,HCCS,AP2B1,ETV1,PAFAH1B1,FYN,LYPLA2,ANLN,MATR3,RB1CC1,STRAP,NCAPH2,SEC63,TBPL1,TIMP2,CUL3,VCAN,PSMA4,HSPA5,POLR2B,VAMP3,ARID4B,TAB2,SOAT1,ATG5,PITHD1,SEC61A1,WNK1,COL11A1,NCKAP1,HIPK2,FOXJ2,YBX1,ELOVL1,SP100,RHOA,ROCK1,IFT80,SIRT2,PPP2R5B,MAPK6,UFD1,FSTL3,POLB,ASNS,CFAP20,CDC42,NCK2,ACTN1,ALDH3A2,MPP5,MAP3K13,PICALM,CLASP1,ACTB,TOP2B,UBE2A,FGFR1,FBLN1,PCM1,ITCH,SDF4,XRCC5,D…
GO:0036294	1.14894e-06	48	183	cellular response to decreased oxygen levels	BP	7.82851e-05	CFLAR,PSMA4,HIPK2,SIRT2,ENO1,PSMC5,SLC9A1,SIRT1,PSMA3,HIF1A,PSMC1,PSMA6,PGK1,PSMD7,ELOB,CHCHD2,PSMD9,PPARD,VEGFA,STC2,PSMD14,NFE2L2,PSMB2,HP1BP3,ATF4,PSMA1,AJUBA,CCNB1,UBQLN1,HILPDA,MDM2,EGLN1,MYC,PSMA5,CCNA2,ELOC,BACH1,PSMD4,LMNA,AK4,TSC1,PSMC3,RBPJ,P4HB,ZFP36L1,ERO1A,PSMB10,PSMB3
GO:0019080	1.21773e-06	49	187	viral gene expression	BP	8.25951e-05	RPS20,POLR2B,NUCKS1,RPL31,MID2,RPL6,EIF3L,POLR2F,TRIM14,RPL24,RPS15,RPS25,ZNF639,RPL21,RPS10,RPL36,TRIM21,MDFIC,DHX9,RPLP1,RPS24,SSB,FURIN,RPS2,IFITM3,RPL11,RPS3A,RPL10,RPL7,HMGA2,UBP1,SEC13,USF1,RPL8,RPL26,RPS14,PSMC3,POLR2G,RPS7,RPL38,RPL35A,RPL14,SUPT5H,POM121,PCBP2,RPL37A,RPL39,NUP62,RPS18
GO:1902533	1.25459e-06	138	731	positive regulation of intracellular signal transduction	BP	8.47102e-05	ALS2,CFLAR,FYN,RB1CC1,TIMP2,TAB2,PUM2,HIPK2,KARS1,RHOA,ROCK1,CDC42,NCK2,MAP3K13,FGFR1,MID2,RNF13,BAX,SLC9A1,OSBPL8,SIRT1,JAK2,ABL1,NRP1,CRKL,PPM1A,VAPA,NFAT5,UBE2I,CSK,RIPK2,PIH1D1,PRKD2,PIK3R2,RHEB,TRIM14,SHOC2,CSF3,LAMTOR3,BIRC2,PPARD,TRIM38,VEGFA,ERBIN,GOLPH3,UBE3A,PDCD10,WNT5A,ECT2,GNAI2,TFG,RTN4,EPHA4,SFPQ,GADD45A,CCN2,ITGB1BP1,AVPI1,TNFRSF10B,SORBS3,PRMT1,RAP1B,TICAM1,APOL3,AJUBA,AKAP12,NDF…
GO:0071456	1.26408e-06	46	173	cellular response to hypoxia	BP	8.47213e-05	CFLAR,PSMA4,HIPK2,SIRT2,ENO1,PSMC5,SLC9A1,SIRT1,PSMA3,HIF1A,PSMC1,PSMA6,PGK1,PSMD7,ELOB,CHCHD2,PSMD9,PPARD,VEGFA,STC2,PSMD14,NFE2L2,PSMB2,HP1BP3,PSMA1,AJUBA,CCNB1,UBQLN1,HILPDA,MDM2,EGLN1,MYC,PSMA5,CCNA2,ELOC,BACH1,PSMD4,LMNA,AK4,PSMC3,RBPJ,P4HB,ZFP36L1,ERO1A,PSMB10,PSMB3
GO:0032231	1.26611e-06	28	85	regulation of actin filament bundle assembly	BP	8.47213e-05	RHOA,ROCK1,CDC42,CLASP1,PXN,SLC9A1,ABL1,NRP1,TJP1,CCDC88A,STMN1,CCN2,ITGB1BP1,SORBS3,ID1,RAC1,RDX,TPM1,TMEFF2,PIK3R1,PAK1,RHOC,WASF2,TSC1,S1PR1,PTGER4,ACTG1,S100A10
GO:0009889	1.32518e-06	522	3394	regulation of biosynthetic process	BP	8.82781e-05	CFLAR,KDM1A,ETV1,MED24,BAZ1B,ZNF207,FYN,AKAP8L,RNF14,MATR3,STRAP,TBPL1,RFC1,CUL3,PSMA4,HSPA5,RFC2,ARID4B,TAB2,PUM2,SOAT1,PITHD1,PPP1R12A,CDK17,CCAR1,GPBP1,WAPL,RNF4,HIPK2,KARS1,FOXJ2,YBX1,SP100,RHOA,ROCK1,SIRT2,PPP2R5B,NUCKS1,FSTL3,CDC42,NCK2,FAM3A,ACTN1,MAP3K13,PICALM,ENO1,BAZ2A,FGFR1,ITCH,XRCC5,MKNK1,DNM2,KEAP1,RIF1,MID2,SRCAP,GSK3B,ERC1,XPO1,ZNF586,PSMC5,SNX5,RPL6,KDM2B,PXN,FUS,MLF2,SLC9A1,HNR…
GO:0033554	1.35802e-06	298	1802	cellular response to stress	BP	9.00638e-05	CFLAR,KDM1A,RECQL,LAMP2,PAFAH1B1,BAZ1B,FYN,EXTL3,MRE11,RB1CC1,RFC1,CUL3,PSMA4,HSPA5,POLR2B,RFC2,TAB2,ATG5,HIPK2,KARS1,YBX1,SP100,RHOA,SIRT2,PPP2R5B,NUCKS1,UFD1,POLB,ASNS,CDC42,NCK2,MAP3K13,ENO1,UBE2A,ITCH,XRCC5,DNM2,KEAP1,RIF1,GSK3B,RNF13,BAX,PSMC5,AURKA,PXN,FUS,SLC9A1,COMT,CBX5,WAC,CDC5L,SIRT1,JAK2,ABL1,CRKL,POLR2F,TSPO,PSMA3,HIF1A,GSKIP,PSMC1,APEX1,PSMA6,NFATC4,STK4,RBBP7,PGK1,PSMD7,ELOB,RBL2,R…
GO:0090263	1.45054e-06	36	123	positive regulation of canonical Wnt signaling pathway	BP	9.57741e-05	PSMA4,WNK1,PSMC5,PSMA3,PPM1A,GSKIP,PSMC1,PSMA6,PSMD7,UBR5,COL1A1,SMURF2,PSMD9,PSMD14,RNF146,PSMB2,PSMA1,CSNK1G2,ARNTL,YAP1,PPM1B,USP8,CSNK1D,PSMA5,CSNK1G3,CCAR2,PSMD4,VCP,PSMC3,RBPJ,RUVBL1,CTDNEP1,TBL1XR1,RNF220,PSMB10,PSMB3
GO:1901576	1.46475e-06	729	4927	organic substance biosynthetic process	BP	9.60925e-05	CFLAR,AK2,KDM1A,RECQL,ETV1,MED24,RPS20,BAZ1B,ZNF207,AKAP8L,EXTL3,RNF14,MDH1,MATR3,MRE11,STRAP,TBPL1,RFC1,CUL3,VCAN,PSMA4,HSPA5,POLR2B,RFC2,ARID4B,TAB2,PUM2,SOAT1,ATG5,PITHD1,PPP1R12A,POLR3E,CDK17,CCAR1,GPBP1,WAPL,RNF4,INTS13,TAF2,HIPK2,KARS1,ZC3H15,FOXJ2,YBX1,ELOVL1,SP100,RHOA,ROCK1,COASY,FTSJ1,SIRT2,PPP2R5B,NUCKS1,UFD1,FSTL3,POLB,ASNS,CDC42,NCK2,RPL31,FAM3A,ACTN1,ALDH3A2,MAP3K13,PICALM,MGLL,ENO1…
GO:0010638	1.46824e-06	110	552	positive regulation of organelle organization	BP	9.60925e-05	KDM1A,CDC27,AKAP8L,MRE11,CUL3,NCKAP1,RHOA,SIRT2,CDC42,NCK2,CLASP1,XRCC5,RIF1,GSK3B,CTTN,BAX,AURKA,PXN,SIRT1,ABL1,NRP1,RANBP1,HIF1A,MAPRE1,PIH1D1,PRKD2,CSF3,YWHAE,UBE2D3,CNOT2,WASF1,VEGFA,MACROH2A1,BCL6,TFDP2,WNT5A,ACTR3,CCDC88A,CCT4,SFPQ,MFN2,CCN2,ITGB1BP1,VPS4B,SORBS3,VASP,ID1,CDC42EP1,TRIM28,WBP2,NES,MORC2,CCNB1,PSRC1,YWHAQ,HNRNPA1,CCT7,RAC1,SDCBP,HNRNPD,G3BP2,TPM1,ANAPC11,SMAD4,BRD4,MTF2,ARF1,…
GO:0019221	1.48079e-06	112	562	cytokine-mediated signaling pathway	BP	9.64905e-05	PAFAH1B1,IL32,FYN,PSMA4,TAB2,WNK1,KARS1,ZC3H15,SP100,IFI35,CDC42,PSMC5,SIRT1,JAK2,CRKL,PSMA3,HIF1A,PSMC1,PSMA6,TIMP1,PSMD7,RIPK2,CARD8,TAX1BP1,CSF3,CCND1,BIRC2,PSMD9,OAS2,SOD2,TRIM38,VEGFA,LMNB1,SKP1,BCL6,WNT5A,PSMD14,FN1,STAT1,SUMO1,GBP1,IFIT2,ELF1,NMI,CDKN1A,MT2A,IRF1,MED1,PSMB2,IFI6,CANX,RAP1B,PSMA1,NR1H2,TRIM21,TRIM22,IL6ST,MYC,IL18BP,YAP1,NLRC5,SMAD4,IFITM3,IFNAR1,SOD1,PSMA5,ECM1,ARF1,CNOT9,…
GO:0031589	1.54244e-06	66	291	cell-substrate adhesion	BP	0.000100071	VAMP3,SLK,RHOA,ROCK1,CDC42,ACTN1,CLASP1,FBLN1,DNM2,GSK3B,CTTN,PXN,SLC9A1,CCDC80,JAK2,ABL1,NRP1,CRKL,TRIOBP,STK4,MEGF9,COL1A1,MYF5,PPARD,VEGFA,BCL6,FN1,GBP1,CCN2,ITGB1BP1,SORBS3,ID1,SGCE,AJUBA,CD63,LAMC1,RAC1,THBS1,SMAD6,RAB1A,EMILIN1,CDH13,CCN1,TMEFF2,PIK3R1,RASA1,PTPRK,ANGPT1,MMP14,EGFLAM,TSC1,AXL,CTNNB1,COL3A1,ADAM9,PTK2,ANTXR1,CALR,ACTG1,CSF1,P4HB,NF1,COL13A1,S100A10,ITGBL1,DDR1
GO:0048514	1.56288e-06	95	462	blood vessel morphogenesis	BP	0.000100762	KRIT1,HIPK2,FOXJ2,SP100,RHOA,ROCK1,CDC42,FGFR1,BAX,SIRT1,ABL1,NRP1,MYH9,HIF1A,NFATC4,STK4,PGK1,SRPX2,TJP1,PRKD2,C1GALT1,ZMIZ1,ELK3,VEGFA,AMOTL2,PDCD10,WNT5A,NCL,FN1,STAT1,PDCL3,ATF2,NFE2L2,GADD45A,CCN2,ITGB1BP1,PGF,HOXB3,MED1,ID1,SIX1,ARHGAP22,PAK4,MYO18B,BTG1,LOXL2,COL4A2,SRPK2,EGLN1,GLUL,CCM2,SULF1,YAP1,THBS1,EMILIN1,WARS1,CDH13,ERBB2,CCN1,ECM1,RASA1,HMGA2,UBP1,ANGPT1,MMP14,CREB3L1,WASF2,SHC1,T…
GO:0044772	1.56659e-06	106	527	mitotic cell cycle phase transition	BP	0.000100762	CDC27,FBXL3,PAFAH1B1,ZNF207,ANLN,MRE11,CUL3,PSMA4,PPP1R12A,CDK17,TAF2,SIRT2,CLASP1,DYNC1I2,PCM1,DNM2,NDC80,BAX,PSMC5,AURKA,DYNLL1,PSMA3,PSMC1,APEX1,PSMA6,MAPRE1,CDK16,PSMD7,GSPT1,RBL2,ERCC2,YWHAE,CCND1,ANAPC15,PSMD9,CNOT2,CCND3,IK,SKP1,TFDP2,PSMD14,GADD45A,PLAGL1,VPS4B,KHDRBS1,INHBA,CDK2,CDKN1A,MCM8,MAX,CEP250,PSMB2,PRMT1,PSMA1,AJUBA,CHMP2A,RPA1,VPS4A,NES,CCNB1,TAOK3,CDK4,MDM2,BORA,ODF2,MYC,RDX,T…
GO:0019058	1.58177e-06	66	286	viral life cycle	BP	0.000101301	VTA1,ATG5,PKN2,NUCKS1,CDC42,PVR,RAB7A,TOP2B,ITCH,MID2,XPO1,CHMP2B,VAPA,ZC3HAV1,TRIM14,KPNB1,OAS2,TRIM38,VAMP8,VPS4B,ZNF639,STAU1,DEK,ILF3,NECTIN2,CHMP2A,TRIM28,TRIM21,TRIM22,RAN,VPS4A,MORC2,LAMTOR5,SRPK2,RAB1A,SCARB2,FURIN,IFITM3,TNIP1,STOM,HMGA2,NMT2,IFIT5,SEC13,TNFRSF14,ZC3H12A,CTSB,UBAP1,VCP,IFI27,ANPEP,PHB,AXL,CDK1,RAB43,RAD23A,KPNA2,P4HB,IFITM1,LAMP1,PLSCR1,POM121,PCBP2,ADARB1,CNOT7,NUP62
GO:1902531	1.6876e-06	238	1400	regulation of intracellular signal transduction	BP	0.000107617	ALS2,CFLAR,KDM1A,PAFAH1B1,FYN,MRE11,RB1CC1,TIMP2,CUL3,RFC2,TAB2,PUM2,TAF2,HIPK2,KARS1,RHOA,ROCK1,PPP2R5B,UFD1,CDC42,NCK2,MAP3K13,ENO1,FGFR1,FBLN1,ARAF,PPP2R5C,ITCH,DNM2,MID2,GSK3B,RNF13,ZFAND6,BAX,AURKA,SLC9A1,OSBPL8,SIRT1,JAK2,ABL1,NRP1,CRKL,TIMP3,PRMT5,PPM1A,HIF1A,VAPA,RIOK3,RBBP7,NFAT5,UBE2I,CSK,RIPK2,PPP2CB,PIH1D1,PRKD2,CARD8,PIK3R2,SIPA1L3,RHEB,FKTN,TRIM14,SHOC2,CSF3,TNFAIP1,LAMTOR3,BIRC2,HI…
GO:0051492	1.74368e-06	26	77	regulation of stress fiber assembly	BP	0.00011072	RHOA,ROCK1,CDC42,CLASP1,PXN,SLC9A1,ABL1,NRP1,TJP1,CCDC88A,STMN1,CCN2,ITGB1BP1,SORBS3,RAC1,TPM1,TMEFF2,PIK3R1,PAK1,RHOC,WASF2,TSC1,S1PR1,PTGER4,ACTG1,S100A10
GO:0050792	1.87005e-06	48	185	regulation of viral process	BP	0.000118241	POLR2B,PKN2,NUCKS1,RAB7A,TOP2B,MID2,CHMP2B,POLR2F,VAPA,ZC3HAV1,TRIM14,OAS2,TRIM38,STAT1,VPS4B,ZNF639,STAU1,ILF3,NECTIN2,CHMP2A,TRIM28,TRIM21,TRIM22,VPS4A,MORC2,SRPK2,MDFIC,DHX9,IFITM3,TNIP1,STOM,HMGA2,IFIT5,UBP1,ZC3H12A,PSMC3,IFI27,PHB,POLR2G,CFL1,RAD23A,KPNA2,P4HB,IFITM1,PLSCR1,SUPT5H,ADARB1,CNOT7
GO:0043903	1.97039e-06	50	196	regulation of symbiotic process	BP	0.00012406	FUCA2,POLR2B,PKN2,NUCKS1,RAB7A,TOP2B,MID2,CHMP2B,POLR2F,VAPA,ZC3HAV1,TRIM14,OAS2,GAPDH,TRIM38,STAT1,VPS4B,ZNF639,STAU1,ILF3,NECTIN2,CHMP2A,TRIM28,TRIM21,TRIM22,VPS4A,MORC2,SRPK2,MDFIC,DHX9,IFITM3,TNIP1,STOM,HMGA2,IFIT5,UBP1,ZC3H12A,PSMC3,IFI27,PHB,POLR2G,CFL1,RAD23A,KPNA2,P4HB,IFITM1,PLSCR1,SUPT5H,ADARB1,CNOT7
GO:0001932	1.99301e-06	186	1053	regulation of protein phosphorylation	BP	0.000124956	ALS2,CFLAR,IBTK,PAFAH1B1,FYN,AKAP8L,MVP,MRE11,RB1CC1,STRAP,TIMP2,TAB2,WNK1,HIPK2,KARS1,RHOA,ROCK1,SIRT2,PPP2R5B,CDC42,NCK2,MAP3K13,ACTB,FGFR1,FBLN1,ARAF,PPP2R5C,ITCH,XRCC5,BAX,OSBPL8,SIRT1,JAK2,ABL1,NRP1,CRKL,TIMP3,PRMT5,GSKIP,STK4,CSK,RIPK2,PIH1D1,PRKD2,PIK3R2,FKTN,CSF3,LAMTOR3,CCND1,HIPK3,CDK2AP1,CCND3,VEGFA,PPP2CA,MACROH2A1,PDCD10,WNT5A,ECT2,GNAI2,CCDC88A,FN1,PDCL3,EPHA4,ASH1L,GADD45A,RGS4,GBP…
GO:0051168	2.05078e-06	49	191	nuclear export	BP	0.000128041	AKAP8L,RANBP3,ZC3H11A,U2AF2,SP100,GSK3B,XPO1,RANGAP1,PPM1A,SRSF5,PABPN1,YWHAE,SUPT6H,RPS15,SRSF7,ENY2,KHDRBS1,RAN,EIF5A,HNRNPA1,MDM2,DHX9,WDR33,ANP32B,CTDSPL2,SSB,RITA1,DHX38,FIP1L1,EIF4E,SEC13,SMG1,DDX19B,CHTOP,CPSF4,U2AF1L4,ABCE1,TSC1,IFI27,AHCYL1,CALR,XPOT,POM121,SDAD1,DDX39B,RNPS1,NUP62,ZC3H11B,STRADA
GO:0051338	2.07723e-06	149	807	regulation of transferase activity	BP	0.000129152	ALS2,IBTK,FYN,MVP,MRE11,RFC2,PHPT1,TAB2,WNK1,KARS1,RHOA,CDC42,NCK2,MAP3K13,ACTB,FGFR1,XRCC5,GSK3B,OSBPL8,SIRT1,JAK2,ABL1,CRKL,GSKIP,PABPN1,STK4,UBE2I,RBL2,CSK,RIPK2,PIH1D1,PIK3R2,LAMTOR3,CCND1,HIPK3,PTGES3,CCND3,VEGFA,ARRDC3,SKP1,PPP2CA,MACROH2A1,PDCD10,WNT5A,ECT2,CCDC88A,CCT4,EPHA4,GADD45A,RGS4,ITGB1BP1,AVPI1,TNFRSF10B,ADCY7,CDKN1A,AJUBA,PAK4,RAF1,CCNB1,PSRC1,KIDINS220,TAOK3,MDFIC,CDK4,CAB39,BOR…
GO:0001525	2.10872e-06	83	390	angiogenesis	BP	0.000130566	KRIT1,HIPK2,FOXJ2,SP100,RHOA,ROCK1,CDC42,FGFR1,SIRT1,ABL1,NRP1,MYH9,HIF1A,NFATC4,STK4,PGK1,SRPX2,TJP1,PRKD2,C1GALT1,ELK3,VEGFA,AMOTL2,PDCD10,WNT5A,NCL,FN1,STAT1,PDCL3,ATF2,NFE2L2,GADD45A,CCN2,ITGB1BP1,PGF,HOXB3,MED1,ID1,ARHGAP22,PAK4,BTG1,LOXL2,COL4A2,SRPK2,EGLN1,GLUL,SULF1,THBS1,EMILIN1,WARS1,CDH13,ERBB2,CCN1,ECM1,HMGA2,UBP1,ANGPT1,MMP14,CREB3L1,WASF2,SHC1,ZC3H12A,AIMP1,NAA15,ESM1,ERAP1,YWHAZ,AM…
GO:0009058	2.16242e-06	734	4973	biosynthetic process	BP	0.000133338	CFLAR,AK2,KDM1A,RECQL,ETV1,MED24,RPS20,BAZ1B,ZNF207,FYN,AKAP8L,EXTL3,RNF14,MDH1,MATR3,MRE11,STRAP,TBPL1,RFC1,CUL3,VCAN,PSMA4,HSPA5,POLR2B,RFC2,ARID4B,TAB2,PUM2,SOAT1,ATG5,PITHD1,PPP1R12A,POLR3E,CDK17,CCAR1,GPBP1,WAPL,RNF4,INTS13,TAF2,HIPK2,TRAM2,KARS1,ZC3H15,FOXJ2,YBX1,ELOVL1,SP100,RHOA,ROCK1,COASY,FTSJ1,SIRT2,PPP2R5B,NUCKS1,UFD1,FSTL3,POLB,ASNS,CDC42,NCK2,RPL31,FAM3A,ACTN1,ALDH3A2,MAP3K13,PICALM…
GO:0050684	2.17781e-06	38	135	regulation of mRNA processing	BP	0.000133733	SFSWAP,U2AF2,PAPOLA,RBFOX2,SRSF5,ZC3H14,PABPN1,RBM3,SNRNP70,SUPT6H,PRPF19,IK,NCL,SRSF7,KHDRBS1,RBM42,FXR2,SAFB2,KHDRBS3,CCNB1,SRPK2,HNRNPA1,DHX9,TRA2B,SF3B4,RBMX,CELF1,MBNL1,HNRNPU,CPSF4,HNRNPK,NUDT21,SF1,AHCYL1,ZFP36L1,SUPT5H,RNPS1,RBMXL1
GO:0019083	2.42754e-06	45	170	viral transcription	BP	0.000148458	RPS20,POLR2B,NUCKS1,RPL31,MID2,RPL6,POLR2F,TRIM14,RPL24,RPS15,RPS25,ZNF639,RPL21,RPS10,RPL36,TRIM21,MDFIC,DHX9,RPLP1,RPS24,RPS2,IFITM3,RPL11,RPS3A,RPL10,RPL7,HMGA2,UBP1,SEC13,USF1,RPL8,RPL26,RPS14,PSMC3,POLR2G,RPS7,RPL38,RPL35A,RPL14,SUPT5H,POM121,RPL37A,RPL39,NUP62,RPS18
GO:0043604	2.44422e-06	138	730	amide biosynthetic process	BP	0.000148868	RPS20,MATR3,PUM2,KARS1,ZC3H15,YBX1,ELOVL1,RHOA,ROCK1,FTSJ1,ASNS,NCK2,RPL31,MKNK1,MRPL22,RPL6,PABPC4,TECR,MKNK2,GGT5,EIF3L,PCIF1,UQCC1,RBM3,GSPT1,MTPN,LARP4B,EIF4G2,CNOT2,GAPDH,RWDD1,HBS1L,TARS1,RPL24,EIF1B,NCL,RPS15,DARS1,NFE2L2,MRPL37,DARS2,RPS25,ETF1,SERP1,ZNF706,KHDRBS1,RPL21,ORMDL2,ACSL3,RPS10,EIF2S2,ASL,ATF4,ORMDL1,FXR2,ILF3,RPL36,EIF5A,CNDP2,LARS1,EIF2S1,NARS1,SYNCRIP,CAPRIN1,CDK4,DHX9,THBS…
GO:0008283	2.59651e-06	236	1388	cell population proliferation	BP	0.0001575	KRIT1,CFLAR,KDM1A,PAFAH1B1,FYN,MRE11,STRAP,BTN3A1,TIMP2,CUL3,CCAR1,WAPL,HIPK2,KARS1,FOXJ2,RHOA,IFT80,SIRT2,DNAJA2,CDC42,NCK2,UBE2A,FGFR1,FBLN1,PPP2R5C,PCM1,XRCC5,BAX,KDM2B,TINF2,COMT,SIRT1,JAK2,ABL1,NRP1,CRKL,TSPO,RBFOX2,HIF1A,STK4,TIMP1,CSK,RIPK2,ERCC2,PRKD2,CLEC11A,AHR,FKTN,ZMIZ1,CSF3,CCND1,PRPF19,BIRC2,PPARD,SOD2,ASCC3,CCND3,VEGFA,CERT1,BCL6,PDCD10,WNT5A,GNAI2,FOXP1,RTN4,CCDC88A,FN1,STAT1,PDCL…
GO:0061013	2.63821e-06	47	182	regulation of mRNA catabolic process	BP	0.000159382	PSMA4,PUM2,YBX1,ROCK1,XPO1,PSMC5,FUS,PABPC4,HNRNPC,PSMA3,ZC3H14,PSMC1,APEX1,PSMA6,PSMD7,ZC3HAV1,PSMD9,PSMD14,PSMB2,PSMA1,FXR2,DHX34,SYNCRIP,PRR5L,DHX9,TBRG4,FASTKD1,HNRNPD,TOB1,PSMA5,CARHSP1,HNRNPU,PSMD4,ZC3H12A,FASTK,YWHAZ,PSMC3,POLR2G,DCP2,ANGEL2,HNRNPA0,ZFP36L1,YTHDF3,YTHDF2,CNOT7,PSMB10,PSMB3
GO:0048731	2.89766e-06	517	3400	system development	BP	0.00017435	KRIT1,ALS2,CFLAR,KDM1A,HCCS,AP2B1,ETV1,PAFAH1B1,FYN,LYPLA2,ANLN,MATR3,RB1CC1,STRAP,NCAPH2,SEC63,TIMP2,CUL3,VCAN,PSMA4,HSPA5,ARID4B,TAB2,ATG5,PITHD1,SEC61A1,WNK1,COL11A1,NCKAP1,HIPK2,FOXJ2,ELOVL1,SP100,RHOA,ROCK1,IFT80,SIRT2,PPP2R5B,MAPK6,UFD1,FSTL3,POLB,ASNS,CDC42,NCK2,ACTN1,ALDH3A2,MPP5,MAP3K13,PICALM,CLASP1,ACTB,TOP2B,FGFR1,PCM1,ITCH,SDF4,XRCC5,DNM2,RIF1,GSK3B,STARD7,CTTN,BAX,PSMC5,AURKA,DYNLL1…
GO:0019220	3.08851e-06	228	1342	regulation of phosphate metabolic process	BP	0.000185088	ALS2,CFLAR,IBTK,PAFAH1B1,FYN,AKAP8L,MVP,MRE11,RB1CC1,STRAP,TIMP2,TAB2,PPP1R12A,WNK1,HIPK2,KARS1,RHOA,ROCK1,SIRT2,PPP2R5B,CDC42,NCK2,MAP3K13,ENO1,ACTB,FGFR1,FBLN1,ARAF,PPP2R5C,ITCH,XRCC5,GSK3B,BAX,DYNLL1,OSBPL8,SIRT1,JAK2,ABL1,NRP1,CRKL,TIMP3,PRMT5,HIF1A,GSKIP,PCIF1,STK4,PGK1,SRPX2,RBL2,CSK,RIPK2,PIH1D1,PRKD2,PIK3R2,FKTN,SHOC2,CSF3,MTMR4,YWHAE,LAMTOR3,CCND1,HIPK3,PTGES3,CDK2AP1,CCND3,COX7A2,VEGFA,…
GO:0051174	3.26277e-06	228	1343	regulation of phosphorus metabolic process	BP	0.000194748	ALS2,CFLAR,IBTK,PAFAH1B1,FYN,AKAP8L,MVP,MRE11,RB1CC1,STRAP,TIMP2,TAB2,PPP1R12A,WNK1,HIPK2,KARS1,RHOA,ROCK1,SIRT2,PPP2R5B,CDC42,NCK2,MAP3K13,ENO1,ACTB,FGFR1,FBLN1,ARAF,PPP2R5C,ITCH,XRCC5,GSK3B,BAX,DYNLL1,OSBPL8,SIRT1,JAK2,ABL1,NRP1,CRKL,TIMP3,PRMT5,HIF1A,GSKIP,PCIF1,STK4,PGK1,SRPX2,RBL2,CSK,RIPK2,PIH1D1,PRKD2,PIK3R2,FKTN,SHOC2,CSF3,MTMR4,YWHAE,LAMTOR3,CCND1,HIPK3,PTGES3,CDK2AP1,CCND3,COX7A2,VEGFA,…
GO:0010498	3.32475e-06	92	446	proteasomal protein catabolic process	BP	0.000197657	ANKIB1,CDC27,FBXL3,RNF216,RNF14,CUL3,PSMA4,HSPA5,RNF4,SIRT2,UFD1,UBE2A,ARAF,PPP2R5C,ITCH,KEAP1,PCNP,GSK3B,XPO1,PSMC5,AURKA,WAC,SIRT1,PSMA3,PSMC1,DCAF11,PSMA6,PSMD7,PPP2CB,SEC61B,SMURF2,TNFAIP1,UBE2D3,PRPF19,ANAPC15,BIRC2,PSMD9,TRIM38,SKP1,CSNK1A1,ARMC8,PSMD14,SUMO1,NFE2L2,FBXL5,RAD23B,AREL1,SPOP,GIPC1,CDK2,PSMB2,PSMA1,DDA1,UBE4B,UBE2G1,HSPBP1,ARNTL,CCNB1,CLOCK,UBQLN1,MDM2,MARCHF7,TOR1A,SDCBP,RNF1…
GO:0000956	3.41439e-06	50	200	nuclear-transcribed mRNA catabolic process	BP	0.000202181	RPS20,RPL31,TUT7,RPL6,GSPT1,CNOT2,HBS1L,PPP2CA,RPL24,RPS15,RPS25,ETF1,RPL21,RPS10,RPL36,DHX34,RPLP1,RPS24,SSB,RPS2,TOB1,RPL11,CNOT9,RPS3A,RPL10,RPL7,ATM,PELO,SMG1,RPL8,RPL26,ZC3H12A,RPS14,PRPF18,POLR2G,RPS7,DCP2,RPL38,RPL35A,CNOT10,ZFP36L1,RPL14,RPL37A,TTC37,CNOT7,RPL39,NBDY,RNPS1,PPP2R2A,RPS18
GO:0030177	3.47832e-06	40	148	positive regulation of Wnt signaling pathway	BP	0.000204749	PSMA4,WNK1,PSMC5,ABL1,PSMA3,PPM1A,GSKIP,PSMC1,PSMA6,PSMD7,UBR5,COL1A1,SMURF2,PSMD9,WNT5A,PSMD14,RNF146,PSMB2,PSMA1,CSNK1G2,ARNTL,SULF1,YAP1,PPM1B,USP8,CSNK1D,PSMA5,CSNK1G3,CCAR2,PSMD4,VCP,PSMC3,RBPJ,RUVBL1,CTDNEP1,TBL1XR1,ATP6V0C,RNF220,PSMB10,PSMB3
GO:0044249	3.4852e-06	715	4842	cellular biosynthetic process	BP	0.000204749	CFLAR,AK2,KDM1A,RECQL,ETV1,MED24,RPS20,BAZ1B,ZNF207,FYN,AKAP8L,EXTL3,RNF14,MATR3,MRE11,STRAP,TBPL1,RFC1,CUL3,VCAN,PSMA4,HSPA5,POLR2B,RFC2,ARID4B,TAB2,PUM2,SOAT1,ATG5,PITHD1,PPP1R12A,POLR3E,CDK17,CCAR1,GPBP1,WAPL,RNF4,INTS13,TAF2,HIPK2,KARS1,ZC3H15,FOXJ2,YBX1,ELOVL1,SP100,RHOA,ROCK1,COASY,FTSJ1,SIRT2,PPP2R5B,NUCKS1,UFD1,FSTL3,POLB,ASNS,CDC42,NCK2,RPL31,FAM3A,ACTN1,ALDH3A2,MAP3K13,PICALM,MGLL,ENO1,…
GO:0002252	3.50032e-06	157	857	immune effector process	BP	0.000204831	FUCA2,LAMP2,FYN,RNF216,MVP,DNASE1L1,TIMP2,PUM2,ATP11B,POLR3E,NCKAP1,ELMO2,KARS1,RHOA,ROCK1,UFD1,CDC42,PVR,ACTB,RAB7A,ITCH,XRCC5,STX7,RIF1,STARD7,CD59,FTL,DYNLL1,ABL1,ARSA,ATP6V1D,VAPA,RIOK3,PSMD7,HMOX2,RIPK2,PIK3R2,ZC3HAV1,KPNB1,RAB5C,SUPT6H,LAMTOR3,CTSC,KMT5B,BIRC2,MLEC,OAS2,BTN3A3,RNF8,TRIM38,BCL6,ARMC8,WNT5A,TUSC2,FOXP1,ACTR3,PSMD14,IFIH1,STAT1,GBP3,GBP1,PRDX1,VAMP8,RAB14,IFIT2,APAF1,IRF1,IFI6…
GO:0045089	3.69536e-06	40	147	positive regulation of innate immune response	BP	0.000215399	FYN,MATR3,PSMA4,TAB2,PVR,XRCC5,PSMC5,PSMA3,PSMC1,PSMA6,RIOK3,PSMD7,PSMD9,SKP1,WNT5A,PSMD14,SFPQ,MED1,PSMB2,PSMA1,NECTIN2,RAF1,DHX9,NLRC5,PSMA5,NONO,PAK1,GBP5,PSMD4,PSMC3,RELA,LAMP1,PLSCR1,HMGB1,XRCC6,PSMB10,NRAS,RBM14,PSMB3,MATR3
GO:0002253	3.77121e-06	68	304	activation of immune response	BP	0.000218965	FYN,MATR3,BTN3A1,PSMA4,PHPT1,TAB2,WNK1,NCKAP1,ELMO2,CDC42,ACTB,XRCC5,CD59,BAX,PSMC5,ABL1,CRKL,PSMA3,PSMC1,PSMA6,PSMD7,CSK,RIPK2,PRKD2,PIK3R2,PSMD9,BTN3A3,SKP1,FOXP1,ACTR3,PSMD14,SFPQ,GBP1,ELF1,KHDRBS1,PSMB2,PSMA1,NECTIN2,RAF1,RAC1,ABI1,PSMA5,MYO10,PIK3R1,NONO,DGKZ,PAK1,SPPL3,WASF2,PSMD4,ARPC5,ZC3H12A,PSMC3,PHB,PTK2,RELA,GRB2,UBE2N,ACTG1,BTN3A2,PLSCR1,HMGB1,XRCC6,PSMB10,NRAS,RBM14,PSMB3,MATR3
GO:0008543	4.01408e-06	26	79	fibroblast growth factor receptor signaling pathway	BP	0.000232163	POLR2B,FGFR1,CRKL,POLR2F,RBFOX2,PRKD2,SHOC2,WNT5A,CCN2,RAB14,HNRNPA1,SULF1,THBS1,TIAL1,CREB3L1,HHIP,FRS2,POLR2G,CTNNB1,HNRNPH1,HNRNPF,GRB2,SHISA2,NOG,FAT4,SPRED2
GO:0002768	4.10866e-06	62	271	immune response-regulating cell surface receptor signaling pathway	BP	0.000236716	FYN,BTN3A1,PSMA4,PHPT1,TAB2,WNK1,NCKAP1,ELMO2,CDC42,ACTB,BAX,PSMC5,ABL1,CRKL,PSMA3,PSMC1,PSMA6,PSMD7,CSK,RIPK2,PRKD2,PIK3R2,PSMD9,BTN3A3,SKP1,FOXP1,ACTR3,PSMD14,GBP1,ELF1,KHDRBS1,PSMB2,PSMA1,NECTIN2,RAF1,RAC1,ABI1,PPP3CA,PSMA5,MYO10,PIK3R1,DGKZ,PAK1,SPPL3,WASF2,PSMD4,SHC1,ARPC5,ZC3H12A,PSMC3,PTK2,RELA,GRB2,UBE2N,ACTG1,BTN3A2,PLSCR1,CALM1,PSMB10,NRAS,PPP3R1,PSMB3
GO:0044238	4.20354e-06	1135	8084	primary metabolic process	BP	0.000241251	FUCA2,ANKIB1,ALS2,CFLAR,AK2,KDM1A,RECQL,CDC27,HCCS,IBTK,FBXL3,LAMP2,AP2B1,ETV1,PAFAH1B1,MED24,RPS20,BAZ1B,ZNF207,FYN,LYPLA2,AKAP8L,RNF216,EXTL3,MVP,RNF14,DNASE1L1,MDH1,MATR3,MRE11,RB1CC1,STRAP,TBPL1,EIPR1,TIMP2,RFC1,CUL3,VCAN,PHF23,PSMA4,HSPA5,POLR2B,RFC2,PHPT1,ARID4B,NOP58,TAB2,PUM2,SOAT1,ATG5,PITHD1,PPP1R12A,POLR3E,ZC3H11A,CDK17,WNK1,CCAR1,COL11A1,SFSWAP,GPBP1,U2AF2,RNF4,INTS13,TAF2,HIPK2,PKN2,…
GO:0000184	4.43498e-06	34	117	nuclear-transcribed mRNA catabolic process, nonsense-mediated decay	BP	0.000253559	RPS20,RPL31,RPL6,GSPT1,PPP2CA,RPL24,RPS15,RPS25,ETF1,RPL21,RPS10,RPL36,DHX34,RPLP1,RPS24,RPS2,RPL11,RPS3A,RPL10,RPL7,SMG1,RPL8,RPL26,RPS14,RPS7,DCP2,RPL38,RPL35A,RPL14,RPL37A,RPL39,RNPS1,PPP2R2A,RPS18
GO:0034654	4.52744e-06	513	3355	nucleobase-containing compound biosynthetic process	BP	0.000257857	CFLAR,AK2,KDM1A,ETV1,MED24,BAZ1B,ZNF207,AKAP8L,RNF14,MRE11,STRAP,TBPL1,RFC1,CUL3,PSMA4,HSPA5,POLR2B,RFC2,ARID4B,TAB2,PITHD1,PPP1R12A,POLR3E,CDK17,CCAR1,GPBP1,RNF4,INTS13,TAF2,HIPK2,KARS1,FOXJ2,YBX1,ELOVL1,SP100,RHOA,COASY,SIRT2,PPP2R5B,NUCKS1,UFD1,FSTL3,POLB,NCK2,ACTN1,MAP3K13,PICALM,ENO1,BAZ2A,FGFR1,ITCH,XRCC5,DNM2,KEAP1,RIF1,MID2,SRCAP,ERC1,XPO1,ZNF586,BAX,PSMC5,SNX5,RPL6,KDM2B,PXN,FUS,MLF2,SLC…
GO:0043484	4.71825e-06	37	134	regulation of RNA splicing	BP	0.0002668	SFSWAP,U2AF2,FUS,HNRNPH3,RBFOX2,SRSF5,METTL4,RBM3,SNRNP70,PRPF19,IK,NCL,SRSF7,KHDRBS1,AHNAK,RBM42,HNRNPH2,FXR2,KHDRBS3,SRPK2,HNRNPA1,TRA2B,SF3B4,PIK3R1,RBMX,CELF1,MBNL1,HNRNPU,FASTK,HNRNPK,CDK12,SF1,HNRNPH1,HNRNPF,RNPS1,RBMXL1,RBM12
GO:0038093	4.72023e-06	40	150	Fc receptor signaling pathway	BP	0.0002668	FYN,PSMA4,TAB2,NCKAP1,ELMO2,CDC42,ACTB,PSMC5,ABL1,PSMA3,PSMC1,PSMA6,PSMD7,PIK3R2,PSMD9,SKP1,ACTR3,PSMD14,PSMB2,PSMA1,RAC1,ABI1,PPP3CA,PSMA5,MYO10,PIK3R1,PAK1,WASF2,PSMD4,SHC1,ARPC5,PSMC3,PTK2,RELA,GRB2,ACTG1,CALM1,PSMB10,PPP3R1,PSMB3
GO:0050852	4.79851e-06	40	149	T cell receptor signaling pathway	BP	0.000270201	FYN,BTN3A1,PSMA4,PHPT1,TAB2,WNK1,PSMC5,ABL1,CRKL,PSMA3,PSMC1,PSMA6,PSMD7,CSK,RIPK2,PRKD2,PIK3R2,PSMD9,BTN3A3,SKP1,PSMD14,GBP1,ELF1,KHDRBS1,PSMB2,PSMA1,NECTIN2,PSMA5,PIK3R1,DGKZ,PAK1,SPPL3,PSMD4,ZC3H12A,PSMC3,RELA,UBE2N,BTN3A2,PSMB10,PSMB3
GO:0031326	4.83713e-06	509	3328	regulation of cellular biosynthetic process	BP	0.000271352	CFLAR,KDM1A,ETV1,MED24,BAZ1B,ZNF207,FYN,AKAP8L,RNF14,MATR3,STRAP,TBPL1,RFC1,CUL3,PSMA4,HSPA5,RFC2,ARID4B,TAB2,PUM2,SOAT1,PITHD1,PPP1R12A,CDK17,CCAR1,GPBP1,WAPL,RNF4,HIPK2,KARS1,FOXJ2,YBX1,SP100,RHOA,ROCK1,SIRT2,PPP2R5B,NUCKS1,FSTL3,CDC42,NCK2,FAM3A,ACTN1,MAP3K13,PICALM,ENO1,BAZ2A,FGFR1,ITCH,XRCC5,MKNK1,DNM2,KEAP1,RIF1,MID2,SRCAP,GSK3B,ERC1,XPO1,ZNF586,PSMC5,SNX5,RPL6,KDM2B,PXN,FUS,MLF2,SLC9A1,HNR…
GO:1901575	4.87917e-06	296	1804	organic substance catabolic process	BP	0.000272685	FUCA2,ANKIB1,CDC27,FBXL3,LAMP2,AP2B1,PAFAH1B1,RPS20,FYN,LYPLA2,RNF216,RNF14,DNASE1L1,RB1CC1,TIMP2,CUL3,VCAN,PSMA4,HSPA5,PUM2,RNF4,HIPK2,YBX1,ROCK1,SIRT2,UFD1,RPL31,ALDH3A2,MGLL,ENO1,RAB7A,UBE2A,ARAF,PPP2R5C,ITCH,KEAP1,PCNP,GSK3B,XPO1,RNF13,TUT7,BAX,PSMC5,AURKA,SNX5,RPL6,FUS,SLC9A1,PABPC4,HNRNPC,COMT,WAC,SIRT1,GGT5,TIMP3,PSMA3,HIF1A,ZC3H14,PSMC1,APEX1,DCAF11,PSMA6,PGK1,TIMP1,PSMD7,UBE2I,GSPT1,HMOX…
GO:0006611	5.03891e-06	45	175	protein export from nucleus	BP	0.000280562	AKAP8L,RANBP3,ZC3H11A,U2AF2,SP100,GSK3B,XPO1,RANGAP1,PPM1A,SRSF5,PABPN1,YWHAE,SUPT6H,RPS15,SRSF7,ENY2,RAN,EIF5A,MDM2,WDR33,ANP32B,CTDSPL2,SSB,DHX38,FIP1L1,EIF4E,SEC13,SMG1,DDX19B,CHTOP,CPSF4,U2AF1L4,ABCE1,TSC1,IFI27,AHCYL1,CALR,XPOT,POM121,SDAD1,DDX39B,RNPS1,NUP62,ZC3H11B,STRADA
GO:0044344	5.31516e-06	30	99	cellular response to fibroblast growth factor stimulus	BP	0.000294843	POLR2B,FGFR1,CDC5L,CRKL,POLR2F,RBFOX2,PRKD2,SHOC2,COL1A1,WNT5A,CCN2,ITGB1BP1,RAB14,HNRNPA1,SULF1,THBS1,TIAL1,CREB3L1,HHIP,FRS2,POLR2G,CTNNB1,HNRNPH1,HNRNPF,GRB2,SHISA2,NOG,ZFP36L1,FAT4,SPRED2
GO:0051172	5.44341e-06	319	1974	negative regulation of nitrogen compound metabolic process	BP	0.000300839	CFLAR,KDM1A,IBTK,PAFAH1B1,FYN,MVP,STRAP,TIMP2,RFC1,CUL3,ATG5,WNK1,CCAR1,SFSWAP,U2AF2,RNF4,HIPK2,YBX1,SP100,ROCK1,SIRT2,NCK2,PICALM,ENO1,BAZ2A,FGFR1,FBLN1,ITCH,XRCC5,RIF1,GSK3B,XPO1,APLP2,BAX,PSMC5,KDM2B,FUS,HNRNPC,TINF2,COMT,CBX5,WAC,SIRT1,ABL1,CRKL,TIMP3,TSPO,RBFOX2,PRMT5,PPM1A,ZC3H14,GSKIP,APEX1,NFATC4,PCIF1,ZMYND8,RBBP7,TIMP1,UBE2I,CSK,TRPS1,UBR5,SNRNP70,PIH1D1,CARD8,PIK3R2,HBP1,AHR,FKTN,TLE4,…
GO:0050778	5.49926e-06	89	432	positive regulation of immune response	BP	0.000301655	FYN,MATR3,BTN3A1,PSMA4,PHPT1,TAB2,WNK1,NCKAP1,ELMO2,KARS1,CDC42,PVR,ACTB,XRCC5,STX7,RIF1,CD59,BAX,PSMC5,SIRT1,ABL1,CRKL,PSMA3,PSMC1,PSMA6,RIOK3,PSMD7,CSK,RIPK2,PRKD2,PIK3R2,KMT5B,PSMD9,BTN3A3,SKP1,WNT5A,FOXP1,ACTR3,PSMD14,SFPQ,GBP1,VAMP8,ELF1,KHDRBS1,MED1,PSMB2,TICAM1,PSMA1,NECTIN2,RAF1,IL6ST,DHX9,RAC1,ABI1,STXBP1,NLRC5,PSMA5,MYO10,PIK3R1,NONO,DGKZ,PAK1,GBP5,SPPL3,TNFRSF14,WASF2,PSMD4,ARPC5,NLRP3…
GO:0043933	5.51823e-06	273	1649	protein-containing complex subunit organization	BP	0.000301655	ALS2,HCCS,LAMP2,AP2B1,VTA1,ZNF207,ANLN,NDUFS1,STRAP,CUL3,PHF23,HSPA5,VAMP3,TRAPPC3,SOAT1,NCKAP1,SFSWAP,RNF4,RHOA,SIRT2,PPP2R5B,CDC42,NCK2,PICALM,CLASP1,BCS1L,TIMM21,BAZ2A,XRCC5,SAR1A,DNM2,SRCAP,MRPL22,GSK3B,CHMP2B,CD59,CTTN,BAX,PSMC5,RPL6,PXN,FUS,SLC9A1,JAK2,ABL1,SNRPD3,TRIOBP,EIF3L,CENPM,PRMT5,PPM1A,SRSF5,SRP54,SEC23A,UQCC1,RAB5IF,PRPF6,MAPRE1,RIOK3,RBBP7,GSPT1,ELOB,KCTD9,PIH1D1,ERCC2,SF3A2,MTPN…
GO:0050793	5.51882e-06	318	1976	regulation of developmental process	BP	0.000301655	KRIT1,CFLAR,KDM1A,AP2B1,PAFAH1B1,FYN,STRAP,TIMP2,PSMA4,HSPA5,PITHD1,WNK1,HIPK2,FOXJ2,YBX1,SP100,RHOA,ROCK1,SIRT2,PPP2R5B,MAPK6,FSTL3,CDC42,MAP3K13,CLASP1,FGFR1,FBLN1,PCM1,ITCH,XRCC5,DNM2,KEAP1,RIF1,GSK3B,CTTN,BAX,PSMC5,AURKA,KDM2B,SIRT1,JAK2,ABL1,NRP1,CRKL,TRIOBP,TSPO,RBFOX2,MYH9,PRMT5,PSMA3,HIF1A,PSMC1,ACIN1,PSMA6,NFATC4,ZMYND8,STK4,PGK1,TIMP1,SRPX2,PSMD7,TJP1,BLOC1S6,RIPK2,TRPS1,SF3A2,PRKD2,MTP…
GO:0051701	5.60531e-06	44	171	interaction with host	BP	0.000302443	FUCA2,ATG5,HIPK2,PVR,RAB7A,ITCH,MID2,CHMP2B,PABPN1,VAPA,TRIM14,KPNB1,GAPDH,TRIM38,VAMP8,VPS4B,ZNF639,NECTIN2,CHMP2A,TRIM28,TRIM21,TRIM22,VPS4A,SCARB2,IFITM3,TNIP1,TNFRSF14,CPSF4,CTSB,ANPEP,PHB,AXL,CTNNB1,CDK1,BCL2L1,GRB2,SCRIB,KPNA2,P4HB,IFITM1,LAMP1,KPNA4,CTNND1,DDX39B
GO:0030038	5.61536e-06	28	91	contractile actin filament bundle assembly	BP	0.000302443	CUL3,RHOA,ROCK1,CDC42,CLASP1,PXN,SLC9A1,ABL1,NRP1,TJP1,TNFAIP1,CCDC88A,STMN1,CCN2,ITGB1BP1,SORBS3,RAC1,TPM1,TMEFF2,PIK3R1,PAK1,RHOC,WASF2,TSC1,S1PR1,PTGER4,ACTG1,S100A10
GO:0043149	5.61536e-06	28	91	stress fiber assembly	BP	0.000302443	CUL3,RHOA,ROCK1,CDC42,CLASP1,PXN,SLC9A1,ABL1,NRP1,TJP1,TNFAIP1,CCDC88A,STMN1,CCN2,ITGB1BP1,SORBS3,RAC1,TPM1,TMEFF2,PIK3R1,PAK1,RHOC,WASF2,TSC1,S1PR1,PTGER4,ACTG1,S100A10
GO:0061572	5.63387e-06	36	131	actin filament bundle organization	BP	0.000302443	CUL3,RHOA,ROCK1,CDC42,ACTN1,CLASP1,PXN,SLC9A1,ABL1,NRP1,PLS3,TJP1,TNFAIP1,CCDC88A,STMN1,CCN2,ITGB1BP1,SORBS3,ID1,MYO1B,MICAL1,RAC1,RDX,TPM1,TMEFF2,PIK3R1,PAK1,RHOC,WASF2,TSC1,S1PR1,PTGER4,ACTG1,SHTN1,S100A10,MARCKS
GO:0031324	5.63743e-06	341	2129	negative regulation of cellular metabolic process	BP	0.000302443	CFLAR,KDM1A,IBTK,PAFAH1B1,FYN,MVP,STRAP,TIMP2,RFC1,CUL3,PHF23,TAB2,ATG5,WNK1,CCAR1,SFSWAP,WAPL,U2AF2,RNF4,HIPK2,YBX1,SP100,RHOA,ROCK1,SIRT2,NCK2,FAM3A,PICALM,ENO1,BAZ2A,FGFR1,FBLN1,ITCH,XRCC5,RIF1,GSK3B,XPO1,APLP2,BAX,PSMC5,DYNLL1,KDM2B,FUS,HNRNPC,TINF2,COMT,CBX5,WAC,SIRT1,ABL1,CRKL,TIMP3,TSPO,RBFOX2,PRMT5,PPM1A,HIF1A,ZC3H14,GSKIP,APEX1,NFATC4,PCIF1,ZMYND8,RBBP7,TIMP1,UBE2I,CSK,TRPS1,UBR5,SNRNP70…
GO:0045860	5.65485e-06	82	394	positive regulation of protein kinase activity	BP	0.000302443	ALS2,FYN,TAB2,WNK1,KARS1,RHOA,MAP3K13,FGFR1,XRCC5,OSBPL8,SIRT1,JAK2,ABL1,CRKL,STK4,CSK,RIPK2,PIH1D1,LAMTOR3,CCND1,CCND3,VEGFA,PPP2CA,PDCD10,WNT5A,ECT2,CCDC88A,EPHA4,GADD45A,ITGB1BP1,AVPI1,TNFRSF10B,ADCY7,CDKN1A,AJUBA,PAK4,RAF1,CCNB1,PSRC1,KIDINS220,TAOK3,MDFIC,CAB39,BORA,DBNL,ABI1,THBS1,RPLP1,DUSP6,KSR1,TOM1L1,ERBB2,SOD1,CCN1,JTB,CALM2,RALB,PAK1,HMGA2,ANGPT1,CALM3,SHC1,FRS2,PHB,ADAM9,MAP2K1,PTK2,…
GO:0051130	5.72178e-06	175	993	positive regulation of cellular component organization	BP	0.00030493	CFLAR,KDM1A,CDC27,AP2B1,PAFAH1B1,FYN,AKAP8L,ANLN,MRE11,CUL3,HSPA5,NCKAP1,RHOA,ROCK1,SIRT2,PPP2R5B,MAPK6,CDC42,NCK2,MAP3K13,CLASP1,FGFR1,XRCC5,DNM2,RIF1,GSK3B,CTTN,BAX,PSMC5,AURKA,PXN,SIRT1,ABL1,NRP1,RANBP1,HIF1A,ZMYND8,MAPRE1,SRPX2,PIH1D1,ERCC2,SF3A2,PRKD2,CSF3,YWHAE,UBE2D3,MYF5,CNOT2,WASF1,VEGFA,MACROH2A1,BCL6,TFDP2,WNT5A,ACTR3,CCDC88A,FN1,CCT4,SUMO1,NFE2L2,EPHA4,SFPQ,MFN2,CCN2,ITGB1BP1,VPS4B,SO…
GO:0002429	6.12666e-06	58	250	immune response-activating cell surface receptor signaling pathway	BP	0.000324191	FYN,BTN3A1,PSMA4,PHPT1,TAB2,WNK1,NCKAP1,ELMO2,CDC42,ACTB,BAX,PSMC5,ABL1,CRKL,PSMA3,PSMC1,PSMA6,PSMD7,CSK,RIPK2,PRKD2,PIK3R2,PSMD9,BTN3A3,SKP1,FOXP1,ACTR3,PSMD14,GBP1,ELF1,KHDRBS1,PSMB2,PSMA1,NECTIN2,RAF1,RAC1,ABI1,PSMA5,MYO10,PIK3R1,DGKZ,PAK1,SPPL3,WASF2,PSMD4,ARPC5,ZC3H12A,PSMC3,PTK2,RELA,GRB2,UBE2N,ACTG1,BTN3A2,PLSCR1,PSMB10,NRAS,PSMB3
GO:0002757	6.12666e-06	58	250	immune response-activating signal transduction	BP	0.000324191	FYN,BTN3A1,PSMA4,PHPT1,TAB2,WNK1,NCKAP1,ELMO2,CDC42,ACTB,BAX,PSMC5,ABL1,CRKL,PSMA3,PSMC1,PSMA6,PSMD7,CSK,RIPK2,PRKD2,PIK3R2,PSMD9,BTN3A3,SKP1,FOXP1,ACTR3,PSMD14,GBP1,ELF1,KHDRBS1,PSMB2,PSMA1,NECTIN2,RAF1,RAC1,ABI1,PSMA5,MYO10,PIK3R1,DGKZ,PAK1,SPPL3,WASF2,PSMD4,ARPC5,ZC3H12A,PSMC3,PTK2,RELA,GRB2,UBE2N,ACTG1,BTN3A2,PLSCR1,PSMB10,NRAS,PSMB3
GO:0002764	6.36517e-06	62	274	immune response-regulating signaling pathway	BP	0.000335622	FYN,BTN3A1,PSMA4,PHPT1,TAB2,WNK1,NCKAP1,ELMO2,CDC42,ACTB,BAX,PSMC5,ABL1,CRKL,PSMA3,PSMC1,PSMA6,PSMD7,CSK,RIPK2,PRKD2,PIK3R2,PSMD9,BTN3A3,SKP1,FOXP1,ACTR3,PSMD14,GBP1,ELF1,KHDRBS1,PSMB2,PSMA1,NECTIN2,RAF1,RAC1,ABI1,PPP3CA,PSMA5,MYO10,PIK3R1,DGKZ,PAK1,SPPL3,WASF2,PSMD4,SHC1,ARPC5,ZC3H12A,PSMC3,PTK2,RELA,GRB2,UBE2N,ACTG1,BTN3A2,PLSCR1,CALM1,PSMB10,NRAS,PPP3R1,PSMB3
GO:0042127	6.57976e-06	202	1171	regulation of cell population proliferation	BP	0.000345715	KRIT1,CFLAR,KDM1A,FYN,STRAP,TIMP2,CUL3,CCAR1,WAPL,HIPK2,KARS1,FOXJ2,RHOA,IFT80,SIRT2,DNAJA2,CDC42,NCK2,UBE2A,FGFR1,FBLN1,PPP2R5C,XRCC5,BAX,KDM2B,TINF2,COMT,SIRT1,JAK2,ABL1,NRP1,CRKL,TSPO,RBFOX2,HIF1A,STK4,TIMP1,CSK,RIPK2,PRKD2,CLEC11A,AHR,FKTN,ZMIZ1,CSF3,CCND1,BIRC2,PPARD,SOD2,CCND3,VEGFA,BCL6,PDCD10,WNT5A,GNAI2,FOXP1,RTN4,CCDC88A,FN1,STAT1,PDCL3,ATF2,MFN2,CCN2,KLF9,ITGB1BP1,PGF,INHBA,CDK2,CDKN1A…
GO:0048513	6.99846e-06	387	2470	animal organ development	BP	0.000366425	CFLAR,KDM1A,HCCS,AP2B1,ETV1,PAFAH1B1,FYN,ANLN,MATR3,RB1CC1,STRAP,NCAPH2,SEC63,CUL3,PSMA4,HSPA5,ARID4B,TAB2,ATG5,PITHD1,SEC61A1,COL11A1,HIPK2,ELOVL1,RHOA,ROCK1,IFT80,SIRT2,FSTL3,POLB,ASNS,CDC42,ACTN1,PICALM,CLASP1,ACTB,TOP2B,FGFR1,PCM1,ITCH,SDF4,XRCC5,DNM2,GSK3B,STARD7,BAX,PSMC5,AURKA,DYNLL1,KDM2B,SLC9A1,PABPC4,MYL6,EFHC1,SIRT1,JAK2,ABL1,NRP1,MKNK2,CRKL,TRIOBP,AP1B1,TSPO,RBFOX2,MYH9,IFT27,PRMT5,PS…
GO:0044770	7.42281e-06	109	560	cell cycle phase transition	BP	0.000387284	CDC27,FBXL3,PAFAH1B1,ZNF207,AKAP8L,ANLN,MRE11,CUL3,PSMA4,PPP1R12A,CDK17,TAF2,SIRT2,CLASP1,DYNC1I2,PCM1,DNM2,NDC80,BAX,PSMC5,AURKA,DYNLL1,PSMA3,PSMC1,APEX1,PSMA6,MAPRE1,CDK16,PSMD7,GSPT1,RBL2,ERCC2,YWHAE,CCND1,ANAPC15,PSMD9,CNOT2,CCND3,IK,SKP1,MACROH2A1,TFDP2,PSMD14,GADD45A,PLAGL1,VPS4B,KHDRBS1,INHBA,CDK2,CDKN1A,MCM8,MAX,CEP250,PSMB2,PRMT1,PSMA1,AJUBA,CHMP2A,RPA1,VPS4A,NES,CCNB1,TAOK3,CDK4,MDM2,BO…
GO:2000112	7.72634e-06	483	3151	regulation of cellular macromolecule biosynthetic process	BP	0.000401716	CFLAR,KDM1A,ETV1,MED24,BAZ1B,ZNF207,AKAP8L,RNF14,MATR3,STRAP,TBPL1,RFC1,CUL3,PSMA4,HSPA5,RFC2,ARID4B,TAB2,PUM2,SOAT1,PITHD1,PPP1R12A,CDK17,CCAR1,GPBP1,WAPL,RNF4,HIPK2,KARS1,FOXJ2,YBX1,SP100,RHOA,ROCK1,SIRT2,PPP2R5B,NUCKS1,FSTL3,CDC42,NCK2,MAP3K13,PICALM,ENO1,BAZ2A,FGFR1,ITCH,XRCC5,MKNK1,DNM2,KEAP1,RIF1,MID2,SRCAP,GSK3B,ERC1,XPO1,ZNF586,PSMC5,SNX5,RPL6,KDM2B,FUS,MLF2,SLC9A1,HNRNPC,TOX4,TINF2,CBX5,…
GO:0007275	8.13471e-06	565	3777	multicellular organism development	BP	0.00042148	KRIT1,ALS2,CFLAR,KDM1A,HCCS,AP2B1,ETV1,PAFAH1B1,FYN,LYPLA2,ANLN,MATR3,RB1CC1,STRAP,NCAPH2,SEC63,TIMP2,CUL3,VCAN,PSMA4,HSPA5,ARID4B,TAB2,ATG5,PITHD1,SEC61A1,WNK1,COL11A1,NCKAP1,HIPK2,FOXJ2,YBX1,ELOVL1,SP100,RHOA,ROCK1,IFT80,SIRT2,PPP2R5B,MAPK6,UFD1,FSTL3,POLB,ASNS,CFAP20,CDC42,NCK2,ACTN1,ALDH3A2,MPP5,MAP3K13,PICALM,CLASP1,ACTB,TOP2B,UBE2A,FGFR1,FBLN1,PCM1,ITCH,SDF4,XRCC5,DNM2,KEAP1,RIF1,GSK3B,ERC1…
GO:0010389	8.24361e-06	47	190	regulation of G2/M transition of mitotic cell cycle	BP	0.000425644	PAFAH1B1,MRE11,PSMA4,CLASP1,DYNC1I2,PCM1,PSMC5,AURKA,DYNLL1,PSMA3,PSMC1,PSMA6,MAPRE1,PSMD7,YWHAE,CCND1,PSMD9,SKP1,PSMD14,VPS4B,CDK2,CDKN1A,CEP250,PSMB2,PSMA1,VPS4A,CCNB1,TAOK3,CDK4,ODF2,CSNK1D,BRD4,APP,PSMA5,HAUS6,ATM,HMGA2,PSMD4,NAE1,PSMC3,CDK1,CKAP5,TUBB4B,DYNC1H1,PSMB10,HAUS3,PSMB3
GO:0051017	8.54038e-06	35	128	actin filament bundle assembly	BP	0.000439406	CUL3,RHOA,ROCK1,CDC42,ACTN1,CLASP1,PXN,SLC9A1,ABL1,NRP1,PLS3,TJP1,TNFAIP1,CCDC88A,STMN1,CCN2,ITGB1BP1,SORBS3,ID1,MYO1B,MICAL1,RAC1,RDX,TPM1,TMEFF2,PIK3R1,PAK1,RHOC,WASF2,TSC1,S1PR1,PTGER4,ACTG1,S100A10,MARCKS
GO:0034248	8.56903e-06	79	375	regulation of cellular amide metabolic process	BP	0.000439406	MATR3,PUM2,YBX1,RHOA,ROCK1,NCK2,PICALM,MKNK1,MKNK2,PCIF1,UQCC1,RBM3,GSPT1,MTPN,LARP4B,EIF4G2,CNOT2,GAPDH,EIF1B,NCL,NFE2L2,EPHA4,ETF1,SERP1,ZNF706,KHDRBS1,ORMDL2,ATF4,ORMDL1,FXR2,ILF3,EIF5A,EIF2S1,SYNCRIP,CAPRIN1,CDK4,DHX9,THBS1,RPLP1,LRPPRC,HNRNPD,TOB1,ERBB2,APP,CCN1,CNOT9,RPL10,EIF3H,CELF1,EIF4E,DPH3,EIF4A2,LARP4,RPL26,EIF5A2,ZC3H12A,RPS14,TSC1,POLR2G,CNBP,PA2G4,RPL38,RELA,EIF1,RPS6KA3,CALR,CNOT…
GO:1903900	8.74129e-06	36	131	regulation of viral life cycle	BP	0.00044613	PKN2,NUCKS1,TOP2B,MID2,CHMP2B,VAPA,ZC3HAV1,TRIM14,OAS2,TRIM38,VPS4B,STAU1,ILF3,NECTIN2,CHMP2A,TRIM28,TRIM21,TRIM22,VPS4A,MORC2,SRPK2,IFITM3,TNIP1,STOM,HMGA2,IFIT5,ZC3H12A,IFI27,PHB,RAD23A,KPNA2,P4HB,IFITM1,PLSCR1,ADARB1,CNOT7
GO:0006417	8.75997e-06	71	328	regulation of translation	BP	0.00044613	MATR3,PUM2,YBX1,RHOA,ROCK1,NCK2,MKNK1,MKNK2,PCIF1,UQCC1,RBM3,GSPT1,MTPN,LARP4B,EIF4G2,CNOT2,GAPDH,EIF1B,NCL,ETF1,SERP1,ZNF706,KHDRBS1,ATF4,FXR2,ILF3,EIF5A,EIF2S1,SYNCRIP,CAPRIN1,CDK4,DHX9,THBS1,RPLP1,LRPPRC,HNRNPD,TOB1,ERBB2,APP,CNOT9,RPL10,EIF3H,CELF1,EIF4E,DPH3,EIF4A2,LARP4,RPL26,EIF5A2,ZC3H12A,RPS14,TSC1,POLR2G,CNBP,PA2G4,RPL38,EIF1,RPS6KA3,CALR,CNOT10,PRR16,RPS27L,ZFP36L1,YTHDF3,YTHDF2,DDX39B…
GO:0044087	8.80483e-06	145	799	regulation of cellular component biogenesis	BP	0.00044689	ANLN,PHF23,HSPA5,ATG5,NCKAP1,RNF4,SLK,RHOA,ROCK1,SIRT2,PPP2R5B,CDC42,NCK2,CLASP1,RAB7A,VDAC3,XRCC5,SAR1A,DNM2,GSK3B,CHMP2B,CTTN,BAX,PSMC5,PXN,SLC9A1,ABL1,NRP1,TRIOBP,PPM1A,ZMYND8,MAPRE1,RIOK3,SRPX2,TJP1,PIH1D1,ERCC2,MTPN,CSF3,BIRC2,CNOT2,WASF1,SENP6,VEGFA,WNT5A,ECT2,ACTR3,CCDC88A,SUMO1,STMN1,CCN2,ITGB1BP1,VPS4B,SORBS3,ORMDL2,RIOK1,VASP,ID1,SIX1,RAP1B,TICAM1,CDC42EP1,ORMDL1,FXR2,AJUBA,CHMP2A,TRIM2…
GO:0016310	9.03396e-06	298	1845	phosphorylation	BP	0.000456965	ALS2,CFLAR,AK2,IBTK,PAFAH1B1,BAZ1B,FYN,AKAP8L,MVP,MRE11,NDUFS1,RB1CC1,STRAP,TIMP2,CUL3,PSMA4,TAB2,CDK17,WNK1,HIPK2,PKN2,KARS1,SLK,RHOA,ROCK1,COASY,SIRT2,PPP2R5B,MAPK6,CDC42,NCK2,MAP3K13,ENO1,ACTB,FGFR1,FBLN1,ARAF,PPP2R5C,ITCH,XRCC5,MKNK1,MOK,STK17B,GSK3B,ERC1,BAX,PSMC5,AURKA,DYNLL1,OSBPL8,SIRT1,JAK2,ABL1,NRP1,MKNK2,CRKL,TIMP3,PRMT5,PSMA3,HIF1A,GSKIP,PSMC1,PABPN1,PSMA6,STK4,RIOK3,PGK1,CDK16,SRPX2,…
GO:0043254	9.60672e-06	78	373	regulation of protein-containing complex assembly	BP	0.000482852	HSPA5,NCKAP1,RNF4,RHOA,SIRT2,PPP2R5B,CDC42,NCK2,CLASP1,SAR1A,GSK3B,CTTN,BAX,PSMC5,ABL1,TRIOBP,PPM1A,MAPRE1,RIOK3,PIH1D1,ERCC2,MTPN,CSF3,BIRC2,WASF1,SENP6,VEGFA,ACTR3,SUMO1,STMN1,VASP,RAP1B,TICAM1,CDC42EP1,AJUBA,NR1H2,RAF1,RPA1,H3-3B,PSRC1,DDB2,RAC1,DBNL,STXBP1,RDX,SMAD6,TMOD3,WARS1,ARF1,RALB,RASA1,PAK1,ATM,CDC42EP2,ASAP1,GBP5,RHOC,WASF2,ARPC5,ICE1,ANKRA2,WASHC5,VCP,ARF6,PSMC3,PTGER4,ATF7IP,HCFC1,…
GO:0032103	9.62586e-06	72	336	positive regulation of response to external stimulus	BP	0.000482852	FYN,MATR3,PSMA4,TAB2,PUM2,WNK1,KARS1,PVR,FGFR1,XRCC5,PSMC5,JAK2,NRP1,PSMA3,PSMC1,PSMA6,RIOK3,PSMD7,RIPK2,PRKD2,CTSC,PSMD9,VEGFA,SKP1,WNT5A,PSMD14,SFPQ,VAMP8,PGF,MED1,PSMB2,TICAM1,PSMA1,NECTIN2,RAF1,IL6ST,CLOCK,DHX9,RAC1,THBS1,ADAM10,NLRC5,CDH13,PSMA5,TNIP1,NONO,PAK1,PDCD4,GBP5,CDK19,USF1,PSMD4,IL15,PSMC3,PTK2,S1PR1,PTGER4,OXSR1,RELA,ANO6,CALR,CSF1,LAMP1,PLSCR1,HMGB1,XRCC6,PSMB10,TMSB4X,NRAS,RBM14…
GO:1902532	9.64281e-06	87	427	negative regulation of intracellular signal transduction	BP	0.000482852	KDM1A,PAFAH1B1,TIMP2,CUL3,RHOA,PPP2R5B,UFD1,ENO1,FBLN1,PPP2R5C,ITCH,GSK3B,SIRT1,ABL1,TIMP3,PPM1A,HIF1A,RIOK3,CSK,PPP2CB,CARD8,PIK3R2,FKTN,TNFAIP1,HIPK3,SOD2,ERBIN,ARRDC3,PPP2CA,BCL6,GNAI2,STAT1,NFE2L2,ASH1L,IVNS1ABP,MFN2,RGS4,GBP1,STMN1,ITGB1BP1,AJUBA,SEC14L1,ARNTL,TAOK3,MDM2,SERPINE2,TMEM127,MARCHF7,TANK,MYC,THBS1,PPM1B,EMILIN1,DUSP6,SMAD4,CALM2,RASA1,TNIP1,NONO,ATM,PDCD4,ITPR1,WWC2,CREB3L1,CCAR…
GO:0051347	9.98389e-06	103	531	positive regulation of transferase activity	BP	0.00049826	ALS2,FYN,MRE11,RFC2,TAB2,WNK1,KARS1,RHOA,CDC42,MAP3K13,FGFR1,XRCC5,OSBPL8,SIRT1,JAK2,ABL1,CRKL,PABPN1,STK4,UBE2I,CSK,RIPK2,PIH1D1,LAMTOR3,CCND1,PTGES3,CCND3,VEGFA,ARRDC3,SKP1,PPP2CA,PDCD10,WNT5A,ECT2,CCDC88A,CCT4,EPHA4,GADD45A,ITGB1BP1,AVPI1,TNFRSF10B,ADCY7,CDKN1A,AJUBA,PAK4,RAF1,CCNB1,PSRC1,KIDINS220,TAOK3,MDFIC,CAB39,BORA,DBNL,ABI1,MYC,THBS1,RPLP1,RAB1A,HNRNPD,DUSP6,RPS2,KSR1,TOM1L1,ERBB2,SOD1,…
GO:0019438	1.00958e-05	517	3404	aromatic compound biosynthetic process	BP	0.000502165	CFLAR,AK2,KDM1A,ETV1,MED24,BAZ1B,ZNF207,AKAP8L,RNF14,MRE11,STRAP,TBPL1,RFC1,CUL3,PSMA4,HSPA5,POLR2B,RFC2,ARID4B,TAB2,PITHD1,PPP1R12A,POLR3E,CDK17,CCAR1,GPBP1,RNF4,INTS13,TAF2,HIPK2,KARS1,FOXJ2,YBX1,ELOVL1,SP100,RHOA,COASY,SIRT2,PPP2R5B,NUCKS1,UFD1,FSTL3,POLB,NCK2,ACTN1,MAP3K13,PICALM,ENO1,BAZ2A,FGFR1,ITCH,XRCC5,DNM2,KEAP1,RIF1,MID2,SRCAP,ERC1,XPO1,ZNF586,BAX,PSMC5,SNX5,RPL6,KDM2B,PXN,FUS,MLF2,SLC…
GO:0033044	1.02666e-05	70	323	regulation of chromosome organization	BP	0.000508964	KDM1A,CDC27,ZNF207,AKAP8L,MRE11,CUL3,ATG5,WAPL,RNF4,XRCC5,RIF1,NDC80,HNRNPC,TINF2,SIRT1,METTL4,UBR5,PIH1D1,PRKD2,STN1,SUPT6H,ANAPC15,SENP6,VEGFA,IK,MACROH2A1,BCL6,CCT4,SFPQ,TRIM28,WBP2,H3-3B,MORC2,CCNB1,HNRNPA1,CCT7,MYC,HMGA1,HNRNPD,ANAPC11,SMAD4,BRD4,MTF2,SETD7,NAF1,HDAC8,HMBOX1,SSRP1,ATM,ANAPC1,HNRNPU,TRIP12,SMG1,CHTOP,LMNA,CCT3,GNL3,NIPBL,CTNNB1,SETD5,TADA3,ATF7IP,DCP2,UBE2N,TAF7,BCOR,MIER1,EI…
GO:0071774	1.03711e-05	30	102	response to fibroblast growth factor	BP	0.000512443	POLR2B,FGFR1,CDC5L,CRKL,POLR2F,RBFOX2,PRKD2,SHOC2,COL1A1,WNT5A,CCN2,ITGB1BP1,RAB14,HNRNPA1,SULF1,THBS1,TIAL1,CREB3L1,HHIP,FRS2,POLR2G,CTNNB1,HNRNPH1,HNRNPF,GRB2,SHISA2,NOG,ZFP36L1,FAT4,SPRED2
GO:0065009	1.05617e-05	353	2236	regulation of molecular function	BP	0.000520137	KRIT1,ALS2,CFLAR,KDM1A,IBTK,PAFAH1B1,FYN,MVP,MRE11,RANBP3,TIMP2,RFC1,ATP6V1H,RFC2,PHPT1,TBC1D22A,TAB2,PPP1R12A,WNK1,WAPL,HIPK2,KARS1,ZC3H15,SP100,RHOA,ROCK1,SIRT2,PPP2R5B,NUCKS1,DNAJA2,CDC42,NCK2,SNX13,MAP3K13,PICALM,ACTB,FGFR1,FBLN1,PPP2R5C,ITCH,XRCC5,DNM2,KEAP1,MID2,DLGAP4,GSK3B,ERC1,APLP2,BAX,AURKA,DYNLL1,SLC9A1,OSBPL8,RGS17,SIRT1,JAK2,ABL1,NRP1,RANBP1,CRKL,TIMP3,RANGAP1,PSMA3,HIF1A,GSKIP,PABP…
GO:0010941	1.07619e-05	220	1299	regulation of cell death	BP	0.000528252	KRIT1,CFLAR,KDM1A,AP2B1,FYN,MRE11,RB1CC1,HSPA5,ATG5,CCAR1,HIPK2,SLK,SP100,RHOA,ROCK1,SIRT2,ASNS,CDC42,NCK2,ACTN1,PICALM,ENO1,FGFR1,ARAF,ITCH,DNM2,STK17B,GSK3B,ERC1,CTTN,ZFAND6,BAX,PSMC5,AURKA,KDM2B,SLC9A1,SIRT1,JAK2,ABL1,NRP1,TIMP3,TSPO,HIF1A,PSMC1,APEX1,NFATC4,STK4,TIMP1,RIPK2,TRPS1,PIH1D1,CARD8,TAX1BP1,BAG1,CSF3,YWHAE,CTSC,BIRC2,HIPK3,GAPDH,PPARD,SOD2,VEGFA,GOLPH3,BCL6,OGG1,TFDP2,PDCD10,WNT5A,E…
GO:0031401	1.09482e-05	158	887	positive regulation of protein modification process	BP	0.000535637	ALS2,CFLAR,KDM1A,FYN,AKAP8L,MRE11,RB1CC1,TIMP2,CUL3,PHF23,HSPA5,TAB2,PPP1R12A,WNK1,HIPK2,KARS1,RHOA,ROCK1,CDC42,MAP3K13,FGFR1,ARAF,XRCC5,RIF1,OSBPL8,SIRT1,JAK2,ABL1,NRP1,CRKL,STK4,UBE2I,CSK,RIPK2,PIH1D1,PRKD2,CSF3,LAMTOR3,CCND1,BIRC2,CDK2AP1,CCND3,VEGFA,ARRDC3,SKP1,PPP2CA,BCL6,UBE3A,PDCD10,WNT5A,ECT2,GNAI2,CCDC88A,EPHA4,GADD45A,CCN2,ITGB1BP1,PTPA,PGF,AVPI1,TNFRSF10B,SORBS3,ADCY7,INHBA,NMI,CDKN1A,…
GO:0061418	1.13419e-05	24	73	regulation of transcription from RNA polymerase II promoter in response to hypoxia	BP	0.000553086	PSMA4,SIRT2,PSMC5,PSMA3,HIF1A,PSMC1,PSMA6,PSMD7,ELOB,PSMD9,VEGFA,PSMD14,NFE2L2,PSMB2,PSMA1,EGLN1,PSMA5,ELOC,BACH1,PSMD4,PSMC3,RBPJ,PSMB10,PSMB3
GO:0032101	1.16448e-05	127	681	regulation of response to external stimulus	BP	0.000566004	FYN,RNF216,MATR3,PSMA4,TAB2,PUM2,WNK1,KARS1,SIRT2,UFD1,FAM3A,PVR,CLASP1,MGLL,FGFR1,ITCH,XRCC5,PSMC5,JAK2,NRP1,PSMA3,PSMC1,PSMA6,RIOK3,PSMD7,RIPK2,PLD3,PRKD2,CARD8,CTSC,BIRC2,PSMD9,PPARD,TRIM38,VEGFA,DROSHA,SKP1,BCL6,WNT5A,FOXP1,PSMD14,STAT1,SUMO1,NFE2L2,EPHA4,ASH1L,SFPQ,VAMP8,PGF,AREL1,ADCY7,NMI,IRF1,MED1,PSMB2,TICAM1,PSMA1,SEC14L1,NECTIN2,NR1H2,NDFIP1,RAF1,IL6ST,CLOCK,TRAFD1,DHX9,SERPINE2,RAC1,T…
GO:0009987	1.17183e-05	1572	11721	cellular process	BP	0.000567731	FUCA2,ANKIB1,KRIT1,LASP1,SNX11,ALS2,CFLAR,AK2,KDM1A,RECQL,CDC27,HCCS,IBTK,FBXL3,LAMP2,AP2B1,ETV1,PAFAH1B1,IL32,MED24,RPS20,VTA1,BAZ1B,ZNF207,FYN,LYPLA2,AKAP8L,RNF216,ANLN,EXTL3,MVP,RNF14,DNASE1L1,MDH1,MATR3,MRE11,NDUFS1,RB1CC1,STRAP,NCAPH2,SEC63,BTN3A1,TBPL1,SLC39A9,RANBP3,EIPR1,TIMP2,RFC1,CUL3,VCAN,PHF23,RAB27B,PSMA4,HSPA5,ATP6V1H,POLR2B,VAMP3,RFC2,TRAPPC3,PHPT1,ARID4B,KIF1B,TBC1D22A,NOP58,TAB2,…
GO:0071453	1.18337e-05	48	198	cellular response to oxygen levels	BP	0.000571341	CFLAR,PSMA4,HIPK2,SIRT2,ENO1,PSMC5,SLC9A1,SIRT1,PSMA3,HIF1A,PSMC1,PSMA6,PGK1,PSMD7,ELOB,CHCHD2,PSMD9,PPARD,VEGFA,STC2,PSMD14,NFE2L2,PSMB2,HP1BP3,ATF4,PSMA1,AJUBA,CCNB1,UBQLN1,HILPDA,MDM2,EGLN1,MYC,PSMA5,CCNA2,ELOC,BACH1,PSMD4,LMNA,AK4,TSC1,PSMC3,RBPJ,P4HB,ZFP36L1,ERO1A,PSMB10,PSMB3
GO:0110053	1.18694e-05	53	229	regulation of actin filament organization	BP	0.000571341	NCKAP1,RHOA,ROCK1,CDC42,NCK2,CLASP1,CTTN,PXN,SLC9A1,ABL1,NRP1,TRIOBP,TJP1,MTPN,CSF3,WASF1,ACTR3,CCDC88A,RGS4,STMN1,CCN2,ITGB1BP1,SORBS3,VASP,ID1,CDC42EP1,RAC1,DBNL,RDX,TMOD3,TPM1,ARF1,TMEFF2,PIK3R1,RASA1,PAK1,CDC42EP2,RHOC,WASF2,ARHGAP35,ARPC5,WASHC5,ARF6,TSC1,S1PR1,PTGER4,CFL1,GRB2,CDC42EP4,ACTG1,S100A10,CAPZA2,TMSB4X
GO:0019884	1.19604e-05	41	159	antigen processing and presentation of exogenous antigen	BP	0.000573869	AP2B1,PSMA4,VAMP3,RAB7A,DYNC1I2,DNM2,PSMC5,DYNLL1,AP1B1,PSMA3,PSMC1,PSMA6,SEC23A,PSMD7,PSMD9,SEC24A,PSMD14,VAMP8,CLTA,PSMB2,KLC1,CANX,PSMA1,AP3B1,DCTN4,CLTC,PSMA5,ARF1,SEC13,PSMD4,AP2M1,RACGAP1,CTSS,PSMC3,SEC24C,CALR,DYNC1H1,CAPZA2,PSMB10,HLA-B,PSMB3
GO:0042981	1.24808e-05	203	1186	regulation of apoptotic process	BP	0.000596918	KRIT1,CFLAR,KDM1A,FYN,MRE11,RB1CC1,HSPA5,ATG5,CCAR1,HIPK2,SLK,SP100,RHOA,ROCK1,SIRT2,ASNS,CDC42,NCK2,ACTN1,ENO1,FGFR1,ARAF,ITCH,DNM2,STK17B,GSK3B,ERC1,CTTN,ZFAND6,BAX,AURKA,KDM2B,SLC9A1,SIRT1,JAK2,ABL1,NRP1,TIMP3,TSPO,HIF1A,APEX1,NFATC4,STK4,TIMP1,RIPK2,TRPS1,PIH1D1,CARD8,TAX1BP1,BAG1,YWHAE,CTSC,BIRC2,HIPK3,GAPDH,PPARD,SOD2,VEGFA,GOLPH3,BCL6,OGG1,TFDP2,PDCD10,WNT5A,ECT2,GNAI2,FOXP1,RTN4,STAT1,ATF…
GO:0032269	1.31006e-05	149	827	negative regulation of cellular protein metabolic process	BP	0.000623178	CFLAR,KDM1A,IBTK,PAFAH1B1,FYN,MVP,STRAP,TIMP2,ATG5,WNK1,U2AF2,RNF4,HIPK2,YBX1,ROCK1,SIRT2,NCK2,PICALM,FBLN1,ITCH,GSK3B,APLP2,BAX,TINF2,WAC,SIRT1,ABL1,CRKL,TIMP3,TSPO,GSKIP,PCIF1,TIMP1,CSK,UBR5,PIH1D1,CARD8,PIK3R2,FKTN,YWHAE,SUPT6H,BIRC2,HIPK3,CNOT2,GAPDH,VEGFA,PPP2CA,MACROH2A1,GNAI2,NCL,PDCL3,EPHA4,TMEM59,ASH1L,IVNS1ABP,GADD45A,RGS4,GBP1,ITGB1BP1,PTPA,GIPC1,CDKN1A,IFI6,ATF4,FXR2,ILF3,NR1H2,TRIM21…
GO:1905330	1.31134e-05	38	145	regulation of morphogenesis of an epithelium	BP	0.000623178	AP2B1,PSMA4,RHOA,CDC42,CLASP1,FGFR1,PSMC5,ABL1,PSMA3,PSMC1,PSMA6,PSMD7,SMURF2,PSMD9,VEGFA,WNT5A,FOXP1,PSMD14,STAT1,PSMB2,SIX1,PSMA1,RAC1,SULF1,CLTC,PSMA5,FZD1,PSMD4,AP2M1,PSMC3,CTNNB1,SIX2,MAGED1,NOG,PDGFA,PSMB10,ETV5,PSMB3
GO:0045930	1.34072e-05	64	290	negative regulation of mitotic cell cycle	BP	0.00063512	ZNF207,MRE11,TIMP2,PSMA4,TOP2B,NDC80,BAX,PSMC5,AURKA,ABL1,PSMA3,PSMC1,PSMA6,PSMD7,RBL2,CCND1,ANAPC15,PSMD9,CNOT2,IK,SKP1,BCL6,TFDP2,PSMD14,ATF2,GADD45A,PLAGL1,CDK2,CDKN1A,PSMB2,PRMT1,PSMA1,VPS4A,BTG1,CCNB1,TAOK3,CDK4,MDM2,TOM1L1,PSMA5,PRCC,INTS3,CNOT9,CDKN2B,ATM,HMGA2,PSMD4,NAE1,PRMT2,RPL26,PSMC3,CTNNB1,CDK1,BCL2L1,SLFN11,NABP1,ANGEL2,SCRIB,CNOT10,RPS27L,ZFP36L1,CNOT7,PSMB10,PSMB3
GO:0018130	1.36709e-05	516	3405	heterocycle biosynthetic process	BP	0.000645561	CFLAR,AK2,KDM1A,ETV1,MED24,BAZ1B,ZNF207,AKAP8L,RNF14,MRE11,STRAP,TBPL1,RFC1,CUL3,PSMA4,HSPA5,POLR2B,RFC2,ARID4B,TAB2,PITHD1,PPP1R12A,POLR3E,CDK17,CCAR1,GPBP1,RNF4,INTS13,TAF2,HIPK2,KARS1,FOXJ2,YBX1,ELOVL1,SP100,RHOA,COASY,SIRT2,PPP2R5B,NUCKS1,UFD1,FSTL3,POLB,NCK2,ACTN1,MAP3K13,PICALM,ENO1,BAZ2A,FGFR1,ITCH,XRCC5,DNM2,KEAP1,RIF1,MID2,SRCAP,ERC1,XPO1,ZNF586,BAX,PSMC5,SNX5,RPL6,KDM2B,PXN,FUS,MLF2,SLC…
GO:0043085	1.38837e-05	190	1107	positive regulation of catalytic activity	BP	0.000653543	ALS2,CFLAR,FYN,MRE11,RANBP3,TIMP2,RFC1,RFC2,TBC1D22A,TAB2,PPP1R12A,WNK1,KARS1,ZC3H15,RHOA,DNAJA2,CDC42,SNX13,MAP3K13,PICALM,FGFR1,FBLN1,XRCC5,GSK3B,BAX,DYNLL1,OSBPL8,RGS17,SIRT1,JAK2,ABL1,NRP1,RANBP1,CRKL,RANGAP1,HIF1A,PABPN1,SEC23A,STK4,SEC23B,UBE2I,CSK,RIPK2,PIH1D1,PRKD2,CARD8,SIPA1L3,LAMTOR3,CCND1,PTGES3,CCND3,VEGFA,ARRDC3,SKP1,PPP2CA,PDCD10,WNT5A,ECT2,GNAI2,PSMD14,CCDC88A,FN1,ELMOD3,CCT4,EPHA…
GO:1901990	1.47293e-05	80	387	regulation of mitotic cell cycle phase transition	BP	0.000691164	CDC27,PAFAH1B1,ZNF207,ANLN,MRE11,CUL3,PSMA4,SIRT2,CLASP1,DYNC1I2,PCM1,NDC80,BAX,PSMC5,AURKA,DYNLL1,PSMA3,PSMC1,APEX1,PSMA6,MAPRE1,PSMD7,RBL2,ERCC2,YWHAE,CCND1,ANAPC15,PSMD9,CNOT2,CCND3,IK,SKP1,TFDP2,PSMD14,GADD45A,PLAGL1,VPS4B,CDK2,CDKN1A,CEP250,PSMB2,PRMT1,PSMA1,VPS4A,CCNB1,TAOK3,CDK4,MDM2,ODF2,RDX,TMOD3,CSNK1D,ANAPC11,BRD4,APP,PSMA5,CNOT9,HAUS6,CDKN2B,ATM,HMGA2,ANAPC1,PSMD4,NAE1,PRMT2,RPL26,PSM…
GO:0002478	1.48513e-05	40	155	antigen processing and presentation of exogenous peptide antigen	BP	0.000693703	AP2B1,PSMA4,VAMP3,RAB7A,DYNC1I2,DNM2,PSMC5,DYNLL1,AP1B1,PSMA3,PSMC1,PSMA6,SEC23A,PSMD7,PSMD9,SEC24A,PSMD14,VAMP8,CLTA,PSMB2,KLC1,CANX,PSMA1,DCTN4,CLTC,PSMA5,ARF1,SEC13,PSMD4,AP2M1,RACGAP1,CTSS,PSMC3,SEC24C,CALR,DYNC1H1,CAPZA2,PSMB10,HLA-B,PSMB3
GO:0048002	1.48764e-05	42	166	antigen processing and presentation of peptide antigen	BP	0.000693703	AP2B1,PSMA4,VAMP3,RAB7A,DYNC1I2,DNM2,PSMC5,DYNLL1,AP1B1,PSMA3,PSMC1,PSMA6,SEC23A,PSMD7,PSMD9,SEC24A,PSMD14,VAMP8,CLTA,PSMB2,KLC1,CANX,PSMA1,DCTN4,CLTC,PSMA5,ARF1,SEC13,PSMD4,AP2M1,RACGAP1,CTSS,ERAP1,ERAP2,PSMC3,SEC24C,CALR,DYNC1H1,CAPZA2,PSMB10,HLA-B,PSMB3
GO:0001701	1.49805e-05	67	310	in utero embryonic development	BP	0.000696385	ALS2,CUL3,YBX1,POLB,UBE2A,FGFR1,KEAP1,MYH9,HIF1A,STK4,ERCC2,ZFAND5,ZMIZ1,SUPT6H,PRPF19,CNOT2,VEGFA,MAN2A1,CERT1,SF3B6,RTN4,MFN2,MED1,EIF2S2,PRMT1,SBDS,TRIM28,WDR74,MYO18B,CCNB1,KIDINS220,EGLN1,CCM2,ACTL6A,SKIL,ADAM10,LPAR6,TPM1,FURIN,SMAD4,SLC39A3,CCN1,BTF3,PSPH,MBNL1,PELO,ANGPT1,CHTOP,SSR2,PSMC3,ANKRD11,C2CD3,CTNNB1,RBPJ,MAP2K1,SLC30A1,CHST11,BCL2L1,HCFC1,TBL1XR1,GRB2,RIC8A,BCOR,NOG,NR2F2,ZFP36L…
GO:0072594	1.50902e-05	103	528	establishment of protein localization to organelle	BP	0.000699305	LAMP2,AP2B1,RPS20,SEC63,HSPA5,SEC61A1,TNPO3,TRAM2,TRAM1,RPL31,BCS1L,TIMM21,RAB7A,DNM2,ZFAND6,BAX,RPL6,JAK2,TSPO,TIMM9,SRP54,UBR5,PIH1D1,PIK3R2,SEC61B,KPNB1,GOSR2,YWHAE,UBE2D3,MACROH2A1,TFDP2,ECT2,RPL24,RPS15,CCT4,MFN2,IPO13,RPS25,SPCS2,RPL21,RPS10,CDKN1A,MED1,RPL36,TRIM28,UBE2D2,RAN,SEC61G,VPS4A,AP3B1,IPO8,ARNTL,HSD17B4,YWHAQ,MDFIC,CCT7,RPLP1,ATAD1,RPS24,IDH1,SCARB2,PPP3CA,RPS2,RPL11,RPS3A,PIK3R1…
GO:0048729	1.56434e-05	99	508	tissue morphogenesis	BP	0.000722695	AP2B1,PAFAH1B1,PSMA4,COL11A1,RHOA,CDC42,MPP5,CLASP1,ACTB,FGFR1,PSMC5,KDM2B,ABL1,NRP1,PSMA3,HIF1A,PSMC1,PSMA6,NFATC4,STK4,PSMD7,PRKD2,SMURF2,PSMD9,MYF5,VEGFA,PDCD10,WNT5A,FOXP1,PSMD14,STAT1,EPHA4,PGF,APAF1,INHBA,MED1,VASP,PSMB2,SIX1,TWSG1,PSMA1,AJUBA,COL5A1,TRIM28,UBE4B,MDM2,EGLN1,RAC1,CCM2,TOR1A,MYC,SULF1,YAP1,TPM1,CLTC,SMAD4,CCN1,PSMA5,TMEFF2,PAK1,HMGA2,EXT2,RHOC,MMP14,FZD1,PSMD4,ARHGAP35,AP2M1,…
GO:0071704	1.59965e-05	1177	8454	organic substance metabolic process	BP	0.000736727	FUCA2,ANKIB1,ALS2,CFLAR,AK2,KDM1A,RECQL,CDC27,HCCS,IBTK,FBXL3,LAMP2,AP2B1,ETV1,PAFAH1B1,MED24,RPS20,BAZ1B,ZNF207,FYN,LYPLA2,AKAP8L,RNF216,EXTL3,MVP,RNF14,DNASE1L1,MDH1,MATR3,MRE11,RB1CC1,STRAP,BTN3A1,TBPL1,EIPR1,TIMP2,RFC1,CUL3,VCAN,PHF23,PSMA4,HSPA5,POLR2B,VAMP3,RFC2,PHPT1,ARID4B,KIF1B,NOP58,TAB2,PUM2,SOAT1,ATG5,PITHD1,PPP1R12A,POLR3E,ZC3H11A,CDK17,WNK1,CCAR1,COL11A1,SFSWAP,GPBP1,WAPL,U2AF2,RNF4…
GO:0009628	1.63279e-05	168	955	response to abiotic stimulus	BP	0.000749677	CFLAR,KDM1A,FBXL3,ETV1,FYN,PSMA4,HSPA5,COL11A1,HIPK2,KARS1,RHOA,SIRT2,NUCKS1,DNAJA2,POLB,ASNS,ENO1,UBE2A,SDF4,XRCC5,DNM2,GSK3B,BAX,PSMC5,SLC9A1,SIRT1,TSPO,PSMA3,HIF1A,PSMC1,PSMA6,NFATC4,RBBP7,PGK1,NFAT5,PSMD7,ELOB,HMOX2,ERCC2,MTPN,CHCHD2,BAG1,MICU1,COL1A1,YWHAE,CCND1,BIRC2,PSMD9,PTGES3,PPARD,RNF8,VEGFA,STC2,OGG1,ECT2,SCAP,PSMD14,STAT1,PDCL3,ATF2,SUMO1,NFE2L2,GADD45A,SLC2A1,CCN2,PGF,APAF1,TNFRSF10…
GO:0045862	1.65272e-05	65	298	positive regulation of proteolysis	BP	0.000756499	ANKIB1,CFLAR,FYN,RNF14,KARS1,RHOA,SIRT2,PICALM,ENO1,FBLN1,KEAP1,GSK3B,BAX,AURKA,SIRT1,JAK2,MYH9,PSMC1,RIPK2,CARD8,CTSC,CSNK1A1,PSMD14,FN1,SUMO1,NFE2L2,EPHA4,CCN2,APAF1,TNFRSF10B,DDA1,HSPBP1,UBQLN1,MDM2,TANK,ANP32B,MYC,RNF185,TMTC3,FURIN,CSNK1D,APP,CCN1,TNIP1,MMP14,NLRP3,ZC3H12A,VCP,ARIH1,BEX3,ADAM9,PRELID1,PTK2,ANTXR1,ROBO1,CYCS,BOK,RAD23A,SOCS4,TMEM259,DIABLO,RPS27L,HMGB1,ASPH,RACK1
GO:0009611	1.68151e-05	88	440	response to wounding	BP	0.000767324	CFLAR,KDM1A,FYN,DCBLD2,RHOA,CDC42,CLASP1,ACTB,FBLN1,CD59,BAX,AURKA,PABPC4,CBX5,JAK2,NRP1,TSPO,MYH9,RANGAP1,HIF1A,MYL12A,TIMP1,COL1A1,ELK3,PPARD,VEGFA,PDCD10,WNT5A,FN1,NFE2L2,EPHA4,MFN2,CCN2,IRF1,MAX,AJUBA,COL5A1,RBSN,RAF1,H3-3B,AP3B1,MICAL1,SERPINE2,RAC1,TOR1A,STXBP1,THBS1,PPP3CA,TPM1,ERBB2,SOD1,CCN1,LNPK,TMEFF2,PIK3R1,DGKZ,PAK1,ITPR1,RHOC,USF1,ARHGAP35,ANXA5,YWHAZ,VKORC1,AXL,IRF2,ARF4,COL3A1,MAP…
GO:0043620	1.76748e-05	31	109	regulation of DNA-templated transcription in response to stress	BP	0.000804096	PSMA4,HSPA5,SIRT2,NCK2,PSMC5,PSMA3,HIF1A,PSMC1,PSMA6,PSMD7,ELOB,PSMD9,VEGFA,PSMD14,NFE2L2,PSMB2,ATF4,PSMA1,DNAJB1,EGLN1,PSMA5,ELOC,BACH1,CREB3L1,PSMD4,PSMC3,RBPJ,RELA,RPS6KA3,PSMB10,PSMB3
GO:2000027	1.85197e-05	46	191	regulation of animal organ morphogenesis	BP	0.000839972	CFLAR,AP2B1,PSMA4,RHOA,CDC42,FGFR1,BAX,PSMC5,ABL1,PSMA3,PSMC1,PSMA6,PSMD7,SMURF2,PSMD9,VEGFA,WNT5A,PSMD14,STAT1,MED1,PSMB2,SIX1,PSMA1,RAC1,MYC,SULF1,CLTC,SMAD4,PSMA5,FZD1,PSMD4,AP2M1,PSMC3,FRS2,CTNNB1,RBPJ,ROBO1,SIX2,MAGED1,BCOR,NOG,CSF1,PDGFA,PSMB10,ETV5,PSMB3
GO:0046822	1.95577e-05	30	105	regulation of nucleocytoplasmic transport	BP	0.000884364	AKAP8L,PPP1R12A,SP100,GSK3B,XPO1,JAK2,RANGAP1,PPM1A,UBR5,PIK3R2,YWHAE,SUPT6H,ECT2,KHDRBS1,TRIM28,RAN,MDFIC,MDM2,DHX9,ANP32B,CTDSPL2,PIK3R1,ZIC1,ANGPT1,ZC3H12A,IFI27,CDK1,PPP1CC,NF1,NUP62
GO:0019079	1.97235e-05	31	110	viral genome replication	BP	0.000889168	ATG5,PKN2,NUCKS1,CDC42,TOP2B,VAPA,ZC3HAV1,OAS2,TRIM38,STAU1,DEK,ILF3,TRIM28,MORC2,LAMTOR5,SRPK2,IFITM3,TNIP1,STOM,HMGA2,IFIT5,ZC3H12A,VCP,IFI27,PHB,RAD23A,IFITM1,PLSCR1,PCBP2,ADARB1,CNOT7
GO:0043067	2.16809e-05	204	1203	regulation of programmed cell death	BP	0.000974465	KRIT1,CFLAR,KDM1A,FYN,MRE11,RB1CC1,HSPA5,ATG5,CCAR1,HIPK2,SLK,SP100,RHOA,ROCK1,SIRT2,ASNS,CDC42,NCK2,ACTN1,ENO1,FGFR1,ARAF,ITCH,DNM2,STK17B,GSK3B,ERC1,CTTN,ZFAND6,BAX,PSMC5,AURKA,KDM2B,SLC9A1,SIRT1,JAK2,ABL1,NRP1,TIMP3,TSPO,HIF1A,APEX1,NFATC4,STK4,TIMP1,RIPK2,TRPS1,PIH1D1,CARD8,TAX1BP1,BAG1,YWHAE,CTSC,BIRC2,HIPK3,GAPDH,PPARD,SOD2,VEGFA,GOLPH3,BCL6,OGG1,TFDP2,PDCD10,WNT5A,ECT2,GNAI2,FOXP1,RTN4,STA…
GO:0043488	2.20757e-05	41	163	regulation of mRNA stability	BP	0.00098923	PSMA4,PUM2,YBX1,ROCK1,XPO1,PSMC5,FUS,PABPC4,HNRNPC,PSMA3,ZC3H14,PSMC1,APEX1,PSMA6,PSMD7,PSMD9,PSMD14,PSMB2,PSMA1,FXR2,SYNCRIP,DHX9,TBRG4,FASTKD1,HNRNPD,PSMA5,CARHSP1,HNRNPU,PSMD4,ZC3H12A,FASTK,YWHAZ,PSMC3,DCP2,ANGEL2,HNRNPA0,ZFP36L1,YTHDF3,YTHDF2,PSMB10,PSMB3
GO:0009888	2.2515e-05	234	1416	tissue development	BP	0.00100589	CFLAR,AP2B1,PAFAH1B1,STRAP,PSMA4,ARID4B,ATG5,COL11A1,FOXJ2,YBX1,RHOA,ROCK1,IFT80,SIRT2,CDC42,ALDH3A2,MPP5,CLASP1,ACTB,FGFR1,KEAP1,GSK3B,BAX,PSMC5,KDM2B,SLC9A1,MYL6,SIRT1,HNRNPH3,JAK2,ABL1,NRP1,TRIOBP,PSMA3,HIF1A,PSMC1,TRIP11,PSMA6,NFATC4,STK4,PGK1,TIMP1,PSMD7,TJP1,BPNT2,TRPS1,PIH1D1,ERCC2,PRKD2,SIPA1L3,MTPN,C1GALT1,RHEB,MEGF9,ZFAND5,COL1A1,SMURF2,CCND1,PSMD9,MYF5,COL12A1,PPARD,VEGFA,ARRDC3,PPP2CA…
GO:0051236	2.40523e-05	46	191	establishment of RNA localization	BP	0.00107137	AKAP8L,MVP,ZC3H11A,U2AF2,YBX1,XPO1,SRSF5,PABPN1,SUPT6H,RPS15,SRSF7,SFPQ,ENY2,KHDRBS1,RAN,EIF5A,HNRNPA1,DHX9,WDR33,LRPPRC,SSB,G3BP2,DHX38,FIP1L1,ATM,SIDT2,EIF4E,HNRNPU,SEC13,SMG1,DDX19B,CHTOP,CPSF4,U2AF1L4,EIF5A2,ABCE1,TSC1,CKAP5,XPOT,ZFP36L1,POM121,SDAD1,DDX39B,RNPS1,NUP62,ZC3H11B
GO:0035239	2.56184e-05	119	643	tube morphogenesis	BP	0.00113309	KRIT1,HIPK2,FOXJ2,SP100,RHOA,ROCK1,CDC42,FGFR1,BAX,KDM2B,SIRT1,ABL1,NRP1,MYH9,HIF1A,NFATC4,STK4,PGK1,SRPX2,TJP1,PRKD2,C1GALT1,ZMIZ1,ELK3,VEGFA,AMOTL2,PDCD10,WNT5A,FOXP1,NCL,FN1,STAT1,PDCL3,ATF2,NFE2L2,EPHA4,GADD45A,CCN2,ITGB1BP1,PGF,HOXB3,APAF1,MED1,VASP,ID1,SIX1,ARHGAP22,PAK4,MYO18B,BTG1,LOXL2,COL4A2,SRPK2,EGLN1,GLUL,CCM2,MYC,SULF1,YAP1,THBS1,EMILIN1,WARS1,CDH13,SMAD4,ERBB2,CCN1,ECM1,RASA1,PAK1,…
GO:0034504	2.56645e-05	56	249	protein localization to nucleus	BP	0.00113309	FYN,INTS13,TNPO3,SP100,GSK3B,XPO1,OSBPL8,JAK2,RANGAP1,UBR5,PIK3R2,KPNB1,COL1A1,YWHAE,SKP1,ECT2,CCT4,SUMO1,IPO13,SUPT7L,CDKN1A,MED1,SIX1,TRIM28,RAN,IPO8,ARNTL,LAMTOR5,MDFIC,CCT7,MDM2,GLUL,TOR1A,PPP3CA,RPL11,PIK3R1,ZIC1,HNRNPU,ANGPT1,LMNA,CCT3,ZC3H12A,SUN1,TOR1AIP2,CDK1,SIX2,CTDNEP1,CALR,MAGED1,KPNA2,KPNA4,POM121,NF1,CD2AP,IPO7,NUP62
GO:0002218	2.56657e-05	30	106	activation of innate immune response	BP	0.00113309	FYN,MATR3,PSMA4,TAB2,XRCC5,PSMC5,PSMA3,PSMC1,PSMA6,PSMD7,PSMD9,SKP1,PSMD14,SFPQ,PSMB2,PSMA1,RAF1,PSMA5,NONO,PAK1,PSMD4,PSMC3,RELA,HMGB1,XRCC6,PSMB10,NRAS,RBM14,PSMB3,MATR3
GO:0043687	2.68328e-05	65	302	post-translational protein modification	BP	0.00118112	FUCA2,FBXL3,CUL3,VCAN,PSMA4,ATG5,FSTL3,KEAP1,APLP2,PSMC5,PSMA3,HIF1A,PSMC1,DCAF11,PSMA6,RBBP7,TIMP1,PSMD7,ELOB,RAB2A,PSMD9,SKP1,STC2,PSMD14,EVA1A,FN1,FBXL5,PSMB2,PSMA1,NEDD8,DDA1,DDB2,GOLM1,LAMC1,DCAF7,ADAM10,RAB1A,FBXO11,APP,CCN1,PSMA5,DCAF6,COPS7B,FEM1C,ELOC,WIPI2,PSMD4,NAE1,DCAF16,SHISA5,DCAF13,KBTBD6,PSMC3,COPS6,KCTD6,FEM1B,GPS1,PNPLA2,ASB7,PTP4A2,CSF1,P4HB,KLHL9,PSMB10,PSMB3
GO:0048856	2.78373e-05	607	4124	anatomical structure development	BP	0.00122173	KRIT1,ALS2,CFLAR,KDM1A,HCCS,AP2B1,ETV1,PAFAH1B1,FYN,LYPLA2,ANLN,MATR3,RB1CC1,STRAP,NCAPH2,SEC63,TBPL1,TIMP2,CUL3,VCAN,PSMA4,HSPA5,VAMP3,ARID4B,TAB2,ATG5,PITHD1,SEC61A1,WNK1,COL11A1,NCKAP1,HIPK2,FOXJ2,YBX1,ELOVL1,SP100,RHOA,ROCK1,IFT80,SIRT2,PPP2R5B,MAPK6,UFD1,FSTL3,POLB,ASNS,CFAP20,CDC42,NCK2,ACTN1,ALDH3A2,MPP5,MAP3K13,PICALM,CLASP1,ACTB,TOP2B,UBE2A,FGFR1,FBLN1,PCM1,ITCH,SDF4,XRCC5,DNM2,KEAP1,RIF…
GO:1901991	2.941e-05	50	215	negative regulation of mitotic cell cycle phase transition	BP	0.00128697	ZNF207,MRE11,PSMA4,NDC80,BAX,PSMC5,AURKA,PSMA3,PSMC1,PSMA6,PSMD7,RBL2,CCND1,ANAPC15,PSMD9,CNOT2,IK,SKP1,TFDP2,PSMD14,GADD45A,PLAGL1,CDK2,CDKN1A,PSMB2,PRMT1,PSMA1,VPS4A,CCNB1,TAOK3,CDK4,MDM2,PSMA5,CNOT9,CDKN2B,ATM,HMGA2,PSMD4,NAE1,PRMT2,RPL26,PSMC3,CDK1,SLFN11,CNOT10,RPS27L,ZFP36L1,CNOT7,PSMB10,PSMB3
GO:0060218	2.95594e-05	24	77	hematopoietic stem cell differentiation	BP	0.00128972	PSMA4,ITCH,XRCC5,PSMC5,ABL1,PSMA3,PSMC1,PSMA6,PSMD7,ERCC2,PSMD9,PSMD14,NFE2L2,PSMB2,PSMA1,YAP1,PSMA5,PSMD4,PSMC3,CHD2,YTHDF2,PSMB10,N4BP2L2,PSMB3
GO:0045787	2.98646e-05	67	316	positive regulation of cell cycle	BP	0.00129924	CDC27,PAFAH1B1,CUL3,PKN2,RHOA,SIRT2,PPP2R5B,ASNS,CDC42,FGFR1,NDC80,BAX,AURKA,ABL1,RANBP1,APEX1,RBL2,CSPP1,CCND1,CNOT2,CCND3,MACROH2A1,TFDP2,WNT5A,ECT2,SFPQ,GADD45A,PLAGL1,CCN2,VPS4B,GIPC1,CDK2,CDKN1A,MED1,PRMT1,TRIM21,CCNB1,PSRC1,SRPK2,CDK4,MDM2,RDX,TMOD3,ANAPC11,BRD4,APP,CNOT9,PHIP,ATM,HMGA2,EIF4E,HNRNPU,RACGAP1,RPL26,NIPBL,CDK1,HCFC1,CKS1B,CALR,RAD23A,LSM10,CNOT10,DYNC1H1,HMGN5,DDX39B,CNOT7,NUP…
GO:0044783	2.99784e-05	21	63	G1 DNA damage checkpoint	BP	0.0013004	BAX,AURKA,WAC,RBL2,CCND1,CNOT2,TFDP2,GADD45A,PLAGL1,CDK2,CDKN1A,PRMT1,CCNB1,MDM2,CNOT9,ATM,RPL26,CDK1,CNOT10,RPS27L,CNOT7
GO:0019882	3.05722e-05	46	193	antigen processing and presentation	BP	0.00132231	AP2B1,PSMA4,VAMP3,ATG5,RAB7A,DYNC1I2,DNM2,PSMC5,DYNLL1,AP1B1,PSMA3,PSMC1,PSMA6,SEC23A,PSMD7,PSMD9,SEC24A,PSMD14,VAMP8,CLTA,PSMB2,KLC1,CANX,PSMA1,AP3B1,DCTN4,THBS1,CLTC,PSMA5,ARF1,SEC13,PSMD4,AP2M1,RACGAP1,CTSS,ERAP1,ERAP2,PSMC3,RAB6A,SEC24C,CALR,DYNC1H1,CAPZA2,PSMB10,HLA-B,PSMB3
GO:0030111	3.10752e-05	63	294	regulation of Wnt signaling pathway	BP	0.00134019	CUL3,PSMA4,WNK1,IFT80,GSK3B,PSMC5,ABL1,PSMA3,PPM1A,GSKIP,PSMC1,PSMA6,NFATC4,STK4,PSMD7,UBR5,TLE4,COL1A1,SMURF2,PSMD9,PPP2CA,CSNK1A1,WNT5A,PSMD14,RNF146,PSMB2,PSMA1,CSNK1G2,ARNTL,MDFIC,SCYL2,SULF1,YAP1,PPM1B,USP8,CSNK1D,APP,PSMA5,G3BP1,CSNK1G3,TMEM237,FZD1,CCAR2,PSMD4,VCP,PSMC3,CTNNB1,RBPJ,MCC,RNF213,RUVBL1,CTDNEP1,TBL1XR1,SHISA2,NOG,ATP6V0C,RNF220,TLE1,CTNND1,APCDD1L,RACK1,PSMB10,PSMB3
GO:0031145	3.18524e-05	24	77	anaphase-promoting complex-dependent catabolic process	BP	0.00136975	CDC27,CUL3,PSMA4,PSMC5,AURKA,PSMA3,PSMC1,PSMA6,PSMD7,ANAPC15,PSMD9,PSMD14,CDK2,PSMB2,PSMA1,CCNB1,ANAPC11,PSMA5,ANAPC1,PSMD4,PSMC3,CDK1,PSMB10,PSMB3
GO:2000026	3.24088e-05	251	1544	regulation of multicellular organismal development	BP	0.00138967	KRIT1,CFLAR,KDM1A,AP2B1,PAFAH1B1,FYN,STRAP,TIMP2,PSMA4,HSPA5,PITHD1,WNK1,HIPK2,FOXJ2,SP100,RHOA,ROCK1,SIRT2,PPP2R5B,MAPK6,FSTL3,CDC42,MAP3K13,CLASP1,FGFR1,PCM1,ITCH,XRCC5,DNM2,KEAP1,RIF1,GSK3B,CTTN,BAX,PSMC5,SIRT1,ABL1,NRP1,CRKL,TSPO,RBFOX2,PRMT5,PSMA3,HIF1A,PSMC1,ACIN1,PSMA6,NFATC4,ZMYND8,STK4,PGK1,TIMP1,SRPX2,PSMD7,TJP1,RIPK2,TRPS1,SF3A2,PRKD2,MTPN,RHEB,ZMIZ1,CSF3,COL1A1,SMURF2,SUPT6H,CTSC,KMT5…
GO:0008284	3.26502e-05	120	651	positive regulation of cell population proliferation	BP	0.00139356	CFLAR,KDM1A,CUL3,CCAR1,WAPL,HIPK2,FOXJ2,DNAJA2,CDC42,NCK2,UBE2A,FGFR1,SIRT1,JAK2,ABL1,NRP1,CRKL,TSPO,HIF1A,TIMP1,RIPK2,PRKD2,CLEC11A,ZMIZ1,CSF3,CCND1,PPARD,VEGFA,BCL6,PDCD10,WNT5A,GNAI2,FOXP1,RTN4,FN1,STAT1,PDCL3,ATF2,MFN2,CCN2,ITGB1BP1,PGF,CDK2,CDKN1A,MED1,ID1,CAPNS1,PRMT1,SIX1,TICAM1,EAPP,EIF5A,NES,CCNB1,IL6ST,HILPDA,SRPK2,CDK4,MDM2,GLUL,DHX9,LAMC1,TNS3,TBRG4,MARCHF7,MYC,SDCBP,YAP1,THBS1,ADAM10…
GO:0043487	3.26865e-05	42	171	regulation of RNA stability	BP	0.00139356	PSMA4,PUM2,YBX1,ROCK1,XPO1,PSMC5,FUS,PABPC4,HNRNPC,PSMA3,ZC3H14,PSMC1,APEX1,PSMA6,PSMD7,PSMD9,PSMD14,PSMB2,PSMA1,FXR2,SYNCRIP,DHX9,TBRG4,FASTKD1,HNRNPD,PSMA5,NAF1,CARHSP1,HNRNPU,PSMD4,ZC3H12A,FASTK,YWHAZ,PSMC3,DCP2,ANGEL2,HNRNPA0,ZFP36L1,YTHDF3,YTHDF2,PSMB10,PSMB3
GO:0007015	3.39931e-05	72	351	actin filament organization	BP	0.00144514	CUL3,NCKAP1,ELMO2,RHOA,ROCK1,CDC42,NCK2,ACTN1,CLASP1,CTTN,PXN,SLC9A1,JAK2,ABL1,NRP1,TRIOBP,PLS3,TJP1,MTPN,CSF3,TNFAIP1,WASF1,ACTR3,CCDC88A,RGS4,STMN1,CCN2,ITGB1BP1,SORBS3,VASP,ID1,CDC42EP1,MYO1B,MICAL1,RAC1,DBNL,ABI1,RDX,TMOD3,TPM1,TPM3,ARF1,TMEFF2,PIK3R1,RASA1,PAK1,CDC42EP2,ALDOA,ENAH,SORBS2,RHOC,WASF2,ARHGAP35,ARPC5,WASHC5,ARF6,TSC1,S1PR1,PTGER4,CFL1,GRB2,CDC42EP4,ACTG1,SHTN1,MYO6,S100A10,CD2AP…
GO:0009790	3.43189e-05	143	803	embryo development	BP	0.00145084	ALS2,PAFAH1B1,CUL3,WNK1,COL11A1,HIPK2,YBX1,ROCK1,POLB,CLASP1,UBE2A,FGFR1,KEAP1,BAX,KDM2B,ABL1,NRP1,TRIOBP,MYH9,HIF1A,STK4,BPNT2,ERCC2,ZFAND5,ZMIZ1,HOXB6,COL1A1,SUPT6H,PRPF19,MYF5,CNOT2,COL12A1,VEGFA,MAN2A1,CERT1,MACROH2A1,WNT5A,SF3B6,RTN4,FN1,NFE2L2,MFN2,SATB2,RAD23B,RAB14,HOXB3,APAF1,INHBA,INSIG2,MED1,VASP,EIF2S2,PRMT1,SBDS,SIX1,ATF4,TWSG1,COL5A1,TRIM28,NES,WDR74,MYO18B,CCNB1,KIDINS220,COL4A2,EG…
GO:0050657	3.44188e-05	45	188	nucleic acid transport	BP	0.00145084	AKAP8L,MVP,ZC3H11A,U2AF2,YBX1,XPO1,SRSF5,PABPN1,SUPT6H,RPS15,SRSF7,SFPQ,ENY2,KHDRBS1,RAN,EIF5A,HNRNPA1,DHX9,WDR33,LRPPRC,SSB,G3BP2,DHX38,FIP1L1,SIDT2,EIF4E,HNRNPU,SEC13,SMG1,DDX19B,CHTOP,CPSF4,U2AF1L4,EIF5A2,ABCE1,TSC1,CKAP5,XPOT,ZFP36L1,POM121,SDAD1,DDX39B,RNPS1,NUP62,ZC3H11B
GO:0050658	3.44188e-05	45	188	RNA transport	BP	0.00145084	AKAP8L,MVP,ZC3H11A,U2AF2,YBX1,XPO1,SRSF5,PABPN1,SUPT6H,RPS15,SRSF7,SFPQ,ENY2,KHDRBS1,RAN,EIF5A,HNRNPA1,DHX9,WDR33,LRPPRC,SSB,G3BP2,DHX38,FIP1L1,SIDT2,EIF4E,HNRNPU,SEC13,SMG1,DDX19B,CHTOP,CPSF4,U2AF1L4,EIF5A2,ABCE1,TSC1,CKAP5,XPOT,ZFP36L1,POM121,SDAD1,DDX39B,RNPS1,NUP62,ZC3H11B
GO:0002474	3.4534e-05	26	87	antigen processing and presentation of peptide antigen via MHC class I	BP	0.0014516	PSMA4,VAMP3,PSMC5,PSMA3,PSMC1,PSMA6,SEC23A,PSMD7,PSMD9,SEC24A,PSMD14,VAMP8,PSMB2,CANX,PSMA1,PSMA5,SEC13,PSMD4,ERAP1,ERAP2,PSMC3,SEC24C,CALR,PSMB10,HLA-B,PSMB3
GO:0071826	3.4848e-05	46	193	ribonucleoprotein complex subunit organization	BP	0.00146068	STRAP,SFSWAP,XRCC5,RPL6,SNRPD3,EIF3L,PRMT5,SRSF5,PRPF6,PIH1D1,SF3A2,PRPF19,PTGES3,RPL24,RPS15,RPS10,SNRPD2,SNRPB,EIF2S2,KLC1,SRPK2,DHX9,SCAF11,RPL11,NAF1,LUC7L2,RBMX,RPL10,EIF3H,CELF1,ATM,RPS14,PSIP1,VCP,PRPF18,NUDT21,SNRPD1,SF1,CD2BP2,KIF5B,RPL38,RUVBL1,RPS27L,DDX39B,ISY1,MRPL20
GO:0002833	3.53601e-05	42	172	positive regulation of response to biotic stimulus	BP	0.00147799	FYN,MATR3,PSMA4,TAB2,PUM2,PVR,XRCC5,PSMC5,PSMA3,PSMC1,PSMA6,RIOK3,PSMD7,RIPK2,PSMD9,SKP1,WNT5A,PSMD14,SFPQ,MED1,PSMB2,PSMA1,NECTIN2,RAF1,DHX9,NLRC5,PSMA5,NONO,PAK1,GBP5,PSMD4,PSMC3,RELA,LAMP1,PLSCR1,HMGB1,XRCC6,PSMB10,NRAS,RBM14,PSMB3,MATR3
GO:0010948	3.56847e-05	65	304	negative regulation of cell cycle process	BP	0.00148739	ZNF207,MRE11,PSMA4,WAPL,PPP2R5B,NDC80,BAX,PSMC5,AURKA,CBX5,PSMA3,PSMC1,PSMA6,RBBP7,PSMD7,RBL2,CCND1,ANAPC15,PSMD9,CNOT2,IK,SKP1,MACROH2A1,BCL6,TFDP2,PSMD14,GADD45A,PLAGL1,APAF1,CDK2,CDKN1A,MAX,PSMB2,PRMT1,PSMA1,CHMP2A,VPS4A,CCNB1,TAOK3,CDK4,MDM2,TOM1L1,PSMA5,CNOT9,CDKN2B,ATM,HMGA2,PSMD4,NAE1,PRMT2,RPL26,RBBP4,PSMC3,CDK1,SLFN11,CALR,EHMT1,CNOT10,RPS27L,ZFP36L1,HMGN5,CNOT7,PSMB10,RBM14,PSMB3
GO:0045595	3.63267e-05	231	1405	regulation of cell differentiation	BP	0.00150856	CFLAR,KDM1A,PAFAH1B1,FYN,STRAP,TIMP2,PSMA4,HSPA5,PITHD1,FOXJ2,YBX1,RHOA,ROCK1,SIRT2,PPP2R5B,MAPK6,FSTL3,CDC42,MAP3K13,CLASP1,FGFR1,FBLN1,PCM1,ITCH,XRCC5,DNM2,KEAP1,GSK3B,CTTN,PSMC5,AURKA,SIRT1,JAK2,ABL1,NRP1,CRKL,TRIOBP,TSPO,RBFOX2,PRMT5,PSMA3,HIF1A,PSMC1,ACIN1,PSMA6,NFATC4,ZMYND8,STK4,PSMD7,BLOC1S6,RIPK2,TRPS1,SF3A2,RHEB,ZMIZ1,CSF3,COL1A1,SUPT6H,OCIAD1,CCND1,PRPF19,BIRC2,PSMD9,MYF5,PPARD,SOD2,VE…
GO:0090068	3.63947e-05	54	241	positive regulation of cell cycle process	BP	0.00150856	CDC27,CUL3,PKN2,RHOA,SIRT2,PPP2R5B,CDC42,FGFR1,NDC80,BAX,AURKA,RANBP1,APEX1,RBL2,CSPP1,CCND1,CNOT2,CCND3,MACROH2A1,TFDP2,WNT5A,ECT2,SFPQ,GADD45A,PLAGL1,CCN2,VPS4B,GIPC1,CDK2,CDKN1A,MED1,PRMT1,CCNB1,CDK4,MDM2,RDX,TMOD3,ANAPC11,BRD4,APP,CNOT9,PHIP,ATM,HMGA2,HNRNPU,RACGAP1,RPL26,NIPBL,CDK1,LSM10,CNOT10,DYNC1H1,CNOT7,NUP62
GO:0030514	3.69133e-05	14	34	negative regulation of BMP signaling pathway	BP	0.0015228	HIPK2,FSTL3,ABL1,PPM1A,SMURF2,WNT5A,TWSG1,SPART,SKIL,CTDSPL2,SMAD6,TOB1,FZD1,NOG
GO:0032880	3.69424e-05	135	751	regulation of protein localization	BP	0.0015228	KDM1A,AP2B1,FYN,AKAP8L,EIPR1,PHPT1,WAPL,SP100,CDC42,PICALM,ACTB,PCM1,SAR1A,STX7,NDC80,GSK3B,XPO1,JAK2,CRKL,RANGAP1,PPM1A,HIF1A,ZMYND8,CDK16,CSK,UBR5,PIK3R2,TRIM14,YWHAE,SUPT6H,UBE2D3,PANX1,PSMD9,GAPDH,PPARD,TRIM38,GOLPH3,SEC24A,MACROH2A1,TFDP2,PDCD10,WNT5A,ECT2,RTN4,CCDC88A,CCT4,SUMO1,TMEM59,GBP1,SLC2A1,KLF7,VAMP8,ITGB1BP1,RAB14,ENY2,SERP1,SRGN,ACSL3,CEP250,SIX1,GNAI1,TRIM28,NR1H2,NDFIP1,TRIM21,T…
GO:1902749	3.96411e-05	48	207	regulation of cell cycle G2/M phase transition	BP	0.00162954	PAFAH1B1,MRE11,PSMA4,CLASP1,DYNC1I2,PCM1,PSMC5,AURKA,DYNLL1,PSMA3,PSMC1,PSMA6,MAPRE1,PSMD7,YWHAE,CCND1,PSMD9,SKP1,MACROH2A1,PSMD14,VPS4B,CDK2,CDKN1A,CEP250,PSMB2,PSMA1,VPS4A,CCNB1,TAOK3,CDK4,ODF2,CSNK1D,BRD4,APP,PSMA5,HAUS6,ATM,HMGA2,PSMD4,NAE1,PSMC3,CDK1,CKAP5,TUBB4B,DYNC1H1,PSMB10,HAUS3,PSMB3
GO:0043618	4.0312e-05	29	103	regulation of transcription from RNA polymerase II promoter in response to stress	BP	0.00165257	PSMA4,HSPA5,SIRT2,NCK2,PSMC5,PSMA3,HIF1A,PSMC1,PSMA6,PSMD7,ELOB,PSMD9,VEGFA,PSMD14,NFE2L2,PSMB2,ATF4,PSMA1,DNAJB1,EGLN1,PSMA5,ELOC,BACH1,CREB3L1,PSMD4,PSMC3,RBPJ,PSMB10,PSMB3
GO:0071902	4.06093e-05	57	261	positive regulation of protein serine/threonine kinase activity	BP	0.0016602	ALS2,TAB2,KARS1,RHOA,MAP3K13,FGFR1,SIRT1,JAK2,CRKL,STK4,CSK,RIPK2,PIH1D1,LAMTOR3,CCND1,CCND3,VEGFA,PPP2CA,PDCD10,WNT5A,EPHA4,GADD45A,AVPI1,AJUBA,RAF1,CCNB1,PSRC1,KIDINS220,TAOK3,MDFIC,CAB39,DBNL,THBS1,DUSP6,KSR1,ERBB2,SOD1,CALM2,RALB,PAK1,HMGA2,CALM3,SHC1,FRS2,ADAM9,MAP2K1,ROBO1,SYAP1,CDK1,CKS1B,MAP3K11,UBE2N,MAGED1,DAZAP2,PDGFA,CALM1,STRADA
GO:0002682	4.2315e-05	177	1030	regulation of immune system process	BP	0.0017252	FYN,RNF216,MATR3,BTN3A1,PSMA4,PHPT1,TAB2,PUM2,PITHD1,WNK1,NCKAP1,ELMO2,KARS1,RHOA,UFD1,FSTL3,CDC42,NCK2,FAM3A,PVR,ACTB,ITCH,XRCC5,STX7,RIF1,CD59,BAX,PSMC5,SIRT1,JAK2,ABL1,CRKL,RBFOX2,PSMA3,HIF1A,PSMC1,ACIN1,PSMA6,RIOK3,PSMD7,CSK,RIPK2,PRKD2,PIK3R2,AHR,ZMIZ1,CSF3,COL1A1,SUPT6H,CTSC,KMT5B,BIRC2,PSMD9,BTN3A3,TRIM38,VEGFA,DROSHA,SKP1,BCL6,WNT5A,FOXP1,ACTR3,PSMD14,STAT1,SUMO1,NFE2L2,SFPQ,GBP1,VAMP8,PG…
GO:0006900	4.29823e-05	28	99	vesicle budding from membrane	BP	0.00174764	CUL3,TRAPPC3,PICALM,RAB7A,SAR1A,DNM2,CD59,SEC23A,SEC23B,VAPA,GOSR2,CTSC,GOLPH3,SEC24A,TFG,SCAP,VPS4A,AP3B1,RAB1A,CSNK1D,ARF1,SEC13,AP2M1,TRAPPC1,SEC24C,TRAPPC6B,ANXA2,S100A10
GO:0050851	4.40629e-05	42	174	antigen receptor-mediated signaling pathway	BP	0.0017867	FYN,BTN3A1,PSMA4,PHPT1,TAB2,WNK1,BAX,PSMC5,ABL1,CRKL,PSMA3,PSMC1,PSMA6,PSMD7,CSK,RIPK2,PRKD2,PIK3R2,PSMD9,BTN3A3,SKP1,FOXP1,PSMD14,GBP1,ELF1,KHDRBS1,PSMB2,PSMA1,NECTIN2,PSMA5,PIK3R1,DGKZ,PAK1,SPPL3,PSMD4,ZC3H12A,PSMC3,RELA,UBE2N,BTN3A2,PSMB10,PSMB3
GO:0006979	4.46725e-05	74	362	response to oxidative stress	BP	0.00180651	ALS2,CFLAR,FYN,SIRT2,DNM2,KEAP1,SLC23A2,PXN,SIRT1,JAK2,ABL1,HIF1A,GSKIP,APEX1,HMOX2,PPP2CB,ERCC2,COL1A1,RWDD1,SOD2,MACROH2A1,STC2,OGG1,UBE3A,PDCD10,ECT2,STAT1,NFE2L2,SFPQ,PRDX1,CDK2,STAU1,ATF4,ARNTL,EIF2S1,LDHA,UBQLN1,PRR5L,MDM2,EGLN1,TRA2B,TOR1A,IDH1,HNRNPD,TPM1,SOD1,APP,CCNA2,NONO,PTPRK,MMP14,FZD1,ZC3H12A,TP53INP1,PSIP1,TSC1,AXL,CTNNB1,ADAM9,CDK1,CYCS,OXSR1,RELA,MSRB3,DIABLO,P4HB,KPNA4,MTF1,ERO…
GO:0046903	4.53735e-05	184	1081	secretion	BP	0.0018299	FUCA2,LAMP2,PAFAH1B1,MVP,DNASE1L1,BTN3A1,EIPR1,TIMP2,RAB27B,VAMP3,PHPT1,ATG5,ATP11B,RHOA,ROCK1,ACTN1,CLASP1,RAB7A,FGFR1,SDF4,XRCC5,GSK3B,APLP2,CD59,FTL,DYNLL1,SNX5,COMT,JAK2,TIMP3,ARSA,MYH9,ATP6V1D,HIF1A,VAPA,CDK16,TIMP1,PSMD7,HMOX2,BLOC1S6,KPNB1,LGALS3BP,RAB5C,LAMTOR3,CTSC,CCND1,PANX1,PSMD9,MLEC,OAS2,GAPDH,PPARD,VEGFA,GOLPH3,SEC24A,ARMC8,GNAI2,PSMD14,FN1,GLS,SLC2A1,KLF7,CCN2,VAMP8,RAB14,VPS4B,LT…
GO:0006405	4.67904e-05	35	135	RNA export from nucleus	BP	0.00188178	AKAP8L,ZC3H11A,U2AF2,XPO1,SRSF5,PABPN1,SUPT6H,RPS15,SRSF7,ENY2,KHDRBS1,RAN,EIF5A,HNRNPA1,DHX9,WDR33,SSB,DHX38,FIP1L1,EIF4E,SEC13,SMG1,DDX19B,CHTOP,CPSF4,U2AF1L4,ABCE1,TSC1,XPOT,POM121,SDAD1,DDX39B,RNPS1,NUP62,ZC3H11B
GO:0043603	4.69122e-05	164	942	cellular amide metabolic process	BP	0.00188178	RPS20,MATR3,PUM2,KARS1,ZC3H15,YBX1,ELOVL1,RHOA,ROCK1,FTSJ1,ASNS,NCK2,RPL31,PICALM,MKNK1,MRPL22,RPL6,PABPC4,TECR,MKNK2,GGT5,EIF3L,PCIF1,UQCC1,RBM3,GSPT1,MTPN,LARP4B,EIF4G2,CNOT2,GAPDH,RWDD1,ACOT13,HBS1L,CERT1,TARS1,PPP2CA,RPL24,EIF1B,NCL,RPS15,DARS1,NFE2L2,EPHA4,MRPL37,DARS2,RPS25,SPCS2,PDZD11,ETF1,SERP1,ZNF706,KHDRBS1,RPL21,ORMDL2,ACSL3,DNPEP,RPS10,GLO1,PANK2,EIF2S2,ASL,ATF4,ORMDL1,FXR2,ILF3,RPL3…
GO:1901362	4.78976e-05	525	3507	organic cyclic compound biosynthetic process	BP	0.00191616	CFLAR,AK2,KDM1A,ETV1,MED24,BAZ1B,ZNF207,AKAP8L,RNF14,MRE11,STRAP,TBPL1,RFC1,CUL3,PSMA4,HSPA5,POLR2B,RFC2,ARID4B,TAB2,PITHD1,PPP1R12A,POLR3E,CDK17,CCAR1,GPBP1,RNF4,INTS13,TAF2,HIPK2,KARS1,FOXJ2,YBX1,ELOVL1,SP100,RHOA,COASY,SIRT2,PPP2R5B,NUCKS1,UFD1,FSTL3,POLB,NCK2,ACTN1,MAP3K13,PICALM,ENO1,BAZ2A,FGFR1,ITCH,XRCC5,DNM2,KEAP1,RIF1,MID2,SRCAP,ERC1,XPO1,ZNF586,BAX,PSMC5,SNX5,RPL6,KDM2B,PXN,FUS,MLF2,SLC…
GO:0009605	4.94832e-05	291	1826	response to external stimulus	BP	0.0019743	FUCA2,CFLAR,FBXL3,LAMP2,ETV1,FYN,LYPLA2,RNF216,MATR3,PSMA4,HSPA5,VAMP3,TAB2,PUM2,ATG5,SEC61A1,POLR3E,WNK1,COL11A1,ELMO2,KARS1,SP100,RHOA,IFI35,SIRT2,UFD1,ASNS,CDC42,FAM3A,PVR,CLASP1,MGLL,ENO1,FGFR1,ITCH,XRCC5,MID2,PSMC5,SLC9A1,CCDC80,COMT,SIRT1,JAK2,ABL1,NRP1,CRKL,GGT5,TSPO,PSMA3,PSMC1,PABPN1,SRP54,PSMA6,RIOK3,PSMD7,BLOC1S6,RIPK2,PLD3,PRKD2,HNRNPUL1,CARD8,MTPN,ZC3HAV1,TRIM14,CSF3,COL1A1,CTSC,CCND…
GO:0000910	4.98564e-05	37	147	cytokinesis	BP	0.00198378	ANLN,CUL3,PKN2,RHOA,ROCK1,CDC42,CHMP2B,AURKA,EFHC1,MYH9,CSPP1,ECT2,ACTR3,STMN1,VPS4B,ANXA11,GIPC1,CHMP2A,VPS4A,USP8,SEPTIN11,JTB,ARF1,CALM2,RASA1,RHOC,CALM3,RACGAP1,WASHC5,SEPTIN2,BCL2L1,CFL1,SEPTIN9,SEPTIN10,KLHL9,CALM1,NUP62
GO:0051099	4.99868e-05	38	153	positive regulation of binding	BP	0.00198378	KDM1A,WAPL,HIPK2,SIRT2,GSK3B,JAK2,ABL1,NRP1,STK4,MAPRE1,RIPK2,PPP2CB,ERCC2,CSF3,PPP2CA,WNT5A,EPHA4,STMN1,TICAM1,TRIM28,RAN,EIF2S1,LAMTOR5,DHX9,APP,RPL11,RALB,HDAC8,HMBOX1,DPH3,SPPL3,CALM3,NIPBL,CTNNB1,ANXA2,HMGB1,S100A10,NME1
GO:0043549	5.33542e-05	127	707	regulation of kinase activity	BP	0.00211181	ALS2,IBTK,FYN,MVP,MRE11,TAB2,WNK1,KARS1,RHOA,CDC42,NCK2,MAP3K13,ACTB,FGFR1,XRCC5,OSBPL8,SIRT1,JAK2,ABL1,CRKL,GSKIP,STK4,RBL2,CSK,RIPK2,PIH1D1,PIK3R2,LAMTOR3,CCND1,HIPK3,CCND3,VEGFA,PPP2CA,MACROH2A1,PDCD10,WNT5A,ECT2,CCDC88A,EPHA4,GADD45A,RGS4,ITGB1BP1,AVPI1,TNFRSF10B,ADCY7,CDKN1A,AJUBA,PAK4,RAF1,CCNB1,PSRC1,KIDINS220,TAOK3,MDFIC,CDK4,CAB39,BORA,DBNL,ABI1,THBS1,RPLP1,DUSP6,WARS1,NLRC5,KSR1,TOM1L1,…
GO:0071481	5.47949e-05	7	10	cellular response to X-ray	BP	0.00216309	NUCKS1,XRCC5,DNM2,ATM,HMGA2,NIPBL,XRCC6
GO:0006357	5.54214e-05	314	1987	regulation of transcription by RNA polymerase II	BP	0.00218205	KDM1A,ETV1,MED24,BAZ1B,AKAP8L,RNF14,STRAP,TBPL1,RFC1,CUL3,PSMA4,HSPA5,ARID4B,PPP1R12A,RNF4,HIPK2,FOXJ2,YBX1,SP100,RHOA,SIRT2,PPP2R5B,NUCKS1,FSTL3,NCK2,ENO1,FGFR1,RIF1,SRCAP,XPO1,ZNF586,PSMC5,KDM2B,FUS,SLC9A1,TOX4,CBX5,CDC5L,SIRT1,ABL1,MED15,PSMA3,PPM1A,HIF1A,PSMC1,APEX1,PSMA6,NFATC4,PRPF6,RBBP7,TSC22D1,NFAT5,PSMD7,UBE2I,ELOB,RBL2,RIPK2,TRPS1,PRKD2,PIK3R2,HBP1,CHCHD2,BUD31,AHR,TLE4,GLIS3,ZMIZ1,CSF…
GO:0070646	5.78118e-05	58	267	protein modification by small protein removal	BP	0.00227018	PSMA4,RHOA,UFD1,POLB,ACTB,ITCH,KEAP1,PSMC5,PSMA3,HIF1A,PSMC1,PSMA6,PSMD7,SMURF2,BIRC2,PSMD9,SENP6,PSMD14,IFIH1,RAD23B,ENY2,PSMB2,PSMA1,NEDD8,TRIM21,DDB2,MDM2,ACTL6A,TANK,TOR1A,MYC,USP8,SMAD4,PSMA5,ASXL2,COPS7B,CCNA2,TNIP1,MINDY3,PSMD4,USP1,NLRP3,ZC3H12A,OTUD4,VCP,PSMC3,COPS6,GPS1,USP38,CDK1,TADA3,HCFC1,VCPIP1,RUVBL1,RAD23A,MBD5,PSMB10,PSMB3
GO:0038095	5.83009e-05	27	96	Fc-epsilon receptor signaling pathway	BP	0.00228337	PSMA4,TAB2,PSMC5,PSMA3,PSMC1,PSMA6,PSMD7,PIK3R2,PSMD9,SKP1,PSMD14,PSMB2,PSMA1,RAC1,PPP3CA,PSMA5,PIK3R1,PAK1,PSMD4,SHC1,PSMC3,RELA,GRB2,CALM1,PSMB10,PPP3R1,PSMB3
GO:0070647	5.99925e-05	176	1028	protein modification by small protein conjugation or removal	BP	0.00234348	ANKIB1,KDM1A,CDC27,FBXL3,FYN,RNF216,RNF14,EIPR1,CUL3,PHF23,PSMA4,HSPA5,ATG5,U2AF2,RNF4,RHOA,UFD1,POLB,CDC42,ACTB,UBE2A,ITCH,KEAP1,MID2,PCNP,RNF13,PSMC5,KDM2B,WAC,SIRT1,ABL1,TSPO,RANGAP1,PSMA3,HIF1A,PSMC1,DCAF11,PSMA6,PSMD7,UBE2I,ELOB,RIPK2,UBR5,KCTD9,TRIM14,UBE2R2,ZMIZ1,RNF167,SMURF2,TNFAIP1,UBE2D3,PRPF19,BIRC2,PSMD9,RNF8,TRIM38,SENP6,ARRDC3,SKP1,UBE3A,PSMD14,IFIH1,SUMO1,NFE2L2,IVNS1ABP,RNF146,FB…
GO:0032940	6.03393e-05	172	1004	secretion by cell	BP	0.00235087	FUCA2,LAMP2,PAFAH1B1,MVP,DNASE1L1,BTN3A1,EIPR1,TIMP2,RAB27B,VAMP3,PHPT1,ATP11B,RHOA,ROCK1,ACTN1,CLASP1,RAB7A,FGFR1,SDF4,XRCC5,GSK3B,APLP2,CD59,FTL,DYNLL1,JAK2,TIMP3,ARSA,MYH9,ATP6V1D,HIF1A,VAPA,CDK16,TIMP1,PSMD7,HMOX2,BLOC1S6,KPNB1,LGALS3BP,RAB5C,LAMTOR3,CTSC,PANX1,PSMD9,MLEC,GAPDH,PPARD,VEGFA,GOLPH3,SEC24A,ARMC8,GNAI2,PSMD14,FN1,GLS,SLC2A1,KLF7,CCN2,VAMP8,RAB14,VPS4B,LTBP2,SNX19,PDZD11,ENY2,SERP…
GO:0051248	6.12596e-05	151	864	negative regulation of protein metabolic process	BP	0.00237462	CFLAR,KDM1A,IBTK,PAFAH1B1,FYN,MVP,STRAP,TIMP2,ATG5,WNK1,U2AF2,RNF4,HIPK2,YBX1,ROCK1,SIRT2,NCK2,PICALM,FBLN1,ITCH,GSK3B,APLP2,BAX,TINF2,WAC,SIRT1,ABL1,CRKL,TIMP3,TSPO,GSKIP,PCIF1,TIMP1,CSK,UBR5,SNRNP70,PIH1D1,CARD8,PIK3R2,FKTN,YWHAE,SUPT6H,BIRC2,HIPK3,CNOT2,GAPDH,VEGFA,PPP2CA,MACROH2A1,GNAI2,NCL,PDCL3,EPHA4,TMEM59,ASH1L,IVNS1ABP,GADD45A,RGS4,GBP1,ITGB1BP1,PTPA,GIPC1,CDKN1A,IFI6,ATF4,FXR2,ILF3,NR1H…
GO:0060548	6.12672e-05	137	769	negative regulation of cell death	BP	0.00237462	KRIT1,CFLAR,KDM1A,AP2B1,FYN,MRE11,RB1CC1,HSPA5,ATG5,HIPK2,RHOA,ROCK1,ASNS,ENO1,ARAF,ITCH,GSK3B,ERC1,CTTN,ZFAND6,BAX,PSMC5,AURKA,KDM2B,SLC9A1,SIRT1,JAK2,ABL1,NRP1,HIF1A,PSMC1,NFATC4,TIMP1,RIPK2,PIH1D1,TAX1BP1,BAG1,CSF3,YWHAE,BIRC2,HIPK3,PPARD,SOD2,VEGFA,GOLPH3,BCL6,OGG1,PDCD10,WNT5A,GNAI2,FOXP1,NFE2L2,IVNS1ABP,CCN2,VPS4B,AREL1,TNFRSF10B,CDKN1A,GLO1,MED1,ID1,IFI6,SIX1,ATF4,PAK4,CHMP2A,RAF1,NES,LAMT…
GO:0016569	6.19315e-05	84	429	covalent chromatin modification	BP	0.00239415	KDM1A,BAZ1B,AKAP8L,ARID4B,ATG5,SIRT2,BAZ2A,UBE2A,RIF1,SRCAP,AURKA,KDM2B,WAC,SIRT1,JAK2,PRMT5,UBR5,PIH1D1,FBL,PRKD2,SUPT6H,KMT5B,PRDM4,RNF8,VEGFA,SKP1,MACROH2A1,BCL6,ATF2,ASH1L,SFPQ,DR1,SUPT7L,ENY2,NAA50,CDK2,NCOA3,KDM5C,PRMT1,TRIM28,WBP2,MORC2,CCNB1,DDB2,CLOCK,PWP1,ACTL6A,SMAD4,BRD4,MTF2,CCNA2,SETD7,HDAC8,NTMT1,ATM,HMGA2,TRIP12,PRMT2,CHTOP,LMNA,RNF168,NIPBL,PHB,CTNNB1,SETD5,CDK1,TADA3,ATF7IP,HCFC…
GO:0043122	6.22814e-05	48	210	regulation of I-kappaB kinase/NF-kappaB signaling	BP	0.0023965	CFLAR,FYN,TAB2,RHOA,MID2,ZFAND6,SIRT1,ABL1,PPM1A,VAPA,RIOK3,UBE2I,RIPK2,CARD8,TRIM14,BIRC2,TRIM38,WNT5A,ECT2,TFG,STAT1,ASH1L,TNFRSF10B,TICAM1,APOL3,AJUBA,NDFIP1,TRIM21,TRIM22,LAMTOR5,TANK,PPM1B,BRD4,ECM1,TNIP1,IFIT5,ANGPT1,RHOC,ZC3H12A,SHISA5,CTNNB1,RELA,UBE2N,S100A4,TLE1,MIER1,NUP62,CPNE1
GO:0051240	6.23135e-05	205	1238	positive regulation of multicellular organismal process	BP	0.0023965	CFLAR,KDM1A,PAFAH1B1,FYN,MRE11,TIMP2,HSPA5,PUM2,ATG5,PITHD1,POLR3E,HIPK2,KARS1,RHOA,ROCK1,SIRT2,PPP2R5B,MAPK6,UFD1,CDC42,MAP3K13,CLASP1,ENO1,FGFR1,XRCC5,RIF1,CTTN,BAX,AURKA,SNX5,KDM2B,SLC9A1,SIRT1,JAK2,ABL1,NRP1,CRKL,POLR2F,TSPO,PRMT5,HIF1A,ACIN1,NFATC4,ZMYND8,RIOK3,SRPX2,TJP1,RIPK2,DECR1,SF3A2,PRKD2,CARD8,MTPN,RHEB,ZMIZ1,CSF3,COL1A1,SMURF2,KMT5B,CCND1,PRPF19,PANX1,BIRC2,MYF5,GAPDH,SOD2,VEGFA,MAN…
GO:0002009	6.38122e-05	84	430	morphogenesis of an epithelium	BP	0.00244783	AP2B1,PAFAH1B1,PSMA4,RHOA,CDC42,MPP5,CLASP1,ACTB,FGFR1,PSMC5,KDM2B,ABL1,NRP1,PSMA3,HIF1A,PSMC1,PSMA6,NFATC4,STK4,PSMD7,PRKD2,SMURF2,PSMD9,VEGFA,PDCD10,WNT5A,FOXP1,PSMD14,STAT1,EPHA4,PGF,APAF1,MED1,VASP,PSMB2,SIX1,PSMA1,AJUBA,COL5A1,TRIM28,RAC1,CCM2,TOR1A,MYC,SULF1,YAP1,CLTC,SMAD4,CCN1,PSMA5,TMEFF2,PAK1,RHOC,MMP14,FZD1,PSMD4,ARHGAP35,AP2M1,HHIP,TSC1,PSMC3,FRS2,C2CD3,CTNNB1,RBPJ,FEM1B,CLIC4,SIX2,RP…
GO:0022603	6.43913e-05	145	831	regulation of anatomical structure morphogenesis	BP	0.00246371	KRIT1,CFLAR,AP2B1,PAFAH1B1,FYN,PSMA4,WNK1,HIPK2,FOXJ2,SP100,RHOA,ROCK1,CDC42,MAP3K13,CLASP1,FGFR1,FBLN1,DNM2,GSK3B,CTTN,BAX,PSMC5,SIRT1,ABL1,NRP1,CRKL,TRIOBP,MYH9,PSMA3,HIF1A,PSMC1,PSMA6,NFATC4,PGK1,SRPX2,PSMD7,TJP1,PRKD2,SMURF2,PSMD9,MYF5,VEGFA,MACROH2A1,BCL6,UBE3A,PDCD10,WNT5A,FOXP1,PSMD14,RTN4,FN1,STAT1,PDCL3,ATF2,TRAK2,NFE2L2,EPHA4,GADD45A,GBP1,MYL12B,ITGB1BP1,PGF,MED1,ID1,PSMB2,SIX1,CDC42EP1…
GO:0002576	6.46343e-05	27	96	platelet degranulation	BP	0.00246668	LAMP2,RAB27B,ACTN1,APLP2,TIMP3,TIMP1,LGALS3BP,VEGFA,FN1,SRGN,CD63,STXBP1,THBS1,SOD1,APP,ECM1,LHFPL2,ALDOA,APOOL,TAGLN2,ANXA5,PCDH7,CHID1,NHLRC2,PDGFA,CALM1,TMSB4X
GO:2001252	6.59505e-05	40	165	positive regulation of chromosome organization	BP	0.0025105	KDM1A,CDC27,AKAP8L,MRE11,CUL3,XRCC5,RIF1,SIRT1,PIH1D1,PRKD2,VEGFA,MACROH2A1,BCL6,CCT4,SFPQ,TRIM28,WBP2,MORC2,CCNB1,HNRNPA1,CCT7,HNRNPD,ANAPC11,SMAD4,BRD4,MTF2,NAF1,HMBOX1,ATM,HNRNPU,CHTOP,LMNA,CCT3,GNL3,NIPBL,CTNNB1,ATF7IP,UBE2N,MIER1,TADA2A
GO:1904951	6.69291e-05	62	293	positive regulation of establishment of protein localization	BP	0.00254126	FYN,PHPT1,CDC42,PCM1,SAR1A,GSK3B,JAK2,PPM1A,HIF1A,UBR5,PIK3R2,YWHAE,UBE2D3,PANX1,PSMD9,GAPDH,PPARD,GOLPH3,SEC24A,TFDP2,PDCD10,ECT2,CCT4,ITGB1BP1,SERP1,ACSL3,TRIM28,NR1H2,RAN,YWHAQ,PRR5L,CCT7,MDM2,GLUL,RAC1,ANP32B,CTDSPL2,ERBB2,MPC2,ARF1,PIK3R1,STOM,PAK1,FRMD4A,ZIC1,CCT3,ZC3H12A,ICE1,YWHAZ,ARF6,ADAM9,MFF,CDK1,KIF5B,PTGER4,ATG13,IRS2,CD2AP,RACK1,ANG,VAMP2,PPP3R1
GO:0045859	6.90697e-05	113	618	regulation of protein kinase activity	BP	0.00261588	ALS2,IBTK,FYN,MVP,TAB2,WNK1,KARS1,RHOA,NCK2,MAP3K13,ACTB,FGFR1,XRCC5,OSBPL8,SIRT1,JAK2,ABL1,CRKL,GSKIP,STK4,CSK,RIPK2,PIH1D1,LAMTOR3,CCND1,HIPK3,CCND3,VEGFA,PPP2CA,MACROH2A1,PDCD10,WNT5A,ECT2,CCDC88A,EPHA4,GADD45A,RGS4,ITGB1BP1,AVPI1,TNFRSF10B,ADCY7,CDKN1A,AJUBA,PAK4,RAF1,CCNB1,PSRC1,KIDINS220,TAOK3,MDFIC,CDK4,CAB39,BORA,DBNL,ABI1,THBS1,RPLP1,DUSP6,WARS1,KSR1,TOM1L1,ERBB2,SOD1,APP,CCN1,JTB,CALM2,…
GO:1901988	7.1109e-05	51	228	negative regulation of cell cycle phase transition	BP	0.0026822	ZNF207,MRE11,PSMA4,NDC80,BAX,PSMC5,AURKA,PSMA3,PSMC1,PSMA6,PSMD7,RBL2,CCND1,ANAPC15,PSMD9,CNOT2,IK,SKP1,MACROH2A1,TFDP2,PSMD14,GADD45A,PLAGL1,CDK2,CDKN1A,PSMB2,PRMT1,PSMA1,VPS4A,CCNB1,TAOK3,CDK4,MDM2,PSMA5,CNOT9,CDKN2B,ATM,HMGA2,PSMD4,NAE1,PRMT2,RPL26,PSMC3,CDK1,SLFN11,CNOT10,RPS27L,ZFP36L1,CNOT7,PSMB10,PSMB3
GO:0002684	7.11801e-05	120	660	positive regulation of immune system process	BP	0.0026822	FYN,MATR3,BTN3A1,PSMA4,PHPT1,TAB2,PUM2,PITHD1,WNK1,NCKAP1,ELMO2,KARS1,RHOA,CDC42,NCK2,PVR,ACTB,XRCC5,STX7,RIF1,CD59,BAX,PSMC5,SIRT1,ABL1,CRKL,PSMA3,HIF1A,PSMC1,ACIN1,PSMA6,RIOK3,PSMD7,CSK,RIPK2,PRKD2,PIK3R2,ZMIZ1,CSF3,CTSC,KMT5B,PSMD9,BTN3A3,VEGFA,SKP1,BCL6,WNT5A,FOXP1,ACTR3,PSMD14,STAT1,SFPQ,GBP1,VAMP8,PGF,ELF1,KHDRBS1,INHBA,CDKN1A,MED1,PSMB2,PRMT1,TICAM1,PSMA1,NECTIN2,RAF1,AP3B1,IL6ST,DHX9,RAC1…
GO:0032970	7.41271e-05	66	323	regulation of actin filament-based process	BP	0.00278621	PHPT1,NCKAP1,RHOA,ROCK1,CDC42,NCK2,CLASP1,CTTN,PXN,SLC9A1,ABL1,NRP1,TRIOBP,MYH9,TJP1,MTPN,CSF3,WASF1,ECT2,ACTR3,CCDC88A,SUMO1,RGS4,STMN1,CCN2,ITGB1BP1,SORBS3,VASP,ID1,CDC42EP1,RAC1,DBNL,RDX,TMOD3,FRMD6,TPM1,ARHGDIA,SMAD4,ARF1,TMEFF2,PIK3R1,RASA1,PAM,ABRACL,PAK1,CDC42EP2,RHOC,WASF2,ARHGAP35,ARPC5,ATP1A1,WASHC5,ARF6,TSC1,S1PR1,PTGER4,CFL1,GRB2,CDC42EP4,SCN5A,ACTG1,PDGFA,S100A10,CD2AP,CAPZA2,TMSB4X
GO:0006413	7.55375e-05	43	182	translational initiation	BP	0.00283209	RPS20,NCK2,RPL31,RPL6,EIF3L,EIF4G2,RPL24,EIF1B,RPS15,RPS25,KHDRBS1,RPL21,RPS10,EIF2S2,ATF4,RPL36,EIF2S1,RPLP1,RPS24,RPS2,RPL11,RPS3A,RPL10,RPL7,EIF3H,EIF4E,EIF4A2,RPL8,EIF4A1,RPL26,ABCE1,RPS14,POLR2G,RPS7,RPL38,EIF1,RPL35A,YTHDF3,RPL14,RPL37A,YTHDF2,RPL39,RPS18
GO:0031349	7.60992e-05	54	246	positive regulation of defense response	BP	0.002846	FYN,MATR3,PSMA4,TAB2,PUM2,KARS1,PVR,XRCC5,PSMC5,JAK2,PSMA3,PSMC1,PSMA6,RIOK3,PSMD7,RIPK2,CTSC,PSMD9,SKP1,WNT5A,PSMD14,SFPQ,VAMP8,MED1,PSMB2,TICAM1,PSMA1,NECTIN2,RAF1,IL6ST,CLOCK,DHX9,NLRC5,PSMA5,TNIP1,NONO,PAK1,PDCD4,GBP5,CDK19,PSMD4,IL15,PSMC3,PTGER4,RELA,LAMP1,PLSCR1,HMGB1,XRCC6,PSMB10,NRAS,RBM14,PSMB3,MATR3
GO:0032799	7.72756e-05	10	20	low-density lipoprotein receptor particle metabolic process	BP	0.00288276	AP2B1,SEC24A,SCAP,CLTA,FURIN,CLTC,AP2M1,HNRNPK,ANXA2,CNPY2
GO:0031571	7.84118e-05	20	62	mitotic G1 DNA damage checkpoint	BP	0.0029106	BAX,AURKA,RBL2,CCND1,CNOT2,TFDP2,GADD45A,PLAGL1,CDK2,CDKN1A,PRMT1,CCNB1,MDM2,CNOT9,ATM,RPL26,CDK1,CNOT10,RPS27L,CNOT7
GO:0044819	7.84118e-05	20	62	mitotic G1/S transition checkpoint	BP	0.0029106	BAX,AURKA,RBL2,CCND1,CNOT2,TFDP2,GADD45A,PLAGL1,CDK2,CDKN1A,PRMT1,CCNB1,MDM2,CNOT9,ATM,RPL26,CDK1,CNOT10,RPS27L,CNOT7
GO:0000902	8.16433e-05	138	794	cell morphogenesis	BP	0.00302303	ALS2,ETV1,PAFAH1B1,FYN,LYPLA2,CUL3,VAMP3,NCKAP1,RHOA,ROCK1,CDC42,ACTN1,MAP3K13,PICALM,ACTB,TOP2B,FBLN1,DNM2,GSK3B,CTTN,AURKA,PXN,ABL1,NRP1,CRKL,TRIOBP,PACSIN2,RBFOX2,MYH9,NFATC4,STK4,SIPA1L3,MEGF9,C12orf57,WASF1,VEGFA,CERT1,CSNK1A1,BCL6,UBE3A,WNT5A,ECT2,RTN4,FN1,TRAK2,EPHA4,GBP1,STMN1,KLF7,MYL12B,ITGB1BP1,MED1,VASP,ID1,ATF4,CDC42EP1,CHN1,PALLD,PTPRA,NES,AP3B1,SPART,KIDINS220,WDR36,TAOK3,CAPRIN1,L…
GO:0048468	8.19226e-05	246	1537	cell development	BP	0.00302586	ALS2,CFLAR,KDM1A,ETV1,PAFAH1B1,FYN,LYPLA2,TBPL1,TIMP2,CUL3,HSPA5,VAMP3,ARID4B,ATG5,WNK1,COL11A1,NCKAP1,RHOA,ROCK1,SIRT2,PPP2R5B,MAPK6,CDC42,NCK2,ACTN1,MPP5,MAP3K13,PICALM,ACTB,TOP2B,FGFR1,FBLN1,PCM1,XRCC5,DNM2,GSK3B,TUT7,CTTN,BAX,AURKA,PXN,PABPC4,JAK2,ABL1,NRP1,CRKL,TRIOBP,TSPO,RBFOX2,MYH9,IFT27,PRMT5,HIF1A,TRIP11,NFATC4,ZMYND8,VAPA,CDK16,TJP1,BLOC1S6,BPNT2,ERCC2,SF3A2,SIPA1L3,C1GALT1,RHEB,MEGF9,…
GO:1902036	8.27875e-05	21	67	regulation of hematopoietic stem cell differentiation	BP	0.00305026	PSMA4,ITCH,PSMC5,ABL1,PSMA3,PSMC1,PSMA6,PSMD7,PSMD9,PSMD14,NFE2L2,PSMB2,PSMA1,YAP1,PSMA5,PSMD4,PSMC3,YTHDF2,PSMB10,N4BP2L2,PSMB3
GO:1903827	8.58586e-05	93	490	regulation of cellular protein localization	BP	0.00315562	KDM1A,AP2B1,FYN,AKAP8L,WAPL,SP100,CDC42,PICALM,ACTB,PCM1,SAR1A,STX7,NDC80,GSK3B,XPO1,JAK2,CRKL,RANGAP1,PPM1A,ZMYND8,CSK,UBR5,PIK3R2,YWHAE,SUPT6H,UBE2D3,MACROH2A1,TFDP2,PDCD10,WNT5A,ECT2,RTN4,CCDC88A,CCT4,TMEM59,GBP1,VAMP8,ITGB1BP1,ACSL3,CEP250,GNAI1,TRIM28,RAN,VPS4A,LAMTOR5,YWHAQ,MDFIC,PRR5L,CCT7,MDM2,GLUL,TOR1A,ANP32B,RDX,CTDSPL2,ADAM10,ATAD1,CLTC,ERBB2,RALB,PIK3R1,HDAC8,STOM,PAK1,ZIC1,ANGPT1,ZD…
GO:0014070	8.91467e-05	118	652	response to organic cyclic compound	BP	0.00326842	CFLAR,KDM1A,RNF14,HSPA5,KIF1B,TAF2,RHOA,SIRT2,ASNS,ACTB,DNM2,GSK3B,CRLS1,SLC9A1,COMT,CDC5L,SIRT1,JAK2,ABL1,GGT5,TSPO,RBFOX2,PRMT5,APEX1,NFATC4,RIOK3,RBBP7,RIPK2,UBR5,AHR,ZMIZ1,COL1A1,CCND1,PANX1,BIRC2,CNOT2,RWDD1,PPARD,GOLPH3,NR3C1,STC2,OGG1,UBE3A,FOXP1,IFIH1,STAT1,RGS4,CCN2,KLF9,INHBA,ACSL3,NCOA3,CDKN1A,INSIG2,MED1,ID1,PSMB2,SIX1,RAP1B,TICAM1,GNAI1,ATF4,NEDD8,SAFB2,PAK4,WBP2,ARNTL,CCNB1,LDHA,CLO…
GO:0051222	9.07464e-05	59	278	positive regulation of protein transport	BP	0.00331128	FYN,PHPT1,CDC42,PCM1,SAR1A,GSK3B,JAK2,PPM1A,HIF1A,UBR5,PIK3R2,YWHAE,UBE2D3,PANX1,PSMD9,GAPDH,PPARD,GOLPH3,SEC24A,TFDP2,PDCD10,ECT2,ITGB1BP1,SERP1,ACSL3,TRIM28,NR1H2,RAN,YWHAQ,PRR5L,MDM2,GLUL,RAC1,ANP32B,CTDSPL2,ERBB2,MPC2,ARF1,PIK3R1,STOM,PAK1,FRMD4A,ZIC1,ZC3H12A,ICE1,YWHAZ,ARF6,ADAM9,MFF,CDK1,KIF5B,PTGER4,ATG13,IRS2,CD2AP,RACK1,ANG,VAMP2,PPP3R1
GO:1901987	9.07595e-05	81	413	regulation of cell cycle phase transition	BP	0.00331128	CDC27,PAFAH1B1,ZNF207,ANLN,MRE11,CUL3,PSMA4,SIRT2,CLASP1,DYNC1I2,PCM1,NDC80,BAX,PSMC5,AURKA,DYNLL1,PSMA3,PSMC1,APEX1,PSMA6,MAPRE1,PSMD7,RBL2,ERCC2,YWHAE,CCND1,ANAPC15,PSMD9,CNOT2,CCND3,IK,SKP1,MACROH2A1,TFDP2,PSMD14,GADD45A,PLAGL1,VPS4B,CDK2,CDKN1A,CEP250,PSMB2,PRMT1,PSMA1,VPS4A,CCNB1,TAOK3,CDK4,MDM2,ODF2,RDX,TMOD3,CSNK1D,ANAPC11,BRD4,APP,PSMA5,CNOT9,HAUS6,CDKN2B,ATM,HMGA2,ANAPC1,PSMD4,NAE1,PRMT2…
GO:0045069	9.13323e-05	25	87	regulation of viral genome replication	BP	0.00332405	PKN2,NUCKS1,TOP2B,VAPA,ZC3HAV1,OAS2,TRIM38,STAU1,ILF3,TRIM28,MORC2,SRPK2,IFITM3,TNIP1,STOM,HMGA2,IFIT5,ZC3H12A,IFI27,PHB,RAD23A,IFITM1,PLSCR1,ADARB1,CNOT7
GO:0035567	9.33793e-05	32	125	non-canonical Wnt signaling pathway	BP	0.00339028	AP2B1,PSMA4,RHOA,IFT80,CDC42,PSMC5,ABL1,PSMA3,PSMC1,PSMA6,PSMD7,SMURF2,PSMD9,WNT5A,PSMD14,PSMB2,PSMA1,RAC1,PPP3CA,CLTC,CSNK1D,PSMA5,FZD1,PSMD4,AP2M1,PSMC3,CTNNB1,RNF213,CALM1,PSMB10,PPP3R1,PSMB3
GO:0033674	9.50389e-05	87	457	positive regulation of kinase activity	BP	0.00344216	ALS2,FYN,MRE11,TAB2,WNK1,KARS1,RHOA,CDC42,MAP3K13,FGFR1,XRCC5,OSBPL8,SIRT1,JAK2,ABL1,CRKL,STK4,CSK,RIPK2,PIH1D1,LAMTOR3,CCND1,CCND3,VEGFA,PPP2CA,PDCD10,WNT5A,ECT2,CCDC88A,EPHA4,GADD45A,ITGB1BP1,AVPI1,TNFRSF10B,ADCY7,CDKN1A,AJUBA,PAK4,RAF1,CCNB1,PSRC1,KIDINS220,TAOK3,MDFIC,CAB39,BORA,DBNL,ABI1,THBS1,RPLP1,DUSP6,KSR1,TOM1L1,ERBB2,SOD1,CCN1,JTB,CALM2,RALB,DGKZ,PAK1,HMGA2,ANGPT1,CALM3,SHC1,FRS2,PHB,A…
GO:0002066	0.000100123	17	50	columnar/cuboidal epithelial cell development	BP	0.00361751	PAFAH1B1,FGFR1,GSK3B,TRIOBP,HIF1A,C1GALT1,RHEB,WNT5A,CDKN1A,ARNTL,IL6ST,CLOCK,YAP1,SOD1,SIDT2,GPAT4,SCRIB
GO:0140352	0.00010343	175	1035	export from cell	BP	0.00372796	FUCA2,LAMP2,PAFAH1B1,MVP,DNASE1L1,BTN3A1,EIPR1,TIMP2,RAB27B,VAMP3,PHPT1,ATP11B,RHOA,ROCK1,ACTN1,CLASP1,RAB7A,FGFR1,SDF4,XRCC5,GSK3B,APLP2,CD59,FTL,DYNLL1,SLC9A1,JAK2,TIMP3,ARSA,MYH9,ATP6V1D,HIF1A,VAPA,CDK16,TIMP1,PSMD7,HMOX2,BLOC1S6,KPNB1,LGALS3BP,RAB5C,YWHAE,LAMTOR3,CTSC,PANX1,PSMD9,MLEC,GAPDH,PPARD,VEGFA,GOLPH3,SEC24A,ARMC8,GNAI2,PSMD14,FN1,GLS,SLC2A1,KLF7,CCN2,VAMP8,RAB14,VPS4B,LTBP2,SNX19,PDZ…
GO:0016055	0.000104539	80	412	Wnt signaling pathway	BP	0.00375888	AP2B1,CUL3,PSMA4,WNK1,RHOA,IFT80,CDC42,GSK3B,PSMC5,ABL1,PSMA3,PPM1A,GSKIP,PSMC1,PSMA6,NFATC4,STK4,PSMD7,UBR5,HBP1,BCL7B,TLE4,COL1A1,SMURF2,CCND1,PSMD9,VPS29,SKP1,PPP2CA,CSNK1A1,AMOTL2,WNT5A,PSMD14,RNF146,VPS26A,PSMB2,PSMA1,CSNK1G2,ARNTL,MDFIC,SCYL2,RAC1,SULF1,YAP1,PPM1B,USP8,PPP3CA,CLTC,CSNK1D,APP,PSMA5,G3BP1,CSNK1G3,TMEM237,FZD1,CCAR2,PSMD4,AP2M1,VCP,PSMC3,AMOTL1,CTNNB1,RBPJ,MCC,RNF213,RUVBL1,CT…
GO:0010972	0.000105243	25	88	negative regulation of G2/M transition of mitotic cell cycle	BP	0.0037751	MRE11,PSMA4,PSMC5,AURKA,PSMA3,PSMC1,PSMA6,PSMD7,PSMD9,SKP1,PSMD14,CDKN1A,PSMB2,PSMA1,VPS4A,TAOK3,PSMA5,ATM,HMGA2,PSMD4,NAE1,PSMC3,CDK1,PSMB10,PSMB3
GO:1902275	0.000109076	40	169	regulation of chromatin organization	BP	0.00390321	KDM1A,AKAP8L,ATG5,RIF1,SIRT1,METTL4,UBR5,PIH1D1,PRKD2,SUPT6H,VEGFA,MACROH2A1,BCL6,TRIM28,WBP2,MORC2,CCNB1,HMGA1,SMAD4,BRD4,MTF2,SETD7,SSRP1,ATM,HNRNPU,TRIP12,CHTOP,LMNA,NIPBL,CTNNB1,SETD5,TADA3,ATF7IP,UBE2N,TAF7,BCOR,MIER1,EID1,MLLT6,TADA2A
GO:0071407	0.000110809	79	405	cellular response to organic cyclic compound	BP	0.00395574	CFLAR,KDM1A,RNF14,HSPA5,RHOA,SIRT2,ACTB,DNM2,GSK3B,SLC9A1,CDC5L,SIRT1,JAK2,ABL1,RBFOX2,PRMT5,APEX1,NFATC4,RIOK3,UBR5,AHR,ZMIZ1,COL1A1,CNOT2,RWDD1,PPARD,GOLPH3,NR3C1,UBE3A,FOXP1,IFIH1,STAT1,RGS4,KLF9,INHBA,NCOA3,INSIG2,MED1,ID1,SIX1,RAP1B,GNAI1,ATF4,SAFB2,PAK4,WBP2,ARNTL,CCNB1,CLOCK,CDK4,MDM2,DHX9,YAP1,USP8,HNRNPD,SOD1,APP,RALB,CNOT9,CCNA2,PAK1,EIF4E,HNRNPU,PRMT2,ALPL,ATP1A1,TIPARP,ZC3H12A,IL15,PH…
GO:0030518	0.000113485	26	94	intracellular steroid hormone receptor signaling pathway	BP	0.00404157	RNF14,RHOA,SIRT1,JAK2,RBFOX2,UBR5,ZMIZ1,CNOT2,RWDD1,NR3C1,UBE3A,FOXP1,MED1,SAFB2,WBP2,ARNTL,CLOCK,YAP1,CNOT9,PAK1,PRMT2,PHB,KCTD6,TADA3,TAF7,CALR
GO:0198738	0.000113809	80	413	cell-cell signaling by wnt	BP	0.00404346	AP2B1,CUL3,PSMA4,WNK1,RHOA,IFT80,CDC42,GSK3B,PSMC5,ABL1,PSMA3,PPM1A,GSKIP,PSMC1,PSMA6,NFATC4,STK4,PSMD7,UBR5,HBP1,BCL7B,TLE4,COL1A1,SMURF2,CCND1,PSMD9,VPS29,SKP1,PPP2CA,CSNK1A1,AMOTL2,WNT5A,PSMD14,RNF146,VPS26A,PSMB2,PSMA1,CSNK1G2,ARNTL,MDFIC,SCYL2,RAC1,SULF1,YAP1,PPM1B,USP8,PPP3CA,CLTC,CSNK1D,APP,PSMA5,G3BP1,CSNK1G3,TMEM237,FZD1,CCAR2,PSMD4,AP2M1,VCP,PSMC3,AMOTL1,CTNNB1,RBPJ,MCC,RNF213,RUVBL1,CT…
GO:0070936	0.000117763	18	55	protein K48-linked ubiquitination	BP	0.00417402	RNF216,RNF4,UBE2A,ITCH,UBR5,UBE2R2,UBE2D3,BIRC2,RNF8,TRIM38,UBE3A,RNF146,NMI,UBE2D2,UBE2G1,IFI27,UBE2E3,UBE2H
GO:0009887	0.000118996	135	772	animal organ morphogenesis	BP	0.00420473	CFLAR,HCCS,AP2B1,PAFAH1B1,CUL3,PSMA4,COL11A1,HIPK2,RHOA,IFT80,POLB,CDC42,FGFR1,BAX,PSMC5,KDM2B,ABL1,NRP1,CRKL,TRIOBP,PSMA3,HIF1A,PSMC1,TRIP11,PSMA6,PSMD7,BPNT2,MEGF9,ZFAND5,ZMIZ1,HOXB6,COL1A1,SMURF2,PSMD9,MYF5,C12orf57,VEGFA,MAN2A1,CERT1,WNT5A,PSMD14,RTN4,STAT1,ATF2,ASH1L,MFN2,CCN2,SATB2,PGF,HOXB3,SERP1,INHBA,INSIG2,MED1,ID1,PSMB2,SIX1,ATF4,TWSG1,PSMA1,COL5A1,UBE4B,AP3B1,MDM2,EGLN1,LAMC1,RAC1,MYC…
GO:0016570	0.000119193	81	418	histone modification	BP	0.00420473	KDM1A,BAZ1B,AKAP8L,ARID4B,ATG5,SIRT2,BAZ2A,UBE2A,RIF1,SRCAP,AURKA,KDM2B,WAC,SIRT1,JAK2,PRMT5,UBR5,PIH1D1,FBL,PRKD2,SUPT6H,KMT5B,PRDM4,RNF8,VEGFA,SKP1,MACROH2A1,BCL6,ATF2,ASH1L,SFPQ,DR1,SUPT7L,ENY2,NAA50,CDK2,NCOA3,KDM5C,PRMT1,WBP2,CCNB1,DDB2,CLOCK,PWP1,ACTL6A,SMAD4,BRD4,MTF2,CCNA2,SETD7,HDAC8,NTMT1,ATM,HMGA2,TRIP12,PRMT2,CHTOP,LMNA,RNF168,NIPBL,PHB,CTNNB1,SETD5,CDK1,TADA3,HCFC1,KDM2A,MSL2,RUVBL1,…
GO:1903506	0.000119773	423	2791	regulation of nucleic acid-templated transcription	BP	0.00421521	CFLAR,KDM1A,ETV1,MED24,BAZ1B,ZNF207,AKAP8L,RNF14,STRAP,TBPL1,RFC1,CUL3,PSMA4,HSPA5,ARID4B,TAB2,PITHD1,PPP1R12A,CDK17,CCAR1,GPBP1,RNF4,HIPK2,KARS1,FOXJ2,YBX1,SP100,RHOA,SIRT2,PPP2R5B,NUCKS1,FSTL3,NCK2,ACTN1,MAP3K13,PICALM,ENO1,BAZ2A,FGFR1,ITCH,XRCC5,DNM2,KEAP1,RIF1,MID2,SRCAP,ERC1,XPO1,ZNF586,PSMC5,SNX5,RPL6,KDM2B,PXN,FUS,MLF2,SLC9A1,TOX4,CBX5,WAC,CDC5L,SIRT1,JAK2,ABL1,MED15,SEC14L2,RBFOX2,PRMT5,P…
GO:0050790	0.000120391	279	1768	regulation of catalytic activity	BP	0.00422701	KRIT1,ALS2,CFLAR,IBTK,PAFAH1B1,FYN,MVP,MRE11,RANBP3,TIMP2,RFC1,ATP6V1H,RFC2,PHPT1,TBC1D22A,TAB2,PPP1R12A,WNK1,KARS1,ZC3H15,RHOA,ROCK1,PPP2R5B,DNAJA2,CDC42,NCK2,SNX13,MAP3K13,PICALM,ACTB,FGFR1,FBLN1,PPP2R5C,XRCC5,DNM2,GSK3B,APLP2,BAX,DYNLL1,OSBPL8,RGS17,SIRT1,JAK2,ABL1,NRP1,RANBP1,CRKL,TIMP3,RANGAP1,PSMA3,HIF1A,GSKIP,PABPN1,SEC23A,PCIF1,STK4,SEC23B,TIMP1,UBE2I,RBL2,CSK,RIPK2,SNRNP70,PIH1D1,PRKD2,C…
GO:0042327	0.00012277	131	748	positive regulation of phosphorylation	BP	0.00430041	ALS2,CFLAR,FYN,MRE11,RB1CC1,TIMP2,TAB2,WNK1,HIPK2,KARS1,RHOA,ROCK1,CDC42,MAP3K13,FGFR1,ARAF,XRCC5,OSBPL8,SIRT1,JAK2,ABL1,NRP1,CRKL,HIF1A,STK4,PGK1,CSK,RIPK2,PIH1D1,PRKD2,CSF3,LAMTOR3,CCND1,PTGES3,CDK2AP1,CCND3,VEGFA,PPP2CA,PDCD10,WNT5A,ECT2,GNAI2,CCDC88A,EPHA4,GADD45A,CCN2,ITGB1BP1,PGF,AVPI1,TNFRSF10B,SORBS3,ADCY7,INHBA,CDKN1A,PRMT1,RAP1B,TWSG1,FXR2,AJUBA,PAK4,AKAP12,RAF1,CCNB1,PSRC1,KIDINS220,IL…
GO:0051301	0.000124269	99	533	cell division	BP	0.00434271	CDC27,PAFAH1B1,ZNF207,ANLN,CUL3,WAPL,INTS13,PKN2,YBX1,RHOA,ROCK1,SIRT2,CDC42,CLASP1,FGFR1,NDC80,CHMP2B,AURKA,EFHC1,TRIOBP,MYH9,MAPRE1,UBE2I,RBL2,CSPP1,ERCC2,CCND1,ANAPC15,RNF8,CCND3,VEGFA,NR3C1,CSNK1A1,ECT2,GNAI2,ACTR3,STMN1,ITGB1BP1,VPS4B,PGF,ANXA11,CLTA,GIPC1,CDK2,TUBA1B,NCOA3,GNAI1,CHMP2A,RAN,VPS4A,SPART,CCNB1,PSRC1,CDK4,BORA,MYC,USP8,SEPTIN11,CLTC,ANAPC11,JTB,ARF1,CALM2,RALB,CCNA2,RASA1,HAUS6…
GO:0010810	0.000125776	41	179	regulation of cell-substrate adhesion	BP	0.00437782	SLK,RHOA,ROCK1,CDC42,CLASP1,FBLN1,DNM2,GSK3B,SLC9A1,CCDC80,JAK2,ABL1,NRP1,CRKL,TRIOBP,STK4,COL1A1,MYF5,VEGFA,BCL6,FN1,GBP1,ITGB1BP1,RAC1,THBS1,EMILIN1,CDH13,CCN1,PIK3R1,RASA1,MMP14,EGFLAM,TSC1,PTK2,CALR,ACTG1,CSF1,P4HB,NF1,S100A10,DDR1
GO:0038061	0.00012586	33	131	NIK/NF-kappaB signaling	BP	0.00437782	PSMA4,RHOA,PSMC5,PSMA3,PPM1A,PSMC1,PSMA6,NFAT5,PSMD7,BIRC2,PSMD9,SKP1,PSMD14,PRDX1,TNFRSF10B,PSMB2,PSMA1,PPM1B,APP,PSMA5,PDCD4,PSMD4,NLRP3,ZC3H12A,PSMC3,PHB,RELA,CALR,HMGB1,PSMB10,TMSB4X,CPNE1,PSMB3
GO:0071426	0.000127971	32	125	ribonucleoprotein complex export from nucleus	BP	0.00443077	AKAP8L,ZC3H11A,U2AF2,XPO1,SRSF5,PABPN1,SUPT6H,RPS15,SRSF7,ENY2,RAN,EIF5A,WDR33,SSB,DHX38,FIP1L1,EIF4E,SEC13,SMG1,DDX19B,CHTOP,CPSF4,U2AF1L4,ABCE1,TSC1,XPOT,POM121,SDAD1,DDX39B,RNPS1,NUP62,ZC3H11B
GO:1903313	0.000127976	21	69	positive regulation of mRNA metabolic process	BP	0.00443077	ROCK1,RBM3,SNRNP70,ZC3HAV1,PRPF19,NCL,CCNB1,PRR5L,TRA2B,HNRNPD,TOB1,SF3B4,RBMX,ZC3H12A,NUDT21,POLR2G,ZFP36L1,YTHDF3,YTHDF2,CNOT7,RBMXL1
GO:0001501	0.000129212	75	382	skeletal system development	BP	0.00446321	PAFAH1B1,VCAN,COL11A1,RHOA,IFT80,UFD1,FGFR1,HIF1A,TRIP11,PLS3,TIMP1,BPNT2,TRPS1,ZFAND5,HOXB6,COL1A1,MYF5,WNT5A,BBX,FOXP1,ASH1L,PRDX1,CCN2,SATB2,HOXB3,SNX19,SERP1,INSIG2,MED1,SBDS,SIX1,LRRC17,LOXL2,ABI1,SULF1,FBN2,CDH11,SLC39A3,CCN1,ECM1,LNPK,EBP,HMGA2,ARID5B,MMP14,WASF2,DHRS3,ALPL,USP1,TIPARP,PITX2,HHIP,NIPBL,VKORC1,ANKRD11,CTNNB1,LTBP3,COL3A1,SIX2,CHST11,PTGER4,RPL38,RELA,ESRRA,MEX3C,ANO6,RPS6KA…
GO:0015931	0.000129989	52	239	nucleobase-containing compound transport	BP	0.00447967	AKAP8L,MVP,ZC3H11A,U2AF2,YBX1,SLC25A40,SLC35C2,XPO1,SRSF5,PABPN1,SUPT6H,SLC25A36,RPS15,SRSF7,SFPQ,ENY2,KHDRBS1,RAN,EIF5A,HNRNPA1,DHX9,WDR33,LRPPRC,SSB,SLC35A5,G3BP2,DHX38,FIP1L1,SIDT2,EIF4E,HNRNPU,SEC13,SMG1,DDX19B,CHTOP,SLC25A44,CPSF4,U2AF1L4,EIF5A2,ABCE1,TSC1,SLC33A1,CKAP5,SLC25A22,XPOT,ZFP36L1,POM121,SDAD1,DDX39B,RNPS1,NUP62,ZC3H11B
GO:0022618	0.000130434	43	186	ribonucleoprotein complex assembly	BP	0.00448464	STRAP,SFSWAP,XRCC5,RPL6,SNRPD3,EIF3L,PRMT5,SRSF5,PRPF6,PIH1D1,SF3A2,PRPF19,PTGES3,RPL24,RPS15,RPS10,SNRPD2,SNRPB,EIF2S2,SRPK2,DHX9,SCAF11,RPL11,NAF1,LUC7L2,RBMX,RPL10,EIF3H,CELF1,ATM,RPS14,PSIP1,PRPF18,NUDT21,SNRPD1,SF1,CD2BP2,RPL38,RUVBL1,RPS27L,DDX39B,ISY1,MRPL20
GO:0010256	0.000131315	76	387	endomembrane system organization	BP	0.00450457	ALS2,PAFAH1B1,VTA1,AKAP8L,TBPL1,SEC61A1,TRAM2,TRAM1,CDC42,MPP5,CLASP1,RAB7A,DNM2,CHMP2B,PACSIN2,MYH9,PRMT5,TRIP11,RAB2A,MOSPD3,TMEM33,CLCN3,CERT1,GOLPH3,PPP2CA,CSNK1A1,PDCD10,PLSCR4,RTN4,GORASP2,BLZF1,VPS4B,SNX19,SERP1,ARL1,SRGN,NECTIN2,COL5A1,CHMP2A,RBSN,VPS4A,AP3B1,RTN3,CCNB1,TMED7,SERPINE2,TMEM127,TOR1A,RAB1A,DNAJC13,USP8,SCARB2,CSNK1D,SOD1,LNPK,TMEFF2,UGCG,ASAP1,LMNA,SUN1,YWHAZ,MAP2K1,TOR1AIP…
GO:0000209	0.000131651	64	313	protein polyubiquitination	BP	0.00450573	ANKIB1,CDC27,FBXL3,RNF216,RNF14,CUL3,PSMA4,RNF4,UBE2A,ITCH,PSMC5,PSMA3,PSMC1,PSMA6,PSMD7,UBR5,TRIM14,UBE2R2,RNF167,SMURF2,UBE2D3,PRPF19,BIRC2,PSMD9,RNF8,TRIM38,SKP1,UBE3A,PSMD14,RNF146,FBXL5,AREL1,SPOP,NMI,PSMB2,PSMA1,DDA1,UBE4B,UBE2D2,TRIM21,TRIM22,UBE2G1,DDB2,MDM2,MARCHF7,FBXO11,ANAPC11,PSMA5,UBE3B,ANAPC1,TRIP12,PSMD4,RNF168,PSMC3,IFI27,ARIH1,CTNNB1,TRIM56,UBE2E3,RNF213,UBE2N,UBE2H,PSMB10,PSMB3
GO:2001141	0.000132378	423	2794	regulation of RNA biosynthetic process	BP	0.00452025	CFLAR,KDM1A,ETV1,MED24,BAZ1B,ZNF207,AKAP8L,RNF14,STRAP,TBPL1,RFC1,CUL3,PSMA4,HSPA5,ARID4B,TAB2,PITHD1,PPP1R12A,CDK17,CCAR1,GPBP1,RNF4,HIPK2,KARS1,FOXJ2,YBX1,SP100,RHOA,SIRT2,PPP2R5B,NUCKS1,FSTL3,NCK2,ACTN1,MAP3K13,PICALM,ENO1,BAZ2A,FGFR1,ITCH,XRCC5,DNM2,KEAP1,RIF1,MID2,SRCAP,ERC1,XPO1,ZNF586,PSMC5,SNX5,RPL6,KDM2B,PXN,FUS,MLF2,SLC9A1,TOX4,CBX5,WAC,CDC5L,SIRT1,JAK2,ABL1,MED15,SEC14L2,RBFOX2,PRMT5,P…
GO:0006977	0.000142346	18	55	DNA damage response, signal transduction by p53 class mediator resulting in cell cycle arrest	BP	0.00484951	BAX,AURKA,RBL2,CNOT2,TFDP2,GADD45A,PLAGL1,CDK2,CDKN1A,PRMT1,CCNB1,MDM2,CNOT9,ATM,RPL26,CDK1,CNOT10,CNOT7
GO:2000736	0.000143606	27	100	regulation of stem cell differentiation	BP	0.00488131	PSMA4,ITCH,PSMC5,ABL1,PSMA3,PSMC1,PSMA6,PSMD7,OCIAD1,PSMD9,PSMD14,NFE2L2,PSMB2,PSMA1,PWP1,YAP1,PSMA5,HNRNPU,PSMD4,PSMC3,NUDT21,CDK12,LTBP3,YTHDF2,PSMB10,N4BP2L2,PSMB3
GO:0043066	0.000144609	122	684	negative regulation of apoptotic process	BP	0.00490423	KRIT1,CFLAR,KDM1A,FYN,MRE11,RB1CC1,HSPA5,ATG5,HIPK2,RHOA,ROCK1,ASNS,ENO1,ARAF,ITCH,GSK3B,ERC1,CTTN,ZFAND6,BAX,AURKA,KDM2B,SLC9A1,SIRT1,JAK2,ABL1,NRP1,HIF1A,NFATC4,TIMP1,RIPK2,PIH1D1,TAX1BP1,BAG1,YWHAE,BIRC2,HIPK3,PPARD,SOD2,VEGFA,GOLPH3,BCL6,OGG1,PDCD10,WNT5A,GNAI2,FOXP1,NFE2L2,IVNS1ABP,AREL1,TNFRSF10B,CDKN1A,GLO1,MED1,ID1,IFI6,SIX1,PAK4,RAF1,NES,LAMTOR5,IL6ST,MICAL1,MDM2,MARCHF7,YME1L1,STXBP1,MY…
GO:0001934	0.000145053	122	690	positive regulation of protein phosphorylation	BP	0.00490811	ALS2,CFLAR,FYN,MRE11,RB1CC1,TIMP2,TAB2,WNK1,HIPK2,KARS1,RHOA,ROCK1,CDC42,MAP3K13,FGFR1,ARAF,XRCC5,OSBPL8,SIRT1,JAK2,ABL1,NRP1,CRKL,STK4,CSK,RIPK2,PIH1D1,PRKD2,CSF3,LAMTOR3,CCND1,CDK2AP1,CCND3,VEGFA,PPP2CA,PDCD10,WNT5A,ECT2,GNAI2,CCDC88A,EPHA4,GADD45A,CCN2,ITGB1BP1,PGF,AVPI1,TNFRSF10B,SORBS3,ADCY7,INHBA,CDKN1A,PRMT1,RAP1B,TWSG1,FXR2,AJUBA,PAK4,AKAP12,RAF1,CCNB1,PSRC1,KIDINS220,IL6ST,TAOK3,MDFIC,PR…
GO:0051607	0.000147603	45	199	defense response to virus	BP	0.00498312	RNF216,PUM2,POLR3E,UFD1,ITCH,RIOK3,ZC3HAV1,BIRC2,OAS2,TRIM38,IFIH1,STAT1,GBP3,GBP1,IFIT2,IRF1,IFI6,TICAM1,ILF3,SEC14L1,TRIM22,DHX9,PPM1B,NLRC5,IFITM3,G3BP1,IFIT5,CLPB,NLRP3,ZC3H12A,AIMP1,IL15,ABCE1,IFI27,PHB,IRF2,TRIM56,BCL2L1,SLFN11,RELA,IFITM1,PLSCR1,PCBP2,ADARB1,CNOT7
GO:0061024	0.000149133	126	714	membrane organization	BP	0.0050234	AP2B1,PAFAH1B1,AKAP8L,CUL3,VAMP3,TRAPPC3,ATP11B,TRAM2,TRAM1,RHOA,CDC42,MPP5,PICALM,BCS1L,ACTB,RAB7A,SAR1A,DNM2,STX7,GSK3B,CHMP2B,CD59,CTTN,BAX,SLC9A1,OSBPL8,CRKL,PACSIN2,MYH9,TIMM9,SEC23A,ZMYND8,SEC23B,VAPA,MOSPD3,GOSR2,GOSR1,YWHAE,TMEM33,CTSC,CERT1,GOLPH3,PPP2CA,SEC24A,TFDP2,WNT5A,TFG,SCAP,PLSCR4,ACTR3,RTN4,CCDC88A,ATF2,MFN2,VAMP8,VPS4B,SERP1,CLTA,MTX2,NECTIN2,COL5A1,CHMP2A,VPS4A,AP3B1,CCNB1,YWH…
GO:0071166	0.000150357	32	126	ribonucleoprotein complex localization	BP	0.00505322	AKAP8L,ZC3H11A,U2AF2,XPO1,SRSF5,PABPN1,SUPT6H,RPS15,SRSF7,ENY2,RAN,EIF5A,WDR33,SSB,DHX38,FIP1L1,EIF4E,SEC13,SMG1,DDX19B,CHTOP,CPSF4,U2AF1L4,ABCE1,TSC1,XPOT,POM121,SDAD1,DDX39B,RNPS1,NUP62,ZC3H11B
GO:0060322	0.000152831	107	594	head development	BP	0.00512482	KDM1A,PAFAH1B1,FYN,HSPA5,RHOA,SIRT2,CDC42,ACTB,TOP2B,FGFR1,PCM1,SDF4,XRCC5,GSK3B,BAX,DYNLL1,KDM2B,EFHC1,ABL1,NRP1,CRKL,RBFOX2,HIF1A,CSK,MTPN,ZFAND5,ZMIZ1,COL1A1,YWHAE,C12orf57,UBE3A,WNT5A,RTN4,RGS4,SLC2A1,STMN1,SATB2,HOXB3,APAF1,INHBA,ACSL3,MED1,SNRPB,ID1,COX6B1,TWSG1,DNAJB1,RAF1,NES,YWHAQ,SERPINE2,SCYL2,TRA2B,ANP32B,HNRNPD,PPP3CA,AMIGO2,WDR89,CSNK1D,APP,CALM2,TMEM108,PAK1,ATM,ARID5B,ZIC1,MMP14,F…
GO:0060688	0.000153492	15	42	regulation of morphogenesis of a branching structure	BP	0.00513236	MAP3K13,FGFR1,ABL1,VEGFA,WNT5A,RTN4,PGF,SIX1,SULF1,CTNNB1,SIX2,MAGED1,NOG,PDGFA,ETV5
GO:0071479	0.000153744	20	65	cellular response to ionizing radiation	BP	0.00513236	KDM1A,HSPA5,NUCKS1,XRCC5,DNM2,SIRT1,ECT2,GADD45A,CDKN1A,CLOCK,MDM2,TANK,YAP1,ATM,HMGA2,RPL26,NIPBL,BCL2L1,GRB2,XRCC6
GO:0010562	0.000156933	137	792	positive regulation of phosphorus metabolic process	BP	0.0052155	ALS2,CFLAR,FYN,MRE11,RB1CC1,TIMP2,TAB2,PPP1R12A,WNK1,HIPK2,KARS1,RHOA,ROCK1,CDC42,MAP3K13,ENO1,FGFR1,ARAF,XRCC5,OSBPL8,SIRT1,JAK2,ABL1,NRP1,CRKL,HIF1A,STK4,PGK1,CSK,RIPK2,PIH1D1,PRKD2,CSF3,LAMTOR3,CCND1,PTGES3,CDK2AP1,CCND3,VEGFA,PPP2CA,PDCD10,WNT5A,ECT2,GNAI2,CCDC88A,EPHA4,GADD45A,CCN2,ITGB1BP1,PTPA,PGF,AVPI1,TNFRSF10B,SORBS3,ADCY7,INHBA,ACSL3,CDKN1A,PRMT1,RAP1B,TWSG1,FXR2,AJUBA,PAK4,AKAP12,RAF1…
GO:0045937	0.000156933	137	792	positive regulation of phosphate metabolic process	BP	0.0052155	ALS2,CFLAR,FYN,MRE11,RB1CC1,TIMP2,TAB2,PPP1R12A,WNK1,HIPK2,KARS1,RHOA,ROCK1,CDC42,MAP3K13,ENO1,FGFR1,ARAF,XRCC5,OSBPL8,SIRT1,JAK2,ABL1,NRP1,CRKL,HIF1A,STK4,PGK1,CSK,RIPK2,PIH1D1,PRKD2,CSF3,LAMTOR3,CCND1,PTGES3,CDK2AP1,CCND3,VEGFA,PPP2CA,PDCD10,WNT5A,ECT2,GNAI2,CCDC88A,EPHA4,GADD45A,CCN2,ITGB1BP1,PTPA,PGF,AVPI1,TNFRSF10B,SORBS3,ADCY7,INHBA,ACSL3,CDKN1A,PRMT1,RAP1B,TWSG1,FXR2,AJUBA,PAK4,AKAP12,RAF1…
GO:0032956	0.000157625	60	293	regulation of actin cytoskeleton organization	BP	0.00522686	PHPT1,NCKAP1,RHOA,ROCK1,CDC42,NCK2,CLASP1,CTTN,PXN,SLC9A1,ABL1,NRP1,TRIOBP,TJP1,MTPN,CSF3,WASF1,ECT2,ACTR3,CCDC88A,RGS4,STMN1,CCN2,ITGB1BP1,SORBS3,VASP,ID1,CDC42EP1,RAC1,DBNL,RDX,TMOD3,TPM1,ARHGDIA,SMAD4,ARF1,TMEFF2,PIK3R1,RASA1,PAM,PAK1,CDC42EP2,RHOC,WASF2,ARHGAP35,ARPC5,WASHC5,ARF6,TSC1,S1PR1,PTGER4,CFL1,GRB2,CDC42EP4,ACTG1,PDGFA,S100A10,CD2AP,CAPZA2,TMSB4X
GO:0048024	0.00015976	26	96	regulation of mRNA splicing, via spliceosome	BP	0.00528588	SFSWAP,U2AF2,RBFOX2,SRSF5,RBM3,SNRNP70,PRPF19,IK,NCL,SRSF7,KHDRBS1,RBM42,FXR2,KHDRBS3,SRPK2,HNRNPA1,TRA2B,SF3B4,RBMX,CELF1,MBNL1,HNRNPU,HNRNPK,SF1,RNPS1,RBMXL1
GO:0030522	0.000160777	47	213	intracellular receptor signaling pathway	BP	0.00530777	RNF14,TAB2,PUM2,DCBLD2,RHOA,UFD1,ITCH,SIRT1,JAK2,CRKL,RBFOX2,RIOK3,RIPK2,UBR5,AHR,ZMIZ1,BIRC2,CNOT2,RWDD1,PPARD,ERBIN,NR3C1,UBE3A,FOXP1,IFIH1,MED1,SEC14L1,SAFB2,NR1H2,WBP2,ARNTL,CLOCK,YAP1,ASXL2,CNOT9,PAK1,PRMT2,CLPB,DHRS3,PHB,KCTD6,TADA3,RELA,UBE2N,TAF7,CALR,NR2F2
GO:0009890	0.000162259	221	1361	negative regulation of biosynthetic process	BP	0.00534486	CFLAR,KDM1A,FYN,STRAP,RFC1,CUL3,CCAR1,WAPL,HIPK2,YBX1,SP100,RHOA,ROCK1,SIRT2,NCK2,FAM3A,ENO1,BAZ2A,FGFR1,XRCC5,RIF1,GSK3B,XPO1,PSMC5,KDM2B,HNRNPC,TINF2,CBX5,SIRT1,TSPO,RBFOX2,PRMT5,PPM1A,APEX1,NFATC4,PCIF1,ZMYND8,RBBP7,UBE2I,TRPS1,HBP1,AHR,TLE4,GLIS3,STN1,CBX1,SMURF2,PHF12,UBE2D3,CCND1,ELK3,CNOT2,GAPDH,PPARD,RNF8,CCND3,VEGFA,NR3C1,MACROH2A1,BCL6,TFDP2,WNT5A,BBX,SCAP,FOXP1,NCL,STAT1,ATF2,SUMO1,TME…
GO:0043408	0.000164906	93	502	regulation of MAPK cascade	BP	0.00541422	CFLAR,PAFAH1B1,RB1CC1,TIMP2,TAB2,HIPK2,KARS1,ROCK1,CDC42,MAP3K13,FGFR1,FBLN1,ITCH,JAK2,ABL1,NRP1,CRKL,TIMP3,PRMT5,CSK,RIPK2,PRKD2,PIK3R2,FKTN,LAMTOR3,HIPK3,VEGFA,PPP2CA,PDCD10,WNT5A,GNAI2,FN1,EPHA4,ASH1L,GADD45A,RGS4,GBP1,PRDX1,CCN2,ITGB1BP1,AVPI1,SORBS3,ID1,PRMT1,RAP1B,AJUBA,AKAP12,RAF1,KIDINS220,TAOK3,MDFIC,DBNL,MYC,SDCBP,THBS1,EMILIN1,DUSP6,KSR1,SMAD4,ERBB2,SOD1,APP,CCN1,TNIP1,PAK1,PDCD4,ANGPT…
GO:0048646	0.00016509	140	809	anatomical structure formation involved in morphogenesis	BP	0.00541422	KRIT1,CFLAR,PAFAH1B1,TBPL1,CUL3,COL11A1,HIPK2,FOXJ2,SP100,RHOA,ROCK1,CDC42,ACTN1,MPP5,CLASP1,FGFR1,KDM2B,SIRT1,ABL1,NRP1,MYH9,HIF1A,NFATC4,STK4,PGK1,SRPX2,TJP1,ERCC2,PRKD2,MTPN,C1GALT1,COL1A1,SUPT6H,MYF5,ELK3,CNOT2,COL12A1,VEGFA,MACROH2A1,BCL6,AMOTL2,PDCD10,WNT5A,NCL,SF3B6,RTN4,FN1,STAT1,PDCL3,ATF2,NFE2L2,MFN2,GADD45A,CCN2,ITGB1BP1,PGF,HOXB3,APAF1,INHBA,MED1,VASP,ID1,SIX1,TWSG1,ARHGAP22,NECTIN2,C…
GO:0048699	0.000166479	184	1121	generation of neurons	BP	0.0054478	ALS2,CFLAR,KDM1A,ETV1,PAFAH1B1,FYN,LYPLA2,TIMP2,HSPA5,WNK1,NCKAP1,HIPK2,RHOA,ROCK1,SIRT2,PPP2R5B,MAPK6,CDC42,NCK2,MAP3K13,PICALM,ACTB,TOP2B,FGFR1,PCM1,XRCC5,DNM2,GSK3B,CTTN,BAX,AURKA,JAK2,ABL1,NRP1,CRKL,TRIOBP,TSPO,RBFOX2,IFT27,PRMT5,HIF1A,TRIP11,NFATC4,ZMYND8,VAPA,CDK16,BLOC1S6,ERCC2,SF3A2,MTPN,RHEB,ZMIZ1,YWHAE,PRPF19,C12orf57,WASF1,VEGFA,MAN2A1,BCL6,UBE3A,WNT5A,ECT2,RTN4,CCDC88A,FN1,TRAK2,NFE2L…
GO:0034341	0.00017066	35	144	response to interferon-gamma	BP	0.0055724	VAMP3,SEC61A1,SP100,CDC42,JAK2,OAS2,GAPDH,TRIM38,WNT5A,ACTR3,STAT1,SUMO1,GBP3,GBP1,NMI,MT2A,IRF1,MED1,NR1H2,TRIM21,TRIM22,SYNCRIP,STXBP1,NLRC5,IFITM3,CDC42EP2,GBP5,GBP4,IRF2,KIF5B,RAB43,CDC42EP4,ACTG1,IFITM1,HLA-B
GO:0090287	0.000173677	46	209	regulation of cellular response to growth factor stimulus	BP	0.00565242	CFLAR,STRAP,HSPA5,HIPK2,PPP2R5B,FSTL3,FGFR1,DNM2,SIRT1,ABL1,PPM1A,HIF1A,PRKD2,MTMR4,SMURF2,WASF1,WNT5A,GIPC1,TWSG1,SPART,CD63,SKIL,SULF1,SDCBP,CTDSPL2,THBS1,SMAD6,EMILIN1,FBN2,TOB1,SMAD4,CCN1,TMEM108,CDKN2B,PELO,FZD1,CREB3L1,HHIP,CTNNB1,RBPJ,ROBO1,CHST11,SHISA2,NOG,VEPH1,SPRED2
GO:0031056	0.000174027	32	128	regulation of histone modification	BP	0.00565242	KDM1A,AKAP8L,ATG5,RIF1,SIRT1,UBR5,PIH1D1,PRKD2,SUPT6H,VEGFA,MACROH2A1,BCL6,WBP2,CCNB1,SMAD4,BRD4,MTF2,SETD7,ATM,TRIP12,CHTOP,LMNA,NIPBL,CTNNB1,SETD5,TADA3,UBE2N,TAF7,BCOR,EID1,MLLT6,TADA2A
GO:0034446	0.000174247	25	92	substrate adhesion-dependent cell spreading	BP	0.00565242	VAMP3,RHOA,CDC42,FBLN1,DNM2,PXN,ABL1,NRP1,CRKL,TRIOBP,MEGF9,FN1,GBP1,ITGB1BP1,LAMC1,RAC1,RAB1A,TMEFF2,PIK3R1,AXL,PTK2,ANTXR1,CALR,P4HB,S100A10
GO:0042060	0.000177069	72	367	wound healing	BP	0.00573151	CFLAR,KDM1A,FYN,DCBLD2,RHOA,CDC42,CLASP1,ACTB,FBLN1,CD59,PABPC4,CBX5,JAK2,MYH9,HIF1A,MYL12A,TIMP1,COL1A1,ELK3,PPARD,VEGFA,PDCD10,WNT5A,FN1,NFE2L2,MFN2,IRF1,AJUBA,COL5A1,RBSN,RAF1,H3-3B,AP3B1,MICAL1,SERPINE2,RAC1,TOR1A,STXBP1,THBS1,PPP3CA,TPM1,ERBB2,CCN1,LNPK,TMEFF2,PIK3R1,DGKZ,PAK1,ITPR1,RHOC,USF1,ARHGAP35,ANXA5,YWHAZ,VKORC1,AXL,IRF2,COL3A1,PTK2,ANO6,SCRIB,ANXA2,NOG,ACTG1,PLSCR1,MRTFA,NF1,ANXA6,P…
GO:0050678	0.000182095	53	251	regulation of epithelial cell proliferation	BP	0.00588142	KRIT1,CFLAR,STRAP,IFT80,CDC42,FGFR1,BAX,TINF2,SIRT1,NRP1,HIF1A,PRKD2,CCND1,PPARD,VEGFA,PDCD10,WNT5A,RTN4,STAT1,PDCL3,ATF2,KLF9,PGF,MED1,ID1,SIX1,GLUL,LAMC1,MYC,SULF1,YAP1,THBS1,CDH13,ERBB2,ECM1,CDKN2B,PTPRK,AIMP1,FRS2,CTNNB1,ROBO1,MCC,MAGED1,NOG,SCN5A,NR2F2,ZFP36L1,HMGB1,NF1,HMGN1,NRAS,ANG,NME1
GO:0072431	0.000184637	18	56	signal transduction involved in mitotic G1 DNA damage checkpoint	BP	0.00593782	BAX,AURKA,RBL2,CNOT2,TFDP2,GADD45A,PLAGL1,CDK2,CDKN1A,PRMT1,CCNB1,MDM2,CNOT9,ATM,RPL26,CDK1,CNOT10,CNOT7
GO:1902400	0.000184637	18	56	intracellular signal transduction involved in G1 DNA damage checkpoint	BP	0.00593782	BAX,AURKA,RBL2,CNOT2,TFDP2,GADD45A,PLAGL1,CDK2,CDKN1A,PRMT1,CCNB1,MDM2,CNOT9,ATM,RPL26,CDK1,CNOT10,CNOT7
GO:0097190	0.000187817	95	511	apoptotic signaling pathway	BP	0.00602712	CFLAR,KDM1A,FYN,RB1CC1,CUL3,HIPK2,SP100,POLB,NCK2,ENO1,FGFR1,GSK3B,CTTN,BAX,SIRT1,JAK2,ABL1,NRP1,MKNK2,TIMP3,HIF1A,GSKIP,NFATC4,STK4,DIDO1,TRPS1,PIH1D1,YWHAE,CTSC,PPARD,SOD2,TFDP2,PDCD10,GNAI2,NFE2L2,SFPQ,IVNS1ABP,APAF1,TNFRSF10B,INHBA,SRGN,CDKN1A,IFI6,TICAM1,ATF4,UBE4B,RAF1,YWHAQ,UBQLN1,MDM2,MARCHF7,SKIL,YAP1,THBS1,SOD1,RPL11,PIK3R1,PHIP,NONO,ATM,ITPR1,SH3RF1,CREB3L1,CCAR2,LMNA,RPL26,SHISA5,FAST…
GO:0032606	0.000188945	29	112	type I interferon production	BP	0.00603877	RNF216,MRE11,POLR3E,UFD1,ITCH,XRCC5,POLR2F,RIOK3,RIPK2,TAX1BP1,TRIM38,IFIH1,STAT1,POLR3GL,NMI,IRF1,TICAM1,TRIM21,DHX9,PPM1B,NLRC5,G3BP1,AZI2,CTNNB1,TRIM56,RELA,ZBTB20,XRCC6,PCBP2
GO:0007249	0.000189116	51	237	I-kappaB kinase/NF-kappaB signaling	BP	0.00603877	CFLAR,FYN,TAB2,RHOA,ROCK1,MID2,ERC1,ZFAND6,SIRT1,ABL1,PPM1A,VAPA,RIOK3,UBE2I,RIPK2,CARD8,TRIM14,BIRC2,TRIM38,WNT5A,ECT2,TFG,STAT1,ASH1L,TNFRSF10B,TICAM1,APOL3,AJUBA,NDFIP1,TRIM21,TRIM22,LAMTOR5,TANK,PPM1B,BRD4,ECM1,TNIP1,IFIT5,ANGPT1,RHOC,AZI2,ZC3H12A,SHISA5,CTNNB1,RELA,UBE2N,S100A4,TLE1,MIER1,NUP62,CPNE1
GO:0016050	0.000189394	60	292	vesicle organization	BP	0.00603877	SNX11,ALS2,PAFAH1B1,VTA1,TBPL1,CUL3,VAMP3,TRAPPC3,PICALM,RAB7A,SAR1A,DNM2,STX7,CHMP2B,CD59,SEC23A,SEC23B,VAPA,BLOC1S6,GOSR2,GOSR1,CLCN3,CTSC,GOLPH3,SEC24A,TFG,SCAP,VAMP8,RAB14,VPS4B,SNX19,SRGN,NECTIN2,CHMP2A,VPS4A,AP3B1,SERPINE2,TMEM127,STXBP1,SDCBP,RAB1A,DNAJC13,USP8,SCARB2,CSNK1D,ARF1,SEC13,AP2M1,VPS39,TRAPPC1,KIF5B,TMCC1,SEC24C,CALR,TRAPPC6B,ANXA2,VPS33B,S100A10,CD2AP,VAMP2
GO:0044089	0.00019096	84	445	positive regulation of cellular component biogenesis	BP	0.00607572	ANLN,NCKAP1,RHOA,ROCK1,PPP2R5B,CDC42,NCK2,CLASP1,RAB7A,DNM2,GSK3B,CTTN,BAX,PSMC5,PXN,ABL1,NRP1,ZMYND8,MAPRE1,SRPX2,PIH1D1,ERCC2,CSF3,CNOT2,WASF1,VEGFA,ACTR3,CCDC88A,SUMO1,CCN2,ITGB1BP1,VPS4B,SORBS3,RIOK1,VASP,ID1,RAP1B,CDC42EP1,AJUBA,CHMP2A,TRIM28,NR1H2,RPA1,VPS4A,MORC2,PSRC1,DDB2,RAC1,SDCBP,EMILIN1,G3BP2,AMIGO2,WARS1,TPM1,DEF8,ARF1,RALB,G3BP1,PAK1,ATM,CDC42EP2,ASAP1,GBP5,RHOC,WASF2,ARHGAP35,ARPC…
GO:0016192	0.000192081	253	1591	vesicle-mediated transport	BP	0.00609836	FUCA2,ALS2,LAMP2,AP2B1,VTA1,FYN,MVP,DNASE1L1,EIPR1,TIMP2,CUL3,RAB27B,ATP6V1H,VAMP3,TRAPPC3,KIF1B,ATG5,ATP11B,YIPF1,NCKAP1,ELMO2,RHOA,ROCK1,CDC42,ACTN1,PICALM,CLASP1,ACTB,RAB7A,DYNC1I2,SDF4,XRCC5,SAR1A,DNM2,STX7,GSK3B,ERC1,CHMP2B,APLP2,CD59,CTTN,FTL,ERGIC2,DYNLL1,SNX5,SEC22C,ABL1,NRP1,TIMP3,PACSIN2,AP1B1,ARSA,MYH9,ATP6V1D,TRIP11,SEC23A,SEC23B,VAPA,CDK16,TIMP1,PSMD7,HMOX2,CSK,BLOC1S6,PIK3R2,COPE,KX…
GO:0050673	0.00019265	60	294	epithelial cell proliferation	BP	0.00610344	KRIT1,CFLAR,STRAP,IFT80,CDC42,FGFR1,BAX,TINF2,SIRT1,NRP1,HIF1A,PRKD2,CCND1,PPARD,VEGFA,PDCD10,WNT5A,RTN4,STAT1,PDCL3,ATF2,KLF9,ITGB1BP1,PGF,MED1,ID1,SIX1,THAP1,LOXL2,GLUL,LAMC1,MYC,SULF1,YAP1,THBS1,CDH13,ERBB2,ECM1,CDKN2B,BTBD10,SIDT2,PTPRK,MMP14,AIMP1,FRS2,CTNNB1,MAP2K1,ROBO1,MCC,MAGED1,NOG,SCN5A,NR2F2,ZFP36L1,HMGB1,NF1,HMGN1,NRAS,ANG,NME1
GO:0048870	0.000193658	191	1165	cell motility	BP	0.00610944	KRIT1,PAFAH1B1,FYN,ANLN,STRAP,CUL3,HSPA5,PHPT1,WNK1,CCAR1,NCKAP1,ELMO2,INTS13,PKN2,KARS1,SLK,SP100,RHOA,ROCK1,CFAP20,CDC42,NCK2,CLASP1,ACTB,TOP2B,FGFR1,FBLN1,PCM1,CTTN,BAX,PXN,SLC9A1,OSBPL8,EFHC1,SIRT1,JAK2,ABL1,NRP1,CRKL,TSPO,RBFOX2,MYH9,HIF1A,APEX1,SRP54,ZMYND8,STK4,MAPRE1,TIMP1,SRPX2,TJP1,PRKD2,PIK3R2,MEGF9,ZFAND5,ZMIZ1,COL1A1,SMURF2,YWHAE,TNFAIP1,PPARD,SOD2,VEGFA,GOLPH3,AMOTL2,PDCD10,WNT5A,GN…
GO:0051674	0.000193658	191	1165	localization of cell	BP	0.00610944	KRIT1,PAFAH1B1,FYN,ANLN,STRAP,CUL3,HSPA5,PHPT1,WNK1,CCAR1,NCKAP1,ELMO2,INTS13,PKN2,KARS1,SLK,SP100,RHOA,ROCK1,CFAP20,CDC42,NCK2,CLASP1,ACTB,TOP2B,FGFR1,FBLN1,PCM1,CTTN,BAX,PXN,SLC9A1,OSBPL8,EFHC1,SIRT1,JAK2,ABL1,NRP1,CRKL,TSPO,RBFOX2,MYH9,HIF1A,APEX1,SRP54,ZMYND8,STK4,MAPRE1,TIMP1,SRPX2,TJP1,PRKD2,PIK3R2,MEGF9,ZFAND5,ZMIZ1,COL1A1,SMURF2,YWHAE,TNFAIP1,PPARD,SOD2,VEGFA,GOLPH3,AMOTL2,PDCD10,WNT5A,GN…
GO:0060828	0.000195716	50	233	regulation of canonical Wnt signaling pathway	BP	0.00616132	CUL3,PSMA4,WNK1,GSK3B,PSMC5,PSMA3,PPM1A,GSKIP,PSMC1,PSMA6,STK4,PSMD7,UBR5,TLE4,COL1A1,SMURF2,PSMD9,CSNK1A1,WNT5A,PSMD14,RNF146,PSMB2,PSMA1,CSNK1G2,ARNTL,SCYL2,YAP1,PPM1B,USP8,CSNK1D,PSMA5,G3BP1,CSNK1G3,FZD1,CCAR2,PSMD4,VCP,PSMC3,CTNNB1,RBPJ,MCC,RUVBL1,CTDNEP1,TBL1XR1,NOG,RNF220,TLE1,CTNND1,PSMB10,PSMB3
GO:0031032	0.000200736	38	164	actomyosin structure organization	BP	0.00630608	CFLAR,ANLN,CUL3,RHOA,ROCK1,CDC42,CLASP1,PXN,SLC9A1,ABL1,NRP1,MYH9,TJP1,TNFAIP1,ECT2,CCDC88A,STMN1,CCN2,ITGB1BP1,SORBS3,VPS4A,RAC1,MYPN,TMOD3,FRMD6,TPM1,SMAD4,TMEFF2,PIK3R1,PAK1,RHOC,WASF2,RACGAP1,TSC1,S1PR1,PTGER4,ACTG1,S100A10
GO:0044319	0.000201605	12	30	wound healing, spreading of cells	BP	0.0063068	RHOA,CLASP1,PDCD10,AJUBA,COL5A1,TOR1A,CCN1,TMEFF2,RHOC,ARHGAP35,MRTFA,DDR1
GO:0090505	0.000201605	12	30	epiboly involved in wound healing	BP	0.0063068	RHOA,CLASP1,PDCD10,AJUBA,COL5A1,TOR1A,CCN1,TMEFF2,RHOC,ARHGAP35,MRTFA,DDR1
GO:0034332	0.000202152	17	53	adherens junction organization	BP	0.00631069	CDC42,PVR,ACTB,CSK,TJP1,VEGFA,EPHA4,NECTIN2,RDX,ADAM10,CDH11,CDH13,CADM3,CTNNB1,NECTIN3,CTNND1,ANG
GO:0061448	0.000203612	44	198	connective tissue development	BP	0.00634299	CFLAR,COL11A1,IFT80,FGFR1,SIRT1,HIF1A,TRIP11,TIMP1,BPNT2,TRPS1,COL1A1,MYF5,PPARD,ARRDC3,WNT5A,ATF2,KLF7,CCN2,SATB2,HOXB3,SNX19,COL5A1,SPART,LOXL2,CDK4,SULF1,CCN1,ECM1,LNPK,HMGA2,ARID5B,CTNNB1,LTBP3,SIX2,CHST11,RELA,ESRRA,PLAAT3,MEX3C,TBL1XR1,CREB3L2,NOG,CSF1,ANXA6
GO:0016477	0.000204408	177	1070	cell migration	BP	0.00635455	KRIT1,PAFAH1B1,FYN,ANLN,STRAP,CUL3,HSPA5,WNK1,CCAR1,NCKAP1,ELMO2,PKN2,KARS1,SLK,SP100,RHOA,ROCK1,CDC42,NCK2,CLASP1,TOP2B,FGFR1,PCM1,CTTN,BAX,PXN,SLC9A1,OSBPL8,EFHC1,SIRT1,JAK2,ABL1,NRP1,CRKL,TSPO,RBFOX2,MYH9,HIF1A,APEX1,SRP54,ZMYND8,STK4,MAPRE1,TIMP1,SRPX2,TJP1,PRKD2,PIK3R2,MEGF9,ZFAND5,ZMIZ1,COL1A1,SMURF2,YWHAE,TNFAIP1,PPARD,SOD2,VEGFA,GOLPH3,AMOTL2,PDCD10,WNT5A,GNAI2,FOXP1,RTN4,CCDC88A,FN1,NFE2…
GO:0060429	0.000208311	148	867	epithelium development	BP	0.0064624	AP2B1,PAFAH1B1,PSMA4,ARID4B,FOXJ2,RHOA,ROCK1,CDC42,MPP5,CLASP1,ACTB,FGFR1,KEAP1,GSK3B,BAX,PSMC5,KDM2B,HNRNPH3,JAK2,ABL1,NRP1,TRIOBP,PSMA3,HIF1A,PSMC1,PSMA6,NFATC4,STK4,PGK1,PSMD7,TJP1,PIH1D1,ERCC2,PRKD2,SIPA1L3,C1GALT1,RHEB,SMURF2,CCND1,PSMD9,MYF5,VEGFA,MACROH2A1,PDCD10,WNT5A,FOXP1,PSMD14,RTN4,STAT1,EPHA4,KLF7,PGF,APAF1,INHBA,NCOA3,CDKN1A,MED1,VASP,ID1,PSMB2,CAPNS1,SIX1,RAP1B,ATF4,PSMA1,PALLD,AJU…
GO:0001816	0.000213918	97	526	cytokine production	BP	0.00660978	RNF216,MRE11,BTN3A1,PUM2,POLR3E,KARS1,UFD1,FGFR1,ITCH,XRCC5,STARD7,SIRT1,JAK2,POLR2F,TSPO,HIF1A,NFATC4,RIOK3,NFAT5,CSK,RIPK2,PLD3,PRKD2,CARD8,TAX1BP1,PANX1,BIRC2,GAPDH,BTN3A3,TRIM38,ERBIN,BCL6,WNT5A,TUSC2,FOXP1,IFIH1,STAT1,ATF2,ASH1L,GBP1,ELF1,ADCY7,POLR3GL,INHBA,SRGN,NMI,IRF1,TICAM1,ATF4,TWSG1,SEC14L1,NDFIP1,TRIM21,LAMTOR5,IL6ST,HILPDA,DHX9,RAC1,SULF1,THBS1,PPM1B,RAB1A,FURIN,NLRC5,SMAD4,SOD1,APP…
GO:0008150	0.000213948	1613	12143	biological_process	BP	0.00660978	FUCA2,ANKIB1,KRIT1,LASP1,SNX11,ALS2,CFLAR,AK2,KDM1A,RECQL,CDC27,HCCS,IBTK,FBXL3,LAMP2,AP2B1,ETV1,PAFAH1B1,IL32,MED24,RPS20,VTA1,BAZ1B,EEF1AKNMT,ZNF207,FYN,LYPLA2,AKAP8L,RNF216,ANLN,EXTL3,MVP,RNF14,DNASE1L1,MDH1,MATR3,TTC27,MRE11,NDUFS1,RB1CC1,STRAP,NCAPH2,SEC63,BTN3A1,TBPL1,SLC39A9,RANBP3,EIPR1,TIMP2,RFC1,CUL3,VCAN,PHF23,RAB27B,PSMA4,HSPA5,ATP6V1H,POLR2B,VAMP3,RFC2,TRAPPC3,PHPT1,ARID4B,KIF1B,TBC1…
GO:0048010	0.000214678	22	77	vascular endothelial growth factor receptor signaling pathway	BP	0.00661864	FYN,NCKAP1,ELMO2,RHOA,ROCK1,CDC42,NCK2,PXN,NRP1,HIF1A,PRKD2,PIK3R2,VEGFA,PGF,RAC1,ABI1,SULF1,EMILIN1,PIK3R1,WASF2,AXL,PTK2
GO:0048524	0.000217022	27	102	positive regulation of viral process	BP	0.00667711	POLR2B,PKN2,NUCKS1,RAB7A,TOP2B,CHMP2B,POLR2F,VAPA,TRIM38,VPS4B,ZNF639,STAU1,CHMP2A,TRIM21,VPS4A,SRPK2,MDFIC,DHX9,STOM,POLR2G,CFL1,RAD23A,KPNA2,P4HB,SUPT5H,ADARB1,CNOT7
GO:0006367	0.00021781	37	158	transcription initiation from RNA polymerase II promoter	BP	0.00668759	MED24,POLR2B,TAF2,BAX,PSMC5,MED15,POLR2F,ERCC2,MED13,CCND1,PPARD,SUB1,NR3C1,NRBP1,DR1,CCN2,MED20,CDKN1A,MED1,TRIM28,NR1H2,CCNB1,CDK4,MED4,YAP1,GTF2A2,PSMC3,POLR2G,RBPJ,CDK1,ATF7IP,ESRRA,NR2F1,TAF7,TEAD1,HMGB1,TEAD4
GO:0007050	0.000222517	45	203	cell cycle arrest	BP	0.00681807	PRR11,PPP2R5B,BAX,AURKA,ABL1,PPM1A,RBL2,HBP1,RHEB,LAMTOR3,CCND1,EIF4G2,CNOT2,TFDP2,GADD45A,PLAGL1,INHBA,CDK2,CDKN1A,IRF1,PRMT1,CCNB1,LAMTOR5,CDK4,MDM2,CAB39,TBRG4,SKIL,MYC,THBS1,CNOT9,CDKN2B,ATM,HMGA2,RPL26,TP53INP1,MAP2K1,CDK1,MLF1,WDR6,CALR,CNOT10,HMGN5,CNOT7,STRADA
GO:1903902	0.000225588	18	57	positive regulation of viral life cycle	BP	0.006898	PKN2,NUCKS1,TOP2B,CHMP2B,VAPA,TRIM38,VPS4B,STAU1,CHMP2A,TRIM21,VPS4A,SRPK2,STOM,RAD23A,KPNA2,P4HB,ADARB1,CNOT7
GO:0016579	0.000228128	53	250	protein deubiquitination	BP	0.00696141	PSMA4,RHOA,UFD1,POLB,ACTB,ITCH,KEAP1,PSMC5,PSMA3,HIF1A,PSMC1,PSMA6,PSMD7,SMURF2,BIRC2,PSMD9,PSMD14,IFIH1,RAD23B,ENY2,PSMB2,PSMA1,NEDD8,TRIM21,DDB2,MDM2,ACTL6A,TANK,MYC,USP8,SMAD4,PSMA5,ASXL2,CCNA2,TNIP1,MINDY3,PSMD4,USP1,NLRP3,ZC3H12A,OTUD4,VCP,PSMC3,USP38,CDK1,TADA3,HCFC1,VCPIP1,RUVBL1,RAD23A,MBD5,PSMB10,PSMB3
GO:0043069	0.000230102	123	698	negative regulation of programmed cell death	BP	0.00700731	KRIT1,CFLAR,KDM1A,FYN,MRE11,RB1CC1,HSPA5,ATG5,HIPK2,RHOA,ROCK1,ASNS,ENO1,ARAF,ITCH,GSK3B,ERC1,CTTN,ZFAND6,BAX,PSMC5,AURKA,KDM2B,SLC9A1,SIRT1,JAK2,ABL1,NRP1,HIF1A,NFATC4,TIMP1,RIPK2,PIH1D1,TAX1BP1,BAG1,YWHAE,BIRC2,HIPK3,PPARD,SOD2,VEGFA,GOLPH3,BCL6,OGG1,PDCD10,WNT5A,GNAI2,FOXP1,NFE2L2,IVNS1ABP,AREL1,TNFRSF10B,CDKN1A,GLO1,MED1,ID1,IFI6,SIX1,PAK4,RAF1,NES,LAMTOR5,IL6ST,MICAL1,MDM2,MARCHF7,YME1L1,STX…
GO:0090110	0.000235557	8	15	COPII-coated vesicle cargo loading	BP	0.00715883	SAR1A,SEC23A,SEC23B,SEC24A,SCAP,RAB1A,SEC13,SEC24C
GO:0072413	0.000237489	18	57	signal transduction involved in mitotic cell cycle checkpoint	BP	0.0071737	BAX,AURKA,RBL2,CNOT2,TFDP2,GADD45A,PLAGL1,CDK2,CDKN1A,PRMT1,CCNB1,MDM2,CNOT9,ATM,RPL26,CDK1,CNOT10,CNOT7
GO:1902402	0.000237489	18	57	signal transduction involved in mitotic DNA damage checkpoint	BP	0.0071737	BAX,AURKA,RBL2,CNOT2,TFDP2,GADD45A,PLAGL1,CDK2,CDKN1A,PRMT1,CCNB1,MDM2,CNOT9,ATM,RPL26,CDK1,CNOT10,CNOT7
GO:1902403	0.000237489	18	57	signal transduction involved in mitotic DNA integrity checkpoint	BP	0.0071737	BAX,AURKA,RBL2,CNOT2,TFDP2,GADD45A,PLAGL1,CDK2,CDKN1A,PRMT1,CCNB1,MDM2,CNOT9,ATM,RPL26,CDK1,CNOT10,CNOT7
GO:0051496	0.000244988	15	44	positive regulation of stress fiber assembly	BP	0.00738528	RHOA,CDC42,PXN,ABL1,NRP1,CCDC88A,CCN2,ITGB1BP1,SORBS3,RAC1,TPM1,PAK1,RHOC,TSC1,S100A10
GO:0060071	0.000246578	25	93	Wnt signaling pathway, planar cell polarity pathway	BP	0.00741822	AP2B1,PSMA4,RHOA,CDC42,PSMC5,ABL1,PSMA3,PSMC1,PSMA6,PSMD7,SMURF2,PSMD9,WNT5A,PSMD14,PSMB2,PSMA1,RAC1,CLTC,PSMA5,FZD1,PSMD4,AP2M1,PSMC3,PSMB10,PSMB3
GO:0071346	0.00024889	32	130	cellular response to interferon-gamma	BP	0.00745771	VAMP3,SP100,CDC42,JAK2,OAS2,GAPDH,TRIM38,WNT5A,ACTR3,STAT1,SUMO1,GBP3,GBP1,NMI,MT2A,IRF1,MED1,NR1H2,TRIM21,TRIM22,SYNCRIP,STXBP1,NLRC5,CDC42EP2,GBP5,GBP4,IRF2,KIF5B,RAB43,CDC42EP4,ACTG1,HLA-B
GO:0038189	0.00024889	4	4	neuropilin signaling pathway	BP	0.00745771	CDC42,ABL1,NRP1,VEGFA
GO:0043401	0.000253554	28	109	steroid hormone mediated signaling pathway	BP	0.00758224	RNF14,RHOA,SIRT1,JAK2,RBFOX2,UBR5,ZMIZ1,CNOT2,RWDD1,PPARD,NR3C1,UBE3A,FOXP1,MED1,SAFB2,WBP2,ARNTL,CLOCK,YAP1,CNOT9,PAK1,PRMT2,PHB,KCTD6,TADA3,ESRRA,TAF7,CALR
GO:0009615	0.000259552	55	263	response to virus	BP	0.00774607	RNF216,PUM2,POLR3E,UFD1,ENO1,ITCH,RIOK3,HNRNPUL1,ZC3HAV1,BIRC2,OAS2,TRIM38,IFIH1,STAT1,IVNS1ABP,GBP3,GBP1,STMN1,IFIT2,IRF1,IFI6,TICAM1,ILF3,SEC14L1,TRIM22,LAMTOR5,DHX9,HMGA1,PPM1B,NLRC5,IFITM3,IFNAR1,ARF1,G3BP1,HMGA2,IFIT5,CLPB,NLRP3,ZC3H12A,AIMP1,IL15,ABCE1,IFI27,PHB,IRF2,TRIM56,BCL2L1,SLFN11,CFL1,RELA,IFITM1,PLSCR1,PCBP2,ADARB1,CNOT7
GO:0009725	0.000272717	117	662	response to hormone	BP	0.00812273	CFLAR,FYN,RNF14,TIMP2,ATP6V1H,RHOA,ROCK1,NUCKS1,ASNS,GSK3B,CRLS1,SNX5,PXN,SLC9A1,OSBPL8,COMT,CDC5L,SIRT1,JAK2,TIMP3,TSPO,RBFOX2,RANGAP1,ATP6V1D,SRSF5,APEX1,RBBP7,TIMP1,CSK,UBR5,PIK3R2,ZMIZ1,COL1A1,CCND1,CNOT2,RWDD1,PPARD,CCND3,NR3C1,STC2,UBE3A,GNAI2,SCAP,FOXP1,STAT1,NFE2L2,SLC2A1,CCN2,KLF9,PGF,ADCY7,INHBA,NCOA3,CDKN1A,INSIG2,MED1,MAX,RAP1B,GNAI1,SAFB2,ATP6V1E1,WBP2,PTPRA,ARNTL,LDHA,CLOCK,CDK4,MDM…
GO:0032879	0.00027833	301	1951	regulation of localization	BP	0.00827337	KRIT1,KDM1A,IBTK,AP2B1,FYN,AKAP8L,STRAP,EIPR1,RAB27B,HSPA5,VAMP3,PHPT1,ATG5,PPP1R12A,WNK1,CCAR1,WAPL,PKN2,KARS1,SLK,SP100,RHOA,ROCK1,CFAP20,CDC42,ACTN1,PICALM,CLASP1,ACTB,RAB7A,FGFR1,FBLN1,PCM1,SAR1A,DNM2,STX7,NDC80,GSK3B,XPO1,BAX,SNX5,SLC9A1,OSBPL8,COMT,SIRT1,JAK2,ABL1,NRP1,CRKL,PACSIN2,TSPO,RANGAP1,PPM1A,HIF1A,APEX1,ZMYND8,STK4,MAPRE1,CDK16,TIMP1,SRPX2,CSK,TJP1,UBR5,PRKD2,PIK3R2,TRIM14,GOSR1,RA…
GO:0002053	0.000279727	9	19	positive regulation of mesenchymal cell proliferation	BP	0.00829838	FGFR1,VEGFA,WNT5A,STAT1,SIX1,MYC,CTNNB1,IRS2,PDGFA
GO:0090085	0.000283896	7	12	regulation of protein deubiquitination	BP	0.00840535	ITCH,TRIM21,TANK,TNIP1,ZC3H12A,OTUD4,VCP
GO:0090504	0.00029173	12	31	epiboly	BP	0.00862019	RHOA,CLASP1,PDCD10,AJUBA,COL5A1,TOR1A,CCN1,TMEFF2,RHOC,ARHGAP35,MRTFA,DDR1
GO:0045472	0.00029262	6	9	response to ether	BP	0.0086294	NFATC4,GOLPH3,CDK4,MDM2,HNRNPD,ZC3H12A
GO:0030036	0.00029646	101	564	actin cytoskeleton organization	BP	0.00872538	CFLAR,PAFAH1B1,ANLN,CUL3,PHPT1,NCKAP1,ELMO2,RHOA,ROCK1,CDC42,NCK2,ACTN1,CLASP1,ACTB,CTTN,PXN,SLC9A1,JAK2,ABL1,NRP1,TRIOBP,PACSIN2,MYH9,PLS3,TJP1,MTPN,CSF3,TNFAIP1,WASF1,BCL6,AMOTL2,ECT2,ACTR3,CCDC88A,PDCL3,RGS4,STMN1,CCN2,ITGB1BP1,SORBS3,VASP,ID1,CDC42EP1,MYO1B,PALLD,VPS4A,MICAL1,RAC1,DBNL,ABI1,SDCBP,RDX,MYPN,TMOD3,FRMD6,TPM1,ARHGDIA,SMAD4,TPM3,ARF1,TMEFF2,PIK3R1,RASA1,PAM,PAK1,CDC42EP2,ALDOA,ENA…
GO:0016567	0.000302466	135	782	protein ubiquitination	BP	0.00888463	ANKIB1,KDM1A,CDC27,FBXL3,FYN,RNF216,RNF14,EIPR1,CUL3,PHF23,PSMA4,HSPA5,ATG5,U2AF2,RNF4,CDC42,UBE2A,ITCH,KEAP1,MID2,PCNP,RNF13,PSMC5,KDM2B,WAC,SIRT1,ABL1,TSPO,PSMA3,HIF1A,PSMC1,DCAF11,PSMA6,PSMD7,ELOB,RIPK2,UBR5,KCTD9,TRIM14,UBE2R2,RNF167,SMURF2,TNFAIP1,UBE2D3,PRPF19,BIRC2,PSMD9,RNF8,TRIM38,ARRDC3,SKP1,UBE3A,PSMD14,NFE2L2,IVNS1ABP,RNF146,FBXL5,AREL1,SPOP,NMI,MED20,MED1,PSMB2,TICAM1,PSMA1,NEDD8,DDA…
GO:1901532	0.000309318	22	78	regulation of hematopoietic progenitor cell differentiation	BP	0.00906807	PSMA4,ITCH,PSMC5,ABL1,PSMA3,PSMC1,PSMA6,PSMD7,PSMD9,PSMD14,NFE2L2,PSMB2,PSMA1,YAP1,PSMA5,PSMD4,PSMC3,NUDT21,YTHDF2,PSMB10,N4BP2L2,PSMB3
GO:0032446	0.000310005	146	856	protein modification by small protein conjugation	BP	0.00907037	ANKIB1,KDM1A,CDC27,FBXL3,FYN,RNF216,RNF14,EIPR1,CUL3,PHF23,PSMA4,HSPA5,ATG5,U2AF2,RNF4,CDC42,UBE2A,ITCH,KEAP1,MID2,PCNP,RNF13,PSMC5,KDM2B,WAC,SIRT1,ABL1,TSPO,RANGAP1,PSMA3,HIF1A,PSMC1,DCAF11,PSMA6,PSMD7,UBE2I,ELOB,RIPK2,UBR5,KCTD9,TRIM14,UBE2R2,ZMIZ1,RNF167,SMURF2,TNFAIP1,UBE2D3,PRPF19,BIRC2,PSMD9,RNF8,TRIM38,SENP6,ARRDC3,SKP1,UBE3A,PSMD14,IFIH1,SUMO1,NFE2L2,IVNS1ABP,RNF146,FBXL5,AREL1,SPOP,NMI,M…
GO:0032870	0.00031133	88	475	cellular response to hormone stimulus	BP	0.00909133	CFLAR,FYN,RNF14,ATP6V1H,RHOA,ROCK1,NUCKS1,ASNS,GSK3B,SNX5,PXN,SLC9A1,OSBPL8,CDC5L,SIRT1,JAK2,RBFOX2,RANGAP1,ATP6V1D,SRSF5,APEX1,CSK,UBR5,PIK3R2,ZMIZ1,CNOT2,RWDD1,PPARD,CCND3,NR3C1,UBE3A,GNAI2,FOXP1,STAT1,NFE2L2,KLF9,PGF,ADCY7,INHBA,NCOA3,INSIG2,MED1,MAX,RAP1B,SAFB2,ATP6V1E1,WBP2,PTPRA,ARNTL,CLOCK,CDK4,MDM2,YAP1,RDX,USP8,PELP1,CNOT9,CCNA2,PIK3R1,PHIP,UGCG,PAK1,EIF4E,HNRNPU,USF1,PRMT2,SHC1,CTSS,ATP…
GO:0048732	0.000325883	64	323	gland development	BP	0.00947954	CFLAR,RB1CC1,SEC63,CUL3,FSTL3,POLB,ASNS,CDC42,FGFR1,BAX,AURKA,JAK2,ABL1,NRP1,CRKL,TSPO,PRMT5,HIF1A,SRSF5,SRP54,CCND1,OAS2,VEGFA,MAN2A1,UBE3A,WNT5A,RTN4,ASH1L,HOXB3,MED1,SIX1,TWSG1,RAF1,SERPINE2,SULF1,HNRNPD,SMAD4,SOD1,PAM,RPL10,ATM,ARID5B,GPAT4,ARHGAP35,AK4,PITX2,ARF6,FRS2,CTNNB1,RBPJ,FEM1B,MAP2K1,ROBO1,RELA,SCRIB,NOG,CSF1,IRS2,NF1,PDGFA,DDX39B,DDR1,NME1,ETV5
GO:0030510	0.000325895	19	64	regulation of BMP signaling pathway	BP	0.00947954	HIPK2,FSTL3,ABL1,PPM1A,SMURF2,WNT5A,TWSG1,SPART,SKIL,SULF1,CTDSPL2,SMAD6,TOB1,SMAD4,CCN1,PELO,FZD1,RBPJ,NOG
GO:0044068	0.000327103	10	23	modulation by symbiont of host cellular process	BP	0.00949618	ATG5,PABPN1,KPNB1,GAPDH,TNIP1,CPSF4,BCL2L1,SCRIB,KPNA2,KPNA4
GO:0001817	0.000336207	89	480	regulation of cytokine production	BP	0.00974151	RNF216,MRE11,BTN3A1,PUM2,POLR3E,KARS1,UFD1,FGFR1,ITCH,XRCC5,JAK2,POLR2F,TSPO,HIF1A,NFATC4,RIOK3,CSK,RIPK2,PLD3,PRKD2,CARD8,TAX1BP1,PANX1,BIRC2,GAPDH,BTN3A3,TRIM38,ERBIN,BCL6,WNT5A,TUSC2,FOXP1,IFIH1,STAT1,ATF2,GBP1,ELF1,ADCY7,POLR3GL,INHBA,SRGN,NMI,IRF1,TICAM1,ATF4,TWSG1,SEC14L1,NDFIP1,TRIM21,LAMTOR5,IL6ST,HILPDA,DHX9,RAC1,SULF1,THBS1,PPM1B,FURIN,NLRC5,SMAD4,SOD1,APP,PIK3R1,PDCD4,ANGPT1,GBP5,TNFRS…
GO:0052547	0.000337779	61	303	regulation of peptidase activity	BP	0.0097681	CFLAR,FYN,TIMP2,KARS1,RHOA,ROCK1,PICALM,FBLN1,APLP2,BAX,SIRT1,JAK2,TIMP3,PSMA3,TIMP1,RIPK2,PIH1D1,CARD8,YWHAE,BIRC2,GAPDH,VEGFA,PSMD14,FN1,EPHA4,CCN2,APAF1,TNFRSF10B,IFI6,RAF1,LAMTOR5,MICAL1,MDM2,SERPINE2,TANK,ANP32B,MYC,THBS1,FURIN,APP,CCN1,ECM1,CRIM1,CAST,SH3RF1,NLRP3,VCP,BEX3,PRELID1,ANTXR1,ROBO1,ARL6IP1,CYCS,BOK,RPS6KA3,ANXA2,DIABLO,RPS27L,HMGB1,ASPH,RACK1
GO:0021762	0.000346296	14	40	substantia nigra development	BP	0.00999503	HSPA5,RHOA,SIRT2,CDC42,ACTB,DYNLL1,YWHAE,COX6B1,YWHAQ,CALM2,CALM3,CNP,CCDC14,CALM1
GO:0090175	0.00035004	25	95	regulation of establishment of planar polarity	BP	0.0100836	AP2B1,PSMA4,RHOA,CDC42,PSMC5,ABL1,PSMA3,PSMC1,PSMA6,PSMD7,SMURF2,PSMD9,WNT5A,PSMD14,PSMB2,PSMA1,RAC1,CLTC,PSMA5,FZD1,PSMD4,AP2M1,PSMC3,PSMB10,PSMB3
GO:0062197	0.000351113	59	293	cellular response to chemical stress	BP	0.0100941	CFLAR,FYN,ATG5,SIRT2,XRCC5,DNM2,KEAP1,PXN,SIRT1,JAK2,ABL1,TSPO,HIF1A,GSKIP,APEX1,MICU1,RWDD1,SOD2,PDCD10,ECT2,NFE2L2,SFPQ,SLC2A1,PRDX1,CDK2,STAU1,ATF4,ARNTL,EIF2S1,UBQLN1,PRR5L,MDM2,CAB39,HNRNPD,TPM1,SOD1,CCNA2,NONO,ATM,PTPRK,FZD1,ZC3H12A,TP53INP1,TSC1,AXL,CTNNB1,CDK1,CYCS,OXSR1,RELA,DIABLO,P4HB,ZFP36L1,XRCC6,ERO1A,TXNRD1,RACK1,DHFR,ETV5
GO:0006928	0.00035176	238	1510	movement of cell or subcellular component	BP	0.0100941	KRIT1,ETV1,PAFAH1B1,FYN,LYPLA2,ANLN,STRAP,CUL3,RAB27B,HSPA5,PHPT1,KIF1B,WNK1,CCAR1,NCKAP1,ELMO2,INTS13,PKN2,KARS1,SLK,SP100,RHOA,ROCK1,IFT80,CFAP20,CDC42,NCK2,ACTN1,CLASP1,ACTB,TOP2B,DYNC1I2,FGFR1,FBLN1,PCM1,CTTN,BAX,DYNLL1,PXN,SLC9A1,OSBPL8,MYL6,EFHC1,SIRT1,JAK2,ABL1,NRP1,CRKL,TSPO,RBFOX2,MYH9,IFT27,HIF1A,TRIP11,APEX1,SRP54,ZMYND8,STK4,MAPRE1,TIMP1,SRPX2,TJP1,BLOC1S6,PRKD2,PIK3R2,MEGF9,ZFAND5,ZM…
GO:0008361	0.000355265	34	147	regulation of cell size	BP	0.0101558	KDM1A,PAFAH1B1,RB1CC1,RHOA,MAP3K13,DNM2,GSK3B,CTTN,ABL1,NRP1,MTPN,CLCN3,VEGFA,WNT5A,RTN4,FN1,SLC12A4,SPART,LARS1,LAMTOR5,WDR36,CDK4,RAC1,DBNL,RDX,PAK1,TMEM123,TSC1,IL7R,ANO6,PRR16,SHTN1,TRPV2,GDI1
GO:1902750	0.000355268	26	100	negative regulation of cell cycle G2/M phase transition	BP	0.0101558	MRE11,PSMA4,PSMC5,AURKA,PSMA3,PSMC1,PSMA6,PSMD7,PSMD9,SKP1,MACROH2A1,PSMD14,CDKN1A,PSMB2,PSMA1,VPS4A,TAOK3,PSMA5,ATM,HMGA2,PSMD4,NAE1,PSMC3,CDK1,PSMB10,PSMB3
GO:0051865	0.000358454	19	64	protein autoubiquitination	BP	0.0102273	CUL3,RNF4,UBE2A,ITCH,RNF13,UBE2D3,RNF8,UBE3A,RNF146,UBE4B,UBE2D2,TRIM21,DDB2,MDM2,MARCHF7,RNF185,SH3RF1,RNF213,RNF220
GO:0007420	0.000365841	99	555	brain development	BP	0.0104181	KDM1A,PAFAH1B1,FYN,HSPA5,RHOA,SIRT2,CDC42,ACTB,TOP2B,FGFR1,PCM1,SDF4,XRCC5,GSK3B,BAX,DYNLL1,KDM2B,EFHC1,ABL1,NRP1,CRKL,RBFOX2,HIF1A,CSK,MTPN,ZMIZ1,YWHAE,C12orf57,UBE3A,WNT5A,RTN4,RGS4,SLC2A1,STMN1,SATB2,HOXB3,APAF1,INHBA,ACSL3,MED1,SNRPB,ID1,COX6B1,TWSG1,DNAJB1,NES,YWHAQ,SERPINE2,SCYL2,TRA2B,ANP32B,HNRNPD,PPP3CA,AMIGO2,WDR89,CSNK1D,APP,CALM2,TMEM108,PAK1,ATM,ZIC1,FZD1,ARHGAP35,CALM3,AK4,ARPC5,PIT…
GO:0051493	0.000380386	86	467	regulation of cytoskeleton organization	BP	0.0108117	PAFAH1B1,PHPT1,NCKAP1,RNF4,RHOA,ROCK1,CDC42,NCK2,CLASP1,GSK3B,XPO1,CHMP2B,CTTN,AURKA,PXN,SLC9A1,ABL1,NRP1,RANBP1,TRIOBP,MAPRE1,TJP1,MTPN,CSF3,WASF1,SENP6,ECT2,ACTR3,CCDC88A,RGS4,STMN1,CCN2,ITGB1BP1,VPS4B,SORBS3,VASP,ID1,CEP250,GNAI1,CDC42EP1,CHMP2A,NES,PSRC1,BORA,RAC1,DBNL,RDX,TMOD3,TPM1,CLTC,ARHGDIA,SMAD4,ARF1,TMEFF2,PIK3R1,RASA1,PAM,PAK1,CDC42EP2,HNRNPU,RHOC,WASF2,ARHGAP35,ARPC5,WASHC5,MID1IP1,…
GO:0052126	0.000382864	32	133	movement in host environment	BP	0.0108614	FUCA2,PVR,RAB7A,ITCH,MID2,CHMP2B,VAPA,TRIM14,TRIM38,VAMP8,VPS4B,ZNF639,NECTIN2,CHMP2A,TRIM28,TRIM21,TRIM22,VPS4A,SCARB2,IFITM3,TNFRSF14,CTSB,ANPEP,PHB,AXL,CTNNB1,CDK1,GRB2,P4HB,IFITM1,LAMP1,CTNND1
GO:0006355	0.000385778	411	2740	regulation of transcription, DNA-templated	BP	0.0109233	CFLAR,KDM1A,ETV1,MED24,BAZ1B,ZNF207,AKAP8L,RNF14,STRAP,TBPL1,RFC1,CUL3,PSMA4,HSPA5,ARID4B,TAB2,PITHD1,PPP1R12A,CDK17,CCAR1,GPBP1,RNF4,HIPK2,KARS1,FOXJ2,YBX1,SP100,RHOA,SIRT2,PPP2R5B,NUCKS1,FSTL3,NCK2,MAP3K13,PICALM,ENO1,BAZ2A,FGFR1,ITCH,XRCC5,DNM2,KEAP1,RIF1,MID2,SRCAP,ERC1,XPO1,ZNF586,PSMC5,SNX5,RPL6,KDM2B,FUS,MLF2,SLC9A1,TOX4,CBX5,WAC,CDC5L,SIRT1,JAK2,ABL1,MED15,SEC14L2,RBFOX2,PRMT5,PSMA3,PPM1A…
GO:0030901	0.000388744	20	69	midbrain development	BP	0.0109864	HSPA5,RHOA,SIRT2,CDC42,ACTB,FGFR1,DYNLL1,KDM2B,YWHAE,WNT5A,COX6B1,YWHAQ,CSNK1D,CALM2,FZD1,CALM3,CTNNB1,CNP,CCDC14,CALM1
GO:0006605	0.000392564	76	398	protein targeting	BP	0.0110734	LAMP2,RPS20,FYN,SEC63,HSPA5,SEC61A1,TRAM2,TRAM1,RPL31,TIMM21,RAB7A,ZFAND6,RPL6,TSPO,TIMM9,SRP54,SEC61B,GOSR2,YWHAE,UBE2D3,ERBIN,RPL24,RPS15,TRAK2,MFN2,RPS25,SPCS2,ITGB1BP1,LTBP2,RPL21,GIPC1,RPS10,RPL36,AKAP12,UBE2D2,SEC61G,VPS4A,AP3B1,HSD17B4,YWHAQ,SDCBP,RPLP1,RPS24,IDH1,SCARB2,RPS2,ERBB2,RPL11,ATG3,RPS3A,RPL10,RPL7,STOM,PAK1,SRP19,RPL8,RPL26,SSR2,RPS14,YWHAZ,YIF1B,SRP68,MFF,ARL6IP1,HSPA4,RPS7,RP…
GO:0048525	0.000397367	22	79	negative regulation of viral process	BP	0.0111878	NUCKS1,MID2,VAPA,ZC3HAV1,TRIM14,OAS2,STAT1,ZNF639,ILF3,TRIM28,TRIM21,MORC2,SRPK2,IFITM3,TNIP1,HMGA2,IFIT5,UBP1,ZC3H12A,PSMC3,IFITM1,PLSCR1
GO:0002431	0.000407268	20	70	Fc receptor mediated stimulatory signaling pathway	BP	0.0114449	FYN,NCKAP1,ELMO2,CDC42,ACTB,ABL1,CSK,PIK3R2,ACTR3,RAC1,ABI1,MYO10,PIK3R1,PAK1,WASF2,ARPC5,PTK2,GRB2,ACTG1,PLSCR1
GO:0051223	0.000421709	88	478	regulation of protein transport	BP	0.0118285	FYN,AKAP8L,EIPR1,PHPT1,SP100,CDC42,PCM1,SAR1A,GSK3B,XPO1,JAK2,RANGAP1,PPM1A,HIF1A,CDK16,CSK,UBR5,PIK3R2,YWHAE,SUPT6H,UBE2D3,PANX1,PSMD9,GAPDH,PPARD,GOLPH3,SEC24A,TFDP2,PDCD10,ECT2,SLC2A1,KLF7,ITGB1BP1,ENY2,SERP1,SRGN,ACSL3,TRIM28,NR1H2,NDFIP1,RAN,ARNTL,YWHAQ,CLOCK,MDFIC,PRR5L,MDM2,GLUL,RAC1,ANP32B,CTDSPL2,ATAD1,PPP3CA,ERBB2,MPC2,ARF1,PIK3R1,PAM,STOM,PAK1,SIDT2,ITPR1,FRMD4A,ZIC1,ANGPT1,DPH3,ZC3H12…
GO:0071900	0.000426636	77	409	regulation of protein serine/threonine kinase activity	BP	0.0119442	ALS2,TAB2,KARS1,RHOA,MAP3K13,ACTB,FGFR1,SIRT1,JAK2,ABL1,CRKL,STK4,CSK,RIPK2,PIH1D1,LAMTOR3,CCND1,HIPK3,CCND3,VEGFA,PPP2CA,MACROH2A1,PDCD10,WNT5A,EPHA4,GADD45A,RGS4,AVPI1,CDKN1A,AJUBA,RAF1,CCNB1,PSRC1,KIDINS220,TAOK3,MDFIC,CDK4,CAB39,DBNL,THBS1,DUSP6,KSR1,ERBB2,SOD1,CALM2,RALB,CCNA2,CDKN2B,PAK1,HMGA2,PDCD4,CALM3,SHC1,FRS2,DUSP18,CDK12,ADAM9,MAP2K1,GPS1,ROBO1,SYAP1,CDK1,CKS1B,MAP3K11,UBE2N,MAGED1,D…
GO:0042176	0.000431302	67	344	regulation of protein catabolic process	BP	0.0120522	ANKIB1,FYN,RNF14,TIMP2,HIPK2,ROCK1,SIRT2,RAB7A,ARAF,ITCH,KEAP1,GSK3B,XPO1,AURKA,WAC,TIMP3,PSMC1,TIMP1,SNRNP70,SMURF2,CTSC,CSNK1A1,UBE3A,WNT5A,PSMD14,PDCL3,SUMO1,NFE2L2,EPHA4,FBXL5,RAD23B,AREL1,GIPC1,DDA1,NDFIP1,HSPBP1,ARNTL,UBQLN1,MDM2,EGLN1,SERPINE2,MARCHF7,SDCBP,RDX,USP8,RNF185,TMTC3,FURIN,CSNK1D,RPL11,EEF1A1,CCAR2,TIPARP,VCP,ARIH1,PHB,ADAM9,PTK2,RPS7,RELA,RAD23A,SOCS4,TMEM259,ANXA2,FAF1,SF3B3,…
GO:0051817	0.000435146	22	80	modulation of process of other organism involved in symbiotic interaction	BP	0.0121369	ATG5,HIPK2,NUCKS1,PABPN1,VAPA,KPNB1,GAPDH,ZNF639,TNIP1,STOM,HMGA2,CPSF4,ZC3H12A,PSMC3,IFI27,PHB,BCL2L1,CFL1,SCRIB,KPNA2,ANXA2,KPNA4
GO:0000904	0.000453253	101	574	cell morphogenesis involved in differentiation	BP	0.0125876	ALS2,ETV1,PAFAH1B1,FYN,LYPLA2,CUL3,VAMP3,RHOA,ROCK1,CDC42,ACTN1,MAP3K13,PICALM,ACTB,TOP2B,FBLN1,DNM2,GSK3B,CTTN,PXN,ABL1,NRP1,CRKL,TRIOBP,RBFOX2,MYH9,NFATC4,SIPA1L3,MEGF9,C12orf57,VEGFA,UBE3A,WNT5A,RTN4,FN1,TRAK2,EPHA4,GBP1,STMN1,KLF7,ITGB1BP1,VASP,ID1,ATF4,CHN1,PALLD,PTPRA,SPART,KIDINS220,WDR36,CAPRIN1,LAMC1,RAC1,DBNL,SKIL,ABI1,STXBP1,ADAM10,RAB1A,MYPN,PPP3CA,FRMD6,CDH11,ARHGDIA,SMAD4,ERBB2,SOD1…
GO:0010952	0.000454323	35	151	positive regulation of peptidase activity	BP	0.0125876	CFLAR,FYN,KARS1,RHOA,PICALM,FBLN1,BAX,SIRT1,JAK2,RIPK2,CARD8,PSMD14,FN1,EPHA4,CCN2,APAF1,TNFRSF10B,TANK,ANP32B,MYC,APP,CCN1,NLRP3,VCP,BEX3,PRELID1,ANTXR1,ROBO1,CYCS,BOK,DIABLO,RPS27L,HMGB1,ASPH,RACK1
GO:0002220	0.000455015	22	80	innate immune response activating cell surface receptor signaling pathway	BP	0.0125876	FYN,PSMA4,TAB2,PSMC5,PSMA3,PSMC1,PSMA6,PSMD7,PSMD9,SKP1,PSMD14,PSMB2,PSMA1,RAF1,PSMA5,PAK1,PSMD4,PSMC3,RELA,PSMB10,NRAS,PSMB3
GO:0002223	0.000455015	22	80	stimulatory C-type lectin receptor signaling pathway	BP	0.0125876	FYN,PSMA4,TAB2,PSMC5,PSMA3,PSMC1,PSMA6,PSMD7,PSMD9,SKP1,PSMD14,PSMB2,PSMA1,RAF1,PSMA5,PAK1,PSMD4,PSMC3,RELA,PSMB10,NRAS,PSMB3
GO:0032233	0.000455523	16	51	positive regulation of actin filament bundle assembly	BP	0.0125876	RHOA,CDC42,PXN,ABL1,NRP1,CCDC88A,CCN2,ITGB1BP1,SORBS3,ID1,RAC1,TPM1,PAK1,RHOC,TSC1,S100A10
GO:0097435	0.000457535	104	588	supramolecular fiber organization	BP	0.0126064	CFLAR,PAFAH1B1,ZNF207,CUL3,COL11A1,NCKAP1,ELMO2,SLK,RHOA,ROCK1,CDC42,NCK2,ACTN1,CLASP1,PCM1,CTTN,PXN,SLC9A1,JAK2,ABL1,NRP1,TRIOBP,MAPRE1,PLS3,TJP1,MTPN,CSF3,KPNB1,COL1A1,TNFAIP1,COL12A1,WASF1,ACTR3,CCDC88A,RGS4,STMN1,CCN2,ITGB1BP1,VPS4B,LTBP2,SORBS3,P4HA1,VASP,ID1,CDC42EP1,MYO1B,LOXL1,COL5A1,LOXL2,PSRC1,MICAL1,MDM2,RAC1,DBNL,ABI1,RDX,EMILIN1,MYPN,TMOD3,TPM1,CSNK1D,SMAD4,APP,TPM3,ARF1,TMEFF2,PIK3R…
GO:0045055	0.000457892	105	590	regulated exocytosis	BP	0.0126064	FUCA2,LAMP2,MVP,DNASE1L1,TIMP2,RAB27B,VAMP3,ATP11B,RHOA,ROCK1,ACTN1,RAB7A,SDF4,XRCC5,GSK3B,APLP2,CD59,FTL,DYNLL1,TIMP3,ARSA,MYH9,ATP6V1D,VAPA,TIMP1,PSMD7,HMOX2,BLOC1S6,KPNB1,LGALS3BP,RAB5C,LAMTOR3,CTSC,MLEC,VEGFA,ARMC8,GNAI2,PSMD14,FN1,VAMP8,RAB14,APAF1,SRGN,GIPC1,RAP1B,COPB1,OSTF1,CD63,MICAL1,GNS,CAB39,RAC1,DBNL,STXBP1,SDCBP,THBS1,ADAM10,DNAJC13,IDH1,SOD1,APP,PSMA5,ECM1,ILF2,ARF1,LHFPL2,STOM,ALD…
GO:0031334	0.000459904	46	217	positive regulation of protein-containing complex assembly	BP	0.0126385	NCKAP1,RHOA,PPP2R5B,NCK2,CLASP1,GSK3B,CTTN,BAX,PSMC5,MAPRE1,PIH1D1,ERCC2,CSF3,WASF1,VEGFA,ACTR3,SUMO1,VASP,RAP1B,CDC42EP1,AJUBA,NR1H2,RPA1,PSRC1,DDB2,RAC1,WARS1,ARF1,PAK1,ATM,CDC42EP2,ASAP1,GBP5,RHOC,WASF2,ARPC5,ICE1,WASHC5,VCP,ARF6,PSMC3,CKAP5,GRB2,CDC42EP4,FAF1,RACK1
GO:0090288	0.000461708	29	119	negative regulation of cellular response to growth factor stimulus	BP	0.0126647	CFLAR,STRAP,HSPA5,HIPK2,FSTL3,DNM2,SIRT1,ABL1,PPM1A,MTMR4,SMURF2,WNT5A,TWSG1,SPART,SKIL,SULF1,CTDSPL2,THBS1,SMAD6,EMILIN1,FBN2,TOB1,FZD1,CREB3L1,CHST11,SHISA2,NOG,VEPH1,SPRED2
GO:0060341	0.000469782	134	790	regulation of cellular localization	BP	0.0128625	KDM1A,IBTK,AP2B1,FYN,AKAP8L,EIPR1,PHPT1,ATG5,PPP1R12A,WAPL,SP100,ROCK1,CDC42,PICALM,ACTB,PCM1,SAR1A,STX7,NDC80,GSK3B,XPO1,BAX,JAK2,ABL1,CRKL,RANGAP1,PPM1A,HIF1A,ZMYND8,CDK16,CSK,UBR5,PIK3R2,GOSR1,YWHAE,SUPT6H,UBE2D3,MACROH2A1,TFDP2,PDCD10,WNT5A,ECT2,RTN4,CCDC88A,CCT4,TMEM59,GBP1,KLF7,VAMP8,ITGB1BP1,ENY2,KHDRBS1,GIPC1,ACSL3,CEP250,RAP1B,GNAI1,TRIM28,RAN,VPS4A,LAMTOR5,YWHAQ,MDFIC,PRR5L,CCT7,MDM2,GL…
GO:0031327	0.000473995	214	1337	negative regulation of cellular biosynthetic process	BP	0.0129541	KDM1A,FYN,STRAP,RFC1,CUL3,CCAR1,WAPL,HIPK2,YBX1,SP100,ROCK1,SIRT2,NCK2,FAM3A,ENO1,BAZ2A,FGFR1,XRCC5,RIF1,GSK3B,XPO1,PSMC5,KDM2B,HNRNPC,TINF2,CBX5,SIRT1,TSPO,RBFOX2,PRMT5,PPM1A,APEX1,NFATC4,PCIF1,ZMYND8,RBBP7,UBE2I,TRPS1,HBP1,AHR,TLE4,GLIS3,STN1,CBX1,SMURF2,PHF12,UBE2D3,CCND1,ELK3,CNOT2,GAPDH,PPARD,RNF8,CCND3,VEGFA,NR3C1,MACROH2A1,BCL6,TFDP2,WNT5A,BBX,FOXP1,NCL,STAT1,ATF2,SUMO1,TMEM59,SFPQ,GADD45A…
GO:0031400	0.000476437	92	508	negative regulation of protein modification process	BP	0.012988	KDM1A,IBTK,PAFAH1B1,FYN,MVP,STRAP,ATG5,WNK1,U2AF2,RNF4,ROCK1,SIRT2,NCK2,FBLN1,ITCH,GSK3B,BAX,TINF2,SIRT1,ABL1,CRKL,TIMP3,TSPO,GSKIP,CSK,UBR5,PIH1D1,PIK3R2,FKTN,YWHAE,SUPT6H,HIPK3,PPP2CA,MACROH2A1,GNAI2,TMEM59,ASH1L,IVNS1ABP,GADD45A,RGS4,GBP1,ITGB1BP1,PTPA,CDKN1A,TRIM21,CCNB1,TAOK3,PRR5L,MICAL1,PWP1,MARCHF7,MYC,SMAD6,EMILIN1,DUSP6,WARS1,SMAD4,RPL11,MTF2,CALM2,TNIP1,HDAC8,CDKN2B,PDCD4,TRIP12,ANGPT1…
GO:0007093	0.000476977	36	157	mitotic cell cycle checkpoint	BP	0.012988	ZNF207,MRE11,TOP2B,NDC80,BAX,AURKA,RBL2,CCND1,ANAPC15,CNOT2,IK,TFDP2,ATF2,GADD45A,PLAGL1,CDK2,CDKN1A,PRMT1,VPS4A,CCNB1,TAOK3,MDM2,PRCC,INTS3,CNOT9,CDKN2B,ATM,HMGA2,NAE1,RPL26,CDK1,BCL2L1,NABP1,CNOT10,RPS27L,CNOT7
GO:0090101	0.00047934	24	92	negative regulation of transmembrane receptor protein serine/threonine kinase signaling pathway	BP	0.0130286	STRAP,HSPA5,HIPK2,FSTL3,DNM2,SIRT1,ABL1,PPM1A,MTMR4,SMURF2,WNT5A,TWSG1,SPART,SKIL,CTDSPL2,SMAD6,EMILIN1,FBN2,TOB1,FZD1,CHST11,NOG,VEPH1,SPRED2
GO:0061640	0.000490687	24	91	cytoskeleton-dependent cytokinesis	BP	0.0133128	ANLN,RHOA,ROCK1,CHMP2B,EFHC1,ECT2,ACTR3,STMN1,VPS4B,CHMP2A,VPS4A,USP8,SEPTIN11,JTB,ARF1,RASA1,RHOC,RACGAP1,WASHC5,SEPTIN2,CFL1,SEPTIN9,SEPTIN10,NUP62
GO:0051049	0.000497335	194	1206	regulation of transport	BP	0.0134687	AP2B1,FYN,AKAP8L,EIPR1,RAB27B,VAMP3,PHPT1,ATG5,PPP1R12A,WNK1,SP100,RHOA,ROCK1,CDC42,PICALM,CLASP1,ACTB,RAB7A,FGFR1,PCM1,SAR1A,DNM2,GSK3B,XPO1,BAX,SNX5,SLC9A1,OSBPL8,COMT,SIRT1,JAK2,ABL1,NRP1,PACSIN2,TSPO,RANGAP1,PPM1A,HIF1A,CDK16,CSK,UBR5,PIK3R2,GOSR1,RAB5C,YWHAE,SUPT6H,UBE2D3,STIM2,PANX1,PSMD9,OAS2,GAPDH,PPARD,VEGFA,GOLPH3,SEC24A,STC2,TFDP2,PDCD10,WNT5A,ECT2,GNAI2,SUMO1,NFE2L2,RGS4,SLC2A1,KLF7,V…
GO:0070671	0.00050085	15	46	response to interleukin-12	BP	0.0135313	CDC42,JAK2,RIPK2,SOD2,LMNB1,RAP1B,SOD1,ARF1,PDCD4,BOLA2B,HNRNPF,CFL1,PITPNA,ANXA2,P4HB
GO:0051253	0.000501462	193	1192	negative regulation of RNA metabolic process	BP	0.0135313	KDM1A,STRAP,RFC1,CUL3,CCAR1,SFSWAP,U2AF2,HIPK2,YBX1,SP100,SIRT2,NCK2,ENO1,BAZ2A,FGFR1,XRCC5,RIF1,XPO1,PSMC5,KDM2B,FUS,HNRNPC,CBX5,SIRT1,RBFOX2,PRMT5,PPM1A,ZC3H14,APEX1,NFATC4,ZMYND8,RBBP7,UBE2I,TRPS1,HBP1,AHR,TLE4,GLIS3,CBX1,SMURF2,PHF12,UBE2D3,CCND1,ELK3,CNOT2,PPARD,RNF8,CCND3,VEGFA,NR3C1,MACROH2A1,BCL6,TFDP2,WNT5A,BBX,FOXP1,STAT1,SRSF7,ATF2,SUMO1,SFPQ,GADD45A,DR1,KLF7,SATB2,HOXB3,SORBS3,ZNF706,…
GO:0010499	0.000509678	9	20	proteasomal ubiquitin-independent protein catabolic process	BP	0.0137282	PSMA4,PSMA3,PSMA6,NFE2L2,PSMB2,PSMA1,PSMA5,PSMB10,PSMB3
GO:0010463	0.000514437	12	33	mesenchymal cell proliferation	BP	0.0138314	FGFR1,VEGFA,WNT5A,STAT1,SIX1,MYC,LMNA,CTNNB1,SIX2,IRS2,FAT4,PDGFA
GO:0051129	0.000516336	106	602	negative regulation of cellular component organization	BP	0.0138575	CFLAR,KDM1A,PAFAH1B1,ZNF207,FYN,PHF23,HSPA5,ATG5,WAPL,RHOA,ROCK1,SIRT2,CDC42,PICALM,CLASP1,RAB7A,XRCC5,DNM2,NDC80,GSK3B,HNRNPC,TINF2,SIRT1,NRP1,TRIOBP,PACSIN2,TSPO,PPM1A,NFATC4,MAPRE1,RIOK3,TJP1,UBR5,PIH1D1,MTPN,STN1,SUPT6H,ANAPC15,BIRC2,VEGFA,IK,MACROH2A1,UBE3A,WNT5A,RTN4,TRAK2,EPHA4,STMN1,ITGB1BP1,ID1,CHMP2A,NR1H2,DNAJB1,RAF1,H3-3B,SPART,CCNB1,HNRNPA1,MDM2,RAC1,STXBP1,HMGA1,SDCBP,RDX,THBS1,SMAD…
GO:0035821	0.000526	22	81	modulation of process of other organism	BP	0.0140915	ATG5,HIPK2,NUCKS1,PABPN1,VAPA,KPNB1,GAPDH,ZNF639,TNIP1,STOM,HMGA2,CPSF4,ZC3H12A,PSMC3,IFI27,PHB,BCL2L1,CFL1,SCRIB,KPNA2,ANXA2,KPNA4
GO:0070201	0.000536699	91	501	regulation of establishment of protein localization	BP	0.0143524	FYN,AKAP8L,EIPR1,PHPT1,SP100,CDC42,PCM1,SAR1A,GSK3B,XPO1,JAK2,RANGAP1,PPM1A,HIF1A,CDK16,CSK,UBR5,PIK3R2,YWHAE,SUPT6H,UBE2D3,PANX1,PSMD9,GAPDH,PPARD,GOLPH3,SEC24A,TFDP2,PDCD10,ECT2,CCT4,SLC2A1,KLF7,ITGB1BP1,ENY2,SERP1,SRGN,ACSL3,TRIM28,NR1H2,NDFIP1,RAN,ARNTL,YWHAQ,CLOCK,MDFIC,PRR5L,CCT7,MDM2,GLUL,RAC1,ANP32B,CTDSPL2,ATAD1,PPP3CA,ERBB2,MPC2,ARF1,PIK3R1,PAM,STOM,PAK1,SIDT2,ITPR1,FRMD4A,ZIC1,ANGPT1,D…
GO:0033002	0.000544823	34	149	muscle cell proliferation	BP	0.0145436	CFLAR,FOXJ2,FGFR1,XRCC5,COMT,JAK2,PPARD,SOD2,GNAI2,FOXP1,STAT1,MFN2,CDKN1A,SIX1,CCNB1,MDM2,YAP1,THBS1,TPM1,CDH13,PAK1,PDCD4,ANGPT1,IL15,PHB,CTNNB1,SF1,RBPJ,CDK1,S1PR1,NOG,XRCC6,DDX39B,ANG
GO:0002758	0.000547787	22	81	innate immune response-activating signal transduction	BP	0.0145966	FYN,PSMA4,TAB2,PSMC5,PSMA3,PSMC1,PSMA6,PSMD7,PSMD9,SKP1,PSMD14,PSMB2,PSMA1,RAF1,PSMA5,PAK1,PSMD4,PSMC3,RELA,PSMB10,NRAS,PSMB3
GO:0007507	0.000553396	82	446	heart development	BP	0.0147197	AP2B1,MATR3,RB1CC1,TAB2,ATG5,COL11A1,ROCK1,CDC42,FGFR1,DNM2,SLC9A1,NRP1,CRKL,AP1B1,HIF1A,TRIP11,NFATC4,STK4,MOSPD3,ZMIZ1,PPARD,VEGFA,CERT1,TFDP2,WNT5A,RTN4,FN1,ATF2,RGS4,CDKN1A,MED1,ID1,SIX1,COL5A1,UBE4B,RAF1,MYO18B,CCNB1,MDM2,EGLN1,CCM2,YAP1,SMAD6,EMILIN1,DUSP6,TPM1,SMAD4,ERBB2,CCN1,PAM,PAK1,ATM,JPH2,PDCD4,HNRNPU,SORBS2,FZD1,SHC1,LMNA,DHRS3,PITX2,NIPBL,TSC1,FRS2,C2CD3,CTNNB1,RBPJ,COL3A1,MAP2K1,P…
GO:0072401	0.000562087	20	71	signal transduction involved in DNA integrity checkpoint	BP	0.0148978	BAX,AURKA,CDC5L,RBL2,PRPF19,CNOT2,TFDP2,GADD45A,PLAGL1,CDK2,CDKN1A,PRMT1,CCNB1,MDM2,CNOT9,ATM,RPL26,CDK1,CNOT10,CNOT7
GO:0072422	0.000562087	20	71	signal transduction involved in DNA damage checkpoint	BP	0.0148978	BAX,AURKA,CDC5L,RBL2,PRPF19,CNOT2,TFDP2,GADD45A,PLAGL1,CDK2,CDKN1A,PRMT1,CCNB1,MDM2,CNOT9,ATM,RPL26,CDK1,CNOT10,CNOT7
GO:0046824	0.000565492	18	61	positive regulation of nucleocytoplasmic transport	BP	0.0149615	GSK3B,JAK2,PPM1A,UBR5,PIK3R2,YWHAE,ECT2,KHDRBS1,TRIM28,RAN,MDM2,DHX9,ANP32B,CTDSPL2,PIK3R1,ZIC1,ZC3H12A,CDK1
GO:1905269	0.000584988	24	92	positive regulation of chromatin organization	BP	0.0154257	KDM1A,AKAP8L,RIF1,SIRT1,PIH1D1,PRKD2,VEGFA,BCL6,TRIM28,WBP2,MORC2,CCNB1,SMAD4,BRD4,MTF2,ATM,CHTOP,LMNA,NIPBL,CTNNB1,ATF7IP,UBE2N,MIER1,TADA2A
GO:0070997	0.000585105	56	279	neuron death	BP	0.0154257	AP2B1,FYN,HSPA5,HIPK2,RHOA,ROCK1,POLB,CDC42,PICALM,GSK3B,BAX,KDM2B,SLC9A1,SIRT1,JAK2,ABL1,NRP1,HIF1A,PSMC1,NFATC4,CSF3,GAPDH,SOD2,WNT5A,ATF2,APAF1,MAX,SIX1,ATF4,NES,RRAS2,EIF2S1,SRPK2,EGLN1,STXBP1,SOD1,APP,RASA1,NONO,BTBD10,ATM,ANGPT1,FZD1,NAE1,TSC1,AXL,CTNNB1,BCL2L1,MAP3K11,BOK,TMEM259,DIABLO,CSF1,NF1,ADARB1,RACK1
GO:0032388	0.000588054	43	200	positive regulation of intracellular transport	BP	0.0154761	FYN,EIPR1,CDC42,PCM1,SAR1A,GSK3B,JAK2,PPM1A,UBR5,PIK3R2,YWHAE,UBE2D3,TFDP2,PDCD10,ECT2,ITGB1BP1,KHDRBS1,TRIM28,RAN,YWHAQ,PRR5L,MDM2,DHX9,ANP32B,RDX,CTDSPL2,ERBB2,ARF1,PIK3R1,STOM,PAK1,ZIC1,ZC3H12A,ICE1,YWHAZ,MFF,CDK1,KIF5B,ATG13,ANXA2,DYNC1H1,VAMP2,PPP3R1
GO:0051276	0.00059432	180	1102	chromosome organization	BP	0.0156135	KDM1A,RECQL,CDC27,BAZ1B,ZNF207,AKAP8L,MRE11,NCAPH2,RFC1,CUL3,RFC2,ARID4B,ATG5,WAPL,RNF4,SP100,SIRT2,NUCKS1,ACTB,BAZ2A,TOP2B,UBE2A,XRCC5,RIF1,SRCAP,NDC80,CHMP2B,AURKA,KDM2B,HNRNPC,TINF2,WAC,SIRT1,JAK2,ABL1,CENPM,PRMT5,ACIN1,APEX1,METTL4,RBBP7,RBL2,UBR5,PIH1D1,ERCC2,FBL,PRKD2,TWNK,STN1,ZMIZ1,KPNB1,SMARCD2,SUPT6H,KMT5B,ANAPC15,PRDM4,PTGES3,RNF8,ASCC3,SENP6,VEGFA,IK,SKP1,NR3C1,MACROH2A1,BCL6,CCT4,ATF…
GO:0051495	0.000595448	42	196	positive regulation of cytoskeleton organization	BP	0.0156156	NCKAP1,RHOA,CDC42,NCK2,CLASP1,CTTN,PXN,ABL1,NRP1,RANBP1,MAPRE1,CSF3,WASF1,ACTR3,CCDC88A,CCN2,ITGB1BP1,VPS4B,SORBS3,VASP,ID1,CDC42EP1,NES,PSRC1,RAC1,TPM1,ARF1,PAK1,CDC42EP2,RHOC,WASF2,ARPC5,WASHC5,ARF6,TSC1,CFL1,CKAP5,GRB2,CDC42EP4,DYNC1H1,S100A10,NUP62
GO:1905461	0.000596683	5	7	positive regulation of vascular associated smooth muscle cell apoptotic process	BP	0.0156205	STK4,SOD2,MFN2,ATF4,PDCD4
GO:0031331	0.000601408	66	342	positive regulation of cellular catabolic process	BP	0.0157167	ANKIB1,RNF14,ATG5,ROCK1,SIRT2,ITCH,KEAP1,MID2,GSK3B,BAX,AURKA,WAC,SIRT1,HIF1A,PSMC1,RIPK2,ZC3HAV1,TRIM14,CTSC,TRIM38,CSNK1A1,SUMO1,NFE2L2,TMEM59,MFN2,FBXL5,TICAM1,DDA1,TRIM21,TRIM22,HSPBP1,UBQLN1,PRR5L,MDM2,RDX,HNRNPD,RNF185,TMTC3,FURIN,TOB1,CSNK1D,APP,RALB,ATM,ZC3H12A,TP53INP1,VCP,TSC1,ARIH1,POLR2G,ADAM9,PTK2,PNPLA2,RAD23A,SOCS4,ZBTB20,TMEM259,FAF1,ZFP36L1,YTHDF3,IRS2,HMGB1,SUPT5H,YTHDF2,CNOT7,R…
GO:0051098	0.000620646	61	311	regulation of binding	BP	0.0161911	KDM1A,WAPL,HIPK2,SP100,ROCK1,SIRT2,NUCKS1,CDC42,ACTB,GSK3B,BAX,AURKA,JAK2,ABL1,NRP1,NFATC4,STK4,MAPRE1,RIPK2,PPP2CB,ERCC2,CSF3,PPP2CA,CSNK1A1,WNT5A,SUMO1,EPHA4,STMN1,ITGB1BP1,IFIT2,CDKN1A,ID1,TICAM1,TRIM28,RAN,NES,EIF2S1,LAMTOR5,DHX9,PPP3CA,SMAD4,APP,RPL11,RALB,HDAC8,HMBOX1,HMGA2,ANGPT1,DPH3,SPPL3,CALM3,NIPBL,CTNNB1,ANXA2,NOG,HMGB1,S100A10,RACK1,TMSB4X,CPNE1,NME1
GO:0090162	0.000625977	10	25	establishment of epithelial cell polarity	BP	0.0163016	RHOA,CDC42,MPP5,CLASP1,SIPA1L3,GOLPH3,WNT5A,FRMD4B,FRMD4A,ARF6
GO:0008635	0.000643819	5	7	activation of cysteine-type endopeptidase activity involved in apoptotic process by cytochrome c	BP	0.016737	BAX,APAF1,CYCS,BOK,DIABLO
GO:0002479	0.000645018	19	66	antigen processing and presentation of exogenous peptide antigen via MHC class I, TAP-dependent	BP	0.0167391	PSMA4,VAMP3,PSMC5,PSMA3,PSMC1,PSMA6,PSMD7,PSMD9,PSMD14,VAMP8,PSMB2,PSMA1,PSMA5,PSMD4,PSMC3,CALR,PSMB10,HLA-B,PSMB3
GO:0045714	0.000655054	5	7	regulation of low-density lipoprotein particle receptor biosynthetic process	BP	0.01697	SEC24A,SCAP,FURIN,HNRNPK,CNPY2
GO:0035295	0.000664032	133	788	tube development	BP	0.0171728	KRIT1,HIPK2,FOXJ2,SP100,RHOA,ROCK1,FSTL3,CDC42,FGFR1,BAX,KDM2B,SIRT1,ABL1,NRP1,CRKL,MYH9,HIF1A,NFATC4,STK4,PGK1,SRPX2,TJP1,PRKD2,C1GALT1,ZMIZ1,ELK3,VEGFA,MAN2A1,AMOTL2,PDCD10,WNT5A,FOXP1,NCL,FN1,STAT1,PDCL3,ATF2,NFE2L2,EPHA4,GADD45A,CCN2,ITGB1BP1,PGF,HOXB3,APAF1,CDKN1A,MED1,VASP,ID1,SIX1,ARHGAP22,PAK4,AP3B1,MYO18B,BTG1,LOXL2,CCNB1,IL6ST,COL4A2,SRPK2,EGLN1,GLUL,SERPINE2,TNS3,CCM2,MYC,SULF1,YAP1,TH…
GO:0031204	0.000666162	5	7	posttranslational protein targeting to membrane, translocation	BP	0.0171869	SEC63,HSPA5,SEC61A1,SEC61B,SEC61G
GO:0007178	0.000666882	52	258	transmembrane receptor protein serine/threonine kinase signaling pathway	BP	0.0171869	STRAP,HSPA5,HIPK2,RHOA,FSTL3,DNM2,PXN,SIRT1,JAK2,ABL1,PPM1A,ZMIZ1,MTMR4,SMURF2,UBE2D3,SUB1,WNT5A,LTBP2,INHBA,GIPC1,ID1,TWSG1,SPART,SKIL,SULF1,SDCBP,CTDSPL2,THBS1,SMAD6,EMILIN1,FBN2,FURIN,TOB1,SMAD4,CCN1,CDKN2B,PDCD4,PELO,PTPRK,FZD1,LTBP3,RBPJ,COL3A1,ADAM9,SLC33A1,PTK2,CHST11,RGMB,NOG,VEPH1,SPRED2,RBM14
GO:0072395	0.000685531	20	72	signal transduction involved in cell cycle checkpoint	BP	0.0176371	BAX,AURKA,CDC5L,RBL2,PRPF19,CNOT2,TFDP2,GADD45A,PLAGL1,CDK2,CDKN1A,PRMT1,CCNB1,MDM2,CNOT9,ATM,RPL26,CDK1,CNOT10,CNOT7
GO:0000380	0.000688121	20	73	alternative mRNA splicing, via spliceosome	BP	0.017638	KDM1A,SFSWAP,RBFOX2,SRSF5,IK,SRSF7,SFPQ,KHDRBS1,FXR2,KHDRBS3,HNRNPA1,DHX9,TRA2B,RBMX,CELF1,MBNL1,HNRNPU,SCNM1,SF1,RNPS1
GO:0043124	0.000688224	13	38	negative regulation of I-kappaB kinase/NF-kappaB signaling	BP	0.017638	RHOA,SIRT1,ABL1,PPM1A,RIOK3,CARD8,STAT1,ASH1L,TANK,PPM1B,TNIP1,ZC3H12A,TLE1
GO:0071559	0.000689115	42	198	response to transforming growth factor beta	BP	0.017638	CFLAR,FYN,STRAP,HSPA5,HIPK2,RHOA,ROCK1,DNM2,PXN,SIRT1,CRKL,PPM1A,ZMIZ1,MTMR4,COL1A1,SMURF2,NR3C1,WNT5A,LTBP2,APAF1,GIPC1,ID1,TWSG1,COL4A2,SKIL,SDCBP,THBS1,SMAD6,EMILIN1,FBN2,FURIN,SMAD4,CDKN2B,PTPRK,LTBP3,COL3A1,ADAM9,PTK2,CHST11,ZFP36L1,VEPH1,SPRED2
GO:0022613	0.000692357	80	429	ribonucleoprotein complex biogenesis	BP	0.0176605	STRAP,NOP58,SFSWAP,XRCC5,MRPL22,XPO1,WBP11,RPL6,SNRPD3,EIF3L,PRMT5,SRSF5,PRPF6,RIOK3,PIH1D1,ERCC2,SF3A2,FBL,PRPF19,PTGES3,DROSHA,RPL24,RPS15,EBNA1BP2,FCF1,RPS10,RIOK1,SNRPD2,SNRPB,EIF2S2,SBDS,RAN,WDR74,WDR36,SRPK2,GLUL,DHX9,PWP1,RPS24,WDR12,SCAF11,RPS2,PELP1,RPL11,RRNAD1,ISG20L2,NAF1,LUC7L2,RBMX,RPL10,RPL7,EIF3H,CELF1,ATM,RPP38,RPL26,ABCE1,UTP15,RPS14,DCAF13,PSIP1,PRPF18,TSC1,NUDT21,SNRPD1,SF1,CD…
GO:0071560	0.000693756	41	192	cellular response to transforming growth factor beta stimulus	BP	0.0176605	CFLAR,FYN,STRAP,HSPA5,HIPK2,RHOA,DNM2,PXN,SIRT1,CRKL,PPM1A,ZMIZ1,MTMR4,COL1A1,SMURF2,NR3C1,WNT5A,LTBP2,APAF1,GIPC1,ID1,TWSG1,COL4A2,SKIL,SDCBP,THBS1,SMAD6,EMILIN1,FBN2,FURIN,SMAD4,CDKN2B,PTPRK,LTBP3,COL3A1,ADAM9,PTK2,CHST11,ZFP36L1,VEPH1,SPRED2
GO:0007004	0.000694031	19	67	telomere maintenance via telomerase	BP	0.0176605	MRE11,RFC1,XRCC5,HNRNPC,TINF2,STN1,PTGES3,CCT4,RPA1,HNRNPA1,CCT7,NAF1,HMBOX1,ATM,HNRNPU,CCT3,CTNNB1,DCP2,NOP10
GO:2001233	0.000694728	66	343	regulation of apoptotic signaling pathway	BP	0.0176605	CFLAR,KDM1A,FYN,RB1CC1,SP100,NCK2,ENO1,FGFR1,GSK3B,CTTN,BAX,SIRT1,JAK2,NRP1,TIMP3,HIF1A,NFATC4,STK4,TRPS1,PIH1D1,YWHAE,CTSC,SOD2,TFDP2,GNAI2,NFE2L2,SFPQ,IVNS1ABP,APAF1,TNFRSF10B,INHBA,IFI6,RAF1,YWHAQ,UBQLN1,MDM2,MARCHF7,SKIL,YAP1,THBS1,SOD1,RPL11,PHIP,NONO,SH3RF1,CREB3L1,CCAR2,LMNA,RPL26,YWHAZ,HNRNPK,CTNNB1,MFF,FEM1B,PRELID1,BCL2L1,RPS7,RELA,BOK,MAGED1,NOG,FAF1,P4HB,NF1,RACK1,PPP3R1
GO:0034250	0.00069596	33	143	positive regulation of cellular amide metabolic process	BP	0.0176618	RHOA,NCK2,PICALM,PCIF1,UQCC1,RBM3,LARP4B,NFE2L2,EPHA4,SERP1,KHDRBS1,FXR2,EIF5A,CDK4,DHX9,THBS1,HNRNPD,ERBB2,APP,CCN1,LARP4,RPL26,EIF5A2,POLR2G,CNBP,RELA,PRR16,RPS27L,YTHDF3,GSAP,YTHDF2,DDX39B,RACK1
GO:1902903	0.0006986	60	309	regulation of supramolecular fiber organization	BP	0.0176986	NCKAP1,RHOA,ROCK1,CDC42,NCK2,CLASP1,CTTN,PXN,SLC9A1,ABL1,NRP1,TRIOBP,MAPRE1,TJP1,MTPN,CSF3,WASF1,ACTR3,CCDC88A,RGS4,STMN1,CCN2,ITGB1BP1,SORBS3,VASP,ID1,CDC42EP1,PSRC1,RAC1,DBNL,RDX,EMILIN1,TMOD3,TPM1,SMAD4,APP,ARF1,TMEFF2,PIK3R1,RASA1,PAK1,CDC42EP2,RHOC,WASF2,ARHGAP35,ARPC5,WASHC5,MID1IP1,ARF6,TSC1,S1PR1,PTGER4,CFL1,CKAP5,GRB2,CDC42EP4,ACTG1,S100A10,CAPZA2,TMSB4X
GO:0002181	0.000706039	25	98	cytoplasmic translation	BP	0.0178568	ZC3H15,FTSJ1,RPL31,RPL6,EIF3L,GSPT1,RWDD1,RPL24,ETF1,EIF2S2,RPL36,DHX9,RPLP1,RPL11,EIF3H,DPH3,EIF4A2,RPL8,EIF4A1,RPL26,CNBP,RPL38,RPL35A,YTHDF2,RPL39
GO:0032535	0.000712193	60	311	regulation of cellular component size	BP	0.0179598	ALS2,KDM1A,PAFAH1B1,RB1CC1,NCKAP1,RHOA,NCK2,MAP3K13,PICALM,DNM2,GSK3B,CTTN,ABL1,NRP1,TRIOBP,MTPN,CSF3,CLCN3,WASF1,VEGFA,WNT5A,ACTR3,RTN4,FN1,SLC12A4,VASP,HP1BP3,CDC42EP1,SPART,LARS1,LAMTOR5,WDR36,CDK4,RAC1,DBNL,RDX,TMOD3,ARF1,RASA1,PAK1,CDC42EP2,TMEM123,WASF2,ARHGAP35,AP2M1,ARPC5,WASHC5,ARF6,TSC1,IL7R,CFL1,ANO6,GRB2,CDC42EP4,PRR16,SHTN1,TRPV2,CAPZA2,GDI1,TMSB4X
GO:0008631	0.000713032	13	38	intrinsic apoptotic signaling pathway in response to oxidative stress	BP	0.0179598	SIRT1,JAK2,HIF1A,GSKIP,SOD2,PDCD10,NFE2L2,SFPQ,UBQLN1,SOD1,NONO,DIABLO,P4HB
GO:0044774	0.000713723	26	104	mitotic DNA integrity checkpoint	BP	0.0179598	MRE11,TOP2B,BAX,AURKA,RBL2,CCND1,CNOT2,TFDP2,ATF2,GADD45A,PLAGL1,CDK2,CDKN1A,PRMT1,CCNB1,TAOK3,MDM2,CNOT9,ATM,HMGA2,NAE1,RPL26,CDK1,CNOT10,RPS27L,CNOT7
GO:0048026	0.000715855	8	17	positive regulation of mRNA splicing, via spliceosome	BP	0.0179831	RBM3,SNRNP70,PRPF19,NCL,TRA2B,SF3B4,RBMX,RBMXL1
GO:0035459	0.000724105	9	21	vesicle cargo loading	BP	0.0181598	PICALM,SAR1A,SEC23A,SEC23B,SEC24A,SCAP,RAB1A,SEC13,SEC24C
GO:0043009	0.000726666	92	513	chordate embryonic development	BP	0.0181935	ALS2,CUL3,COL11A1,YBX1,POLB,UBE2A,FGFR1,KEAP1,KDM2B,ABL1,MYH9,HIF1A,STK4,ERCC2,ZFAND5,ZMIZ1,HOXB6,COL1A1,SUPT6H,PRPF19,MYF5,CNOT2,VEGFA,MAN2A1,CERT1,WNT5A,SF3B6,RTN4,MFN2,SATB2,HOXB3,APAF1,MED1,VASP,EIF2S2,PRMT1,SBDS,SIX1,TRIM28,WDR74,MYO18B,CCNB1,KIDINS220,EGLN1,CCM2,ACTL6A,SKIL,ABI1,SULF1,ADAM10,LPAR6,TPM1,FURIN,SMAD4,SLC39A3,CCN1,BTF3,PSPH,ATM,MBNL1,PELO,ANGPT1,MMP14,FZD1,ARHGAP35,CHTOP,SSR2,N…
GO:1901566	0.000730978	228	1443	organonitrogen compound biosynthetic process	BP	0.0182708	AK2,RPS20,EXTL3,MATR3,TBPL1,VCAN,PUM2,SOAT1,ATG5,KARS1,ZC3H15,YBX1,ELOVL1,RHOA,ROCK1,COASY,FTSJ1,ASNS,NCK2,RPL31,ALDH3A2,ENO1,MKNK1,SLC35C2,MRPL22,STARD7,RPL6,PABPC4,TECR,MKNK2,GGT5,EIF3L,TSPO,PPM1A,HIF1A,TRIP11,PCIF1,UQCC1,VAPA,RBM3,GSPT1,TUSC3,PRKD2,MTPN,C1GALT1,FKTN,LARP4B,EIF4G2,CNOT2,GAPDH,DSE,RWDD1,MAN1A1,HBS1L,MAN2A1,CERT1,GOLPH3,TARS1,SEC24A,RPL24,SCAP,EIF1B,NCL,RPS15,GLS,PRKD3,DARS1,TRAK…
GO:1903312	0.000733698	20	72	negative regulation of mRNA metabolic process	BP	0.0183081	SFSWAP,U2AF2,YBX1,FUS,HNRNPC,ZC3H14,SRSF7,RBM42,DHX34,SYNCRIP,DHX9,HNRNPD,TOB1,RBMX,HNRNPU,HNRNPK,ANGEL2,HNRNPA0,SUPT5H,RNPS1
GO:0040011	0.000736714	204	1288	locomotion	BP	0.0183527	KRIT1,ETV1,PAFAH1B1,FYN,LYPLA2,ANLN,STRAP,CUL3,HSPA5,PHPT1,WNK1,CCAR1,NCKAP1,ELMO2,INTS13,PKN2,KARS1,SLK,SP100,RHOA,ROCK1,CFAP20,CDC42,NCK2,CLASP1,ACTB,TOP2B,FGFR1,FBLN1,PCM1,CTTN,BAX,PXN,SLC9A1,OSBPL8,EFHC1,SIRT1,JAK2,ABL1,NRP1,CRKL,TSPO,RBFOX2,MYH9,HIF1A,APEX1,SRP54,ZMYND8,STK4,MAPRE1,TIMP1,SRPX2,TJP1,PRKD2,PIK3R2,MEGF9,ZFAND5,ZMIZ1,COL1A1,SMURF2,YWHAE,TNFAIP1,PPARD,SOD2,VEGFA,ARRDC3,GOLPH3,AMO…
GO:0007264	0.000754987	77	419	small GTPase mediated signal transduction	BP	0.0187765	KRIT1,ALS2,TIMP2,CUL3,NCKAP1,RHOA,ROCK1,CDC42,DNM2,JAK2,ABL1,NRP1,CRKL,PPP2CB,PIK3R2,SIPA1L3,RHEB,SHOC2,KPNB1,TNFAIP1,WASF1,ERBIN,BCL6,ECT2,CCDC88A,MFN2,STMN1,CDK2,CDKN1A,RAP1B,CDC42EP1,CHN1,ARHGAP22,TRIM28,RAF1,RRAS2,YWHAQ,RAC1,DBNL,RDX,ARHGAP29,USP8,G3BP2,LPAR6,CDH13,KSR1,ARHGDIA,RIT1,RALB,CCNA2,RASA1,G3BP1,CDC42EP2,RHOC,PSD3,WASF2,RAPGEF6,ARHGAP35,SHC1,RACGAP1,ARF6,COL3A1,ROBO1,CFL1,DENND4A,GR…
GO:0090087	0.000757918	89	493	regulation of peptide transport	BP	0.0188181	FYN,AKAP8L,EIPR1,PHPT1,SP100,CDC42,PCM1,SAR1A,GSK3B,XPO1,JAK2,RANGAP1,PPM1A,HIF1A,CDK16,CSK,UBR5,PIK3R2,YWHAE,SUPT6H,UBE2D3,PANX1,PSMD9,GAPDH,PPARD,GOLPH3,SEC24A,TFDP2,PDCD10,ECT2,SLC2A1,KLF7,ITGB1BP1,ENY2,SERP1,SRGN,ACSL3,TRIM28,NR1H2,NDFIP1,RAN,ARNTL,YWHAQ,CLOCK,MDFIC,PRR5L,MDM2,GLUL,RAC1,ANP32B,CTDSPL2,ATAD1,PPP3CA,ERBB2,MPC2,ARF1,PIK3R1,PAM,STOM,PAK1,SIDT2,ITPR1,FRMD4A,ZIC1,ANGPT1,DPH3,ZC3H12…
GO:0032479	0.000765513	27	110	regulation of type I interferon production	BP	0.0189751	RNF216,MRE11,POLR3E,UFD1,ITCH,XRCC5,POLR2F,RIOK3,RIPK2,TAX1BP1,TRIM38,IFIH1,STAT1,POLR3GL,NMI,IRF1,TICAM1,TRIM21,DHX9,PPM1B,NLRC5,CTNNB1,TRIM56,RELA,ZBTB20,XRCC6,PCBP2
GO:0035722	0.000775011	14	43	interleukin-12-mediated signaling pathway	BP	0.0191786	CDC42,JAK2,SOD2,LMNB1,RAP1B,SOD1,ARF1,PDCD4,BOLA2B,HNRNPF,CFL1,PITPNA,ANXA2,P4HB
GO:0048660	0.000784758	25	100	regulation of smooth muscle cell proliferation	BP	0.0193601	FOXJ2,XRCC5,COMT,JAK2,PPARD,SOD2,GNAI2,FOXP1,STAT1,MFN2,CDKN1A,MDM2,THBS1,TPM1,CDH13,PAK1,PDCD4,IL15,PHB,CTNNB1,SF1,S1PR1,XRCC6,DDX39B,ANG
GO:0006887	0.000784938	118	686	exocytosis	BP	0.0193601	FUCA2,LAMP2,MVP,DNASE1L1,TIMP2,RAB27B,VAMP3,ATP11B,RHOA,ROCK1,ACTN1,CLASP1,RAB7A,SDF4,XRCC5,GSK3B,APLP2,CD59,FTL,DYNLL1,TIMP3,ARSA,MYH9,ATP6V1D,VAPA,CDK16,TIMP1,PSMD7,HMOX2,BLOC1S6,KPNB1,LGALS3BP,RAB5C,LAMTOR3,CTSC,MLEC,VEGFA,ARMC8,GNAI2,PSMD14,FN1,VAMP8,RAB14,VPS4B,SNX19,APAF1,SRGN,GIPC1,RAP1B,COPB1,CHMP2A,VPS4A,OSTF1,CD63,MICAL1,GNS,CAB39,RAC1,DBNL,STXBP1,RABEPK,SYTL2,SDCBP,THBS1,ADAM10,DNAJC13…
GO:0046578	0.000789805	34	152	regulation of Ras protein signal transduction	BP	0.019448	ALS2,TIMP2,CUL3,DNM2,JAK2,ABL1,NRP1,CRKL,PPP2CB,SHOC2,TNFAIP1,ERBIN,BCL6,MFN2,STMN1,RAF1,RAC1,RDX,LPAR6,ARHGDIA,RASA1,PSD3,ARHGAP35,SHC1,ARF6,COL3A1,ROBO1,DENND4A,GRB2,CSF1,IRS2,NF1,CDC42SE1,NUP62
GO:0030330	0.000827046	26	105	DNA damage response, signal transduction by p53 class mediator	BP	0.0203314	KDM1A,HIPK2,SP100,BAX,AURKA,SIRT1,RBL2,CNOT2,TFDP2,GADD45A,PLAGL1,CDK2,CDKN1A,PRMT1,CCNB1,MDM2,MARCHF7,CNOT9,ATM,RPL26,CDK1,CNOT10,RPS27L,MYO6,SPRED2,CNOT7
GO:0001775	0.000830606	161	979	cell activation	BP	0.0203854	FUCA2,LAMP2,FYN,MVP,DNASE1L1,NCAPH2,BTN3A1,TIMP2,ATG5,ATP11B,KARS1,RHOA,ROCK1,CDC42,NCK2,ACTB,RAB7A,XRCC5,RIF1,STARD7,CD59,FTL,BAX,DYNLL1,JAK2,ABL1,ARSA,MYH9,PRMT5,ATP6V1D,VAPA,MYL12A,TIMP1,PSMD7,HMOX2,CSK,RIPK2,AHR,ZMIZ1,KPNB1,RAB5C,COL1A1,SUPT6H,LAMTOR3,CTSC,KMT5B,MLEC,RNF8,CCND3,DROSHA,BCL6,ARMC8,WNT5A,TUSC2,FOXP1,PSMD14,FN1,PRDX1,CCN2,VAMP8,RAB14,APAF1,INHBA,CDKN1A,IRF1,RAP1B,TICAM1,TWSG1,COP…
GO:0032386	0.000861327	61	314	regulation of intracellular transport	BP	0.0211046	FYN,AKAP8L,EIPR1,PPP1R12A,SP100,CDC42,PCM1,SAR1A,GSK3B,XPO1,JAK2,RANGAP1,PPM1A,UBR5,PIK3R2,YWHAE,SUPT6H,UBE2D3,TFDP2,PDCD10,ECT2,ITGB1BP1,KHDRBS1,TRIM28,RAN,YWHAQ,MDFIC,PRR5L,MDM2,DHX9,ANP32B,RDX,CTDSPL2,DNAJC13,ERBB2,ARF1,PIK3R1,YIPF5,STOM,PAK1,ZIC1,ANGPT1,ZC3H12A,ICE1,YWHAZ,IFI27,MFF,MAP2K1,CDK1,KIF5B,ATG13,ANXA2,LAMP1,PPP1CC,NF1,DYNC1H1,INPP5F,GDI1,NUP62,VAMP2,PPP3R1
GO:0071156	0.000867782	24	94	regulation of cell cycle arrest	BP	0.0212279	PPP2R5B,BAX,AURKA,RBL2,CCND1,CNOT2,TFDP2,GADD45A,PLAGL1,CDK2,CDKN1A,PRMT1,CCNB1,CDK4,MDM2,CNOT9,ATM,HMGA2,RPL26,CDK1,CALR,CNOT10,HMGN5,CNOT7
GO:0001738	0.000883903	29	123	morphogenesis of a polarized epithelium	BP	0.0215869	AP2B1,PAFAH1B1,PSMA4,RHOA,CDC42,ACTB,PSMC5,ABL1,PSMA3,PSMC1,PSMA6,PSMD7,SMURF2,PSMD9,WNT5A,PSMD14,PSMB2,PSMA1,RAC1,CLTC,PSMA5,FZD1,PSMD4,AP2M1,PSMC3,SCRIB,ACTG1,PSMB10,PSMB3
GO:0010464	0.000887339	10	26	regulation of mesenchymal cell proliferation	BP	0.0216354	FGFR1,VEGFA,WNT5A,STAT1,SIX1,MYC,LMNA,CTNNB1,IRS2,PDGFA
GO:0009792	0.000903161	93	523	embryo development ending in birth or egg hatching	BP	0.0219853	ALS2,CUL3,COL11A1,YBX1,POLB,UBE2A,FGFR1,KEAP1,KDM2B,ABL1,MYH9,HIF1A,STK4,ERCC2,ZFAND5,ZMIZ1,HOXB6,COL1A1,SUPT6H,PRPF19,MYF5,CNOT2,VEGFA,MAN2A1,CERT1,WNT5A,SF3B6,RTN4,MFN2,SATB2,HOXB3,APAF1,MED1,VASP,EIF2S2,PRMT1,SBDS,SIX1,TRIM28,WDR74,MYO18B,CCNB1,KIDINS220,EGLN1,CCM2,ACTL6A,SKIL,ABI1,SULF1,ADAM10,LPAR6,TPM1,FURIN,SMAD4,SLC39A3,CCN1,BTF3,PSPH,CELF1,ATM,MBNL1,PELO,ANGPT1,MMP14,FZD1,ARHGAP35,CHTOP,…
GO:0045934	0.000905315	204	1283	negative regulation of nucleobase-containing compound metabolic process	BP	0.0220018	KDM1A,STRAP,RFC1,CUL3,CCAR1,SFSWAP,U2AF2,HIPK2,YBX1,SP100,SIRT2,NCK2,ENO1,BAZ2A,FGFR1,XRCC5,RIF1,XPO1,PSMC5,KDM2B,FUS,HNRNPC,TINF2,CBX5,SIRT1,RBFOX2,PRMT5,PPM1A,ZC3H14,APEX1,NFATC4,ZMYND8,RBBP7,UBE2I,TRPS1,UBR5,HBP1,AHR,TLE4,GLIS3,STN1,CBX1,SMURF2,PHF12,UBE2D3,CCND1,ELK3,CNOT2,PPARD,RNF8,CCND3,VEGFA,SUB1,NR3C1,MACROH2A1,BCL6,OGG1,TFDP2,WNT5A,BBX,FOXP1,STAT1,SRSF7,ATF2,SUMO1,SFPQ,GADD45A,DR1,KLF7,…
GO:0010558	0.000910223	206	1297	negative regulation of macromolecule biosynthetic process	BP	0.0220848	KDM1A,STRAP,RFC1,CUL3,CCAR1,WAPL,HIPK2,YBX1,SP100,ROCK1,SIRT2,NCK2,ENO1,BAZ2A,FGFR1,XRCC5,RIF1,GSK3B,XPO1,PSMC5,KDM2B,HNRNPC,TINF2,CBX5,SIRT1,RBFOX2,PRMT5,PPM1A,APEX1,NFATC4,PCIF1,ZMYND8,RBBP7,UBE2I,TRPS1,HBP1,AHR,TLE4,GLIS3,STN1,CBX1,SMURF2,PHF12,UBE2D3,CCND1,ELK3,CNOT2,GAPDH,PPARD,RNF8,CCND3,VEGFA,NR3C1,MACROH2A1,BCL6,TFDP2,WNT5A,BBX,FOXP1,NCL,STAT1,ATF2,SUMO1,TMEM59,SFPQ,GADD45A,DR1,KLF7,SATB2…
GO:0002244	0.00091169	33	145	hematopoietic progenitor cell differentiation	BP	0.0220848	ANLN,PSMA4,FSTL3,ITCH,XRCC5,PSMC5,ABL1,PSMA3,PSMC1,PSMA6,PSMD7,ERCC2,SIPA1L3,PSMD9,PSMD14,NFE2L2,PRRC2C,HOXB3,INHBA,PSMB2,SBDS,PSMA1,YAP1,PSMA5,PSMD4,PSMC3,NUDT21,CHD2,MLF1,YTHDF2,PSMB10,N4BP2L2,PSMB3
GO:0031175	0.000928026	126	756	neuron projection development	BP	0.0224441	ALS2,CFLAR,KDM1A,ETV1,PAFAH1B1,FYN,LYPLA2,HSPA5,NCKAP1,RHOA,ROCK1,PPP2R5B,MAPK6,CDC42,NCK2,MAP3K13,PICALM,ACTB,TOP2B,FGFR1,DNM2,GSK3B,CTTN,AURKA,JAK2,ABL1,NRP1,CRKL,TRIOBP,TSPO,RBFOX2,IFT27,TRIP11,NFATC4,ZMYND8,VAPA,CDK16,BLOC1S6,SF3A2,C12orf57,WASF1,VEGFA,UBE3A,WNT5A,RTN4,CCDC88A,FN1,TRAK2,NFE2L2,EPHA4,STMN1,KLF7,VASP,ID1,PRMT1,CHN1,PALLD,PAK4,UBE4B,PTPRA,SPART,KIDINS220,WDR36,TAOK3,CAPRIN1,MDM2…
GO:0051345	0.000943014	101	579	positive regulation of hydrolase activity	BP	0.0227178	ALS2,CFLAR,FYN,RANBP3,TBC1D22A,PPP1R12A,KARS1,ZC3H15,RHOA,DNAJA2,SNX13,PICALM,FGFR1,FBLN1,GSK3B,BAX,DYNLL1,RGS17,SIRT1,JAK2,NRP1,RANBP1,CRKL,RANGAP1,SEC23A,SEC23B,RIPK2,PRKD2,CARD8,SIPA1L3,VEGFA,WNT5A,ECT2,PSMD14,FN1,ELMOD3,EPHA4,RGS4,CCN2,PTPA,ARL1,APAF1,TNFRSF10B,TBC1D15,CHN1,ARHGAP22,TBC1D5,NR1H2,DNAJB1,LARS1,DHX9,TANK,ANP32B,MYC,ARHGAP29,BNIP2,TPM1,ARHGDIA,ERBB2,APP,CCN1,CALM2,RASA1,MMUT,CDC4…
GO:0003151	0.000943583	17	59	outflow tract morphogenesis	BP	0.0227178	NRP1,CRKL,HIF1A,VEGFA,WNT5A,ATF2,SIX1,SMAD6,SMAD4,FZD1,DHRS3,PITX2,NIPBL,CTNNB1,RBPJ,ROBO1,NOG
GO:0007163	0.000943909	39	183	establishment or maintenance of cell polarity	BP	0.0227178	KRIT1,PAFAH1B1,RHOA,ROCK1,CDC42,MPP5,CLASP1,ACTB,NDC80,GSK3B,SLC9A1,CRKL,MYH9,SIPA1L3,ERBIN,GOLPH3,AMOTL2,WNT5A,FRMD4B,ACTR3,PDZD11,RAP1B,RAC1,PAK1,FRMD4A,RHOC,ARHGAP35,LMNA,ARPC5,ARF6,AMOTL1,ARF4,PTK2,CLIC4,CFL1,CKAP5,SCRIB,SHTN1,RACK1
GO:0042326	0.00094684	70	375	negative regulation of phosphorylation	BP	0.0227516	IBTK,PAFAH1B1,MVP,STRAP,WNK1,RHOA,SIRT2,NCK2,FBLN1,ITCH,BAX,DYNLL1,SIRT1,ABL1,CRKL,TIMP3,GSKIP,CSK,PIK3R2,FKTN,HIPK3,PPP2CA,MACROH2A1,ASH1L,GADD45A,RGS4,GBP1,ITGB1BP1,INHBA,CDKN1A,AJUBA,CCNB1,TAOK3,PRR5L,MICAL1,PWP1,MYC,SMAD6,EMILIN1,DUSP6,WARS1,SMAD4,CALM2,TNIP1,CDKN2B,PDCD4,HNRNPU,ANGPT1,CALM3,CAMK2N1,RNF149,ZC3H12A,DUSP18,PHB,MIDN,GPS1,TAF7,SOCS4,NOG,NR2F2,IRS2,AIDA,NF1,ADARB1,SPRED2,CALM1,INP…
GO:0006888	0.000965088	39	181	endoplasmic reticulum to Golgi vesicle-mediated transport	BP	0.0231528	CUL3,TRAPPC3,DYNC1I2,SAR1A,CD59,ERGIC2,DYNLL1,SEC22C,SEC23A,SEC23B,VAPA,COPE,GOSR2,GOSR1,CTSC,COPZ1,SEC24A,ERGIC1,TFG,SCAP,NRBP1,COPB1,DCTN4,TMED7,RAB1A,CSNK1D,ARF1,YIPF5,MPPE1,SEC13,VCP,YIF1B,ARF4,TRAPPC1,SEC24C,CREB3L2,TRAPPC6B,DYNC1H1,CAPZA2
GO:0001736	0.000969562	26	107	establishment of planar polarity	BP	0.0231856	AP2B1,PAFAH1B1,PSMA4,RHOA,CDC42,PSMC5,ABL1,PSMA3,PSMC1,PSMA6,PSMD7,SMURF2,PSMD9,WNT5A,PSMD14,PSMB2,PSMA1,RAC1,CLTC,PSMA5,FZD1,PSMD4,AP2M1,PSMC3,PSMB10,PSMB3
GO:0007164	0.000969562	26	107	establishment of tissue polarity	BP	0.0231856	AP2B1,PAFAH1B1,PSMA4,RHOA,CDC42,PSMC5,ABL1,PSMA3,PSMC1,PSMA6,PSMD7,SMURF2,PSMD9,WNT5A,PSMD14,PSMB2,PSMA1,RAC1,CLTC,PSMA5,FZD1,PSMD4,AP2M1,PSMC3,PSMB10,PSMB3
GO:0042770	0.000987886	30	129	signal transduction in response to DNA damage	BP	0.023586	KDM1A,HIPK2,SP100,BAX,AURKA,CDC5L,SIRT1,ABL1,RBL2,PRPF19,CNOT2,TFDP2,GADD45A,PLAGL1,CDK2,CDKN1A,PRMT1,CCNB1,MDM2,MARCHF7,CNOT9,ATM,RPL26,CDK1,GRB2,CNOT10,RPS27L,MYO6,SPRED2,CNOT7
GO:0042592	0.00102549	212	1346	homeostatic process	BP	0.0244446	KRIT1,KDM1A,IBTK,LAMP2,FYN,MRE11,STRAP,RFC1,ATP6V1H,RFC2,PHPT1,SOAT1,ATG5,WNK1,HIPK2,ELOVL1,SP100,NUCKS1,POLB,CYBRD1,PICALM,ACTB,RAB7A,XRCC5,RIF1,CHMP2B,STARD7,FTL,BAX,SNX5,HEPH,SLC9A1,TXNL1,HNRNPC,TINF2,COMT,SIRT1,JAK2,ABL1,TSPO,RBFOX2,ATP6V1D,HIF1A,ACIN1,APEX1,CDK16,HMOX2,CSK,TJP1,DECR1,PIH1D1,ERCC2,PIK3R2,RHEB,MICU1,TWNK,STN1,MED13,HOXB6,YWHAE,CLCN3,STIM2,PTGES3,SOD2,ACOT13,VEGFA,CERT1,ARRDC3,…
GO:0022008	0.0010311	190	1203	neurogenesis	BP	0.0245336	ALS2,CFLAR,KDM1A,ETV1,PAFAH1B1,FYN,LYPLA2,TIMP2,HSPA5,WNK1,NCKAP1,HIPK2,RHOA,ROCK1,SIRT2,PPP2R5B,MAPK6,CDC42,NCK2,MPP5,MAP3K13,PICALM,ACTB,TOP2B,FGFR1,PCM1,XRCC5,DNM2,GSK3B,CTTN,BAX,AURKA,JAK2,ABL1,NRP1,CRKL,TRIOBP,TSPO,RBFOX2,IFT27,PRMT5,HIF1A,TRIP11,NFATC4,ZMYND8,VAPA,CDK16,CSK,BLOC1S6,ERCC2,SF3A2,MTPN,RHEB,ZMIZ1,YWHAE,PRPF19,C12orf57,WASF1,VEGFA,MAN2A1,BCL6,UBE3A,WNT5A,ECT2,RTN4,CCDC88A,FN1,TR…
GO:0006278	0.00103251	19	69	RNA-dependent DNA biosynthetic process	BP	0.0245336	MRE11,RFC1,XRCC5,HNRNPC,TINF2,STN1,PTGES3,CCT4,RPA1,HNRNPA1,CCT7,NAF1,HMBOX1,ATM,HNRNPU,CCT3,CTNNB1,DCP2,NOP10
GO:0033522	0.00103494	10	26	histone H2A ubiquitination	BP	0.0245523	UBE2A,KDM2B,UBR5,RNF8,SKP1,DDB2,TRIP12,RNF168,BCOR,PCGF3
GO:0010212	0.00104041	31	135	response to ionizing radiation	BP	0.0246428	KDM1A,HSPA5,KARS1,NUCKS1,POLB,XRCC5,DNM2,BAX,SIRT1,CCND1,RNF8,ECT2,GADD45A,CDKN1A,CLOCK,MDM2,TANK,MYC,YAP1,INTS3,ATM,HMGA2,DCLRE1C,RPL26,RNF168,NIPBL,RRM1,BCL2L1,NABP1,GRB2,XRCC6
GO:0006352	0.00104757	44	212	DNA-templated transcription, initiation	BP	0.0247732	MED24,TBPL1,POLR2B,TAF2,BAZ2A,BAX,PSMC5,MED15,POLR2F,PIH1D1,ERCC2,MED13,CCND1,PPARD,SUB1,NR3C1,NRBP1,DR1,CD3EAP,CCN2,MED20,CDKN1A,MED1,TRIM28,NR1H2,CCNB1,CDK4,MED4,YAP1,GTF2A2,PSMC3,TAF1D,POLR2G,CTNNB1,RBPJ,CDK1,ATF7IP,ESRRA,NR2F1,CAVIN1,TAF7,TEAD1,HMGB1,TEAD4
GO:0048659	0.00107154	25	102	smooth muscle cell proliferation	BP	0.0252998	FOXJ2,XRCC5,COMT,JAK2,PPARD,SOD2,GNAI2,FOXP1,STAT1,MFN2,CDKN1A,MDM2,THBS1,TPM1,CDH13,PAK1,PDCD4,IL15,PHB,CTNNB1,SF1,S1PR1,XRCC6,DDX39B,ANG
GO:0048863	0.00107494	42	202	stem cell differentiation	BP	0.02534	PSMA4,ITCH,XRCC5,PSMC5,ABL1,NRP1,PSMA3,HIF1A,PSMC1,PSMA6,PSMD7,ERCC2,OCIAD1,PSMD9,PSMD14,FN1,NFE2L2,PSMB2,PSMA1,PWP1,YAP1,SMAD4,MTF2,PSMA5,HMGA2,HNRNPU,FZD1,PSMD4,ZNF281,PITX2,PSMC3,NUDT21,CDK12,LTBP3,RBPJ,CFL1,CHD2,ANXA6,YTHDF2,PSMB10,N4BP2L2,PSMB3
GO:0036230	0.00107977	72	386	granulocyte activation	BP	0.0253917	FUCA2,LAMP2,MVP,DNASE1L1,TIMP2,ATP11B,KARS1,RHOA,ROCK1,RAB7A,XRCC5,CD59,FTL,DYNLL1,ARSA,ATP6V1D,VAPA,PSMD7,HMOX2,KPNB1,RAB5C,LAMTOR3,CTSC,MLEC,ARMC8,PSMD14,VAMP8,RAB14,APAF1,RAP1B,COPB1,OSTF1,CD63,GNS,CAB39,RAC1,DBNL,SDCBP,ADAM10,DNAJC13,IDH1,PSMA5,ILF2,STOM,ALDOA,EEF1A1,ARPC5,CTSS,GYG1,IL15,CTSB,VCP,PSMC3,ANPEP,GHDC,FTH1,RAB24,TRAPPC1,PA2G4,RAB6A,ANO6,ANXA2,ATP6V0C,LAMP1,TUBB4B,HMGB1,XRCC6,DYNC1…
GO:0001763	0.00108053	33	148	morphogenesis of a branching structure	BP	0.0253917	MAP3K13,FGFR1,ABL1,NRP1,NFATC4,STK4,VEGFA,WNT5A,RTN4,PGF,MED1,SIX1,MYC,SULF1,YAP1,SMAD4,PAK1,MMP14,HHIP,FRS2,CTNNB1,FEM1B,CLIC4,SIX2,GRB2,MAGED1,NOG,CSF1,FAT4,PDGFA,COL13A1,DDR1,ETV5
GO:0031503	0.00108739	52	262	protein-containing complex localization	BP	0.0255127	AP2B1,AKAP8L,ZC3H11A,U2AF2,IFT80,PCM1,DNM2,STX7,XPO1,DYNLL1,IFT27,SRSF5,TRIP11,PABPN1,SUPT6H,RPS15,SRSF7,SFPQ,IFT46,ENY2,DYNLRB1,RAN,EIF5A,WDR33,ADAM10,ATAD1,SSB,DHX38,RALB,FIP1L1,ATM,EIF4E,HNRNPU,SEC13,SMG1,DDX19B,CHTOP,CPSF4,U2AF1L4,ABCE1,WASHC5,TSC1,KIF5B,SCRIB,XPOT,TNFAIP2,POM121,SDAD1,DDX39B,RNPS1,NUP62,ZC3H11B
GO:0090316	0.0010923	36	164	positive regulation of intracellular protein transport	BP	0.0255875	FYN,CDC42,PCM1,SAR1A,GSK3B,JAK2,PPM1A,UBR5,PIK3R2,YWHAE,UBE2D3,TFDP2,PDCD10,ECT2,ITGB1BP1,TRIM28,RAN,YWHAQ,PRR5L,MDM2,ANP32B,CTDSPL2,ERBB2,PIK3R1,STOM,PAK1,ZIC1,ZC3H12A,ICE1,YWHAZ,MFF,CDK1,KIF5B,ATG13,VAMP2,PPP3R1
GO:0002274	0.00109416	87	484	myeloid leukocyte activation	BP	0.025591	FUCA2,LAMP2,MVP,DNASE1L1,TIMP2,ATP11B,KARS1,RHOA,ROCK1,RAB7A,XRCC5,STARD7,CD59,FTL,DYNLL1,JAK2,ARSA,ATP6V1D,VAPA,PSMD7,HMOX2,KPNB1,RAB5C,LAMTOR3,CTSC,MLEC,ARMC8,WNT5A,FOXP1,PSMD14,VAMP8,RAB14,APAF1,RAP1B,TICAM1,COPB1,NECTIN2,OSTF1,CD63,GNS,CAB39,RAC1,DBNL,STXBP1,SDCBP,THBS1,ADAM10,DNAJC13,IDH1,APP,PSMA5,ILF2,STOM,ATM,ALDOA,EEF1A1,ARPC5,CTSS,GYG1,ZC3H12A,IL15,CTSB,VCP,PSMC3,ANPEP,GHDC,FTH1,RBPJ,AD…
GO:0000245	0.00110599	16	54	spliceosomal complex assembly	BP	0.0258272	SFSWAP,SRSF5,PRPF6,SF3A2,PRPF19,SNRPD2,SRPK2,SCAF11,LUC7L2,RBMX,CELF1,PSIP1,SNRPD1,SF1,DDX39B,ISY1
GO:1902905	0.00111253	38	178	positive regulation of supramolecular fiber organization	BP	0.0259393	NCKAP1,RHOA,CDC42,NCK2,CLASP1,CTTN,PXN,ABL1,NRP1,MAPRE1,CSF3,WASF1,ACTR3,CCDC88A,CCN2,ITGB1BP1,SORBS3,VASP,ID1,CDC42EP1,PSRC1,RAC1,TPM1,APP,ARF1,PAK1,CDC42EP2,RHOC,WASF2,ARPC5,WASHC5,ARF6,TSC1,CFL1,CKAP5,GRB2,CDC42EP4,S100A10
GO:0097066	0.00112699	8	18	response to thyroid hormone	BP	0.0262355	CRLS1,KLF9,MED1,CAB39,RDX,CTSS,CTSB,ANXA2
GO:1901700	0.0011396	190	1192	response to oxygen-containing compound	BP	0.0264877	CFLAR,KDM1A,FYN,HSPA5,ATP6V1H,PHPT1,KIF1B,TAB2,RHOA,ROCK1,SIRT2,NUCKS1,POLB,ASNS,ACTB,SDF4,XRCC5,DNM2,GSK3B,CRLS1,SNX5,PXN,SLC9A1,OSBPL8,COMT,CDC5L,SIRT1,JAK2,ABL1,CRKL,GGT5,TSPO,RANGAP1,PRMT5,ATP6V1D,HIF1A,SRSF5,APEX1,PABPN1,NFATC4,CDK16,TIMP1,CSK,RIPK2,PPP2CB,PIH1D1,CARD8,PIK3R2,AHR,TWNK,CSF3,COL1A1,LAMTOR3,CCND1,PANX1,BIRC2,RWDD1,PPARD,SOD2,CCND3,ERBIN,GOLPH3,NR3C1,STC2,OGG1,UBE3A,PDCD10,WNT5A…
GO:0034622	0.00117912	157	959	cellular protein-containing complex assembly	BP	0.0273637	HCCS,AP2B1,ZNF207,ANLN,NDUFS1,STRAP,VAMP3,NCKAP1,SFSWAP,RNF4,RHOA,SIRT2,NCK2,PICALM,CLASP1,BCS1L,TIMM21,BAZ2A,XRCC5,DNM2,CTTN,PSMC5,RPL6,PXN,JAK2,ABL1,SNRPD3,TRIOBP,EIF3L,CENPM,PRMT5,PPM1A,SRSF5,SRP54,UQCC1,RAB5IF,PRPF6,MAPRE1,RBBP7,PIH1D1,ERCC2,SF3A2,MTPN,CSF3,PRPF19,PSMD9,PTGES3,WASF1,COX7A2,SENP6,CLINT1,MACROH2A1,TIMMDC1,RPL24,ACTR3,RPS15,RTN4,COX7A2L,DR1,STMN1,VAMP8,RAD23B,DNAL1,CLTA,CENPK,ND…
GO:0000122	0.00119254	125	743	negative regulation of transcription by RNA polymerase II	BP	0.0276322	KDM1A,STRAP,RFC1,CUL3,HIPK2,YBX1,SP100,SIRT2,NCK2,ENO1,FGFR1,RIF1,XPO1,KDM2B,CBX5,SIRT1,PPM1A,NFATC4,RBBP7,UBE2I,TRPS1,HBP1,AHR,TLE4,GLIS3,SMURF2,PHF12,UBE2D3,CCND1,ELK3,CNOT2,PPARD,RNF8,CCND3,VEGFA,NR3C1,MACROH2A1,BCL6,BBX,FOXP1,STAT1,ATF2,SUMO1,SFPQ,GADD45A,DR1,KLF7,SATB2,HOXB3,SORBS3,KHDRBS1,CDK2,MED1,MAX,ID1,SIX1,ATF4,AJUBA,EAPP,TRIM28,NR1H2,THAP1,DNAJB1,LOXL2,MDM2,SKIL,MYC,SMAD6,RITA1,SMAD4,…
GO:0019042	0.00120591	6	11	viral latency	BP	0.0278986	NUCKS1,XRCC5,HMGA1,PSIP1,HCFC1,XRCC6
GO:0150116	0.00121117	17	61	regulation of cell-substrate junction organization	BP	0.0279769	SLK,RHOA,ROCK1,CLASP1,SLC9A1,ABL1,NRP1,VEGFA,ITGB1BP1,RAC1,THBS1,MMP14,ARF6,TSC1,PTK2,ACTG1,S100A10
GO:0002520	0.00121797	127	755	immune system development	BP	0.0280905	PAFAH1B1,ANLN,NCAPH2,PSMA4,ATG5,PITHD1,HIPK2,RHOA,FSTL3,POLB,CDC42,ACTN1,PICALM,ITCH,XRCC5,RIF1,BAX,PSMC5,PABPC4,SIRT1,JAK2,ABL1,MKNK2,CRKL,RBFOX2,MYH9,PSMA3,HIF1A,PSMC1,ACIN1,SRP54,PSMA6,STK4,PSMD7,RIPK2,ERCC2,SIPA1L3,ZMIZ1,CSF3,SUPT6H,KMT5B,PSMD9,RNF8,VEGFA,DROSHA,BCL6,WNT5A,TUSC2,FOXP1,PSMD14,STAT1,NFE2L2,PRRC2C,HOXB3,INHBA,GLO1,IRF1,MED1,PSMB2,PRMT1,SBDS,SIX1,ATF4,LRRC17,TWSG1,PSMA1,NDFIP1,RA…
GO:0044003	0.00123656	11	31	modulation by symbiont of host process	BP	0.0284753	ATG5,HIPK2,PABPN1,KPNB1,GAPDH,TNIP1,CPSF4,BCL2L1,SCRIB,KPNA2,KPNA4
GO:0036473	0.00125376	19	70	cell death in response to oxidative stress	BP	0.0288268	FYN,SIRT1,JAK2,HIF1A,GSKIP,SOD2,PDCD10,NFE2L2,SFPQ,ATF4,UBQLN1,SOD1,NONO,FZD1,TSC1,CTNNB1,DIABLO,P4HB,RACK1
GO:0090241	0.00125817	4	5	negative regulation of histone H4 acetylation	BP	0.0288837	ATG5,SIRT1,PIH1D1,TAF7
GO:0071383	0.00126141	35	160	cellular response to steroid hormone stimulus	BP	0.0289136	CFLAR,RNF14,RHOA,SIRT1,JAK2,RBFOX2,UBR5,ZMIZ1,CNOT2,RWDD1,PPARD,NR3C1,UBE3A,FOXP1,KLF9,MED1,SAFB2,WBP2,ARNTL,CLOCK,YAP1,USP8,CNOT9,PAK1,EIF4E,HNRNPU,PRMT2,ATP1A1,PHB,KCTD6,TADA3,ESRRA,TAF7,CALR,ZFP36L1
GO:0071158	0.00126417	20	75	positive regulation of cell cycle arrest	BP	0.0289324	PPP2R5B,BAX,AURKA,RBL2,CNOT2,TFDP2,GADD45A,PLAGL1,CDK2,CDKN1A,PRMT1,CCNB1,MDM2,CNOT9,ATM,HMGA2,RPL26,CDK1,CNOT10,CNOT7
GO:0071349	0.00128425	14	45	cellular response to interleukin-12	BP	0.0293039	CDC42,JAK2,SOD2,LMNB1,RAP1B,SOD1,ARF1,PDCD4,BOLA2B,HNRNPF,CFL1,PITPNA,ANXA2,P4HB
GO:2000116	0.00128433	39	183	regulation of cysteine-type endopeptidase activity	BP	0.0293039	CFLAR,FYN,RHOA,BAX,SIRT1,JAK2,RIPK2,PIH1D1,CARD8,YWHAE,BIRC2,VEGFA,CCN2,APAF1,TNFRSF10B,IFI6,RAF1,LAMTOR5,MICAL1,MDM2,ANP32B,MYC,THBS1,CCN1,CAST,SH3RF1,NLRP3,VCP,BEX3,ROBO1,ARL6IP1,CYCS,BOK,RPS6KA3,DIABLO,RPS27L,HMGB1,ASPH,RACK1
GO:0001952	0.00129354	25	105	regulation of cell-matrix adhesion	BP	0.0294691	SLK,RHOA,ROCK1,CLASP1,GSK3B,SLC9A1,ABL1,NRP1,MYF5,VEGFA,BCL6,ITGB1BP1,RAC1,THBS1,CDH13,PIK3R1,RASA1,MMP14,TSC1,PTK2,ACTG1,CSF1,NF1,S100A10,DDR1
GO:0044773	0.00130185	24	97	mitotic DNA damage checkpoint	BP	0.0295841	MRE11,BAX,AURKA,RBL2,CCND1,CNOT2,TFDP2,ATF2,GADD45A,PLAGL1,CDK2,CDKN1A,PRMT1,CCNB1,TAOK3,MDM2,CNOT9,ATM,HMGA2,RPL26,CDK1,CNOT10,RPS27L,CNOT7
GO:0050847	0.00130256	5	8	progesterone receptor signaling pathway	BP	0.0295841	UBR5,UBE3A,WBP2,YAP1,PHB
GO:0030029	0.0013084	106	623	actin filament-based process	BP	0.0296716	CFLAR,PAFAH1B1,ANLN,CUL3,PHPT1,NCKAP1,ELMO2,RHOA,ROCK1,CDC42,NCK2,ACTN1,CLASP1,ACTB,CTTN,PXN,SLC9A1,MYL6,JAK2,ABL1,NRP1,TRIOBP,PACSIN2,MYH9,PLS3,TJP1,MTPN,CSF3,TNFAIP1,WASF1,BCL6,AMOTL2,ECT2,ACTR3,CCDC88A,PDCL3,SUMO1,RGS4,STMN1,CCN2,ITGB1BP1,SORBS3,VASP,ID1,CDC42EP1,MYO1B,PALLD,VPS4A,MICAL1,RAC1,DBNL,ABI1,SDCBP,RDX,MYPN,TMOD3,FRMD6,TPM1,ARHGDIA,SMAD4,TPM3,ARF1,TMEFF2,PIK3R1,RASA1,PAM,ABRACL,PAK1,…
GO:0071362	0.00134287	4	5	cellular response to ether	BP	0.0303626	NFATC4,GOLPH3,CDK4,ZC3H12A
GO:0033120	0.00134437	11	31	positive regulation of RNA splicing	BP	0.0303626	U2AF2,SRSF5,RBM3,SNRNP70,PRPF19,NCL,TRA2B,SF3B4,PIK3R1,RBMX,RBMXL1
GO:0045597	0.00134798	125	750	positive regulation of cell differentiation	BP	0.0303626	CFLAR,KDM1A,PAFAH1B1,FYN,TIMP2,HSPA5,PITHD1,RHOA,SIRT2,PPP2R5B,MAPK6,CDC42,MAP3K13,FGFR1,XRCC5,DNM2,AURKA,SIRT1,JAK2,ABL1,NRP1,CRKL,TRIOBP,TSPO,PRMT5,HIF1A,ACIN1,ZMYND8,STK4,BLOC1S6,RIPK2,SF3A2,RHEB,ZMIZ1,CSF3,COL1A1,PRPF19,MYF5,PPARD,SOD2,VEGFA,MAN2A1,MACROH2A1,BCL6,WNT5A,ECT2,FN1,STAT1,NFE2L2,EPHA4,CCN2,INHBA,NCOA3,MED1,PRMT1,SIX1,SLC6A6,AP3B1,BTG1,ARNTL,LOXL2,KIDINS220,IL6ST,CAPRIN1,MDM2,SERPI…
GO:0051336	0.00134912	154	948	regulation of hydrolase activity	BP	0.0303626	ALS2,CFLAR,PAFAH1B1,FYN,RANBP3,TIMP2,TBC1D22A,PPP1R12A,WNK1,KARS1,ZC3H15,RHOA,ROCK1,PPP2R5B,DNAJA2,SNX13,PICALM,FGFR1,FBLN1,PPP2R5C,GSK3B,APLP2,BAX,DYNLL1,RGS17,SIRT1,JAK2,ABL1,NRP1,RANBP1,CRKL,TIMP3,RANGAP1,PSMA3,SEC23A,PCIF1,SEC23B,TIMP1,RIPK2,SNRNP70,PIH1D1,PRKD2,CARD8,SIPA1L3,SHOC2,YWHAE,BIRC2,OAS2,GAPDH,VEGFA,BCL6,WNT5A,ECT2,GNAI2,PSMD14,FN1,ELMOD3,EPHA4,RGS4,CCN2,ITGB1BP1,PTPA,ARL1,APAF1,TN…
GO:0007160	0.00135063	39	187	cell-matrix adhesion	BP	0.0303626	SLK,RHOA,ROCK1,ACTN1,CLASP1,GSK3B,CTTN,SLC9A1,ABL1,NRP1,MYF5,VEGFA,BCL6,FN1,CCN2,ITGB1BP1,SGCE,AJUBA,CD63,RAC1,THBS1,EMILIN1,CDH13,PIK3R1,RASA1,PTPRK,MMP14,TSC1,CTNNB1,COL3A1,ADAM9,PTK2,ACTG1,CSF1,NF1,COL13A1,S100A10,ITGBL1,DDR1
GO:0070934	0.00135108	4	5	CRD-mediated mRNA stabilization	BP	0.0303626	YBX1,SYNCRIP,DHX9,HNRNPU
GO:0032784	0.00135728	14	45	regulation of DNA-templated transcription, elongation	BP	0.0304561	SUPT6H,RNF8,EAPP,BRD4,HNRNPU,ELOC,CCAR2,RNF168,CDK12,SETD5,TCEA2,SUPT5H,DDX39B,HMGN1
GO:0051343	0.00135983	4	5	positive regulation of cyclic-nucleotide phosphodiesterase activity	BP	0.0304676	CALM2,CALM3,CALM1,RACK1
GO:0045793	0.00136402	5	8	positive regulation of cell size	BP	0.0304732	KDM1A,RB1CC1,CDK4,TMEM123,PRR16
GO:0009896	0.00136417	72	391	positive regulation of catabolic process	BP	0.0304732	ANKIB1,RNF14,ATG5,ROCK1,SIRT2,RAB7A,ITCH,KEAP1,MID2,GSK3B,BAX,AURKA,WAC,SIRT1,HIF1A,PSMC1,RIPK2,ZC3HAV1,TRIM14,SMURF2,CTSC,TRIM38,CSNK1A1,WNT5A,SUMO1,NFE2L2,TMEM59,MFN2,FBXL5,AREL1,TICAM1,DDA1,NDFIP1,TRIM21,TRIM22,HSPBP1,UBQLN1,PRR5L,MDM2,RDX,HNRNPD,RNF185,TMTC3,FURIN,TOB1,CSNK1D,APP,RALB,ATM,TIPARP,ZC3H12A,TP53INP1,VCP,TSC1,ARIH1,POLR2G,ADAM9,PTK2,PNPLA2,RAD23A,SOCS4,ZBTB20,TMEM259,FAF1,ZFP36L1,…
GO:1903320	0.00138779	45	220	regulation of protein modification by small protein conjugation or removal	BP	0.0308816	KDM1A,FYN,CUL3,PHF23,HSPA5,ATG5,U2AF2,RNF4,ITCH,ABL1,TSPO,UBE2I,RIPK2,UBR5,ZMIZ1,BIRC2,ARRDC3,SKP1,UBE3A,IVNS1ABP,NMI,TICAM1,NDFIP1,TRIM21,HSPBP1,UBQLN1,MARCHF7,TANK,RAB1A,FANCI,RPS2,RPL11,TNIP1,HDAC8,TRIP12,ANGPT1,ZC3H12A,GNL3,OTUD4,VCP,CTNNB1,FEM1B,RPS7,RELA,UBE2N
GO:0052548	0.00139044	55	282	regulation of endopeptidase activity	BP	0.0308816	CFLAR,FYN,TIMP2,RHOA,ROCK1,PICALM,APLP2,BAX,SIRT1,JAK2,TIMP3,PSMA3,TIMP1,RIPK2,PIH1D1,CARD8,YWHAE,BIRC2,GAPDH,VEGFA,PSMD14,EPHA4,CCN2,APAF1,TNFRSF10B,IFI6,RAF1,LAMTOR5,MICAL1,MDM2,SERPINE2,ANP32B,MYC,THBS1,FURIN,APP,CCN1,CRIM1,CAST,SH3RF1,NLRP3,VCP,BEX3,PRELID1,ROBO1,ARL6IP1,CYCS,BOK,RPS6KA3,ANXA2,DIABLO,RPS27L,HMGB1,ASPH,RACK1
GO:0002433	0.00139073	18	66	immune response-regulating cell surface receptor signaling pathway involved in phagocytosis	BP	0.0308816	FYN,NCKAP1,ELMO2,CDC42,ACTB,ABL1,PIK3R2,ACTR3,RAC1,ABI1,MYO10,PIK3R1,PAK1,WASF2,ARPC5,PTK2,GRB2,ACTG1
GO:0038096	0.00139073	18	66	Fc-gamma receptor signaling pathway involved in phagocytosis	BP	0.0308816	FYN,NCKAP1,ELMO2,CDC42,ACTB,ABL1,PIK3R2,ACTR3,RAC1,ABI1,MYO10,PIK3R1,PAK1,WASF2,ARPC5,PTK2,GRB2,ACTG1
GO:0000075	0.00140315	43	208	cell cycle checkpoint	BP	0.0311112	ZNF207,MRE11,TOP2B,NDC80,BAX,AURKA,WAC,CDC5L,RBL2,CCND1,PRPF19,ANAPC15,CNOT2,IK,TFDP2,ATF2,GADD45A,PLAGL1,CDK2,CDKN1A,PRMT1,VPS4A,CCNB1,CLOCK,TAOK3,MDM2,PRCC,INTS3,CNOT9,CDKN2B,ATM,HMGA2,CCAR2,NAE1,RPL26,FEM1B,CDK1,BCL2L1,NABP1,CNOT10,RPS27L,DDX39B,CNOT7
GO:0042590	0.00140894	19	70	antigen processing and presentation of exogenous peptide antigen via MHC class I	BP	0.0311933	PSMA4,VAMP3,PSMC5,PSMA3,PSMC1,PSMA6,PSMD7,PSMD9,PSMD14,VAMP8,PSMB2,PSMA1,PSMA5,PSMD4,PSMC3,CALR,PSMB10,HLA-B,PSMB3
GO:0034599	0.00143351	49	246	cellular response to oxidative stress	BP	0.0316902	CFLAR,FYN,SIRT2,DNM2,KEAP1,PXN,SIRT1,JAK2,ABL1,HIF1A,GSKIP,APEX1,RWDD1,SOD2,PDCD10,ECT2,NFE2L2,SFPQ,PRDX1,CDK2,STAU1,ATF4,ARNTL,EIF2S1,UBQLN1,PRR5L,MDM2,HNRNPD,TPM1,SOD1,CCNA2,NONO,PTPRK,FZD1,ZC3H12A,TP53INP1,TSC1,AXL,CTNNB1,CDK1,CYCS,RELA,DIABLO,P4HB,ERO1A,TXNRD1,RACK1,DHFR,ETV5
GO:1905288	0.00144156	5	8	vascular associated smooth muscle cell apoptotic process	BP	0.0317739	STK4,SOD2,MFN2,ATF4,PDCD4
GO:1905459	0.00144156	5	8	regulation of vascular associated smooth muscle cell apoptotic process	BP	0.0317739	STK4,SOD2,MFN2,ATF4,PDCD4
GO:0048857	0.00145695	15	51	neural nucleus development	BP	0.0320659	HSPA5,RHOA,SIRT2,CDC42,ACTB,DYNLL1,YWHAE,COX6B1,YWHAQ,CALM2,CALM3,CNP,CCDC14,SCRIB,CALM1
GO:0050685	0.0014659	10	27	positive regulation of mRNA processing	BP	0.0322153	RBM3,SNRNP70,PRPF19,NCL,CCNB1,TRA2B,SF3B4,RBMX,NUDT21,RBMXL1
GO:0045713	0.00147092	5	8	low-density lipoprotein particle receptor biosynthetic process	BP	0.0322781	SEC24A,SCAP,FURIN,HNRNPK,CNPY2
GO:1900024	0.00147582	14	46	regulation of substrate adhesion-dependent cell spreading	BP	0.03232	CDC42,FBLN1,DNM2,ABL1,NRP1,CRKL,TRIOBP,GBP1,ITGB1BP1,RAC1,PTK2,CALR,P4HB,S100A10
GO:0048041	0.00147716	20	78	focal adhesion assembly	BP	0.03232	SLK,RHOA,ROCK1,ACTN1,CLASP1,CTTN,SLC9A1,ABL1,NRP1,VEGFA,ITGB1BP1,AJUBA,RAC1,THBS1,PTPRK,MMP14,TSC1,PTK2,ACTG1,S100A10
GO:0006521	0.00148424	16	55	regulation of cellular amino acid metabolic process	BP	0.0324273	PSMA4,PSMC5,COMT,PSMA3,PSMC1,PSMA6,PSMD7,PSMD9,PSMD14,PSMB2,PSMA1,PSMA5,PSMD4,PSMC3,PSMB10,PSMB3
GO:0043068	0.00149346	93	532	positive regulation of programmed cell death	BP	0.032581	CFLAR,CCAR1,RHOA,SIRT2,CDC42,NCK2,DNM2,STK17B,GSK3B,BAX,SLC9A1,SIRT1,JAK2,ABL1,TIMP3,TSPO,NFATC4,STK4,RIPK2,TRPS1,CARD8,YWHAE,CTSC,GAPDH,SOD2,BCL6,TFDP2,WNT5A,ECT2,ATF2,SFPQ,MFN2,GADD45A,CCN2,PTPA,IFIT2,APAF1,TNFRSF10B,INHBA,CDKN1A,ATF4,AKAP12,CTNNBL1,BTG1,EIF2S1,YWHAQ,LDHA,SRPK2,CDK4,SKIL,ANP32B,MYC,THBS1,ADAM10,DUSP6,SOD1,RPL11,CCN1,ATM,HMGA2,PDCD4,CDK19,CCAR2,PRMT2,RPL26,NLRP3,ZC3H12A,YWHAZ,TP…
GO:0048146	0.00150337	13	41	positive regulation of fibroblast proliferation	BP	0.0327493	WAPL,ZMIZ1,WNT5A,FN1,CDKN1A,CCNB1,CDK4,DHX9,MYC,CCNA2,ANXA2,PDGFA,S100A6
GO:1905114	0.00151258	83	469	cell surface receptor signaling pathway involved in cell-cell signaling	BP	0.0329019	AP2B1,CUL3,PSMA4,WNK1,RHOA,IFT80,CDC42,GSK3B,PSMC5,ABL1,PSMA3,PPM1A,GSKIP,PSMC1,PSMA6,NFATC4,ZMYND8,STK4,PSMD7,UBR5,HBP1,BCL7B,TLE4,COL1A1,SMURF2,CCND1,PSMD9,VPS29,SKP1,PPP2CA,CSNK1A1,AMOTL2,WNT5A,PSMD14,RGS4,RNF146,VPS26A,PSMB2,PSMA1,CSNK1G2,ARNTL,MDFIC,SCYL2,RAC1,SULF1,YAP1,PPM1B,USP8,PPP3CA,CLTC,CSNK1D,APP,PSMA5,TMEM108,G3BP1,CSNK1G3,TMEM237,FZD1,CCAR2,PSMD4,AP2M1,VCP,PSMC3,AMOTL1,CTNNB1,RBPJ,…
GO:0046916	0.00153305	22	87	cellular transition metal ion homeostasis	BP	0.0332986	CYBRD1,FTL,HEPH,HIF1A,HMOX2,SKP1,FBXL5,MT2A,NEDD8,NDFIP1,EGLN1,MYC,SMAD4,SOD1,APP,ARF1,SLC30A7,FTH1,BOLA2B,MT1E,SLC30A1,MT1X
GO:0090224	0.00153718	12	36	regulation of spindle organization	BP	0.0333398	RNF4,CHMP2B,SENP6,VPS4B,GNAI1,CHMP2A,PSRC1,BORA,CLTC,HNRNPU,DYNC1H1,NUP62
GO:0006616	0.00154194	5	8	SRP-dependent cotranslational protein targeting to membrane, translocation	BP	0.0333945	SEC61A1,TRAM2,TRAM1,SRP54,SEC61B
GO:0010811	0.00157071	24	100	positive regulation of cell-substrate adhesion	BP	0.0339684	ROCK1,CDC42,DNM2,GSK3B,CCDC80,JAK2,ABL1,NRP1,CRKL,TRIOBP,STK4,VEGFA,FN1,ITGB1BP1,RAC1,EMILIN1,CDH13,CCN1,EGFLAM,TSC1,CALR,CSF1,P4HB,S100A10
GO:0031061	0.00158438	8	19	negative regulation of histone methylation	BP	0.0342144	KDM1A,SIRT1,PIH1D1,SUPT6H,MACROH2A1,MTF2,BCOR,MLLT6
GO:2000134	0.00159138	24	98	negative regulation of G1/S transition of mitotic cell cycle	BP	0.0343158	BAX,AURKA,RBL2,CCND1,CNOT2,TFDP2,GADD45A,PLAGL1,CDK2,CDKN1A,PRMT1,CCNB1,CDK4,MDM2,CNOT9,CDKN2B,ATM,PRMT2,RPL26,CDK1,SLFN11,CNOT10,RPS27L,CNOT7
GO:0043065	0.00164394	92	527	positive regulation of apoptotic process	BP	0.035398	CFLAR,CCAR1,RHOA,SIRT2,CDC42,NCK2,DNM2,STK17B,GSK3B,BAX,SLC9A1,SIRT1,JAK2,ABL1,TIMP3,TSPO,NFATC4,STK4,RIPK2,TRPS1,CARD8,YWHAE,CTSC,GAPDH,SOD2,BCL6,TFDP2,WNT5A,ECT2,ATF2,SFPQ,MFN2,GADD45A,CCN2,PTPA,IFIT2,APAF1,TNFRSF10B,INHBA,ATF4,AKAP12,CTNNBL1,BTG1,EIF2S1,YWHAQ,LDHA,SRPK2,CDK4,SKIL,ANP32B,MYC,THBS1,ADAM10,DUSP6,SOD1,RPL11,CCN1,ATM,HMGA2,PDCD4,CDK19,CCAR2,PRMT2,RPL26,NLRP3,ZC3H12A,YWHAZ,TP53INP1,…
GO:0008285	0.00166911	88	501	negative regulation of cell population proliferation	BP	0.0358569	KRIT1,STRAP,TIMP2,KARS1,IFT80,SIRT2,NCK2,FBLN1,PPP2R5C,BAX,KDM2B,TINF2,COMT,JAK2,TSPO,STK4,CSK,FKTN,PPARD,SOD2,BCL6,PDCD10,WNT5A,STAT1,ATF2,MFN2,KLF9,ITGB1BP1,INHBA,CDKN1A,IRF1,MED1,TWSG1,NDFIP1,RAF1,BTG1,SERPINE2,TMEM127,MARCHF7,ABI1,MYC,HMGA1,SULF1,THBS1,SMAD6,WARS1,TPM1,CDH13,TOB1,SMAD4,ERBB2,APP,CDKN2B,PAK1,ATM,PDCD4,PTPRK,TNFRSF14,LMNA,RBBP4,CAMK2N1,AIMP1,IL15,TP53INP1,TSC1,PHB,FTH1,CTNNB1,S…
GO:0032897	0.00167062	9	23	negative regulation of viral transcription	BP	0.0358569	NUCKS1,MID2,TRIM14,ZNF639,TRIM21,IFITM3,HMGA2,UBP1,PSMC3
GO:0150115	0.00167246	23	95	cell-substrate junction organization	BP	0.0358569	SLK,RHOA,ROCK1,ACTN1,CLASP1,CTTN,SLC9A1,ABL1,NRP1,VEGFA,FN1,ITGB1BP1,AJUBA,LAMC1,RAC1,THBS1,PTPRK,MMP14,ARF6,TSC1,PTK2,ACTG1,S100A10
GO:0038094	0.00168202	18	67	Fc-gamma receptor signaling pathway	BP	0.0360102	FYN,NCKAP1,ELMO2,CDC42,ACTB,ABL1,PIK3R2,ACTR3,RAC1,ABI1,MYO10,PIK3R1,PAK1,WASF2,ARPC5,PTK2,GRB2,ACTG1
GO:0007155	0.00169044	159	995	cell adhesion	BP	0.0361386	IL32,FYN,VCAN,VAMP3,PPP1R12A,WNK1,ELMO2,PKN2,SLK,RHOA,ROCK1,FSTL3,CDC42,NCK2,ACTN1,PVR,CLASP1,ACTB,FBLN1,DNM2,GSK3B,CTTN,PXN,SLC9A1,CCDC80,JAK2,ABL1,NRP1,CRKL,TRIOBP,MYH9,STK4,MYL12A,SRPX2,NFAT5,CSK,TJP1,RIPK2,PRKD2,MEGF9,ZMIZ1,LGALS3BP,COL1A1,MYF5,COL12A1,PPARD,VEGFA,ERBIN,GOLPH3,PPP2CA,BCL6,WNT5A,FN1,EPHA4,GBP1,CCN2,ITGB1BP1,SORBS3,IRF1,ID1,SGCE,CDC42EP1,TWSG1,PALLD,AJUBA,NECTIN2,COL5A1,PAK4,ND…
GO:1902175	0.00170112	9	23	regulation of oxidative stress-induced intrinsic apoptotic signaling pathway	BP	0.0363149	SIRT1,HIF1A,SOD2,NFE2L2,SFPQ,UBQLN1,SOD1,NONO,P4HB
GO:0051028	0.00174195	32	144	mRNA transport	BP	0.0371333	AKAP8L,MVP,ZC3H11A,U2AF2,XPO1,SRSF5,PABPN1,SUPT6H,SRSF7,ENY2,EIF5A,HNRNPA1,DHX9,WDR33,LRPPRC,G3BP2,DHX38,FIP1L1,EIF4E,SEC13,SMG1,DDX19B,CHTOP,CPSF4,U2AF1L4,EIF5A2,ZFP36L1,POM121,DDX39B,RNPS1,NUP62,ZC3H11B
GO:0031057	0.00181301	12	37	negative regulation of histone modification	BP	0.0385931	KDM1A,ATG5,SIRT1,UBR5,PIH1D1,SUPT6H,MACROH2A1,MTF2,TRIP12,TAF7,BCOR,MLLT6
GO:0048144	0.00184037	18	67	fibroblast proliferation	BP	0.0390364	WAPL,BAX,ZMIZ1,WNT5A,FN1,CDKN1A,CCNB1,CDK4,DHX9,MYC,CCNA2,TP53INP1,FTH1,CTNNB1,ANXA2,NF1,PDGFA,S100A6
GO:0048145	0.00184037	18	67	regulation of fibroblast proliferation	BP	0.0390364	WAPL,BAX,ZMIZ1,WNT5A,FN1,CDKN1A,CCNB1,CDK4,DHX9,MYC,CCNA2,TP53INP1,FTH1,CTNNB1,ANXA2,NF1,PDGFA,S100A6
GO:0006029	0.00184169	18	68	proteoglycan metabolic process	BP	0.0390364	EXTL3,VCAN,COL11A1,BPNT2,DSE,PPARD,FAM20B,CHST3,HS3ST3B1,SULF1,EXT2,EXTL2,EGFLAM,NDST2,CTNNB1,CHST11,DSEL,AC022400.5
GO:0007492	0.0018445	17	62	endoderm development	BP	0.0390406	COL11A1,COL12A1,MACROH2A1,FN1,INHBA,COL5A1,COL4A2,LAMC1,SMAD4,HMGA2,PELO,MMP14,CTNNB1,NOG,ZFP36L1,COL5A2,HSBP1
GO:0043409	0.00186659	30	134	negative regulation of MAPK cascade	BP	0.0394522	PAFAH1B1,FBLN1,ITCH,ABL1,TIMP3,CSK,PIK3R2,FKTN,HIPK3,PPP2CA,ASH1L,RGS4,GBP1,ITGB1BP1,TAOK3,MYC,EMILIN1,DUSP6,SMAD4,TNIP1,PDCD4,CAMK2N1,RNF149,DUSP18,PHB,GPS1,AIDA,NF1,SPRED2,NUP62
GO:0048545	0.00187042	49	249	response to steroid hormone	BP	0.0394559	CFLAR,RNF14,RHOA,SIRT1,JAK2,TSPO,RBFOX2,RBBP7,UBR5,ZMIZ1,COL1A1,CCND1,CNOT2,RWDD1,PPARD,NR3C1,UBE3A,FOXP1,CCN2,KLF9,CDKN1A,MED1,SAFB2,WBP2,ARNTL,CLOCK,MDM2,YAP1,THBS1,IDH1,USP8,CNOT9,PAM,PAK1,EIF4E,HNRNPU,CALM3,PRMT2,ALPL,ATP1A1,PHB,KCTD6,ADAM9,TADA3,RELA,ESRRA,TAF7,CALR,ZFP36L1
GO:0035987	0.00187241	12	37	endodermal cell differentiation	BP	0.0394559	COL11A1,COL12A1,MACROH2A1,FN1,INHBA,COL5A1,COL4A2,HMGA2,MMP14,CTNNB1,COL5A2,HSBP1
GO:0051893	0.00187734	16	58	regulation of focal adhesion assembly	BP	0.0394559	SLK,RHOA,ROCK1,CLASP1,SLC9A1,ABL1,NRP1,VEGFA,ITGB1BP1,RAC1,THBS1,MMP14,TSC1,PTK2,ACTG1,S100A10
GO:0090109	0.00187734	16	58	regulation of cell-substrate junction assembly	BP	0.0394559	SLK,RHOA,ROCK1,CLASP1,SLC9A1,ABL1,NRP1,VEGFA,ITGB1BP1,RAC1,THBS1,MMP14,TSC1,PTK2,ACTG1,S100A10
GO:0048534	0.00188701	119	709	hematopoietic or lymphoid organ development	BP	0.0396034	PAFAH1B1,ANLN,NCAPH2,PSMA4,ATG5,PITHD1,HIPK2,RHOA,FSTL3,POLB,CDC42,ACTN1,PICALM,ITCH,XRCC5,BAX,PSMC5,PABPC4,SIRT1,JAK2,ABL1,MKNK2,CRKL,RBFOX2,MYH9,PSMA3,HIF1A,PSMC1,ACIN1,SRP54,PSMA6,STK4,PSMD7,RIPK2,ERCC2,SIPA1L3,ZMIZ1,CSF3,PSMD9,VEGFA,DROSHA,BCL6,WNT5A,TUSC2,FOXP1,PSMD14,STAT1,NFE2L2,PRRC2C,HOXB3,INHBA,GLO1,IRF1,MED1,PSMB2,PRMT1,SBDS,SIX1,ATF4,LRRC17,TWSG1,PSMA1,NDFIP1,RAF1,H3-3B,AP3B1,ABI1,MYC…
GO:0090114	0.0018984	18	67	COPII-coated vesicle budding	BP	0.0397863	CUL3,TRAPPC3,SAR1A,CD59,SEC23A,SEC23B,VAPA,GOSR2,CTSC,SEC24A,TFG,SCAP,RAB1A,CSNK1D,SEC13,TRAPPC1,SEC24C,TRAPPC6B
GO:0033157	0.00192239	47	236	regulation of intracellular protein transport	BP	0.0402327	FYN,AKAP8L,SP100,CDC42,PCM1,SAR1A,GSK3B,XPO1,JAK2,RANGAP1,PPM1A,UBR5,PIK3R2,YWHAE,SUPT6H,UBE2D3,TFDP2,PDCD10,ECT2,ITGB1BP1,TRIM28,RAN,YWHAQ,MDFIC,PRR5L,MDM2,ANP32B,CTDSPL2,ERBB2,PIK3R1,STOM,PAK1,ZIC1,ANGPT1,ZC3H12A,ICE1,YWHAZ,IFI27,MFF,CDK1,KIF5B,ATG13,NF1,GDI1,NUP62,VAMP2,PPP3R1
GO:0030968	0.00192864	27	116	endoplasmic reticulum unfolded protein response	BP	0.0403069	EXTL3,HSPA5,PPP2R5B,ASNS,NCK2,BAX,FKBP14,GOSR2,TMEM33,CCND1,STC2,NFE2L2,SERP1,CANX,ATF4,EIF2S1,PIK3R1,CREB3L1,SHC1,LMNA,EXTL2,VCP,BOK,CALR,CREB3L2,ERO1A,RACK1
GO:0002283	0.00194453	69	375	neutrophil activation involved in immune response	BP	0.0405255	FUCA2,LAMP2,MVP,DNASE1L1,TIMP2,ATP11B,RHOA,ROCK1,RAB7A,XRCC5,CD59,FTL,DYNLL1,ARSA,ATP6V1D,VAPA,PSMD7,HMOX2,KPNB1,RAB5C,LAMTOR3,CTSC,MLEC,ARMC8,PSMD14,VAMP8,RAB14,APAF1,RAP1B,COPB1,OSTF1,CD63,GNS,CAB39,RAC1,DBNL,SDCBP,ADAM10,DNAJC13,IDH1,PSMA5,ILF2,STOM,ALDOA,EEF1A1,ARPC5,CTSS,GYG1,CTSB,VCP,PSMC3,ANPEP,GHDC,FTH1,RAB24,TRAPPC1,PA2G4,RAB6A,ANO6,ANXA2,ATP6V0C,LAMP1,TUBB4B,HMGB1,XRCC6,DYNC1H1,NRAS,CPN…
GO:0043312	0.00194453	69	375	neutrophil degranulation	BP	0.0405255	FUCA2,LAMP2,MVP,DNASE1L1,TIMP2,ATP11B,RHOA,ROCK1,RAB7A,XRCC5,CD59,FTL,DYNLL1,ARSA,ATP6V1D,VAPA,PSMD7,HMOX2,KPNB1,RAB5C,LAMTOR3,CTSC,MLEC,ARMC8,PSMD14,VAMP8,RAB14,APAF1,RAP1B,COPB1,OSTF1,CD63,GNS,CAB39,RAC1,DBNL,SDCBP,ADAM10,DNAJC13,IDH1,PSMA5,ILF2,STOM,ALDOA,EEF1A1,ARPC5,CTSS,GYG1,CTSB,VCP,PSMC3,ANPEP,GHDC,FTH1,RAB24,TRAPPC1,PA2G4,RAB6A,ANO6,ANXA2,ATP6V0C,LAMP1,TUBB4B,HMGB1,XRCC6,DYNC1H1,NRAS,CPN…
GO:0051241	0.00196052	142	871	negative regulation of multicellular organismal process	BP	0.0408017	KRIT1,PAFAH1B1,RNF216,STRAP,FOXJ2,SP100,RHOA,ROCK1,SIRT2,UFD1,FSTL3,FGFR1,PCM1,ITCH,GSK3B,COMT,JAK2,NRP1,TSPO,HIF1A,NFATC4,STK4,PGK1,TIMP1,CSK,CARD8,TAX1BP1,RHEB,CTSC,ACOT13,ERBIN,ARRDC3,PPP2CA,STC2,BCL6,UBE3A,PDCD10,WNT5A,GNAI2,TUSC2,IFIH1,RTN4,STAT1,ATF2,TRAK2,NFE2L2,EPHA4,GADD45A,RGS4,GBP1,KLF7,ITGB1BP1,ZNF706,ADCY7,INHBA,SRGN,NMI,IRF1,MED1,ID1,PRMT1,ATF4,LRRC17,TWSG1,COL5A1,NR1H2,NDFIP1,SPART…
GO:0071375	0.00196863	49	250	cellular response to peptide hormone stimulus	BP	0.0408634	CFLAR,FYN,ATP6V1H,ROCK1,NUCKS1,GSK3B,SNX5,PXN,SLC9A1,OSBPL8,CDC5L,SIRT1,JAK2,RANGAP1,ATP6V1D,SRSF5,APEX1,CSK,PIK3R2,CCND3,GNAI2,STAT1,NFE2L2,ADCY7,INSIG2,MAX,RAP1B,ATP6V1E1,PTPRA,CDK4,MDM2,CCNA2,PIK3R1,PHIP,PAK1,USF1,SHC1,TSC1,AHCYL1,PTK2,SYAP1,RELA,ESRRA,GRB2,ZFP36L1,ATP6V0C,IRS2,MBD5,VAMP2
GO:0001649	0.00196896	36	170	osteoblast differentiation	BP	0.0408634	VCAN,IFT80,HNRNPC,FBL,COL1A1,RPS15,SATB2,ID1,ATF4,TWSG1,H3-3B,RRAS2,HSD17B4,IL6ST,SYNCRIP,DHX9,SMAD6,DNAJC13,FBN2,TOB1,CLTC,CCN1,RBMX,HNRNPU,FZD1,CREB3L1,ALPL,PHB,CTNNB1,PTK2,ESRRA,NOG,IFITM1,IARS1,NF1,CLIC1
GO:0010942	0.00197685	98	570	positive regulation of cell death	BP	0.0409701	CFLAR,FYN,CCAR1,RHOA,SIRT2,CDC42,NCK2,PICALM,DNM2,STK17B,GSK3B,BAX,SLC9A1,SIRT1,JAK2,ABL1,TIMP3,TSPO,NFATC4,STK4,RIPK2,TRPS1,CARD8,YWHAE,CTSC,GAPDH,SOD2,BCL6,TFDP2,WNT5A,ECT2,ATF2,SFPQ,MFN2,GADD45A,CCN2,PTPA,IFIT2,APAF1,TNFRSF10B,INHBA,CDKN1A,ATF4,AKAP12,SLC6A6,CTNNBL1,BTG1,EIF2S1,YWHAQ,LDHA,SRPK2,CDK4,SKIL,ANP32B,MYC,THBS1,ADAM10,DUSP6,SOD1,RPL11,CCN1,ATM,HMGA2,PDCD4,CDK19,CCAR2,PRMT2,RPL26,NLRP…
GO:0002064	0.00199055	34	159	epithelial cell development	BP	0.0411969	PAFAH1B1,ARID4B,ROCK1,FGFR1,GSK3B,TRIOBP,HIF1A,TJP1,SIPA1L3,C1GALT1,RHEB,VEGFA,WNT5A,CDKN1A,ID1,RAP1B,ATF4,PALLD,ARNTL,HSD17B4,IL6ST,CLOCK,CCM2,YAP1,RDX,FRMD6,SOD1,SIDT2,GPAT4,FRS2,CTNNB1,FEM1B,CLIC4,SCRIB
GO:1901701	0.00200594	139	851	cellular response to oxygen-containing compound	BP	0.0414578	CFLAR,KDM1A,FYN,HSPA5,ATP6V1H,PHPT1,RHOA,ROCK1,SIRT2,NUCKS1,ACTB,XRCC5,DNM2,GSK3B,SNX5,PXN,SLC9A1,OSBPL8,CDC5L,SIRT1,JAK2,ABL1,CRKL,TSPO,RANGAP1,PRMT5,ATP6V1D,HIF1A,SRSF5,APEX1,PABPN1,NFATC4,CDK16,CSK,RIPK2,PIH1D1,CARD8,PIK3R2,AHR,TWNK,CSF3,COL1A1,LAMTOR3,RWDD1,PPARD,SOD2,CCND3,GOLPH3,NR3C1,PDCD10,WNT5A,ECT2,GNAI2,PLSCR4,STAT1,NFE2L2,EPHA4,RGS4,PRDX1,KLF7,KLF9,ENY2,ADCY7,INHBA,CDK2,NCOA3,INSIG2,M…
GO:0042119	0.00202081	70	382	neutrophil activation	BP	0.0417076	FUCA2,LAMP2,MVP,DNASE1L1,TIMP2,ATP11B,RHOA,ROCK1,RAB7A,XRCC5,CD59,FTL,DYNLL1,ARSA,ATP6V1D,VAPA,PSMD7,HMOX2,KPNB1,RAB5C,LAMTOR3,CTSC,MLEC,ARMC8,PSMD14,VAMP8,RAB14,APAF1,RAP1B,COPB1,OSTF1,CD63,GNS,CAB39,RAC1,DBNL,SDCBP,ADAM10,DNAJC13,IDH1,PSMA5,ILF2,STOM,ALDOA,EEF1A1,ARPC5,CTSS,GYG1,IL15,CTSB,VCP,PSMC3,ANPEP,GHDC,FTH1,RAB24,TRAPPC1,PA2G4,RAB6A,ANO6,ANXA2,ATP6V0C,LAMP1,TUBB4B,HMGB1,XRCC6,DYNC1H1,NRA…
GO:0048012	0.00207223	6	12	hepatocyte growth factor receptor signaling pathway	BP	0.0426926	SIRT2,NRP1,STMN1,RAC1,PAK1,ESM1
GO:0006879	0.00207426	15	52	cellular iron ion homeostasis	BP	0.0426926	CYBRD1,FTL,HEPH,HIF1A,HMOX2,SKP1,FBXL5,NEDD8,NDFIP1,EGLN1,MYC,SMAD4,SOD1,FTH1,BOLA2B
GO:2000619	0.00208384	3	3	negative regulation of histone H4-K16 acetylation	BP	0.0428306	ATG5,SIRT1,PIH1D1
GO:0007266	0.00208984	25	107	Rho protein signal transduction	BP	0.0428314	CUL3,RHOA,ROCK1,CDC42,ABL1,NRP1,TNFAIP1,BCL6,STMN1,CDC42EP1,RAF1,RAC1,ARHGAP29,LPAR6,CDH13,ARHGDIA,CDC42EP2,ARHGAP35,COL3A1,ROBO1,CFL1,CDC42EP4,SHTN1,ARHGEF12,CDC42SE1
GO:0051170	0.00209428	33	152	import into nucleus	BP	0.0428314	TNPO3,JAK2,SNRPD3,UBR5,PIK3R2,KPNB1,ECT2,IPO13,CDKN1A,MED1,SNRPD2,SNRPB,TRIM28,RAN,IPO8,ARNTL,MDFIC,HNRNPA1,PPP3CA,PIK3R1,ZIC1,ANGPT1,LMNA,ZC3H12A,SNRPD1,CDK1,SIX2,KPNA2,KPNA4,POM121,NF1,IPO7,NUP62
GO:0022610	0.00209457	159	1000	biological adhesion	BP	0.0428314	IL32,FYN,VCAN,VAMP3,PPP1R12A,WNK1,ELMO2,PKN2,SLK,RHOA,ROCK1,FSTL3,CDC42,NCK2,ACTN1,PVR,CLASP1,ACTB,FBLN1,DNM2,GSK3B,CTTN,PXN,SLC9A1,CCDC80,JAK2,ABL1,NRP1,CRKL,TRIOBP,MYH9,STK4,MYL12A,SRPX2,NFAT5,CSK,TJP1,RIPK2,PRKD2,MEGF9,ZMIZ1,LGALS3BP,COL1A1,MYF5,COL12A1,PPARD,VEGFA,ERBIN,GOLPH3,PPP2CA,BCL6,WNT5A,FN1,EPHA4,GBP1,CCN2,ITGB1BP1,SORBS3,IRF1,ID1,SGCE,CDC42EP1,TWSG1,PALLD,AJUBA,NECTIN2,COL5A1,PAK4,ND…
GO:0007417	0.00209536	121	734	central nervous system development	BP	0.0428314	KDM1A,PAFAH1B1,FYN,TIMP2,VCAN,HSPA5,NCKAP1,RHOA,SIRT2,CDC42,ALDH3A2,ACTB,TOP2B,FGFR1,PCM1,SDF4,XRCC5,GSK3B,BAX,DYNLL1,KDM2B,EFHC1,ABL1,NRP1,CRKL,RBFOX2,PRMT5,HIF1A,STK4,CSK,ERCC2,MTPN,RHEB,ZMIZ1,YWHAE,PRPF19,C12orf57,UBE3A,WNT5A,RTN4,EPHA4,RGS4,SLC2A1,STMN1,SATB2,HOXB3,APAF1,INHBA,ACSL3,MED1,SNRPB,ID1,COX6B1,SIX1,TWSG1,COX7B,DNAJB1,NES,YWHAQ,IL6ST,SERPINE2,SCYL2,ACTL6A,TRA2B,ANP32B,HNRNPD,PPP3CA,…
GO:1903201	0.00211223	15	52	regulation of oxidative stress-induced cell death	BP	0.0431173	FYN,SIRT1,HIF1A,SOD2,NFE2L2,SFPQ,ATF4,UBQLN1,SOD1,NONO,FZD1,TSC1,CTNNB1,P4HB,RACK1
GO:0001667	0.00213002	60	323	ameboidal-type cell migration	BP	0.0434209	KRIT1,PAFAH1B1,ANLN,STRAP,PKN2,SP100,RHOA,CLASP1,FGFR1,PXN,SIRT1,ABL1,NRP1,MYH9,HIF1A,TIMP1,SRPX2,PRKD2,ZFAND5,SMURF2,PPARD,VEGFA,AMOTL2,PDCD10,WNT5A,FOXP1,RTN4,FN1,NFE2L2,GADD45A,ITGB1BP1,GIPC1,ID1,AKAP12,LOXL2,PRR5L,GLUL,THBS1,CDH13,PAK1,ARID5B,ANGPT1,WASF2,ZC3H12A,PITX2,ARF6,AMOTL1,ADAM9,PTK2,ROBO1,MCC,CFL1,RIC8A,CALR,MACIR,NR2F2,HMGB1,NF1,ANXA6,TMSB4X
GO:1902807	0.00213552	24	100	negative regulation of cell cycle G1/S phase transition	BP	0.0434368	BAX,AURKA,RBL2,CCND1,CNOT2,TFDP2,GADD45A,PLAGL1,CDK2,CDKN1A,PRMT1,CCNB1,CDK4,MDM2,CNOT9,CDKN2B,ATM,PRMT2,RPL26,CDK1,SLFN11,CNOT10,RPS27L,CNOT7
GO:0017148	0.00213662	28	123	negative regulation of translation	BP	0.0434368	YBX1,ROCK1,PCIF1,CNOT2,GAPDH,NCL,ATF4,FXR2,ILF3,EIF2S1,SYNCRIP,CAPRIN1,HNRNPD,TOB1,CNOT9,CELF1,EIF4E,ZC3H12A,TSC1,CALR,CNOT10,ZFP36L1,YTHDF3,YTHDF2,CNOT7,RACK1,ANG,DHFR
GO:0002446	0.00216607	70	383	neutrophil mediated immunity	BP	0.0439757	FUCA2,LAMP2,MVP,DNASE1L1,TIMP2,ATP11B,RHOA,ROCK1,RAB7A,XRCC5,CD59,FTL,DYNLL1,ARSA,ATP6V1D,VAPA,PSMD7,HMOX2,KPNB1,RAB5C,LAMTOR3,CTSC,MLEC,ARMC8,TUSC2,PSMD14,VAMP8,RAB14,APAF1,RAP1B,COPB1,OSTF1,CD63,GNS,CAB39,RAC1,DBNL,SDCBP,ADAM10,DNAJC13,IDH1,PSMA5,ILF2,STOM,ALDOA,EEF1A1,ARPC5,CTSS,GYG1,CTSB,VCP,PSMC3,ANPEP,GHDC,FTH1,RAB24,TRAPPC1,PA2G4,RAB6A,ANO6,ANXA2,ATP6V0C,LAMP1,TUBB4B,HMGB1,XRCC6,DYNC1H1,NR…
GO:0040036	0.00218239	9	24	regulation of fibroblast growth factor receptor signaling pathway	BP	0.0442468	PRKD2,WNT5A,SULF1,THBS1,CREB3L1,HHIP,CTNNB1,SHISA2,NOG
GO:0045931	0.0021884	30	136	positive regulation of mitotic cell cycle	BP	0.0443085	CDC27,PAFAH1B1,CUL3,PKN2,ASNS,FGFR1,NDC80,AURKA,ABL1,RANBP1,APEX1,CCND1,CCND3,MACROH2A1,VPS4B,CCNB1,CDK4,MDM2,RDX,TMOD3,ANAPC11,BRD4,APP,PHIP,EIF4E,HNRNPU,NIPBL,CDK1,LSM10,NUP62
GO:1905476	0.00220001	9	24	negative regulation of protein localization to membrane	BP	0.0444832	PICALM,CSK,TMEM59,GBP1,ITGB1BP1,CLTC,AP2M1,BCL2L1,GDI1
GO:0032990	0.00220536	91	535	cell part morphogenesis	BP	0.0445309	ALS2,ETV1,PAFAH1B1,FYN,LYPLA2,NCKAP1,RHOA,ROCK1,CDC42,MAP3K13,PICALM,ACTB,TOP2B,DNM2,GSK3B,CTTN,BAX,AURKA,ABL1,NRP1,PACSIN2,RBFOX2,NFATC4,C12orf57,WASF1,VEGFA,CERT1,UBE3A,WNT5A,RTN4,FN1,TRAK2,EPHA4,STMN1,KLF7,VASP,PANK2,ID1,CHN1,PALLD,NECTIN2,PTPRA,NES,SPART,KIDINS220,WDR36,TAOK3,CAPRIN1,RAC1,DBNL,SKIL,ABI1,STXBP1,ADAM10,MYPN,PPP3CA,CDH11,ARHGDIA,SMAD4,ERBB2,APP,TMEM108,PIK3R1,PAK1,ENAH,WASF2,ARH…
GO:0043536	0.00222242	14	48	positive regulation of blood vessel endothelial cell migration	BP	0.0448147	FGFR1,SIRT1,ABL1,NRP1,HIF1A,SRPX2,PRKD2,VEGFA,NFE2L2,THBS1,ANGPT1,AMOTL1,HMGB1,TMSB4X
GO:0110110	0.00223337	17	63	positive regulation of animal organ morphogenesis	BP	0.0449233	CFLAR,CDC42,FGFR1,BAX,VEGFA,WNT5A,MED1,SIX1,MYC,SMAD4,FRS2,CTNNB1,RBPJ,ROBO1,MAGED1,NOG,CSF1
GO:1905475	0.00223382	34	160	regulation of protein localization to membrane	BP	0.0449233	AP2B1,FYN,PICALM,ACTB,STX7,CRKL,ZMYND8,CSK,YWHAE,TFDP2,TMEM59,GBP1,VAMP8,ITGB1BP1,ACSL3,VPS4A,YWHAQ,ADAM10,CLTC,ERBB2,PIK3R1,STOM,PAK1,ZDHHC5,MMP14,AP2M1,YWHAZ,ARF6,MFF,KIF5B,BCL2L1,GDI1,RACK1,PPP3R1
GO:2000058	0.00225115	32	147	regulation of ubiquitin-dependent protein catabolic process	BP	0.0452109	ANKIB1,RNF14,HIPK2,SIRT2,ARAF,KEAP1,GSK3B,XPO1,AURKA,WAC,CSNK1A1,UBE3A,PDCL3,SUMO1,NFE2L2,RAD23B,GIPC1,DDA1,HSPBP1,UBQLN1,MDM2,SDCBP,CSNK1D,RPL11,CCAR2,VCP,ARIH1,PTK2,RPS7,RAD23A,SOCS4,RACK1
GO:0050878	0.00227771	63	342	regulation of body fluid levels	BP	0.0456828	KDM1A,FYN,ATG5,ELOVL1,CDC42,ACTB,FBLN1,STARD7,CD59,PABPC4,CBX5,JAK2,MYH9,HIF1A,MYL12A,COL1A1,CCND1,OAS2,VEGFA,GNAI2,FN1,NFE2L2,MFN2,STMN1,VAMP8,ADCY7,IRF1,MED1,RBSN,NR1H2,RAF1,H3-3B,AP3B1,MICAL1,SERPINE2,RAC1,STXBP1,SYTL2,THBS1,LNPK,PIK3R1,PAM,UGCG,DGKZ,ITPR1,GPAT4,USF1,ANXA5,YWHAZ,VKORC1,AXL,IRF2,COL3A1,ANO6,ANXA2,ACTG1,PLSCR1,PDGFA,CAPZA2,DDR1,CLIC1,NME1,MLLT6
GO:0006479	0.00228895	34	159	protein methylation	BP	0.045739	KDM1A,ARID4B,RIF1,SIRT1,SNRPD3,PRMT5,GSPT1,PIH1D1,FBL,SUPT6H,KMT5B,PRDM4,MACROH2A1,ASH1L,PCMT1,ETF1,SNRPB,PRMT1,PWP1,FBXO11,SMAD4,BRD4,MTF2,SETD7,NTMT1,PRMT2,CHTOP,LMNA,CTNNB1,SETD5,RAB6A,EHMT1,BCOR,MLLT6
GO:0008213	0.00228895	34	159	protein alkylation	BP	0.045739	KDM1A,ARID4B,RIF1,SIRT1,SNRPD3,PRMT5,GSPT1,PIH1D1,FBL,SUPT6H,KMT5B,PRDM4,MACROH2A1,ASH1L,PCMT1,ETF1,SNRPB,PRMT1,PWP1,FBXO11,SMAD4,BRD4,MTF2,SETD7,NTMT1,PRMT2,CHTOP,LMNA,CTNNB1,SETD5,RAB6A,EHMT1,BCOR,MLLT6
GO:0045716	0.00228971	3	3	positive regulation of low-density lipoprotein particle receptor biosynthetic process	BP	0.045739	SCAP,HNRNPK,CNPY2
GO:0071224	0.00229515	3	3	cellular response to peptidoglycan	BP	0.0457863	RIPK2,NLRP3,RELA
GO:1904636	0.00230496	3	3	response to ionomycin	BP	0.0458594	NFATC4,CDK4,ZC3H12A
GO:1904637	0.00230496	3	3	cellular response to ionomycin	BP	0.0458594	NFATC4,CDK4,ZC3H12A
GO:0048013	0.002344	19	75	ephrin receptor signaling pathway	BP	0.0465742	AP2B1,FYN,RHOA,ROCK1,CDC42,NCK2,ACTB,ACTR3,EPHA4,CHN1,RAC1,SDCBP,RASA1,PAK1,AP2M1,ARPC5,RBPJ,PTK2,ACTG1
GO:0032204	0.00235666	20	79	regulation of telomere maintenance	BP	0.0467634	MRE11,XRCC5,HNRNPC,TINF2,STN1,CCT4,HNRNPA1,CCT7,MYC,HNRNPD,NAF1,HDAC8,HMBOX1,ATM,HNRNPU,SMG1,CCT3,GNL3,CTNNB1,DCP2
GO:0040007	0.00237855	122	741	growth	BP	0.0471352	CFLAR,PAFAH1B1,EXTL3,DCBLD2,RHOA,IFT80,CDC42,MAP3K13,ENO1,FGFR1,ITCH,DNM2,GSK3B,CTTN,AURKA,KDM2B,SLC9A1,SIRT1,ABL1,NRP1,CRKL,HIF1A,STK4,RBBP7,ERCC2,MTPN,ZMIZ1,PRPF19,EIF4G2,PPARD,WASF1,VEGFA,PPP2CA,STC2,BCL6,UBE3A,WNT5A,RTN4,FN1,RGS4,SERP1,ZNF639,INHBA,CDKN1A,MT2A,MED1,SBDS,SIX1,PAK4,TRIM28,H3-3B,SPART,BTG1,CCNB1,PSRC1,WDR36,CDK4,SERPINE2,DBNL,CCM2,ACTL6A,SDCBP,YAP1,ADAM10,PPP3CA,DUSP6,SMAD4,ERBB…
GO:0031058	0.00239242	20	79	positive regulation of histone modification	BP	0.0473471	KDM1A,AKAP8L,RIF1,SIRT1,PIH1D1,PRKD2,VEGFA,BCL6,WBP2,CCNB1,SMAD4,BRD4,MTF2,ATM,CHTOP,LMNA,NIPBL,CTNNB1,UBE2N,TADA2A
GO:0090183	0.00241927	12	38	regulation of kidney development	BP	0.047815	CFLAR,VEGFA,STAT1,SIX1,MYC,YAP1,CTNNB1,SIX2,MAGED1,NOG,FAT4,PDGFA
GO:0061138	0.00243285	30	137	morphogenesis of a branching epithelium	BP	0.0480199	FGFR1,ABL1,NRP1,NFATC4,STK4,VEGFA,WNT5A,PGF,MED1,SIX1,MYC,SULF1,YAP1,SMAD4,PAK1,MMP14,HHIP,FRS2,CTNNB1,FEM1B,CLIC4,SIX2,GRB2,MAGED1,NOG,CSF1,FAT4,PDGFA,DDR1,ETV5
GO:0001824	0.00243725	20	79	blastocyst development	BP	0.0480431	CUL3,UBE2A,SUPT6H,PRPF19,CNOT2,SF3B6,RTN4,MFN2,SBDS,WDR74,ACTL6A,SKIL,LPAR6,FURIN,PELO,PSMC3,HCFC1,TBL1XR1,BCOR,ZBED6
GO:0031124	0.00244905	24	101	mRNA 3'-end processing	BP	0.048212	ZC3H11A,U2AF2,TUT7,PAPOLA,SRSF5,ZC3H14,PABPN1,SRSF7,CCNB1,WDR33,DHX38,RPRD1A,APP,FIP1L1,CHTOP,CPSF4,U2AF1L4,PCF11,NUDT21,AHCYL1,ZFP36L1,SUPT5H,DDX39B,RNPS1
GO:0080135	0.00247069	109	649	regulation of cellular response to stress	BP	0.0484456	KDM1A,PAFAH1B1,FYN,RB1CC1,HSPA5,HIPK2,KARS1,YBX1,CDC42,NCK2,MAP3K13,ENO1,ITCH,RIF1,GSK3B,RNF13,BAX,FUS,SIRT1,ABL1,HIF1A,RIPK2,UBR5,CHCHD2,FKTN,BAG1,MICU1,YWHAE,TMEM33,KMT5B,HIPK3,PTGES3,SOD2,RNF8,VEGFA,BCL6,OGG1,PDCD10,WNT5A,NFE2L2,EPHA4,SFPQ,GADD45A,PRDX1,CCN2,DEK,INSIG2,PRMT1,ATF4,FXR2,AJUBA,TRIM28,NR1H2,DNAJB1,RPA1,ARNTL,UBQLN1,TAOK3,MDFIC,MDM2,DHX9,DBNL,MARCHF7,SKIL,MYC,HMGA1,SDCBP,RNF185,SOD…
GO:0032506	0.00247183	12	38	cytokinetic process	BP	0.0484456	ANLN,RHOA,CHMP2B,MYH9,ECT2,VPS4B,ANXA11,CHMP2A,VPS4A,ARF1,RACGAP1,NUP62
GO:0007044	0.00247285	22	92	cell-substrate junction assembly	BP	0.0484456	SLK,RHOA,ROCK1,ACTN1,CLASP1,CTTN,SLC9A1,ABL1,NRP1,VEGFA,FN1,ITGB1BP1,AJUBA,LAMC1,RAC1,THBS1,PTPRK,MMP14,TSC1,PTK2,ACTG1,S100A10
GO:0051094	0.0024739	162	1021	positive regulation of developmental process	BP	0.0484456	CFLAR,KDM1A,PAFAH1B1,FYN,TIMP2,HSPA5,PITHD1,HIPK2,RHOA,SIRT2,PPP2R5B,MAPK6,CDC42,MAP3K13,CLASP1,FGFR1,XRCC5,DNM2,RIF1,BAX,AURKA,KDM2B,SIRT1,JAK2,ABL1,NRP1,CRKL,TRIOBP,TSPO,PRMT5,HIF1A,ACIN1,ZMYND8,STK4,SRPX2,TJP1,BLOC1S6,RIPK2,SF3A2,PRKD2,RHEB,ZMIZ1,CSF3,COL1A1,SMURF2,KMT5B,CCND1,PRPF19,MYF5,PPARD,SOD2,VEGFA,MAN2A1,MACROH2A1,BCL6,WNT5A,ECT2,RTN4,FN1,STAT1,PDCL3,NFE2L2,EPHA4,CCN2,PGF,SERP1,INHBA,N…
GO:0036499	0.00248078	8	20	PERK-mediated unfolded protein response	BP	0.0484532	HSPA5,ASNS,NCK2,TMEM33,NFE2L2,ATF4,EIF2S1,BOK
GO:0140467	0.00248078	8	20	integrated stress response signaling	BP	0.0484532	HSPA5,ASNS,NCK2,TMEM33,NFE2L2,ATF4,EIF2S1,BOK
GO:1901215	0.00250519	34	160	negative regulation of neuron death	BP	0.0488659	AP2B1,FYN,HIPK2,RHOA,ROCK1,GSK3B,BAX,KDM2B,SIRT1,JAK2,NRP1,HIF1A,PSMC1,NFATC4,CSF3,SOD2,SIX1,ATF4,NES,STXBP1,SOD1,RASA1,NONO,BTBD10,ANGPT1,FZD1,TSC1,AXL,CTNNB1,BCL2L1,BOK,TMEM259,CSF1,RACK1
GO:0001706	0.00252304	13	43	endoderm formation	BP	0.04915	COL11A1,COL12A1,MACROH2A1,FN1,INHBA,COL5A1,COL4A2,HMGA2,MMP14,CTNNB1,NOG,COL5A2,HSBP1
GO:1901223	0.00255331	7	16	negative regulation of NIK/NF-kappaB signaling	BP	0.0496747	PPM1A,PPM1B,NLRP3,ZC3H12A,RELA,TMSB4X,CPNE1
GO:0034340	0.00255829	20	79	response to type I interferon	BP	0.0497067	SP100,IFI35,OAS2,WNT5A,STAT1,IFIT2,IRF1,IFI6,NLRC5,IFITM3,IFNAR1,ABCE1,IFI27,IRF2,TRIM56,YTHDF3,IFITM1,YTHDF2,CNOT7,HLA-B
GO:0034249	0.00256219	30	136	negative regulation of cellular amide metabolic process	BP	0.0497179	YBX1,ROCK1,PCIF1,CNOT2,GAPDH,NCL,ORMDL2,ATF4,ORMDL1,FXR2,ILF3,EIF2S1,SYNCRIP,CAPRIN1,HNRNPD,TOB1,CNOT9,CELF1,EIF4E,ZC3H12A,TSC1,CALR,CNOT10,ZFP36L1,YTHDF3,YTHDF2,CNOT7,RACK1,ANG,DHFR
GO:1903204	0.00257318	7	16	negative regulation of oxidative stress-induced neuron death	BP	0.0498662	HIF1A,ATF4,NONO,FZD1,TSC1,CTNNB1,RACK1

## Sheet: (DUX4+IFNg vs. IFNg) TSS_down
S3 Data: Gene Ontology analysis of mRNAs with reduced translation efficiency in 5’region.
category	over_represented_pvalue	numDEInCat	numInCat	term	ontology	padj	DEInCat
GO:0016071	1.0979e-24	153	779	mRNA metabolic process	BP	1.63829e-20	RBM5,CSDE1,PTBP1,PSMC4,MNAT1,SAMD4A,RNH1,VIM,POLR2B,CELF2,YBX3,YBX1,DHX8,PABPC1,RPL31,SNRPA,TNPO1,RPS5,WBP11,PSMC5,SF3B2,FUS,PSME1,HNRNPC,CDC5L,HNRNPH3,PSMD8,HNRNPM,SNRPD3,POLR2F,RBM23,PSMC6,PSMA3,SRSF5,APEX1,PSMA6,PNN,CSTF1,PRPF6,CRNKL1,RPRD1B,FMR1,HTATSF1,RBM3,PSMD7,HNRNPUL1,DDX5,PSMD11,LUC7L3,SUPT6H,RPL34,ZPR1,PSMD9,CNOT2,CPSF6,PPARD,RPS12,PRPF4B,IK,PPWD1,FXR1,NCBP2,RPS15,SRSF7,SRSF11,PRDX6,CP…
GO:0044403	2.98008e-20	151	855	symbiotic process	BP	2.22344e-16	CFH,SLC25A5,VTA1,PTBP1,VIM,POLR2B,NEDD4L,SP100,PABPC1,RPL31,HACD3,RAB7A,XRCC5,HSP90AA1,ITGB5,TNPO1,RPS5,CHMP2B,CHMP5,BAX,SF3B2,OAS1,LGALS1,POLR2F,RBX1,PSMA3,AHSA1,CHMP4B,FMR1,HTATSF1,UBE2I,BNIP3L,CAV2,CAV1,MET,EIF3B,EIF4H,CREB3,DDX5,SUPT6H,RPL34,CD81,OAS3,OAS2,GAPDH,COPS7A,RPS12,TBP,IK,SKP1,RPS15,HDAC1,CREB1,OPTN,VAPB,RBCK1,ROMO1,KLC1,CANX,SMARCA4,ILF3,CHMP2A,TRIM28,EIF3G,TRIM22,RAN,VPS4A,CTSL,HN…
GO:0044419	5.23701e-20	225	1534	interspecies interaction between organisms	BP	2.60489e-16	CFH,SLC25A5,VTA1,PTBP1,PSMC4,NUB1,MATR3,VIM,POLR2B,VAMP3,NEDD4L,SP100,IFI35,PABPC1,RPL31,HACD3,RAB7A,NFKB2,XRCC5,HSP90AA1,ITGB5,TNPO1,RPS5,CHMP2B,ZMPSTE24,GSTP1,CHMP5,BAX,PSMC5,SF3B2,OAS1,PSME1,ABL1,PSMD8,LGALS1,POLR2F,RBX1,PSMC6,PSMA3,AHSA1,PSMA6,CHMP4B,USP14,RIOK3,FMR1,HTATSF1,PSMD7,UBE2I,BNIP3L,HNRNPUL1,CAV2,CAV1,MET,EIF3B,SERPINE1,EIF4H,CREB3,DDX5,PSMD11,SUPT6H,RPL34,BIRC2,CD81,PSMD9,OAS3,OAS…
GO:0016032	1.6587e-19	145	821	viral process	BP	6.18779e-16	CFH,SLC25A5,VTA1,PTBP1,VIM,POLR2B,NEDD4L,SP100,PABPC1,RPL31,HACD3,RAB7A,XRCC5,HSP90AA1,ITGB5,TNPO1,RPS5,CHMP2B,CHMP5,BAX,SF3B2,OAS1,LGALS1,POLR2F,RBX1,PSMA3,AHSA1,CHMP4B,FMR1,HTATSF1,UBE2I,BNIP3L,CAV2,CAV1,EIF3B,EIF4H,CREB3,DDX5,SUPT6H,RPL34,CD81,OAS3,OAS2,COPS7A,RPS12,TBP,IK,SKP1,RPS15,HDAC1,CREB1,OPTN,VAPB,RBCK1,KLC1,CANX,SMARCA4,ILF3,CHMP2A,TRIM28,EIF3G,TRIM22,RAN,VPS4A,CTSL,HNRNPA1,USP15,MDM2…
GO:1903311	3.21446e-19	76	301	regulation of mRNA metabolic process	BP	9.59322e-16	RBM5,PTBP1,PSMC4,SAMD4A,VIM,CELF2,YBX3,YBX1,PABPC1,SNRPA,TNPO1,PSMC5,FUS,PSME1,HNRNPC,PSMD8,HNRNPM,RBM23,PSMC6,PSMA3,SRSF5,APEX1,PSMA6,FMR1,RBM3,PSMD7,DDX5,PSMD11,SUPT6H,PSMD9,CPSF6,IK,FXR1,NCBP2,SRSF7,PRDX6,EXOSC8,EXOSC9,CNOT1,PSMF1,RBM42,MYOD1,EXOSC2,RBM17,PUM1,HNRNPA1,DHX9,CDK9,PSMB7,PSMB6,WTAP,CELF1,UBC,MBNL1,IGF2BP1,PSMD4,PSMC2,PSMC3,YWHAB,POLR2G,SF1,AHCYL1,UBB,PSMD1,RBM4,PSMD2,HNRNPA0,PSMD1…
GO:0006401	1.71667e-18	87	375	RNA catabolic process	BP	4.26937e-15	CSDE1,PSMC4,SAMD4A,RNH1,VIM,YBX3,YBX1,PABPC1,RPL31,TNPO1,RPS5,PSMC5,FUS,PSME1,HNRNPC,PSMD8,HNRNPM,PSMC6,PSMA3,APEX1,PSMA6,FMR1,PSMD7,DDX5,PSMD11,RPL34,ZPR1,PSMD9,OAS2,CNOT2,RPS12,FXR1,NCBP2,RPS15,SLIRP,EXOSC8,EXOSC9,CNOT1,PSMF1,EXOSC2,DKC1,PUM1,DHX9,PSMB7,RPS6,RPS24,PSMB6,RPS11,RPL11,RPL7A,RPS3,UBC,RPL30,IGF2BP1,PSMD4,PSMC2,PRPF18,PSMC3,RPL27A,YWHAB,SMG8,POLR2G,UBB,LSM3,RPS21,RPS7,RPL38,PSMD1,PSM…
GO:0044265	2.22275e-18	168	1061	cellular macromolecule catabolic process	BP	4.62682e-15	CSDE1,PSMC4,NUB1,SAMD4A,RNH1,VIM,NEDD4L,YBX3,YBX1,PABPC1,RPL31,RAB7A,DNAJC10,UBE2A,PPP2R5C,HSP90AA1,PCNP,TNPO1,RPS5,ZMPSTE24,HUWE1,BAX,PSMC5,FUS,MAEA,PSME1,HNRNPC,WAC,PSMD8,HNRNPM,FBXO7,RBX1,PSMC6,PSMA3,APEX1,PSMA6,HM13,CHMP4B,USP14,FMR1,NDFIP2,PSMD7,STUB1,UBE2I,BFAR,BNIP3L,CAV1,SEC61B,DDX5,PSMD11,TNFAIP1,RPL34,ZPR1,BIRC2,CD81,PSMD9,OAS2,CNOT2,USP5,RPS12,SKP1,ARMC8,FXR1,NCBP2,RPS15,PARK7,SLIRP,EX…
GO:0006402	2.48054e-18	82	342	mRNA catabolic process	BP	4.62682e-15	CSDE1,PSMC4,SAMD4A,RNH1,VIM,YBX3,YBX1,PABPC1,RPL31,TNPO1,RPS5,PSMC5,FUS,PSME1,HNRNPC,PSMD8,HNRNPM,PSMC6,PSMA3,APEX1,PSMA6,FMR1,PSMD7,DDX5,PSMD11,RPL34,PSMD9,CNOT2,RPS12,FXR1,NCBP2,RPS15,EXOSC8,EXOSC9,CNOT1,PSMF1,EXOSC2,PUM1,DHX9,PSMB7,RPS6,RPS24,PSMB6,RPS11,RPL11,RPL7A,RPS3,UBC,RPL30,IGF2BP1,PSMD4,PSMC2,PRPF18,PSMC3,RPL27A,YWHAB,SMG8,POLR2G,UBB,LSM3,RPS21,RPS7,RPL38,PSMD1,PSMD2,HNRNPA0,RPS27,RPL3…
GO:0009057	7.77271e-17	182	1235	macromolecule catabolic process	BP	1.28872e-13	CSDE1,PSMC4,NUB1,SAMD4A,RNH1,VIM,SNX1,VCAN,NEDD4L,YBX3,YBX1,PABPC1,RPL31,RAB7A,DNAJC10,UBE2A,PPP2R5C,HSP90AA1,PCNP,TNPO1,RPS5,ZMPSTE24,HUWE1,BAX,PSMC5,FUS,MAEA,PSME1,HNRNPC,WAC,PSMD8,HNRNPM,FBXO7,RBX1,PSMC6,PSMA3,APEX1,PSMA6,HM13,CHMP4B,USP14,FMR1,TIMP1,NDFIP2,PSMD7,STUB1,UBE2I,BFAR,BNIP3L,CAV1,SEC61B,DDX5,PSMD11,TNFAIP1,RPL34,ZPR1,BIRC2,CD81,PSMD9,OAS2,CNOT2,USP5,RPS12,SKP1,ARMC8,FXR1,NCBP2,RPS1…
GO:0010608	5.36605e-15	103	564	posttranscriptional regulation of gene expression	BP	8.00722e-12	PTBP1,PSMC4,MATR3,SAMD4A,VIM,POLR2B,YBX3,YBX1,PKM,PABPC1,NCK2,TNPO1,ZMPSTE24,PSMC5,FUS,AARS1,PSME1,HNRNPC,PSMD8,HNRNPM,POLR2F,PSMC6,PSMA3,APEX1,PSMA6,FMR1,RBM3,PSMD7,CAV1,EIF3B,EIF4H,DDX5,PSMD11,EIF4G2,PSMD9,CNOT2,GAPDH,FXR1,NCBP2,EIF1B,TSNAX,EIF2B2,EXOSC8,PAIP2,EXOSC9,CNOT1,PSMF1,ILF3,EXOSC2,EIF2S3,DKC1,RAN,H3-3B,EIF5A,EIF2S1,PUM1,CAPRIN1,DHX9,MRPL44,PSMB7,RIPK1,PSMB6,LIMD1,CELF1,RPS3,UBC,UHMK1,…
GO:0044248	8.86783e-15	244	1928	cellular catabolic process	BP	1.20296e-11	CSDE1,VTA1,PSMC4,NUB1,SAMD4A,RNH1,VIM,VCAN,NEDD4L,ATP2B4,YBX3,VMP1,YBX1,PABPC1,RPL31,ACADVL,ACAT1,RAB7A,DNAJC10,UBE2A,PPP2R5C,HSP90AA1,PCNP,TNPO1,RPS5,CHMP2B,ZMPSTE24,CTTN,HUWE1,BAX,PSMC5,FUS,GRAMD1A,MAEA,PSME1,HNRNPC,WAC,ABL1,PSMD8,HNRNPM,FBXO7,RBX1,PSMC6,PSMA3,HIF1A,APEX1,PSMA6,HM13,CHMP4B,USP14,SRPX,FMR1,TIMP1,NDFIP2,PSMD7,STUB1,UBE2I,HMOX2,BFAR,BNIP3L,OGDH,CAV1,MET,BLVRA,SEC61B,DDX5,PSMD11,TN…
GO:0043488	1.41495e-14	47	163	regulation of mRNA stability	BP	1.75949e-11	PSMC4,SAMD4A,VIM,YBX3,YBX1,PABPC1,TNPO1,PSMC5,FUS,PSME1,HNRNPC,PSMD8,HNRNPM,PSMC6,PSMA3,APEX1,PSMA6,FMR1,PSMD7,PSMD11,PSMD9,FXR1,EXOSC8,EXOSC9,PSMF1,EXOSC2,PUM1,DHX9,PSMB7,PSMB6,UBC,IGF2BP1,PSMD4,PSMC2,PSMC3,YWHAB,UBB,PSMD1,PSMD2,HNRNPA0,PSMD13,YTHDF3,YTHDF2,GIGYF2,UBA52,EXOSC6,PSMB3
GO:0043487	2.27471e-14	48	171	regulation of RNA stability	BP	2.48257e-11	PSMC4,SAMD4A,VIM,YBX3,YBX1,PABPC1,TNPO1,PSMC5,FUS,PSME1,HNRNPC,PSMD8,HNRNPM,PSMC6,PSMA3,APEX1,PSMA6,FMR1,PSMD7,PSMD11,PSMD9,FXR1,EXOSC8,EXOSC9,PSMF1,EXOSC2,DKC1,PUM1,DHX9,PSMB7,PSMB6,UBC,IGF2BP1,PSMD4,PSMC2,PSMC3,YWHAB,UBB,PSMD1,PSMD2,HNRNPA0,PSMD13,YTHDF3,YTHDF2,GIGYF2,UBA52,EXOSC6,PSMB3
GO:0046700	2.56297e-14	96	516	heterocycle catabolic process	BP	2.48257e-11	CSDE1,PSMC4,SAMD4A,RNH1,VIM,YBX3,YBX1,PABPC1,RPL31,ACAT1,TNPO1,RPS5,BAX,PSMC5,FUS,PSME1,HNRNPC,PSMD8,HNRNPM,PSMC6,PSMA3,APEX1,PSMA6,FMR1,PSMD7,HMOX2,BLVRA,DDX5,PSMD11,RPL34,ZPR1,PSMD9,OAS2,CNOT2,RPS12,FXR1,NCBP2,RPS15,SLIRP,EXOSC8,EXOSC9,CNOT1,PSMF1,EXOSC2,DKC1,IDO1,PUM1,DHX9,PSMB7,RPS6,RPS24,PSMB6,RPS11,RPL11,RPL7A,RPS3,UBC,RPL30,IGF2BP1,PSMD4,PSMC2,HMGB2,VCP,PRPF18,PSMC3,RPL27A,YWHAB,SMG8,POLR2…
GO:0044270	2.60032e-14	96	516	cellular nitrogen compound catabolic process	BP	2.48257e-11	CSDE1,PSMC4,SAMD4A,RNH1,VIM,YBX3,YBX1,PABPC1,RPL31,ACAT1,TNPO1,RPS5,BAX,PSMC5,FUS,PSME1,HNRNPC,PSMD8,HNRNPM,PSMC6,PSMA3,APEX1,PSMA6,FMR1,PSMD7,HMOX2,BLVRA,DDX5,PSMD11,RPL34,ZPR1,PSMD9,OAS2,CNOT2,RPS12,FXR1,NCBP2,RPS15,SLIRP,EXOSC8,EXOSC9,CNOT1,PSMF1,EXOSC2,DKC1,IDO1,PUM1,DHX9,PSMB7,RPS6,RPS24,PSMB6,RPS11,RPL11,RPL7A,RPS3,UBC,RPL30,IGF2BP1,PSMD4,PSMC2,HMGB2,VCP,PRPF18,PSMC3,RPL27A,YWHAB,SMG8,POLR2…
GO:0034655	2.73763e-14	93	490	nucleobase-containing compound catabolic process	BP	2.48257e-11	CSDE1,PSMC4,SAMD4A,RNH1,VIM,YBX3,YBX1,PABPC1,RPL31,ACAT1,TNPO1,RPS5,BAX,PSMC5,FUS,PSME1,HNRNPC,PSMD8,HNRNPM,PSMC6,PSMA3,APEX1,PSMA6,FMR1,PSMD7,DDX5,PSMD11,RPL34,ZPR1,PSMD9,OAS2,CNOT2,RPS12,FXR1,NCBP2,RPS15,SLIRP,EXOSC8,EXOSC9,CNOT1,PSMF1,EXOSC2,DKC1,PUM1,DHX9,PSMB7,RPS6,RPS24,PSMB6,RPS11,RPL11,RPL7A,RPS3,UBC,RPL30,IGF2BP1,PSMD4,PSMC2,HMGB2,VCP,PRPF18,PSMC3,RPL27A,YWHAB,SMG8,POLR2G,UBB,LSM3,RPS21,…
GO:0006518	2.82829e-14	121	721	peptide metabolic process	BP	2.48257e-11	PTBP1,MATR3,SAMD4A,VIM,YBX3,YBX1,PKM,FTSJ1,PABPC1,NCK2,RPL31,MRPL22,RPS5,GSTP1,EIF3I,AARS1,HM13,FMR1,RBM3,EEF1D,EIF3B,EIF4H,DRG2,RPL34,EIF4G2,CNOT2,GAPDH,RWDD1,RPS12,MRPS30,RARS1,FXR1,NCBP2,EIF1B,RPS15,MRPL37,PARK7,EIF2B2,PAIP2,DNPEP,CNOT1,RRBP1,PIN1,ILF3,EIF2S3,EIF3G,EIF5A,DAP3,CNDP2,EIF2S1,MRPS36,PUM1,CTSL,CAPRIN1,DHX9,MRPL44,RPS6,RSL24D1,RPS24,DENR,WARS1,NPEPPS,SOD1,RPS11,RPL11,MRPL9,RPL7A,EIF…
GO:0000377	3.92618e-14	71	328	RNA splicing, via transesterification reactions with bulged adenosine as nucleophile	BP	3.0835e-11	RBM5,PTBP1,POLR2B,CELF2,YBX1,DHX8,PABPC1,SNRPA,WBP11,SF3B2,FUS,HNRNPC,CDC5L,HNRNPH3,HNRNPM,SNRPD3,POLR2F,RBM23,SRSF5,PNN,CSTF1,PRPF6,CRNKL1,FMR1,HTATSF1,RBM3,HNRNPUL1,DDX5,LUC7L3,PRPF4B,IK,PPWD1,FXR1,NCBP2,SRSF7,SRSF11,PRDX6,CPSF3,SNRPC,SNRPB2,RBM42,HNRNPH2,MYOD1,PRMT7,CTNNBL1,RBM17,HNRNPA1,DHX9,WDR33,PRCC,ZMAT2,WTAP,CELF1,MBNL1,SCNM1,U2SURP,PRPF18,SNRPD1,POLR2G,SF1,HNRNPH1,LSM3,CLP1,RBM4,RSRC1,C…
GO:0000398	3.92618e-14	71	328	mRNA splicing, via spliceosome	BP	3.0835e-11	RBM5,PTBP1,POLR2B,CELF2,YBX1,DHX8,PABPC1,SNRPA,WBP11,SF3B2,FUS,HNRNPC,CDC5L,HNRNPH3,HNRNPM,SNRPD3,POLR2F,RBM23,SRSF5,PNN,CSTF1,PRPF6,CRNKL1,FMR1,HTATSF1,RBM3,HNRNPUL1,DDX5,LUC7L3,PRPF4B,IK,PPWD1,FXR1,NCBP2,SRSF7,SRSF11,PRDX6,CPSF3,SNRPC,SNRPB2,RBM42,HNRNPH2,MYOD1,PRMT7,CTNNBL1,RBM17,HNRNPA1,DHX9,WDR33,PRCC,ZMAT2,WTAP,CELF1,MBNL1,SCNM1,U2SURP,PRPF18,SNRPD1,POLR2G,SF1,HNRNPH1,LSM3,CLP1,RBM4,RSRC1,C…
GO:0061013	6.19321e-14	49	182	regulation of mRNA catabolic process	BP	4.62076e-11	PSMC4,SAMD4A,VIM,YBX3,YBX1,PABPC1,TNPO1,PSMC5,FUS,PSME1,HNRNPC,PSMD8,HNRNPM,PSMC6,PSMA3,APEX1,PSMA6,FMR1,PSMD7,PSMD11,PSMD9,FXR1,EXOSC8,EXOSC9,CNOT1,PSMF1,EXOSC2,PUM1,DHX9,PSMB7,PSMB6,UBC,IGF2BP1,PSMD4,PSMC2,PSMC3,YWHAB,POLR2G,UBB,PSMD1,PSMD2,HNRNPA0,PSMD13,YTHDF3,YTHDF2,GIGYF2,UBA52,EXOSC6,PSMB3
GO:0000375	6.60437e-14	71	331	RNA splicing, via transesterification reactions	BP	4.69287e-11	RBM5,PTBP1,POLR2B,CELF2,YBX1,DHX8,PABPC1,SNRPA,WBP11,SF3B2,FUS,HNRNPC,CDC5L,HNRNPH3,HNRNPM,SNRPD3,POLR2F,RBM23,SRSF5,PNN,CSTF1,PRPF6,CRNKL1,FMR1,HTATSF1,RBM3,HNRNPUL1,DDX5,LUC7L3,PRPF4B,IK,PPWD1,FXR1,NCBP2,SRSF7,SRSF11,PRDX6,CPSF3,SNRPC,SNRPB2,RBM42,HNRNPH2,MYOD1,PRMT7,CTNNBL1,RBM17,HNRNPA1,DHX9,WDR33,PRCC,ZMAT2,WTAP,CELF1,MBNL1,SCNM1,U2SURP,PRPF18,SNRPD1,POLR2G,SF1,HNRNPH1,LSM3,CLP1,RBM4,RSRC1,C…
GO:0006396	9.85331e-14	137	877	RNA processing	BP	6.68323e-11	RBM5,PTBP1,MNAT1,POLR2B,CELF2,NOP58,WDR3,YBX1,DHX8,FTSJ1,PABPC1,RBMS2,SNRPA,ZMPSTE24,WBP11,SF3B2,FUS,AARS1,HNRNPC,CDC5L,HNRNPH3,HNRNPM,SNRPD3,POLR2F,RBM23,SRSF5,PNN,CSTF1,PRPF6,CRNKL1,RPRD1B,RIOK3,FMR1,HTATSF1,RBM3,DTWD1,HNRNPUL1,DDX5,LUC7L3,SUPT6H,ELP4,ZPR1,CPSF6,PRPF4B,IK,PPWD1,FXR1,NCBP2,RPS15,SRSF7,SRSF11,TSNAX,PRDX6,CPSF3,FCF1,EXOSC8,UTP20,EXOSC9,DDX27,SNRPC,SNRPB2,RBM42,EMG1,HNRNPH2,MYOD1,E…
GO:0006413	1.11948e-13	50	182	translational initiation	BP	7.00676e-11	PABPC1,NCK2,RPL31,RPS5,EIF3I,FMR1,EIF3B,EIF4H,RPL34,EIF4G2,RPS12,NCBP2,EIF1B,RPS15,EIF2B2,PAIP2,EIF2S3,EIF3G,EIF2S1,RPS6,RPS24,DENR,RPS11,RPL11,RPL7A,EIF3M,RPS3,UHMK1,RPL30,EIF4A2,EIF4A1,RPL27A,POLR2G,RPS21,RPS7,RPL38,EIF1,RBM4,EIF3F,RPS27,RPL35A,YTHDF3,RPL14,RPL12,YTHDF2,RPL10A,DDX3X,UBA52,RPS18,RPL36A
GO:0006412	1.12694e-13	105	596	translation	BP	7.00676e-11	PTBP1,MATR3,SAMD4A,VIM,YBX3,YBX1,PKM,FTSJ1,PABPC1,NCK2,RPL31,MRPL22,RPS5,EIF3I,AARS1,FMR1,RBM3,EEF1D,EIF3B,EIF4H,DRG2,RPL34,EIF4G2,CNOT2,GAPDH,RWDD1,RPS12,MRPS30,RARS1,FXR1,NCBP2,EIF1B,RPS15,MRPL37,EIF2B2,PAIP2,CNOT1,RRBP1,ILF3,EIF2S3,EIF3G,EIF5A,DAP3,EIF2S1,MRPS36,PUM1,CAPRIN1,DHX9,MRPL44,RPS6,RSL24D1,RPS24,DENR,WARS1,RPS11,RPL11,MRPL9,RPL7A,EIF3M,CELF1,RPS3,MRPL49,UHMK1,RPL30,EEF1A1,EIF4A2,IGF2…
GO:0019439	1.23587e-13	96	530	aromatic compound catabolic process	BP	7.37665e-11	CSDE1,PSMC4,SAMD4A,RNH1,VIM,YBX3,YBX1,PABPC1,RPL31,ACAT1,TNPO1,RPS5,BAX,PSMC5,FUS,PSME1,HNRNPC,PSMD8,HNRNPM,PSMC6,PSMA3,APEX1,PSMA6,FMR1,PSMD7,HMOX2,BLVRA,DDX5,PSMD11,RPL34,ZPR1,PSMD9,OAS2,CNOT2,RPS12,FXR1,NCBP2,RPS15,SLIRP,EXOSC8,EXOSC9,CNOT1,PSMF1,EXOSC2,DKC1,IDO1,PUM1,DHX9,PSMB7,RPS6,RPS24,PSMB6,RPS11,RPL11,RPL7A,RPS3,UBC,RPL30,IGF2BP1,PSMD4,PSMC2,HMGB2,VCP,PRPF18,PSMC3,RPL27A,YWHAB,SMG8,POLR2…
GO:0043043	2.49553e-13	106	613	peptide biosynthetic process	BP	1.43224e-10	PTBP1,MATR3,SAMD4A,VIM,YBX3,YBX1,PKM,FTSJ1,PABPC1,NCK2,RPL31,MRPL22,RPS5,EIF3I,AARS1,FMR1,RBM3,EEF1D,EIF3B,EIF4H,DRG2,RPL34,EIF4G2,CNOT2,GAPDH,RWDD1,RPS12,MRPS30,RARS1,FXR1,NCBP2,EIF1B,RPS15,MRPL37,EIF2B2,PAIP2,CNOT1,RRBP1,ILF3,EIF2S3,EIF3G,EIF5A,DAP3,CNDP2,EIF2S1,MRPS36,PUM1,CAPRIN1,DHX9,MRPL44,RPS6,RSL24D1,RPS24,DENR,WARS1,RPS11,RPL11,MRPL9,RPL7A,EIF3M,CELF1,RPS3,MRPL49,UHMK1,RPL30,EEF1A1,EIF4A…
GO:1901361	2.62365e-13	97	546	organic cyclic compound catabolic process	BP	1.45001e-10	CSDE1,PSMC4,SAMD4A,RNH1,VIM,YBX3,YBX1,PABPC1,RPL31,ACAT1,TNPO1,RPS5,BAX,PSMC5,FUS,PSME1,HNRNPC,PSMD8,HNRNPM,PSMC6,PSMA3,APEX1,PSMA6,FMR1,PSMD7,HMOX2,BLVRA,DDX5,PSMD11,RPL34,ZPR1,PSMD9,OAS2,CNOT2,RPS12,FXR1,NCBP2,RPS15,SLIRP,EXOSC8,EXOSC9,CNOT1,PSMF1,YWHAH,EXOSC2,DKC1,IDO1,PUM1,DHX9,PSMB7,RPS6,RPS24,PSMB6,RPS11,RPL11,RPL7A,RPS3,UBC,RPL30,IGF2BP1,PSMD4,PSMC2,HMGB2,VCP,PRPF18,PSMC3,RPL27A,YWHAB,SMG8…
GO:0051641	3.14647e-13	319	2829	cellular localization	BP	1.67684e-10	TMEM98,RALA,VTA1,MVP,AKAP11,SNX1,SPDL1,MAP4,VAMP3,NEDD4L,PHPT1,TBC1D22A,ATP11B,ATP2B4,CNN2,YBX1,SP100,PKM,ATP1B3,RPL31,BCS1L,TIMM21,RAB7A,SPAG5,XRCC5,EPB41L2,HSP90AA1,TNPO1,RPS5,CHMP2B,ZMPSTE24,GSTP1,RAB10,CPNE3,CTTN,CHMP5,IPO11,ZFAND6,HUWE1,FTL,BAX,SNAP23,ABL1,RAB18,SNRPD3,FBXO7,MYH9,SAMM50,RANGAP1,HIF1A,SRSF5,HM13,MAPRE1,CHMP4B,PGRMC1,FMR1,TIMP1,MAGED2,ARMCX3,PSMD7,HMOX2,SLC39A14,DCTN6,BNIP3L,N…
GO:0043933	4.94747e-13	212	1649	protein-containing complex subunit organization	BP	2.54573e-10	RBM5,VTA1,ZNF207,TTC19,PSMC4,MNAT1,CELF2,VAMP3,LIMA1,SOAT1,NDUFB4,DHX8,NCK2,SMARCE1,BCS1L,ACTR6,TIMM21,FSCN1,XRCC5,HSP90AA1,MRPL22,KAT6A,RPS5,CHMP2B,ZMPSTE24,EIF3I,CTTN,CHMP5,BAX,PSMC5,ADD1,TPX2,FUS,SNAP23,ABL1,CABIN1,SNRPD3,SAMM50,RBX1,PSMC6,SRSF5,RAB5IF,PRPF6,CRNKL1,MAPRE1,CHMP4B,RIOK3,STUB1,CAV1,MET,EIF3B,ZNHIT1,EIF4H,DKK1,PSMD11,LUC7L3,TNFAIP1,SUPT6H,BIRC2,NDUFS8,PSMD9,CPSF6,COPS7A,ASF1A,ACOT…
GO:0009056	9.3043e-13	260	2183	catabolic process	BP	4.62796e-10	CSDE1,VTA1,PSMC4,NUB1,SAMD4A,RNH1,VIM,SNX1,VCAN,NEDD4L,ATP2B4,YBX3,VMP1,YBX1,PKM,PABPC1,RPL31,ACADVL,ACAT1,RAB7A,DNAJC10,UBE2A,PPP2R5C,HSP90AA1,PCNP,TNPO1,RPS5,CHMP2B,ZMPSTE24,CTTN,HUWE1,BAX,PSMC5,FUS,GRAMD1A,MAEA,PSME1,HNRNPC,WAC,ABL1,PSMD8,HNRNPM,FBXO7,RBX1,PSMC6,PSMA3,HIF1A,APEX1,PSMA6,HM13,CHMP4B,USP14,SRPX,FMR1,PGK1,TIMP1,NDFIP2,PSMD7,STUB1,UBE2I,HMOX2,BFAR,BNIP3L,OGDH,CAV1,MET,BLVRA,SEC61B,…
GO:0043618	1.29582e-12	34	103	regulation of transcription from RNA polymerase II promoter in response to stress	BP	6.23748e-10	PSMC4,NCK2,PSMC5,PSME1,PSMD8,RBX1,PSMC6,PSMA3,HIF1A,PSMA6,PSMD7,PSMD11,PSMD9,VEGFA,ATF6,EGR1,PSMF1,PSMB7,TMBIM6,PSMB6,LIMD1,UBC,BAG3,PSMD4,PSMC2,PSMC3,MAPK7,UBB,PSMD1,PSMD2,JUN,PSMD13,UBA52,PSMB3
GO:0061418	2.30635e-12	28	73	regulation of transcription from RNA polymerase II promoter in response to hypoxia	BP	1.04365e-09	PSMC4,PSMC5,PSME1,PSMD8,RBX1,PSMC6,PSMA3,HIF1A,PSMA6,PSMD7,PSMD11,PSMD9,VEGFA,EGR1,PSMF1,PSMB7,PSMB6,LIMD1,UBC,PSMD4,PSMC2,PSMC3,UBB,PSMD1,PSMD2,PSMD13,UBA52,PSMB3
GO:0031329	2.30803e-12	117	767	regulation of cellular catabolic process	BP	1.04365e-09	PSMC4,NUB1,SAMD4A,VIM,ATP2B4,YBX3,YBX1,PABPC1,HSP90AA1,TNPO1,ZMPSTE24,CTTN,HUWE1,BAX,PSMC5,FUS,PSME1,HNRNPC,WAC,ABL1,PSMD8,HNRNPM,FBXO7,RBX1,PSMC6,PSMA3,HIF1A,APEX1,PSMA6,CHMP4B,USP14,FMR1,TIMP1,PSMD7,STUB1,BNIP3L,CAV1,MET,PSMD11,EIF4G2,CD81,PSMD9,GAPDH,USP5,FXR1,QSOX1,PARK7,LAMTOR2,EXOC8,SLIRP,EXOSC8,TWIST1,VPS26A,OPTN,ATG101,EXOSC9,CNOT1,PSMF1,CAPNS1,EXOSC2,DKC1,TRIM22,HSPBP1,PUM1,MDM2,DHX9,ATP…
GO:0009894	3.56554e-12	130	894	regulation of catabolic process	BP	1.56485e-09	PSMC4,NUB1,SAMD4A,VIM,SNX1,NEDD4L,ATP2B4,YBX3,YBX1,PABPC1,RAB7A,HSP90AA1,TNPO1,ZMPSTE24,CTTN,HUWE1,BAX,PSMC5,FUS,PSME1,HNRNPC,WAC,ABL1,PSMD8,HNRNPM,FBXO7,RBX1,PSMC6,PSMA3,HIF1A,APEX1,PSMA6,CHMP4B,USP14,FMR1,TIMP1,PSMD7,STUB1,BNIP3L,CAV1,MET,PSMD11,EIF4G2,CD81,PSMD9,GAPDH,USP5,FXR1,QSOX1,PARK7,LAMTOR2,EXOC8,SLIRP,EXOSC8,TWIST1,VPS26A,OPTN,ATG101,EXOSC9,CNOT1,PSMF1,CAPNS1,PIN1,EXOSC2,DKC1,TRIM22,HS…
GO:0043620	7.67983e-12	34	109	regulation of DNA-templated transcription in response to stress	BP	3.27424e-09	PSMC4,NCK2,PSMC5,PSME1,PSMD8,RBX1,PSMC6,PSMA3,HIF1A,PSMA6,PSMD7,PSMD11,PSMD9,VEGFA,ATF6,EGR1,PSMF1,PSMB7,TMBIM6,PSMB6,LIMD1,UBC,BAG3,PSMD4,PSMC2,PSMC3,MAPK7,UBB,PSMD1,PSMD2,JUN,PSMD13,UBA52,PSMB3
GO:0008380	1.40315e-11	77	415	RNA splicing	BP	5.81605e-09	RBM5,PTBP1,POLR2B,CELF2,YBX1,DHX8,PABPC1,SNRPA,WBP11,SF3B2,FUS,HNRNPC,CDC5L,HNRNPH3,HNRNPM,SNRPD3,POLR2F,RBM23,SRSF5,PNN,CSTF1,PRPF6,CRNKL1,FMR1,HTATSF1,RBM3,HNRNPUL1,DDX5,LUC7L3,SUPT6H,ZPR1,PRPF4B,IK,PPWD1,FXR1,NCBP2,SRSF7,SRSF11,PRDX6,CPSF3,SNRPC,SNRPB2,RBM42,HNRNPH2,MYOD1,PRMT7,CTNNBL1,RBM17,HNRNPA1,DHX9,WDR33,TMBIM6,PRCC,ZMAT2,WTAP,CELF1,MBNL1,ZNF326,SCNM1,PPP4R2,U2SURP,PRPF18,SNRPD1,POLR2G,S…
GO:0031145	1.64604e-11	28	77	anaphase-promoting complex-dependent catabolic process	BP	6.63843e-09	PSMC4,PSMC5,PSME1,PSMD8,PSMC6,PSMA3,PSMA6,PSMD7,PSMD11,PSMD9,PSMF1,PSMB7,ANAPC11,PSMB6,UBC,BUB3,BUB1B,PSMD4,PSMC2,PSMC3,ANAPC16,UBE2E1,UBB,PSMD1,PSMD2,PSMD13,UBA52,PSMB3
GO:0043603	1.88342e-11	136	942	cellular amide metabolic process	BP	7.39591e-09	PTBP1,MATR3,SAMD4A,VIM,YBX3,MTHFD2,YBX1,PKM,FTSJ1,PABPC1,NCK2,RPL31,ACAT1,MRPL22,RPS5,GSTP1,EIF3I,AARS1,TECR,HM13,FMR1,RBM3,EEF1D,OGDH,EIF3B,EIF4H,DRG2,RPL34,EIF4G2,CNOT2,GAPDH,CMAS,RWDD1,ACOT13,RPS12,HMGCS1,MRPS30,RARS1,PCCB,FXR1,NCBP2,EIF1B,RPS15,MRPL37,PARK7,DLST,EIF2B2,PAIP2,ORMDL2,ACSL3,DNPEP,CNOT1,RRBP1,PIN1,ILF3,EIF2S3,EIF3G,EIF5A,DAP3,CNDP2,PLAAT4,HSD17B4,EIF2S1,MRPS36,PUM1,CTSL,CAPRIN1,D…
GO:0006397	2.40531e-11	83	476	mRNA processing	BP	9.20308e-09	RBM5,PTBP1,MNAT1,POLR2B,CELF2,YBX1,DHX8,PABPC1,SNRPA,WBP11,SF3B2,FUS,HNRNPC,CDC5L,HNRNPH3,HNRNPM,SNRPD3,POLR2F,RBM23,SRSF5,PNN,CSTF1,PRPF6,CRNKL1,RPRD1B,FMR1,HTATSF1,RBM3,HNRNPUL1,DDX5,LUC7L3,SUPT6H,ZPR1,CPSF6,PRPF4B,IK,PPWD1,FXR1,NCBP2,SRSF7,SRSF11,PRDX6,CPSF3,SNRPC,SNRPB2,RBM42,HNRNPH2,MYOD1,PRMT7,CTNNBL1,RBM17,HNRNPA1,DHX9,WDR33,CDK9,PRCC,ZMAT2,WTAP,CELF1,MBNL1,CHTOP,ZNF326,SCNM1,PPP4R2,U2SURP…
GO:0051649	2.5261e-11	260	2257	establishment of localization in cell	BP	9.42362e-09	VTA1,MVP,SNX1,SPDL1,MAP4,VAMP3,PHPT1,TBC1D22A,ATP11B,ATP2B4,CNN2,SP100,PKM,RPL31,BCS1L,TIMM21,RAB7A,SPAG5,XRCC5,HSP90AA1,TNPO1,RPS5,CHMP2B,ZMPSTE24,GSTP1,RAB10,CPNE3,CTTN,CHMP5,IPO11,ZFAND6,HUWE1,FTL,BAX,SNAP23,ABL1,RAB18,SNRPD3,FBXO7,MYH9,SAMM50,RANGAP1,HIF1A,SRSF5,HM13,CHMP4B,PGRMC1,FMR1,TIMP1,MAGED2,PSMD7,HMOX2,SLC39A14,DCTN6,BNIP3L,NUCB1,PDCD5,CAV1,SERPINE1,SEC61B,BCCIP,PSMD11,LGALS3BP,RAB5C,…
GO:0071840	2.67061e-11	518	5282	cellular component organization or biogenesis	BP	9.7197e-09	RBM5,SLC25A5,TNFRSF12A,RALA,CSDE1,VTA1,ZNF207,TTC19,PSMC4,PHLDB1,MNAT1,AKAP11,VIM,SNX1,TBPL1,TRIO,VCAN,SPDL1,MAP4,CELF2,VAMP3,NEDD4L,LIMA1,PHPT1,NOP58,SOAT1,ATP11B,VMP1,CNN2,WDR3,NDUFB4,SP100,DHX8,NCK2,MAP4K4,SMARCE1,BCS1L,ACTR6,TIMM21,FSCN1,RAB7A,SPAG5,NFKB2,UBE2A,FGFR1,VDAC3,XRCC5,EPB41L2,HSP90AA1,MRPL22,ITGB5,KAT6A,TNPO1,RPS5,FAT1,CHMP2B,ZMPSTE24,WBP11,EIF3I,RAB10,CTTN,CHMP5,ZFAND6,HUWE1,TRIP6…
GO:0044085	2.80317e-11	298	2674	cellular component biogenesis	BP	9.95927e-09	RBM5,RALA,CSDE1,VTA1,ZNF207,TTC19,PSMC4,PHLDB1,MNAT1,TBPL1,MAP4,CELF2,VAMP3,LIMA1,NOP58,SOAT1,VMP1,WDR3,NDUFB4,NCK2,MAP4K4,BCS1L,TIMM21,FSCN1,RAB7A,SPAG5,VDAC3,XRCC5,HSP90AA1,MRPL22,ITGB5,KAT6A,TNPO1,RPS5,CHMP2B,WBP11,EIF3I,CTTN,CHMP5,TRIP6,BAX,PSMC5,ADD1,TPX2,FUS,FXYD5,SNAP23,ABL1,CABIN1,SNRPD3,SAMM50,RBX1,PSMC6,SRSF5,RAB5IF,PRPF6,CRNKL1,MAPRE1,CHMP4B,RIOK3,SRPX,PLS3,FMR1,ARHGEF7,STUB1,ARHGEF18,…
GO:0006521	3.33158e-11	23	55	regulation of cellular amino acid metabolic process	BP	1.15613e-08	PSMC4,ATP2B4,PSMC5,PSME1,PSMD8,PSMC6,PSMA3,PSMA6,PSMD7,PSMD11,PSMD9,PARK7,PSMF1,PSMB7,PSMB6,AZIN1,PSMD4,PSMC2,PSMC3,PSMD1,PSMD2,PSMD13,PSMB3
GO:0043161	3.45714e-11	71	394	proteasome-mediated ubiquitin-dependent protein catabolic process	BP	1.17244e-08	PSMC4,NUB1,NEDD4L,DNAJC10,UBE2A,PPP2R5C,PCNP,HUWE1,PSMC5,MAEA,PSME1,WAC,PSMD8,RBX1,PSMC6,PSMA3,PSMA6,USP14,PSMD7,STUB1,BFAR,CAV1,SEC61B,PSMD11,TNFAIP1,BIRC2,PSMD9,USP5,SKP1,ARMC8,PARK7,PSMF1,RBCK1,DNAJB9,UBE2G1,HSPBP1,ARNTL,MDM2,PSMB7,SDCBP,ANAPC11,PSMB6,RPL11,UBXN4,TLK2,UBC,BUB3,BUB1B,PSMD4,UBE2J2,PSMC2,CAMLG,VCP,PSMC3,ANAPC16,FBXO22,DDB1,CTNNB1,UBE2E1,UBB,PSMD1,PSMD2,PSMD13,PCBP2,CD2AP,STYX,RAC…
GO:1901575	5.1196e-11	217	1804	organic substance catabolic process	BP	1.69766e-08	CSDE1,PSMC4,NUB1,SAMD4A,RNH1,VIM,SNX1,VCAN,NEDD4L,ATP2B4,YBX3,YBX1,PKM,PABPC1,RPL31,ACADVL,ACAT1,RAB7A,DNAJC10,UBE2A,PPP2R5C,HSP90AA1,PCNP,TNPO1,RPS5,ZMPSTE24,HUWE1,BAX,PSMC5,FUS,MAEA,PSME1,HNRNPC,WAC,PSMD8,HNRNPM,FBXO7,RBX1,PSMC6,PSMA3,HIF1A,APEX1,PSMA6,HM13,CHMP4B,USP14,FMR1,PGK1,TIMP1,NDFIP2,PSMD7,STUB1,UBE2I,HMOX2,BFAR,BNIP3L,OGDH,CAV1,BLVRA,SEC61B,DDX5,PSMD11,TNFAIP1,RPL34,ZPR1,BIRC2,CD81,PS…
GO:0065003	5.99239e-11	179	1404	protein-containing complex assembly	BP	1.94388e-08	RBM5,ZNF207,TTC19,PSMC4,MNAT1,CELF2,VAMP3,SOAT1,NDUFB4,NCK2,BCS1L,TIMM21,FSCN1,XRCC5,HSP90AA1,KAT6A,RPS5,EIF3I,CTTN,BAX,PSMC5,ADD1,TPX2,FUS,SNAP23,ABL1,CABIN1,SNRPD3,SAMM50,RBX1,PSMC6,SRSF5,RAB5IF,PRPF6,CRNKL1,MAPRE1,CHMP4B,RIOK3,STUB1,MET,EIF3B,EIF4H,DKK1,PSMD11,LUC7L3,TNFAIP1,BIRC2,NDUFS8,PSMD9,CPSF6,COPS7A,ASF1A,ACOT13,TBP,COX7A2,VEGFA,BRIX1,SKP1,TFG,ACTR3,RPS15,GLS,COX7A2L,PARK7,HDAC1,CREB1,C…
GO:0002474	6.14979e-11	29	87	antigen processing and presentation of peptide antigen via MHC class I	BP	1.95249e-08	PSMC4,VAMP3,ITGB5,PSMC5,PSME1,SNAP23,PSMD8,PSMC6,PSMA3,PSMA6,PSMD7,PSMD11,PSMD9,PSMF1,CANX,PSMB7,PSMB6,MR1,PSMD4,PSMC2,ERAP1,PSMC3,PSMD1,PSMD2,SEC24C,CALR,PSMD13,IKBKG,PSMB3
GO:0034622	6.52825e-11	135	959	cellular protein-containing complex assembly	BP	2.02947e-08	RBM5,ZNF207,TTC19,PSMC4,MNAT1,CELF2,VAMP3,NDUFB4,NCK2,BCS1L,TIMM21,XRCC5,HSP90AA1,KAT6A,RPS5,EIF3I,CTTN,PSMC5,ADD1,TPX2,SNAP23,ABL1,CABIN1,SNRPD3,SAMM50,RBX1,PSMC6,SRSF5,RAB5IF,PRPF6,CRNKL1,MAPRE1,CHMP4B,STUB1,MET,EIF3B,EIF4H,PSMD11,LUC7L3,NDUFS8,PSMD9,CPSF6,COPS7A,ASF1A,TBP,COX7A2,BRIX1,ACTR3,RPS15,COX7A2L,CREB1,CLTA,ATF1,SNRPC,NDUFA1,VASP,SMARCA4,HAT1,PSMG2,CHMP2A,EIF2S3,EIF3G,RPA1,H3-3B,PRMT7,…
GO:0002479	8.08078e-11	25	66	antigen processing and presentation of exogenous peptide antigen via MHC class I, TAP-dependent	BP	2.46085e-08	PSMC4,VAMP3,ITGB5,PSMC5,PSME1,SNAP23,PSMD8,PSMC6,PSMA3,PSMA6,PSMD7,PSMD11,PSMD9,PSMF1,PSMB7,PSMB6,PSMD4,PSMC2,PSMC3,PSMD1,PSMD2,CALR,PSMD13,IKBKG,PSMB3
GO:0070727	8.57199e-11	207	1724	cellular macromolecule localization	BP	2.55822e-08	TMEM98,AKAP11,SNX1,SPDL1,VAMP3,NEDD4L,TBC1D22A,ATP2B4,YBX1,SP100,ATP1B3,RPL31,BCS1L,TIMM21,RAB7A,SPAG5,XRCC5,EPB41L2,HSP90AA1,TNPO1,RPS5,RAB10,CTTN,IPO11,ZFAND6,HUWE1,BAX,RAB18,FBXO7,SAMM50,RANGAP1,SRSF5,HM13,MAPRE1,CHMP4B,ARMCX3,BNIP3L,NUCB1,PDCD5,CAV1,SEC61B,RAB5C,SUPT6H,RPL34,RAPGEF2,ZPR1,CD81,AIP,COPZ1,RAB5B,RPS12,IK,SKP1,NCBP2,RPS15,MLPH,SRSF7,PARK7,LAMTOR2,SRSF11,EXOC8,CPSF3,IFT43,CRIPT,ENY…
GO:0048002	9.24795e-11	41	166	antigen processing and presentation of peptide antigen	BP	2.70584e-08	PSMC4,VAMP3,RAB7A,ITGB5,PSMC5,PSME1,SNAP23,PSMD8,PSMC6,PSMA3,PSMA6,PSMD7,DCTN6,PSMD11,PSMD9,CLTA,PSMF1,KLC1,CANX,ACTR10,CTSL,PSMB7,CLTC,PSMB6,KIF2C,ARF1,MR1,PSMD4,PSMC2,ERAP1,PSMC3,DCTN5,PSMD1,PSMD2,SEC24C,CALR,PSMD13,DCTN1,DYNLL2,IKBKG,PSMB3
GO:0019884	9.78919e-11	40	159	antigen processing and presentation of exogenous antigen	BP	2.80912e-08	PSMC4,VAMP3,RAB7A,ITGB5,PSMC5,PSME1,SNAP23,PSMD8,PSMC6,PSMA3,PSMA6,PSMD7,DCTN6,PSMD11,PSMD9,CLTA,PSMF1,KLC1,CANX,ACTR10,CTSL,PSMB7,CLTC,PSMB6,KIF2C,ARF1,MR1,PSMD4,PSMC2,PSMC3,DCTN5,PSMD1,PSMD2,SEC24C,CALR,PSMD13,DCTN1,DYNLL2,IKBKG,PSMB3
GO:0006955	1.01596e-10	170	1317	immune response	BP	2.86041e-08	CFH,TMEM98,IL32,PSMC4,MVP,NUB1,MATR3,VIM,VAMP3,PHPT1,ATP11B,CNN2,SP100,PKM,IFI35,RAB7A,NFKB2,XRCC5,HSP90AA1,GSTP1,RAB10,CPNE3,HUWE1,FTL,BAX,PSMC5,OAS1,PSME1,SNAP23,ABL1,RAB18,PSMD8,LGALS1,PSMC6,PSMA3,PSMA6,USP14,RIOK3,PGRMC1,PSMD7,HMOX2,PSMD11,RAB5C,TNFAIP1,SUPT6H,BIRC2,CD81,PSMD9,OAS3,OAS2,RAB5B,GAPDH,BTN2A1,SKP1,ARMC8,ACTR3,QSOX1,PARK7,LAMTOR2,GBP3,PRDX6,EIF2B2,IFIT3,IFIT2,CYSTM1,ELF1,EGR1,PLAU…
GO:0071310	1.0476e-10	230	1974	cellular response to organic substance	BP	2.89487e-08	SLC25A5,TNFRSF12A,RALA,IL32,PTBP1,PSMC4,VIM,POLR2B,VAMP3,PHPT1,ATP2B4,YBX3,CNN2,YBX1,SP100,PKM,IFI35,NCK2,ACADVL,MYDGF,FSCN1,FGFR1,XRCC5,HSP90AA1,ITGB5,GSTP1,RAB10,CPNE3,CHMP5,ZFAND6,BAX,PSMC5,ADD1,GNAS,OAS1,GRAMD1A,PSME1,CDC5L,ABL1,PSMD8,HNRNPM,LGALS1,POLR2F,RBX1,RANGAP1,PSMC6,PSMA3,HIF1A,SRSF5,APEX1,PSMA6,RIOK3,TIMP1,PSMD7,STUB1,BFAR,SLC39A14,ARHGEF18,PDCD5,CAV2,CAV1,TAX1BP1,GRB10,SERPINE1,CREB…
GO:0033238	1.18348e-10	24	63	regulation of cellular amine metabolic process	BP	3.21089e-08	PSMC4,ATP2B4,PSMC5,PSME1,PSMD8,PSMC6,PSMA3,PSMA6,PSMD7,PSMD11,PSMD9,PARK7,PSMF1,PNKD,PSMB7,PSMB6,AZIN1,PSMD4,PSMC2,PSMC3,PSMD1,PSMD2,PSMD13,PSMB3
GO:0043604	1.37604e-10	111	730	amide biosynthetic process	BP	3.66666e-08	PTBP1,MATR3,SAMD4A,VIM,YBX3,YBX1,PKM,FTSJ1,PABPC1,NCK2,RPL31,ACAT1,MRPL22,RPS5,EIF3I,AARS1,TECR,FMR1,RBM3,EEF1D,EIF3B,EIF4H,DRG2,RPL34,EIF4G2,CNOT2,GAPDH,RWDD1,RPS12,MRPS30,RARS1,FXR1,NCBP2,EIF1B,RPS15,MRPL37,EIF2B2,PAIP2,ORMDL2,ACSL3,CNOT1,RRBP1,ILF3,EIF2S3,EIF3G,EIF5A,DAP3,CNDP2,EIF2S1,MRPS36,PUM1,CAPRIN1,DHX9,MRPL44,RPS6,RSL24D1,RPS24,DENR,WARS1,RPS11,RPL11,CCN1,MRPL9,RPL7A,EIF3M,CELF1,RPS3,MR…
GO:0034613	1.50595e-10	205	1715	cellular protein localization	BP	3.94242e-08	TMEM98,AKAP11,SNX1,SPDL1,VAMP3,NEDD4L,TBC1D22A,ATP2B4,YBX1,SP100,ATP1B3,RPL31,BCS1L,TIMM21,RAB7A,SPAG5,XRCC5,EPB41L2,HSP90AA1,TNPO1,RPS5,RAB10,CTTN,IPO11,ZFAND6,HUWE1,BAX,RAB18,FBXO7,SAMM50,RANGAP1,SRSF5,HM13,MAPRE1,CHMP4B,ARMCX3,BNIP3L,NUCB1,PDCD5,CAV1,SEC61B,RAB5C,SUPT6H,RPL34,RAPGEF2,ZPR1,CD81,AIP,COPZ1,RAB5B,RPS12,IK,SKP1,NCBP2,RPS15,MLPH,SRSF7,PARK7,LAMTOR2,SRSF11,EXOC8,CPSF3,IFT43,CRIPT,ENY…
GO:0038061	2.08452e-10	35	131	NIK/NF-kappaB signaling	BP	5.29905e-08	PSMC4,NFKB2,TRIP6,PSMC5,PSME1,PSMD8,PSMC6,PSMA3,PSMA6,PSMD7,PSMD11,BIRC2,PSMD9,SKP1,PSMF1,RBCK1,PSMB7,PSMB6,RPS3,PPP4C,PDCD4,PSMD4,PSMC2,PSMC3,ILK,AKIP1,TERF2IP,GREM1,LIMS1,PSMD1,PSMD2,CALR,PSMD13,DDX3X,PSMB3
GO:0002478	2.09519e-10	39	155	antigen processing and presentation of exogenous peptide antigen	BP	5.29905e-08	PSMC4,VAMP3,RAB7A,ITGB5,PSMC5,PSME1,SNAP23,PSMD8,PSMC6,PSMA3,PSMA6,PSMD7,DCTN6,PSMD11,PSMD9,CLTA,PSMF1,KLC1,CANX,ACTR10,CTSL,PSMB7,CLTC,PSMB6,KIF2C,ARF1,PSMD4,PSMC2,PSMC3,DCTN5,PSMD1,PSMD2,SEC24C,CALR,PSMD13,DCTN1,DYNLL2,IKBKG,PSMB3
GO:0044257	2.26436e-10	104	707	cellular protein catabolic process	BP	5.63145e-08	PSMC4,NUB1,NEDD4L,RAB7A,DNAJC10,UBE2A,PPP2R5C,HSP90AA1,PCNP,ZMPSTE24,HUWE1,PSMC5,MAEA,PSME1,WAC,PSMD8,FBXO7,RBX1,PSMC6,PSMA3,PSMA6,HM13,CHMP4B,USP14,FMR1,NDFIP2,PSMD7,STUB1,UBE2I,BFAR,BNIP3L,CAV1,SEC61B,PSMD11,TNFAIP1,BIRC2,CD81,PSMD9,USP5,SKP1,ARMC8,PARK7,CLTA,CLPP,PSMF1,RBCK1,DNAJB9,VPS25,UBE2D2,UBE2G1,VPS4A,HSPBP1,ARNTL,CTSL,USP15,MDM2,PSMB7,RIPK1,SDCBP,ATRAID,CLTC,ANAPC11,MVB12A,PSMB6,RPL11,U…
GO:0030163	2.39422e-10	116	821	protein catabolic process	BP	5.85682e-08	PSMC4,NUB1,SNX1,NEDD4L,RAB7A,DNAJC10,UBE2A,PPP2R5C,HSP90AA1,PCNP,ZMPSTE24,HUWE1,PSMC5,MAEA,PSME1,WAC,PSMD8,FBXO7,RBX1,PSMC6,PSMA3,PSMA6,HM13,CHMP4B,USP14,FMR1,TIMP1,NDFIP2,PSMD7,STUB1,UBE2I,BFAR,BNIP3L,CAV1,SEC61B,PSMD11,TNFAIP1,BIRC2,CD81,PSMD9,USP5,SKP1,ARMC8,PARK7,CLTA,CLPP,PSMF1,RBCK1,PIN1,DNAJB9,VPS25,UBE2D2,UBE2G1,VPS4A,HSPBP1,ARNTL,CTSL,USP15,MDM2,SERPINE2,PSMB7,RIPK1,SDCBP,ATRAID,CLTC,ANA…
GO:0070482	2.59412e-10	61	326	response to oxygen levels	BP	6.24345e-08	PSMC4,PKM,PLOD1,PSMC5,PSME1,PSMD8,RBX1,PSMC6,PSMA3,HIF1A,PSMA6,PGK1,PSMD7,STUB1,HMOX2,NDRG1,BNIP3L,CAV1,PSMD11,BIRC2,PSMD9,PPARD,VEGFA,CREB1,EGR1,TWIST1,PLAU,CDKN1A,PSMF1,PIN1,MYOD1,LOXL2,LDHA,MDM2,ATP6V1G1,PSMB7,MYC,TMBIM6,POLG,NPEPPS,PSMB6,LIMD1,UBC,PSMD4,LMNA,PSMC2,AK4,TGFBR2,PSMC3,ANGPTL4,DDIT4,UBB,PSMD1,PSMD2,BNIP3,PSMD13,MT-ATP6,FIS1,UBA52,ADSL,PSMB3
GO:0022613	2.92495e-10	77	429	ribonucleoprotein complex biogenesis	BP	6.92794e-08	RBM5,CELF2,NOP58,WDR3,XRCC5,HSP90AA1,MRPL22,RPS5,WBP11,EIF3I,SNRPD3,SRSF5,PRPF6,CRNKL1,RIOK3,EIF3B,EIF4H,LUC7L3,CPSF6,BRIX1,RPS15,FCF1,EXOSC8,UTP20,EXOSC9,DDX27,SNRPC,EMG1,EXOSC2,EIF2S3,EIF3G,DKC1,NOL11,RAN,UTP3,PRMT7,NIP7,WDR36,MPHOSPH6,DHX9,IMP4,RPS6,RSL24D1,RPS24,DENR,UTP4,RPL11,RPL7A,EIF3M,CELF1,RPP38,NSA2,DCAF13,PRPF18,DDX21,NOLC1,SNRPD1,SF1,NMD3,RAMAC,PA2G4,RPS21,RPS7,POP7,CLP1,RPL38,EIF3F,…
GO:0010498	3.23874e-10	75	446	proteasomal protein catabolic process	BP	7.54548e-08	PSMC4,NUB1,NEDD4L,DNAJC10,UBE2A,PPP2R5C,PCNP,HUWE1,PSMC5,MAEA,PSME1,WAC,PSMD8,RBX1,PSMC6,PSMA3,PSMA6,HM13,USP14,FMR1,PSMD7,STUB1,BFAR,CAV1,SEC61B,PSMD11,TNFAIP1,BIRC2,PSMD9,USP5,SKP1,ARMC8,PARK7,PSMF1,RBCK1,DNAJB9,UBE2G1,HSPBP1,ARNTL,MDM2,PSMB7,SDCBP,ANAPC11,PSMB6,RPL11,UBXN4,TLK2,UBC,BUB3,BUB1B,PSMD4,UBE2J2,PSMC2,CAMLG,VCP,PSMC3,ANAPC16,FBXO22,DDB1,CTNNB1,UBE2E1,UBB,PSME3IP1,PSMD1,PSMD2,PSMD13,P…
GO:0071456	3.29999e-10	41	173	cellular response to hypoxia	BP	7.54548e-08	PSMC4,PSMC5,PSME1,PSMD8,RBX1,PSMC6,PSMA3,HIF1A,PSMA6,PGK1,PSMD7,STUB1,NDRG1,BNIP3L,PSMD11,PSMD9,PPARD,VEGFA,EGR1,TWIST1,PSMF1,MDM2,PSMB7,MYC,TMBIM6,NPEPPS,PSMB6,LIMD1,UBC,PSMD4,LMNA,PSMC2,AK4,PSMC3,UBB,PSMD1,PSMD2,BNIP3,PSMD13,UBA52,PSMB3
GO:0019882	3.33736e-10	44	193	antigen processing and presentation	BP	7.54548e-08	PSMC4,VAMP3,RAB7A,ITGB5,RAB10,PSMC5,PSME1,SNAP23,PSMD8,PSMC6,PSMA3,PSMA6,PSMD7,DCTN6,PSMD11,PSMD9,RAB5B,CLTA,PSMF1,KLC1,CANX,ACTR10,CTSL,PSMB7,CLTC,PSMB6,KIF2C,ARF1,MR1,PSMD4,PSMC2,ERAP1,PSMC3,RAB8B,DCTN5,PSMD1,PSMD2,SEC24C,CALR,PSMD13,DCTN1,DYNLL2,IKBKG,PSMB3
GO:0042590	4.05664e-10	25	70	antigen processing and presentation of exogenous peptide antigen via MHC class I	BP	9.03481e-08	PSMC4,VAMP3,ITGB5,PSMC5,PSME1,SNAP23,PSMD8,PSMC6,PSMA3,PSMA6,PSMD7,PSMD11,PSMD9,PSMF1,PSMB7,PSMB6,PSMD4,PSMC2,PSMC3,PSMD1,PSMD2,CALR,PSMD13,IKBKG,PSMB3
GO:0001666	4.63722e-10	56	291	response to hypoxia	BP	1.00956e-07	PSMC4,PKM,PLOD1,PSMC5,PSME1,PSMD8,RBX1,PSMC6,PSMA3,HIF1A,PSMA6,PGK1,PSMD7,STUB1,HMOX2,NDRG1,BNIP3L,CAV1,PSMD11,BIRC2,PSMD9,PPARD,VEGFA,CREB1,EGR1,TWIST1,PLAU,PSMF1,PIN1,LOXL2,LDHA,MDM2,PSMB7,MYC,TMBIM6,NPEPPS,PSMB6,LIMD1,UBC,PSMD4,LMNA,PSMC2,AK4,TGFBR2,PSMC3,ANGPTL4,DDIT4,UBB,PSMD1,PSMD2,BNIP3,PSMD13,FIS1,UBA52,ADSL,PSMB3
GO:0002376	4.66827e-10	239	2077	immune system process	BP	1.00956e-07	CFH,TMEM98,IL32,PSMC4,MVP,NUB1,MATR3,VIM,VAMP3,PHPT1,ATP11B,CNN2,SP100,PKM,IFI35,ATP1B3,NCK2,RAB7A,NFKB2,XRCC5,HSP90AA1,ITGB5,KAT6A,ZMPSTE24,GSTP1,RAB10,CPNE3,HUWE1,FTL,BAX,PSMC5,ADD1,GNAS,OAS1,MAEA,PSME1,SNAP23,ABL1,RAB18,PSMD8,LGALS1,FBXO7,MYH9,PSMC6,PSMA3,HIF1A,PSMA6,MYL9,USP14,RIOK3,PGRMC1,PSMD7,HMOX2,NDRG1,DCTN6,BNIP3L,CAV1,SERPINE1,CREB3,ZMIZ1,PSMD11,RAB5C,PRKAR1A,TNFAIP1,SUPT6H,BIRC2,CD81,…
GO:0071453	5.21234e-10	44	198	cellular response to oxygen levels	BP	1.11112e-07	PSMC4,PSMC5,PSME1,PSMD8,RBX1,PSMC6,PSMA3,HIF1A,PSMA6,PGK1,PSMD7,STUB1,NDRG1,BNIP3L,CAV1,PSMD11,PSMD9,PPARD,VEGFA,EGR1,TWIST1,PSMF1,MYOD1,MDM2,ATP6V1G1,PSMB7,MYC,TMBIM6,NPEPPS,PSMB6,LIMD1,UBC,PSMD4,LMNA,PSMC2,AK4,PSMC3,UBB,PSMD1,PSMD2,BNIP3,PSMD13,UBA52,PSMB3
GO:0070498	5.9818e-10	28	93	interleukin-1-mediated signaling pathway	BP	1.25719e-07	PSMC4,PSMC5,PSME1,PSMD8,RBX1,PSMC6,PSMA3,PSMA6,PSMD7,PSMD11,PSMD9,SKP1,EGR1,PSMF1,PSMB7,PSMB6,UBC,PSMD4,PSMC2,PSMC3,UBB,PSMD1,PSMD2,UBE2N,PSMD13,UBA52,IKBKG,PSMB3
GO:0043632	7.25459e-10	89	586	modification-dependent macromolecule catabolic process	BP	1.50351e-07	PSMC4,NUB1,NEDD4L,DNAJC10,UBE2A,PPP2R5C,PCNP,ZMPSTE24,HUWE1,PSMC5,MAEA,PSME1,WAC,PSMD8,FBXO7,RBX1,PSMC6,PSMA3,PSMA6,USP14,NDFIP2,PSMD7,STUB1,UBE2I,BFAR,CAV1,SEC61B,PSMD11,TNFAIP1,BIRC2,PSMD9,USP5,SKP1,ARMC8,PARK7,EXOSC8,EXOSC9,PSMF1,RBCK1,DNAJB9,EXOSC2,VPS25,UBE2D2,UBE2G1,VPS4A,HSPBP1,ARNTL,USP15,MDM2,PSMB7,SDCBP,ANAPC11,MVB12A,PSMB6,RPL11,UBXN4,TLK2,UBC,BUB3,VPS37A,BUB1B,UBE2Z,PSMD4,UBE2J2,PSMC2…
GO:0010033	1.31222e-09	266	2416	response to organic substance	BP	2.68233e-07	SLC25A5,TNFRSF12A,RALA,IL32,PTBP1,PSMC4,NUB1,VIM,POLR2B,VAMP3,PHPT1,ATP2B4,YBX3,CNN2,YBX1,SP100,PKM,IFI35,NCK2,ACADVL,MYDGF,ACAT1,FSCN1,NFKB2,DNAJC10,FGFR1,XRCC5,HSP90AA1,ITGB5,GSTP1,RAB10,CPNE3,CHMP5,ZFAND6,BAX,PSMC5,ADD1,GNAS,OAS1,GRAMD1A,PSME1,CDC5L,ABL1,PSMD8,HNRNPM,LGALS1,POLR2F,RBX1,RANGAP1,PSMC6,PSMA3,HIF1A,SRSF5,APEX1,PSMA6,HM13,USP14,RIOK3,FMR1,TIMP1,PSMD7,STUB1,BFAR,SLC39A14,ARHGEF18,PD…
GO:0060218	1.5877e-09	25	77	hematopoietic stem cell differentiation	BP	3.20158e-07	PSMC4,XRCC5,PSMC5,PSME1,ABL1,PSMD8,PSMC6,PSMA3,PSMA6,PSMD7,PSMD11,PSMD9,PSMF1,PSMB7,YAP1,PSMB6,PSMD4,PSMC2,PSMC3,CHD2,PSMD1,PSMD2,PSMD13,YTHDF2,PSMB3
GO:0036294	1.88864e-09	41	183	cellular response to decreased oxygen levels	BP	3.75764e-07	PSMC4,PSMC5,PSME1,PSMD8,RBX1,PSMC6,PSMA3,HIF1A,PSMA6,PGK1,PSMD7,STUB1,NDRG1,BNIP3L,PSMD11,PSMD9,PPARD,VEGFA,EGR1,TWIST1,PSMF1,MDM2,PSMB7,MYC,TMBIM6,NPEPPS,PSMB6,LIMD1,UBC,PSMD4,LMNA,PSMC2,AK4,PSMC3,UBB,PSMD1,PSMD2,BNIP3,PSMD13,UBA52,PSMB3
GO:1902036	2.04235e-09	23	67	regulation of hematopoietic stem cell differentiation	BP	4.01e-07	PSMC4,PSMC5,PSME1,ABL1,PSMD8,PSMC6,PSMA3,PSMA6,PSMD7,PSMD11,PSMD9,PSMF1,PSMB7,YAP1,PSMB6,PSMD4,PSMC2,PSMC3,PSMD1,PSMD2,PSMD13,YTHDF2,PSMB3
GO:0036293	2.10415e-09	56	303	response to decreased oxygen levels	BP	4.07769e-07	PSMC4,PKM,PLOD1,PSMC5,PSME1,PSMD8,RBX1,PSMC6,PSMA3,HIF1A,PSMA6,PGK1,PSMD7,STUB1,HMOX2,NDRG1,BNIP3L,CAV1,PSMD11,BIRC2,PSMD9,PPARD,VEGFA,CREB1,EGR1,TWIST1,PLAU,PSMF1,PIN1,LOXL2,LDHA,MDM2,PSMB7,MYC,TMBIM6,NPEPPS,PSMB6,LIMD1,UBC,PSMD4,LMNA,PSMC2,AK4,TGFBR2,PSMC3,ANGPTL4,DDIT4,UBB,PSMD1,PSMD2,BNIP3,PSMD13,FIS1,UBA52,ADSL,PSMB3
GO:0051603	2.37811e-09	95	653	proteolysis involved in cellular protein catabolic process	BP	4.54952e-07	PSMC4,NUB1,NEDD4L,DNAJC10,UBE2A,PPP2R5C,PCNP,ZMPSTE24,HUWE1,PSMC5,MAEA,PSME1,WAC,PSMD8,FBXO7,RBX1,PSMC6,PSMA3,PSMA6,HM13,CHMP4B,USP14,FMR1,NDFIP2,PSMD7,STUB1,UBE2I,BFAR,CAV1,SEC61B,PSMD11,TNFAIP1,BIRC2,PSMD9,USP5,SKP1,ARMC8,PARK7,CLPP,PSMF1,RBCK1,DNAJB9,VPS25,UBE2D2,UBE2G1,VPS4A,HSPBP1,ARNTL,CTSL,USP15,MDM2,PSMB7,SDCBP,ANAPC11,MVB12A,PSMB6,RPL11,UBXN4,TLK2,UBC,BUB3,VPS37A,BUB1B,UBE2Z,PSMD4,UBE2J2…
GO:0002181	2.48903e-09	29	98	cytoplasmic translation	BP	4.70143e-07	YBX3,PKM,FTSJ1,RPL31,EIF3I,AARS1,FMR1,EIF3B,EIF4H,DRG2,RWDD1,EIF2S3,EIF3G,DHX9,DENR,RPL11,EIF3M,RPL30,EIF4A2,EIF4A1,DNAJC24,RPS21,RPL38,RBM4,EIF3F,RPL35A,YTHDF2,RPL10A,RPL36A
GO:0051234	2.78564e-09	383	3810	establishment of localization	BP	5.15947e-07	LASP1,SLC25A5,RALA,VTA1,PSMC4,MVP,SNX1,SLC39A9,SPDL1,MAP4,VAMP3,NEDD4L,LIMA1,PHPT1,TBC1D22A,SOAT1,ATP11B,ATP2B4,CNN2,YBX1,SP100,PKM,ATP1B3,RPL31,BCS1L,TIMM21,SLC25A3,RAB7A,SPAG5,FGFR1,VDAC3,XRCC5,HSP90AA1,TNPO1,RPS5,CHMP2B,ZMPSTE24,GSTP1,RAB10,CPNE3,CTTN,CHMP5,IPO11,ZFAND6,HUWE1,FTL,BAX,PSMC5,ADD1,GNAS,FXYD5,GRAMD1A,PSME1,SNAP23,ABL1,RAB18,PSMD8,SNRPD3,FBXO7,MYH9,SAMM50,RANGAP1,PSMC6,PSMA3,HIF1A,…
GO:0070887	2.80068e-09	261	2391	cellular response to chemical stimulus	BP	5.15947e-07	SLC25A5,TNFRSF12A,RALA,IL32,PTBP1,PSMC4,VIM,POLR2B,VAMP3,PHPT1,ATP2B4,YBX3,CNN2,YBX1,SP100,PKM,IFI35,NCK2,ACADVL,MYDGF,FSCN1,FGFR1,XRCC5,HSP90AA1,ITGB5,GSTP1,RAB10,CPNE3,CHMP5,ZFAND6,BAX,PSMC5,ADD1,GNAS,OAS1,FUS,GRAMD1A,PSME1,CDC5L,ABL1,PSMD8,HNRNPM,LGALS1,POLR2F,FBXO7,RBX1,RANGAP1,PSMC6,PSMA3,HIF1A,SRSF5,GSKIP,APEX1,PSMA6,RIOK3,FMR1,PGK1,TIMP1,PSMD7,STUB1,BFAR,NDRG1,SLC39A14,BNIP3L,ARHGEF18,PDCD…
GO:0019941	2.93816e-09	86	575	modification-dependent protein catabolic process	BP	5.34674e-07	PSMC4,NUB1,NEDD4L,DNAJC10,UBE2A,PPP2R5C,PCNP,ZMPSTE24,HUWE1,PSMC5,MAEA,PSME1,WAC,PSMD8,FBXO7,RBX1,PSMC6,PSMA3,PSMA6,USP14,NDFIP2,PSMD7,STUB1,UBE2I,BFAR,CAV1,SEC61B,PSMD11,TNFAIP1,BIRC2,PSMD9,USP5,SKP1,ARMC8,PARK7,PSMF1,RBCK1,DNAJB9,VPS25,UBE2D2,UBE2G1,VPS4A,HSPBP1,ARNTL,USP15,MDM2,PSMB7,SDCBP,ANAPC11,MVB12A,PSMB6,RPL11,UBXN4,TLK2,UBC,BUB3,VPS37A,BUB1B,UBE2Z,PSMD4,UBE2J2,PSMC2,CAMLG,VCP,PSMC3,ANAP…
GO:0006810	3.3397e-09	373	3696	transport	BP	6.00421e-07	LASP1,SLC25A5,RALA,VTA1,PSMC4,MVP,SNX1,SLC39A9,VAMP3,NEDD4L,LIMA1,PHPT1,TBC1D22A,SOAT1,ATP11B,ATP2B4,CNN2,YBX1,SP100,PKM,ATP1B3,RPL31,BCS1L,TIMM21,SLC25A3,RAB7A,SPAG5,FGFR1,VDAC3,XRCC5,HSP90AA1,TNPO1,RPS5,CHMP2B,ZMPSTE24,GSTP1,RAB10,CPNE3,CTTN,CHMP5,IPO11,ZFAND6,HUWE1,FTL,BAX,PSMC5,ADD1,GNAS,FXYD5,GRAMD1A,PSME1,SNAP23,ABL1,RAB18,PSMD8,SNRPD3,FBXO7,MYH9,SAMM50,RANGAP1,PSMC6,PSMA3,HIF1A,SRSF5,PSMA6…
GO:0016043	3.41507e-09	489	5097	cellular component organization	BP	6.06663e-07	RBM5,SLC25A5,TNFRSF12A,RALA,CSDE1,VTA1,ZNF207,TTC19,PSMC4,PHLDB1,MNAT1,AKAP11,VIM,SNX1,TBPL1,TRIO,VCAN,SPDL1,MAP4,CELF2,VAMP3,NEDD4L,LIMA1,PHPT1,SOAT1,ATP11B,VMP1,CNN2,NDUFB4,SP100,DHX8,NCK2,MAP4K4,SMARCE1,BCS1L,ACTR6,TIMM21,FSCN1,RAB7A,SPAG5,NFKB2,UBE2A,FGFR1,VDAC3,XRCC5,EPB41L2,HSP90AA1,MRPL22,ITGB5,KAT6A,TNPO1,RPS5,FAT1,CHMP2B,ZMPSTE24,EIF3I,RAB10,CTTN,CHMP5,ZFAND6,HUWE1,TRIP6,BAX,PSMC5,ADD1,T…
GO:0006511	3.72687e-09	85	569	ubiquitin-dependent protein catabolic process	BP	6.54262e-07	PSMC4,NUB1,NEDD4L,DNAJC10,UBE2A,PPP2R5C,PCNP,HUWE1,PSMC5,MAEA,PSME1,WAC,PSMD8,FBXO7,RBX1,PSMC6,PSMA3,PSMA6,USP14,NDFIP2,PSMD7,STUB1,UBE2I,BFAR,CAV1,SEC61B,PSMD11,TNFAIP1,BIRC2,PSMD9,USP5,SKP1,ARMC8,PARK7,PSMF1,RBCK1,DNAJB9,VPS25,UBE2D2,UBE2G1,VPS4A,HSPBP1,ARNTL,USP15,MDM2,PSMB7,SDCBP,ANAPC11,MVB12A,PSMB6,RPL11,UBXN4,TLK2,UBC,BUB3,VPS37A,BUB1B,UBE2Z,PSMD4,UBE2J2,PSMC2,CAMLG,VCP,PSMC3,ANAPC16,FBXO2…
GO:0033365	4.33617e-09	120	884	protein localization to organelle	BP	7.52376e-07	TMEM98,AKAP11,SPDL1,YBX1,SP100,RPL31,BCS1L,TIMM21,RAB7A,SPAG5,XRCC5,HSP90AA1,TNPO1,RPS5,RAB10,IPO11,ZFAND6,HUWE1,BAX,FBXO7,SAMM50,RANGAP1,MAPRE1,CHMP4B,BNIP3L,PDCD5,SEC61B,RPL34,ZPR1,CD81,AIP,RPS12,IK,SKP1,RPS15,PARK7,CRIPT,SRGN,OPTN,CSE1L,CDKN1A,ROMO1,PIN1,YWHAH,TOMM40,TRIM28,DKC1,VPS25,UBE2D2,RAN,RPA1,VPS4A,ARNTL,HSD17B4,PPHLN1,TIMM17A,MDM2,DHX9,GCC2,RPS6,RPS24,MEAK7,NPEPPS,SAE1,CARM1,RPS11,RPL…
GO:0006886	5.34513e-09	137	1056	intracellular protein transport	BP	9.16782e-07	SNX1,TBC1D22A,SP100,RPL31,BCS1L,TIMM21,RAB7A,HSP90AA1,TNPO1,RPS5,CTTN,IPO11,ZFAND6,HUWE1,BAX,RAB18,FBXO7,SAMM50,RANGAP1,SRSF5,HM13,CHMP4B,BNIP3L,NUCB1,PDCD5,SEC61B,RAB5C,SUPT6H,RPL34,ZPR1,CD81,AIP,COPZ1,RAB5B,RPS12,NCBP2,RPS15,MLPH,SRSF7,PARK7,SRSF11,CPSF3,IFT43,ENY2,TBC1D15,ARL4A,CLTA,VPS26A,CSE1L,CDKN1A,DYNLRB1,ROMO1,YWHAH,TOMM40,TRIM28,VPS25,UBE2D2,RAN,EIF5A,VPS4A,ARNTL,HSD17B4,NAPG,ARF3,TIMM1…
GO:0050852	7.73494e-09	35	149	T cell receptor signaling pathway	BP	1.3116e-06	PSMC4,PHPT1,PSMC5,PSME1,ABL1,PSMD8,PSMC6,PSMA3,PSMA6,PSMD7,PSMD11,CD81,PSMD9,BTN2A1,SKP1,EIF2B2,ELF1,PSMF1,RBCK1,PSMB7,PSMB6,RPS3,THY1,PSMD4,PSMC2,PSMC3,PRNP,PSMD1,PSMD2,PAWR,UBE2N,PAK2,PSMD13,IKBKG,PSMB3
GO:0010629	1.17604e-08	208	1802	negative regulation of gene expression	BP	1.97178e-06	TMEM98,CSDE1,PTBP1,PSMC4,SAMD4A,RNH1,VIM,POLR2B,NEDD4L,ATP2B4,YBX3,YBX1,SP100,PABPC1,NCK2,RPL31,SMARCE1,FGFR1,XRCC5,KAT6A,TNPO1,RPS5,ZMPSTE24,GSTP1,PSMC5,FUS,PSME1,HNRNPC,PSMD8,HNRNPM,POLR2F,PSMC6,PSMA3,HIF1A,APEX1,CHD8,PSMA6,FMR1,NDFIP2,PSMD7,UBE2I,HBP1,CAV1,TAX1BP1,SERPINE1,DKK1,DDX5,PSMD11,MLX,RPL34,BIRC2,PSMD9,ELK3,CNOT2,GAPDH,ASF1A,PPARD,RPS12,VEGFA,FXR1,NCBP2,RPS15,SRSF7,PARK7,HDAC1,GADD45A…
GO:0006605	1.26483e-08	67	398	protein targeting	BP	2.09708e-06	RPL31,TIMM21,RAB7A,HSP90AA1,RPS5,ZFAND6,HUWE1,FBXO7,SAMM50,CHMP4B,BNIP3L,NUCB1,PDCD5,SEC61B,RPL34,AIP,RPS12,RPS15,ROMO1,TOMM40,UBE2D2,VPS4A,HSD17B4,TIMM17A,GCC2,RTP4,RPS6,SDCBP,RPS24,NPEPPS,SAE1,RPS11,RPL11,RPL7A,RPS3,UBC,BAG3,SRP19,VPS37A,RPL30,UBE2J2,RAB8B,RPL27A,YWHAB,UBB,TCAF2,RPS21,RPS7,PRNP,RPL38,ABLIM3,TOMM5,RPS27,RPL35A,NDUFA13,RPL14,NACA,GSTK1,RPL12,TCAF1,RPL10A,SREBF2,FIS1,UBA52,RPS18,R…
GO:0090150	1.58218e-08	55	300	establishment of protein localization to membrane	BP	2.59442e-06	VAMP3,RPL31,BCS1L,HSP90AA1,RPS5,RAB10,BAX,SAMM50,CHMP4B,PDCD5,SEC61B,RPL34,RPS12,RPS15,OPTN,ACSL3,C16orf70,ROMO1,YWHAH,RTP4,RPS6,SDCBP,RPS24,RPS11,RPL11,GOLGA4,RPL7A,RPS3,SRP19,VPS37A,RPL30,RAPSN,RAB8B,RPL27A,YWHAB,VAMP5,TCAF2,RPS21,RPS7,PRNP,RPL38,RPS27,RPL35A,NDUFA13,RPL14,NACA,RPL12,TCAF1,RPL10A,RACK1,FIS1,VAMP2,UBA52,RPS18,RPL36A
GO:0022607	2.07203e-08	260	2437	cellular component assembly	BP	3.35479e-06	RBM5,RALA,CSDE1,VTA1,ZNF207,TTC19,PSMC4,PHLDB1,MNAT1,TBPL1,MAP4,CELF2,VAMP3,LIMA1,SOAT1,VMP1,NDUFB4,NCK2,MAP4K4,BCS1L,TIMM21,FSCN1,RAB7A,SPAG5,VDAC3,XRCC5,HSP90AA1,MRPL22,ITGB5,KAT6A,TNPO1,RPS5,CHMP2B,EIF3I,CTTN,CHMP5,TRIP6,BAX,PSMC5,ADD1,TPX2,FUS,FXYD5,SNAP23,ABL1,CABIN1,SNRPD3,SAMM50,RBX1,PSMC6,SRSF5,RAB5IF,PRPF6,CRNKL1,MAPRE1,CHMP4B,RIOK3,SRPX,PLS3,FMR1,ARHGEF7,STUB1,ARHGEF18,CAV2,CAV1,MET,EIF…
GO:0002218	2.09084e-08	28	106	activation of innate immune response	BP	3.35479e-06	PSMC4,MATR3,XRCC5,PSMC5,PSME1,PSMD8,PSMC6,PSMA3,PSMA6,PSMD7,PSMD11,PSMD9,SKP1,PSMF1,PSMB7,PSMB6,PSMD4,PSMC2,PSMC3,PSMD1,PSMD2,PAK2,PSMD13,XRCC6,RBM14,IKBKG,PSMB3,MATR3
GO:0072594	2.2098e-08	81	528	establishment of protein localization to organelle	BP	3.50795e-06	RPL31,BCS1L,TIMM21,RAB7A,HSP90AA1,TNPO1,RPS5,RAB10,IPO11,ZFAND6,HUWE1,BAX,FBXO7,SAMM50,CHMP4B,BNIP3L,PDCD5,SEC61B,RPL34,ZPR1,AIP,RPS12,RPS15,CSE1L,CDKN1A,ROMO1,YWHAH,TOMM40,TRIM28,DKC1,VPS25,UBE2D2,RAN,VPS4A,ARNTL,HSD17B4,TIMM17A,GCC2,RPS6,RPS24,NPEPPS,SAE1,RPS11,RPL11,CCT6A,RPL7A,RPS3,CCT5,UBC,BAG3,SRP19,VPS37A,RPL30,UBE2J2,LMNA,NIPBL,RAB8B,NOLC1,CCT2,RPL27A,YWHAB,UBB,RPS21,RPS7,RPL38,ABLIM3,TOM…
GO:0042221	3.0429e-08	314	3057	response to chemical	BP	4.77959e-06	SLC25A5,TNFRSF12A,RALA,IL32,PTBP1,PSMC4,NUB1,MNAT1,VIM,TRIO,POLR2B,VAMP3,NEDD4L,PHPT1,ATP2B4,YBX3,CNN2,YBX1,SP100,PKM,IFI35,NCK2,CYBRD1,ACADVL,MYDGF,ACAT1,FSCN1,NFKB2,DNAJC10,FGFR1,XRCC5,HSP90AA1,ITGB5,GSTP1,RAB10,CPNE3,CHMP5,ZFAND6,BAX,PSMC5,ADD1,GNAS,OAS1,FUS,GRAMD1A,PSME1,CDC5L,ABL1,PSMD8,HNRNPM,LGALS1,POLR2F,FBXO7,RBX1,RANGAP1,PSMC6,PSMA3,HIF1A,SRSF5,GSKIP,APEX1,PSMA6,HM13,USP14,RIOK3,FMR1,PG…
GO:0010605	3.25912e-08	261	2419	negative regulation of macromolecule metabolic process	BP	5.01908e-06	TMEM98,CSDE1,PTBP1,PSMC4,MVP,SAMD4A,RNH1,VIM,POLR2B,NEDD4L,ATP2B4,YBX3,YBX1,SP100,PABPC1,NCK2,RPL31,SMARCE1,DNAJC10,FGFR1,XRCC5,KAT6A,TNPO1,RPS5,ZMPSTE24,GSTP1,BAX,PSMC5,PEBP1,FUS,PSME1,HNRNPC,WAC,ABL1,PSMD8,HNRNPM,CABIN1,POLR2F,FBXO7,PSMC6,PSMA3,HIF1A,GSKIP,APEX1,CHD8,PSMA6,USP14,FMR1,TIMP1,NDFIP2,PSMD7,UBE2I,TFPI2,HBP1,CAV1,TAX1BP1,SERPINE1,DKK1,DDX5,PSMD11,MLX,PRKAR1A,SUPT6H,RPL34,BIRC2,PSMD9,…
GO:0030177	3.26264e-08	33	148	positive regulation of Wnt signaling pathway	BP	5.01908e-06	PSMC4,PSMC5,PSME1,ABL1,PSMD8,PSMC6,PSMA3,GSKIP,PSMA6,PSMD7,CAV1,DKK1,PSMD11,PSMD9,PSMF1,PIN1,SMARCA4,ARNTL,PSMB7,YAP1,PSMB6,PSMD4,PSMC2,VCP,PSMC3,ILK,PSMD1,PSMD2,PSMD13,ATP6V0C,CSNK1E,DDX3X,PSMB3
GO:0009892	3.37126e-08	277	2601	negative regulation of metabolic process	BP	5.13327e-06	TMEM98,CSDE1,PTBP1,PSMC4,MVP,SAMD4A,RNH1,VIM,POLR2B,NEDD4L,ATP2B4,YBX3,YBX1,SP100,PABPC1,NCK2,RPL31,ACADVL,SMARCE1,DNAJC10,FGFR1,XRCC5,KAT6A,TNPO1,RPS5,ZMPSTE24,GSTP1,BAX,PSMC5,PEBP1,FUS,MAEA,PSME1,HNRNPC,WAC,ABL1,PSMD8,HNRNPM,CABIN1,POLR2F,FBXO7,PSMC6,PSMA3,HIF1A,GSKIP,APEX1,CHD8,PSMA6,CHMP4B,USP14,FMR1,TIMP1,NDFIP2,PSMD7,UBE2I,TFPI2,HBP1,CAV1,MET,TAX1BP1,SERPINE1,DKK1,DDX5,PSMD11,MLX,PRKAR1A,SU…
GO:0002283	4.11302e-08	62	375	neutrophil activation involved in immune response	BP	6.13745e-06	MVP,ATP11B,CNN2,PKM,RAB7A,XRCC5,HSP90AA1,GSTP1,RAB10,CPNE3,HUWE1,FTL,SNAP23,RAB18,PGRMC1,PSMD7,HMOX2,PSMD11,RAB5C,RAB5B,ARMC8,QSOX1,LAMTOR2,PRDX6,CYSTM1,PLAU,SERPINB6,CAP1,ACTR10,OSTF1,TMBIM1,PSMB7,SDCBP,ACTR2,DNAJC13,ALDOA,EEF1A1,PSMC2,NCSTN,GYG1,APEH,CTSB,VCP,PSMC3,CCT2,ANPEP,RAB4B,PAFAH1B2,PGM2,PA2G4,PSMD1,PSMD2,KCMF1,RAP2B,PSMD13,ATP6V0C,TUBB4B,XRCC6,MME,SPTAN1,DDX3X,NME2
GO:0043312	4.11302e-08	62	375	neutrophil degranulation	BP	6.13745e-06	MVP,ATP11B,CNN2,PKM,RAB7A,XRCC5,HSP90AA1,GSTP1,RAB10,CPNE3,HUWE1,FTL,SNAP23,RAB18,PGRMC1,PSMD7,HMOX2,PSMD11,RAB5C,RAB5B,ARMC8,QSOX1,LAMTOR2,PRDX6,CYSTM1,PLAU,SERPINB6,CAP1,ACTR10,OSTF1,TMBIM1,PSMB7,SDCBP,ACTR2,DNAJC13,ALDOA,EEF1A1,PSMC2,NCSTN,GYG1,APEH,CTSB,VCP,PSMC3,CCT2,ANPEP,RAB4B,PAFAH1B2,PGM2,PA2G4,PSMD1,PSMD2,KCMF1,RAP2B,PSMD13,ATP6V0C,TUBB4B,XRCC6,MME,SPTAN1,DDX3X,NME2
GO:0019221	4.51257e-08	83	562	cytokine-mediated signaling pathway	BP	6.66699e-06	TNFRSF12A,RALA,IL32,PSMC4,VIM,CNN2,SP100,IFI35,FSCN1,HSP90AA1,GSTP1,PSMC5,OAS1,PSME1,PSMD8,RBX1,PSMC6,PSMA3,HIF1A,PSMA6,TIMP1,PSMD7,CAV1,TAX1BP1,PSMD11,BIRC2,AIP,PSMD9,OAS3,OAS2,VEGFA,SKP1,IFIT3,IFIT2,ELF1,EGR1,TWIST1,CDKN1A,MT2A,PSMF1,RBCK1,IFI6,CANX,SMARCA4,TXNDC17,TRIM22,ANXA1,PSMB7,MYC,RIPK1,IL18BP,YAP1,SOD1,PSMB6,ARF1,OSMR,GSTO1,PDCD4,UBC,PSMD4,PSMC2,COL1A2,PSMC3,ILK,LIMS1,UBB,JUNB,BCL2L1,OX…
GO:0036230	5.21071e-08	63	386	granulocyte activation	BP	7.62296e-06	MVP,ATP11B,CNN2,PKM,RAB7A,XRCC5,HSP90AA1,GSTP1,RAB10,CPNE3,HUWE1,FTL,SNAP23,RAB18,PGRMC1,PSMD7,HMOX2,PSMD11,RAB5C,RAB5B,ARMC8,QSOX1,LAMTOR2,PRDX6,CYSTM1,PLAU,SERPINB6,CAP1,ACTR10,OSTF1,TMBIM1,PSMB7,SDCBP,ACTR2,DNAJC13,ALDOA,EEF1A1,PSMC2,NCSTN,GYG1,APEH,CTSB,VCP,PSMC3,CCT2,ANPEP,RAB4B,PAFAH1B2,PGM2,PA2G4,PSMD1,PSMD2,KCMF1,RAP2B,PSMD13,ATP6V0C,TUBB4B,XRCC6,MME,SPTAN1,DDX3X,VAMP2,NME2
GO:1901532	5.49585e-08	23	78	regulation of hematopoietic progenitor cell differentiation	BP	7.96204e-06	PSMC4,PSMC5,PSME1,ABL1,PSMD8,PSMC6,PSMA3,PSMA6,PSMD7,PSMD11,PSMD9,PSMF1,PSMB7,YAP1,PSMB6,PSMD4,PSMC2,PSMC3,PSMD1,PSMD2,PSMD13,YTHDF2,PSMB3
GO:0046907	6.1562e-08	180	1560	intracellular transport	BP	8.83297e-06	VTA1,SNX1,VAMP3,TBC1D22A,SP100,RPL31,BCS1L,TIMM21,RAB7A,SPAG5,HSP90AA1,TNPO1,RPS5,CHMP2B,ZMPSTE24,RAB10,CTTN,CHMP5,IPO11,ZFAND6,HUWE1,BAX,RAB18,SNRPD3,FBXO7,SAMM50,RANGAP1,HIF1A,SRSF5,HM13,CHMP4B,DCTN6,BNIP3L,NUCB1,PDCD5,SEC61B,RAB5C,SUPT6H,RPL34,ZPR1,CD81,AIP,COPZ1,RAB5B,CPSF6,RPS12,TFG,NCBP2,RPS15,MLPH,SRSF7,PARK7,ATP5PB,SRSF11,CPSF3,IFT43,ENY2,TBC1D15,ARL4A,CLTA,VPS26A,VAPB,CSE1L,CDKN1A,DYNLRB…
GO:0038095	6.56318e-08	25	96	Fc-epsilon receptor signaling pathway	BP	9.32722e-06	PSMC4,PSMC5,PSME1,PSMD8,PSMC6,PSMA3,PSMA6,PSMD7,PSMD11,PSMD9,SKP1,PSMF1,PSMB7,PSMB6,PSMD4,PSMC2,PSMC3,PSMD1,PSMD2,JUN,PAK2,PSMD13,CALM1,IKBKG,PSMB3
GO:0042119	7.89766e-08	62	382	neutrophil activation	BP	1.09326e-05	MVP,ATP11B,CNN2,PKM,RAB7A,XRCC5,HSP90AA1,GSTP1,RAB10,CPNE3,HUWE1,FTL,SNAP23,RAB18,PGRMC1,PSMD7,HMOX2,PSMD11,RAB5C,RAB5B,ARMC8,QSOX1,LAMTOR2,PRDX6,CYSTM1,PLAU,SERPINB6,CAP1,ACTR10,OSTF1,TMBIM1,PSMB7,SDCBP,ACTR2,DNAJC13,ALDOA,EEF1A1,PSMC2,NCSTN,GYG1,APEH,CTSB,VCP,PSMC3,CCT2,ANPEP,RAB4B,PAFAH1B2,PGM2,PA2G4,PSMD1,PSMD2,KCMF1,RAP2B,PSMD13,ATP6V0C,TUBB4B,XRCC6,MME,SPTAN1,DDX3X,NME2
GO:0002220	7.91264e-08	23	80	innate immune response activating cell surface receptor signaling pathway	BP	1.09326e-05	PSMC4,PSMC5,PSME1,PSMD8,PSMC6,PSMA3,PSMA6,PSMD7,PSMD11,PSMD9,SKP1,PSMF1,PSMB7,PSMB6,PSMD4,PSMC2,PSMC3,PSMD1,PSMD2,PAK2,PSMD13,IKBKG,PSMB3
GO:0002223	7.91264e-08	23	80	stimulatory C-type lectin receptor signaling pathway	BP	1.09326e-05	PSMC4,PSMC5,PSME1,PSMD8,PSMC6,PSMA3,PSMA6,PSMD7,PSMD11,PSMD9,SKP1,PSMF1,PSMB7,PSMB6,PSMD4,PSMC2,PSMC3,PSMD1,PSMD2,PAK2,PSMD13,IKBKG,PSMB3
GO:0090263	8.77569e-08	29	123	positive regulation of canonical Wnt signaling pathway	BP	1.19809e-05	PSMC4,PSMC5,PSME1,PSMD8,PSMC6,PSMA3,GSKIP,PSMA6,PSMD7,CAV1,PSMD11,PSMD9,PSMF1,PIN1,ARNTL,PSMB7,YAP1,PSMB6,PSMD4,PSMC2,VCP,PSMC3,ILK,PSMD1,PSMD2,PSMD13,CSNK1E,DDX3X,PSMB3
GO:0002446	8.83189e-08	62	383	neutrophil mediated immunity	BP	1.19809e-05	MVP,ATP11B,CNN2,PKM,RAB7A,XRCC5,HSP90AA1,GSTP1,RAB10,CPNE3,HUWE1,FTL,SNAP23,RAB18,PGRMC1,PSMD7,HMOX2,PSMD11,RAB5C,RAB5B,ARMC8,QSOX1,LAMTOR2,PRDX6,CYSTM1,PLAU,SERPINB6,CAP1,ACTR10,OSTF1,TMBIM1,PSMB7,SDCBP,ACTR2,DNAJC13,ALDOA,EEF1A1,PSMC2,NCSTN,GYG1,APEH,CTSB,VCP,PSMC3,CCT2,ANPEP,RAB4B,PAFAH1B2,PGM2,PA2G4,PSMD1,PSMD2,KCMF1,RAP2B,PSMD13,ATP6V0C,TUBB4B,XRCC6,MME,SPTAN1,DDX3X,NME2
GO:0048522	9.4988e-08	403	4182	positive regulation of cellular process	BP	1.27695e-05	RBM5,SLC25A5,TNFRSF12A,RALA,PTBP1,PSMC4,NUB1,PHLDB1,MNAT1,SAMD4A,VIM,TBPL1,TRIO,VAMP3,NEDD4L,PHPT1,SOAT1,ATP2B4,YBX3,YBX1,NFYC,SP100,PKM,ATP1B3,PABPC1,NCK2,MAP4K4,SMARCE1,HACD3,MYDGF,FOSL2,FSCN1,RAB7A,SPAG5,NFKB2,UBE2A,FGFR1,XRCC5,EPB41L2,HSP90AA1,KAT6A,GSTP1,CPNE3,CTTN,HUWE1,TRIP6,BAX,PSMC5,ADD1,GNAS,AAMDC,TPX2,FUS,PSME1,WAC,CDC5L,ABL1,PSMD8,LGALS1,FBXO7,MYH9,RBX1,RBM23,PSMC6,PSMA3,HIF1A,SRSF5,G…
GO:0002758	9.67185e-08	23	81	innate immune response-activating signal transduction	BP	1.2886e-05	PSMC4,PSMC5,PSME1,PSMD8,PSMC6,PSMA3,PSMA6,PSMD7,PSMD11,PSMD9,SKP1,PSMF1,PSMB7,PSMB6,PSMD4,PSMC2,PSMC3,PSMD1,PSMD2,PAK2,PSMD13,IKBKG,PSMB3
GO:0050851	1.0563e-07	36	174	antigen receptor-mediated signaling pathway	BP	1.39487e-05	PSMC4,PHPT1,BAX,PSMC5,PSME1,ABL1,PSMD8,PSMC6,PSMA3,PSMA6,PSMD7,PSMD11,CD81,PSMD9,BTN2A1,SKP1,EIF2B2,ELF1,PSMF1,RBCK1,PSMB7,PSMB6,RPS3,THY1,PSMD4,PSMC2,PSMC3,PRNP,PSMD1,PSMD2,PAWR,UBE2N,PAK2,PSMD13,IKBKG,PSMB3
GO:0038093	1.13407e-07	32	150	Fc receptor signaling pathway	BP	1.48444e-05	PSMC4,HSP90AA1,PSMC5,PSME1,ABL1,PSMD8,PSMC6,PSMA3,PSMA6,PSMD7,PSMD11,PSMD9,SKP1,ACTR3,PSMF1,PSMB7,ACTR2,PSMB6,PSMD4,PSMC2,ARPC2,PSMC3,PSMD1,PSMD2,JUN,PAK2,PSMD13,CALM1,ARPC4,BRK1,IKBKG,PSMB3
GO:0006508	1.18881e-07	157	1343	proteolysis	BP	1.54255e-05	LAP3,TMEM98,PSMC4,NUB1,NEDD4L,DNAJC10,UBE2A,PPP2R5C,PCNP,ZMPSTE24,HUWE1,BAX,PSMC5,PEBP1,MAEA,PSME1,WAC,PSMD8,FBXO7,MYH9,RBX1,PSMC6,PSMA3,HIF1A,PSMA6,HM13,CHMP4B,USP14,FMR1,PGK1,TIMP1,NDFIP2,PSMD7,STUB1,UBE2I,BFAR,PDCD5,TFPI2,CAV1,SERPINE1,SEC61B,PSMD11,TNFAIP1,BIRC2,PSMD9,METAP2,GAPDH,COPS7A,USP5,VEGFA,SKP1,ARMC8,PARK7,HDAC1,SENP5,ENY2,PLAU,SRGN,DNPEP,SERPINB6,CLPP,PSMF1,RBCK1,CAPNS1,PRDX5,IFI6,D…
GO:0048519	1.23957e-07	411	4238	negative regulation of biological process	BP	1.59456e-05	RBM5,SLC25A5,TMEM98,CSDE1,ZNF207,PTBP1,PSMC4,MVP,MNAT1,SAMD4A,RNH1,VIM,TRIO,SPDL1,POLR2B,MAP4,VAMP3,NEDD4L,LIMA1,PHPT1,ATP2B4,YBX3,YBX1,SP100,PRR11,PABPC1,NCK2,MAP4K4,RPL31,ACADVL,SMARCE1,MYDGF,RAB7A,DNAJC10,FGFR1,PPP2R5C,XRCC5,KAT6A,TNPO1,RPS5,ZMPSTE24,GSTP1,CTTN,ZFAND6,HUWE1,BAX,PSMC5,ADD1,TPX2,OAS1,PEBP1,FUS,FXYD5,MAEA,AARS1,PSME1,HNRNPC,WAC,CDC5L,ABL1,PSMD8,HNRNPM,CABIN1,LGALS1,POLR2F,FBXO7,M…
GO:0071826	1.32777e-07	40	193	ribonucleoprotein complex subunit organization	BP	1.68026e-05	RBM5,CELF2,DHX8,XRCC5,HSP90AA1,RPS5,EIF3I,SNRPD3,SRSF5,PRPF6,CRNKL1,EIF3B,EIF4H,LUC7L3,CPSF6,BRIX1,RPS15,SNRPC,KLC1,EIF2S3,EIF3G,PRMT7,DHX9,RSL24D1,DENR,RPL11,EIF3M,CELF1,VCP,PRPF18,SNRPD1,SF1,RAMAC,CLP1,RPL38,EIF3F,RPS27,RPF2,RPL12,TAF9
GO:0045055	1.32872e-07	83	590	regulated exocytosis	BP	1.68026e-05	MVP,VAMP3,ATP11B,CNN2,PKM,RAB7A,XRCC5,HSP90AA1,GSTP1,RAB10,CPNE3,HUWE1,FTL,SNAP23,RAB18,MYH9,PGRMC1,FMR1,TIMP1,MAGED2,PSMD7,HMOX2,SERPINE1,PSMD11,LGALS3BP,RAB5C,RAB5B,VEGFA,ARMC8,GNAI2,QSOX1,LAMTOR2,PRDX6,CYSTM1,PLAU,SRGN,SERPINB6,CAP1,ACTR10,OSTF1,TMBIM1,STXBP1,PSMB7,SDCBP,ACTR2,DNAJC13,SOD1,SNAPIN,ARF1,RAB5A,MANF,ALDOA,EEF1A1,TAGLN2,PSMC2,NCSTN,GYG1,APEH,CTSB,VCP,PSMC3,CCT2,ANPEP,RAB4B,PAFAH1B2…
GO:0048518	1.36355e-07	431	4526	positive regulation of biological process	BP	1.70798e-05	CFH,RBM5,SLC25A5,TNFRSF12A,RALA,PTBP1,PSMC4,NUB1,MATR3,PHLDB1,MNAT1,SAMD4A,VIM,SNX1,TBPL1,TRIO,POLR2B,VAMP3,NEDD4L,PHPT1,SOAT1,ATP2B4,YBX3,YBX1,NFYC,SP100,PKM,ATP1B3,PABPC1,NCK2,MAP4K4,SMARCE1,HACD3,MYDGF,FOSL2,FSCN1,RAB7A,SPAG5,NFKB2,UBE2A,FGFR1,XRCC5,EPB41L2,HSP90AA1,KAT6A,CHMP2B,ZMPSTE24,GSTP1,CPNE3,CTTN,HUWE1,TRIP6,BAX,PSMC5,ADD1,GNAS,AAMDC,TPX2,FUS,PSME1,HNRNPC,WAC,CDC5L,ABL1,PSMD8,LGALS1,PO…
GO:0010972	1.37353e-07	24	88	negative regulation of G2/M transition of mitotic cell cycle	BP	1.70798e-05	PSMC4,PSMC5,PSME1,PSMD8,RBX1,PSMC6,PSMA3,PSMA6,PSMD7,PSMD11,PSMD9,SKP1,CDKN1A,PSMF1,VPS4A,PSMB7,PSMB6,PSMD4,PSMC2,PSMC3,PSMD1,PSMD2,PSMD13,PSMB3
GO:0051179	1.47268e-07	456	4845	localization	BP	1.81615e-05	LASP1,SLC25A5,TMEM98,TNFRSF12A,RALA,VTA1,PSMC4,MVP,AKAP11,SNX1,SLC39A9,SPDL1,MAP4,VAMP3,NEDD4L,LIMA1,PHPT1,TBC1D22A,NOP58,SOAT1,ATP11B,ATP2B4,CNN2,YBX1,SP100,PKM,ATP1B3,NCK2,MAP4K4,RPL31,BCS1L,TIMM21,SLC25A3,FSCN1,RAB7A,SPAG5,FGFR1,VDAC3,XRCC5,EPB41L2,HSP90AA1,ITGB5,TNPO1,RPS5,FAT1,CHMP2B,ZMPSTE24,GSTP1,RAB10,CPNE3,CTTN,CHMP5,IPO11,ZFAND6,HUWE1,TRIP6,FTL,BAX,PSMC5,ADD1,GNAS,FXYD5,GRAMD1A,PSME1,SN…
GO:1901991	1.4941e-07	42	215	negative regulation of mitotic cell cycle phase transition	BP	1.82553e-05	ZNF207,PSMC4,SPDL1,BAX,PSMC5,PSME1,PSMD8,FBXO7,RBX1,PSMC6,PSMA3,PSMA6,PSMD7,PSMD11,PSMD9,CNOT2,IK,SKP1,GADD45A,CDKN1A,CNOT1,PSMF1,PRMT1,PSMG2,VPS4A,MDM2,PSMB7,RIPK1,CARM1,PSMB6,CDKN2A,BUB3,BUB1B,PSMD4,PSMC2,PSMC3,PSMD1,PSMD2,PSMD13,KANK2,GIGYF2,PSMB3
GO:0031146	1.50476e-07	23	85	SCF-dependent proteasomal ubiquitin-dependent protein catabolic process	BP	1.82553e-05	PSMC4,PSMC5,PSME1,PSMD8,RBX1,PSMC6,PSMA3,PSMA6,PSMD7,PSMD11,PSMD9,SKP1,PSMF1,PSMB7,PSMB6,PSMD4,PSMC2,PSMC3,PSMD1,PSMD2,PSMD13,STYX,PSMB3
GO:0019080	1.54521e-07	40	187	viral gene expression	BP	1.85949e-05	PTBP1,POLR2B,RPL31,RPS5,POLR2F,EIF3B,RPL34,RPS12,RPS15,HDAC1,SMARCA4,EIF3G,DHX9,CDK9,RPS6,RPS24,DENR,RPS11,RPL11,RPL7A,RPS3,RPL30,PSMC3,RPL27A,POLR2G,RPS21,RPS7,RPL38,EIF3F,JUN,RPS27,RPL35A,RPL14,SUPT5H,PCBP2,RPL12,RPL10A,UBA52,RPS18,RPL36A
GO:0090090	1.57151e-07	32	147	negative regulation of canonical Wnt signaling pathway	BP	1.87601e-05	PSMC4,PSMC5,PSME1,PSMD8,RBX1,PSMC6,PSMA3,CHD8,PSMA6,PSMD7,CAV1,DKK1,PSMD11,PSMD9,HDAC1,EGR1,PFDN5,PSMF1,PSMB7,PSMB6,LIMD1,G3BP1,PSMD4,PSMC2,PSMC3,GREM1,IGFBP6,PSMD1,PSMD2,PSMD13,CTNND1,PSMB3
GO:0000380	1.72478e-07	21	73	alternative mRNA splicing, via spliceosome	BP	2.04264e-05	RBM5,PTBP1,CELF2,HNRNPM,SRSF5,FMR1,DDX5,IK,FXR1,SRSF7,MYOD1,RBM17,HNRNPA1,DHX9,WTAP,CELF1,MBNL1,SCNM1,SF1,RBM4,RSRC1
GO:0000956	1.75014e-07	41	200	nuclear-transcribed mRNA catabolic process	BP	2.05634e-05	CSDE1,SAMD4A,PABPC1,RPL31,RPS5,DDX5,RPL34,CNOT2,RPS12,NCBP2,RPS15,EXOSC8,EXOSC9,CNOT1,EXOSC2,RPS6,RPS24,RPS11,RPL11,RPL7A,RPS3,RPL30,PRPF18,RPL27A,SMG8,POLR2G,LSM3,RPS21,RPS7,RPL38,RPS27,RPL35A,RPL14,PNRC2,RPL12,RPL10A,PPP2R2A,UBA52,EXOSC6,RPS18,RPL36A
GO:0043299	1.77739e-07	64	410	leukocyte degranulation	BP	2.07205e-05	MVP,ATP11B,CNN2,PKM,RAB7A,XRCC5,HSP90AA1,GSTP1,RAB10,CPNE3,HUWE1,FTL,SNAP23,RAB18,PGRMC1,PSMD7,HMOX2,PSMD11,RAB5C,RAB5B,ARMC8,QSOX1,LAMTOR2,PRDX6,CYSTM1,PLAU,SERPINB6,CAP1,ACTR10,OSTF1,TMBIM1,STXBP1,PSMB7,SDCBP,ACTR2,DNAJC13,ALDOA,EEF1A1,PSMC2,NCSTN,GYG1,APEH,CTSB,VCP,PSMC3,CCT2,ANPEP,RAB4B,PAFAH1B2,PGM2,PA2G4,PSMD1,PSMD2,KCMF1,RAP2B,PSMD13,ATP6V0C,TUBB4B,XRCC6,MME,SPTAN1,DDX3X,VAMP2,NME2
GO:0006887	2.04015e-07	92	686	exocytosis	BP	2.35993e-05	RALA,MVP,VAMP3,ATP11B,CNN2,PKM,RAB7A,XRCC5,HSP90AA1,GSTP1,RAB10,CPNE3,HUWE1,FTL,SNAP23,RAB18,MYH9,PGRMC1,FMR1,TIMP1,MAGED2,PSMD7,HMOX2,SERPINE1,PSMD11,LGALS3BP,RAB5C,RAB5B,VEGFA,ARMC8,GNAI2,QSOX1,LAMTOR2,EXOC8,PRDX6,CYSTM1,PLAU,SRGN,SERPINB6,CHMP2A,CAP1,ACTR10,VPS4A,OSTF1,ANXA1,TMBIM1,STXBP1,PSMB7,SDCBP,ACTR2,DNAJC13,SOD1,SNAPIN,ARF1,RALB,RAB5A,MANF,ALDOA,EEF1A1,TAGLN2,PSMC2,NCSTN,GYG1,APEH,CTSB,…
GO:0034097	2.07073e-07	114	889	response to cytokine	BP	2.37688e-05	SLC25A5,TNFRSF12A,RALA,IL32,PSMC4,NUB1,VIM,VAMP3,YBX3,CNN2,YBX1,SP100,IFI35,FSCN1,NFKB2,XRCC5,HSP90AA1,GSTP1,ZFAND6,PSMC5,OAS1,PSME1,CDC5L,PSMD8,RBX1,PSMC6,PSMA3,HIF1A,PSMA6,TIMP1,PSMD7,CAV1,TAX1BP1,PSMD11,BIRC2,AIP,PSMD9,OAS3,OAS2,GAPDH,VEGFA,SKP1,ACTR3,SRSF7,GBP3,CREB1,IFIT3,IFIT2,ELF1,EGR1,TWIST1,CDKN1A,MT2A,PSMF1,RBCK1,IFI6,CANX,SMARCA4,MYOD1,TXNDC17,TRIM22,ANXA1,DHX9,CDK9,STXBP1,PSMB7,MYC,RI…
GO:0002444	2.11698e-07	65	421	myeloid leukocyte mediated immunity	BP	2.41142e-05	MVP,ATP11B,CNN2,PKM,RAB7A,XRCC5,HSP90AA1,GSTP1,RAB10,CPNE3,HUWE1,FTL,SNAP23,RAB18,PGRMC1,PSMD7,HMOX2,PSMD11,RAB5C,RAB5B,ARMC8,QSOX1,LAMTOR2,PRDX6,CYSTM1,PLAU,SERPINB6,CAP1,ACTR10,OSTF1,TMBIM1,STXBP1,PSMB7,SDCBP,ACTR2,DNAJC13,ALDOA,EEF1A1,PSMC2,NCSTN,GYG1,APEH,CTSB,VCP,DDX21,PSMC3,CCT2,ANPEP,RAB4B,PAFAH1B2,PGM2,PA2G4,PSMD1,PSMD2,KCMF1,RAP2B,PSMD13,ATP6V0C,TUBB4B,XRCC6,MME,SPTAN1,DDX3X,VAMP2,NME2
GO:0071347	2.18946e-07	31	139	cellular response to interleukin-1	BP	2.44909e-05	PSMC4,PSMC5,PSME1,PSMD8,RBX1,PSMC6,PSMA3,HIF1A,PSMA6,PSMD7,PSMD11,PSMD9,SKP1,GBP3,EGR1,PSMF1,PSMB7,PSMB6,UBC,PSMD4,PSMC2,PSMC3,OTUB1,UBB,PSMD1,PSMD2,UBE2N,PSMD13,UBA52,IKBKG,PSMB3
GO:0044106	2.19433e-07	25	98	cellular amine metabolic process	BP	2.44909e-05	PSMC4,ATP2B4,PSMC5,PSME1,PSMD8,PSMC6,PSMA3,PSMA6,PSMD7,PSMD11,PSMD9,PARK7,PSMF1,PNKD,IDO1,PSMB7,PSMB6,AZIN1,PSMD4,PSMC2,PSMC3,PSMD1,PSMD2,PSMD13,PSMB3
GO:0006950	2.19929e-07	304	2972	response to stress	BP	2.44909e-05	CFH,TNFRSF12A,IL32,PSMC4,NUB1,MATR3,MNAT1,VIM,POLR2B,VAMP3,ATP2B4,YBX3,NDUFB4,YBX1,SP100,PKM,IFI35,NCK2,MAP4K4,ACADVL,HACD3,MYDGF,ACAT1,DNAJC10,UBE2A,VDAC3,XRCC5,HSP90AA1,KAT6A,PLOD1,ZMPSTE24,GSTP1,HUWE1,BAX,PSMC5,ADD1,GNAS,OAS1,FUS,PSME1,SNAP23,WAC,CDC5L,ABL1,PSMD8,HNRNPM,LGALS1,POLR2F,FBXO7,MYH9,RBX1,RANGAP1,PSMC6,PSMA3,HIF1A,GSKIP,APEX1,PSMA6,HM13,MYL9,USP14,MYL12A,RIOK3,SRPX,FMR1,PGK1,TIMP1,P…
GO:0033209	2.23545e-07	31	137	tumor necrosis factor-mediated signaling pathway	BP	2.47091e-05	TNFRSF12A,PSMC4,GSTP1,PSMC5,PSME1,PSMD8,PSMC6,PSMA3,PSMA6,PSMD7,TAX1BP1,PSMD11,BIRC2,PSMD9,PSMF1,RBCK1,TXNDC17,PSMB7,RIPK1,PSMB6,PSMD4,PSMC2,PSMC3,ILK,LIMS1,PSMD1,PSMD2,PSMD13,RACK1,IKBKG,PSMB3
GO:0002275	2.43209e-07	64	414	myeloid cell activation involved in immune response	BP	2.6685e-05	MVP,ATP11B,CNN2,PKM,RAB7A,XRCC5,HSP90AA1,GSTP1,RAB10,CPNE3,HUWE1,FTL,SNAP23,RAB18,PGRMC1,PSMD7,HMOX2,PSMD11,RAB5C,RAB5B,ARMC8,QSOX1,LAMTOR2,PRDX6,CYSTM1,PLAU,SERPINB6,CAP1,ACTR10,OSTF1,TMBIM1,STXBP1,PSMB7,SDCBP,ACTR2,DNAJC13,ALDOA,EEF1A1,PSMC2,NCSTN,GYG1,APEH,CTSB,VCP,PSMC3,CCT2,ANPEP,RAB4B,PAFAH1B2,PGM2,PA2G4,PSMD1,PSMD2,KCMF1,RAP2B,PSMD13,ATP6V0C,TUBB4B,XRCC6,MME,SPTAN1,DDX3X,VAMP2,NME2
GO:1901988	2.47127e-07	43	228	negative regulation of cell cycle phase transition	BP	2.6917e-05	ZNF207,PSMC4,SPDL1,BAX,PSMC5,PSME1,PSMD8,FBXO7,RBX1,PSMC6,PSMA3,PSMA6,PSMD7,PSMD11,PSMD9,CNOT2,IK,SKP1,GADD45A,CDKN1A,CNOT1,PSMF1,PRMT1,PSMG2,VPS4A,MDM2,PSMB7,RIPK1,CARM1,PSMB6,CDKN2A,BUB3,BUB1B,PSMD4,PSMC2,PSMC3,ATF5,PSMD1,PSMD2,PSMD13,KANK2,GIGYF2,PSMB3
GO:0030178	2.50969e-07	35	173	negative regulation of Wnt signaling pathway	BP	2.71373e-05	PSMC4,PSMC5,PSME1,PSMD8,RBX1,PSMC6,PSMA3,CHD8,PSMA6,PSMD7,CAV1,GRB10,DKK1,PSMD11,PSMD9,HDAC1,EGR1,PFDN5,PSMF1,PSMB7,PSMB6,LIMD1,G3BP1,PSMD4,PSMC2,PSMC3,GREM1,IGFBP6,PSMD1,RNF213,PSMD2,PSMD13,CTNND1,RACK1,PSMB3
GO:1901565	2.64099e-07	132	1102	organonitrogen compound catabolic process	BP	2.83517e-05	PSMC4,NUB1,SNX1,VCAN,NEDD4L,ATP2B4,ACAT1,RAB7A,DNAJC10,UBE2A,PPP2R5C,HSP90AA1,PCNP,ZMPSTE24,HUWE1,PSMC5,MAEA,PSME1,WAC,PSMD8,FBXO7,RBX1,PSMC6,PSMA3,PSMA6,HM13,CHMP4B,USP14,FMR1,TIMP1,NDFIP2,PSMD7,STUB1,UBE2I,HMOX2,BFAR,BNIP3L,OGDH,CAV1,BLVRA,SEC61B,PSMD11,TNFAIP1,BIRC2,CD81,PSMD9,USP5,SKP1,ARMC8,GLS,PARK7,DLST,CLTA,CLPP,PSMF1,RBCK1,PIN1,DNAJB9,IVD,IDO1,VPS25,UBE2D2,UBE2G1,VPS4A,HSPBP1,ARNTL,CTSL,…
GO:0071345	2.82265e-07	107	823	cellular response to cytokine stimulus	BP	3.00854e-05	SLC25A5,TNFRSF12A,RALA,IL32,PSMC4,VIM,VAMP3,YBX3,CNN2,YBX1,SP100,IFI35,FSCN1,XRCC5,HSP90AA1,GSTP1,ZFAND6,PSMC5,OAS1,PSME1,CDC5L,PSMD8,RBX1,PSMC6,PSMA3,HIF1A,PSMA6,TIMP1,PSMD7,CAV1,TAX1BP1,PSMD11,BIRC2,AIP,PSMD9,OAS3,OAS2,GAPDH,VEGFA,SKP1,ACTR3,SRSF7,GBP3,CREB1,IFIT3,IFIT2,ELF1,EGR1,TWIST1,CDKN1A,MT2A,PSMF1,RBCK1,IFI6,CANX,SMARCA4,MYOD1,TXNDC17,TRIM22,ANXA1,DHX9,CDK9,STXBP1,PSMB7,MYC,RIPK1,IL18BP,…
GO:0008104	2.84493e-07	241	2304	protein localization	BP	3.01078e-05	SLC25A5,TMEM98,VTA1,MVP,AKAP11,SNX1,SPDL1,VAMP3,NEDD4L,PHPT1,TBC1D22A,ATP2B4,YBX1,SP100,ATP1B3,RPL31,BCS1L,TIMM21,RAB7A,SPAG5,XRCC5,EPB41L2,HSP90AA1,TNPO1,RPS5,CHMP2B,RAB10,CTTN,CHMP5,IPO11,ZFAND6,HUWE1,BAX,SNAP23,ABL1,RAB18,FBXO7,MYH9,SAMM50,RANGAP1,HIF1A,SRSF5,HM13,MAPRE1,CHMP4B,ARMCX3,NDFIP2,BNIP3L,NUCB1,PDCD5,CAV1,SEC61B,RAB5C,SUPT6H,RPL34,RAPGEF2,ZPR1,CD81,AIP,PSMD9,COPZ1,RAB5B,GAPDH,GOLT1B,…
GO:0006417	2.93602e-07	54	328	regulation of translation	BP	3.0853e-05	PTBP1,MATR3,SAMD4A,VIM,YBX3,YBX1,PKM,PABPC1,NCK2,AARS1,FMR1,RBM3,EIF3B,EIF4H,EIF4G2,CNOT2,GAPDH,FXR1,NCBP2,EIF1B,EIF2B2,PAIP2,CNOT1,ILF3,EIF2S3,EIF5A,EIF2S1,PUM1,CAPRIN1,DHX9,CELF1,RPS3,UHMK1,RPL30,EIF4A2,IGF2BP1,LARP4,LARP6,NOLC1,POLR2G,PA2G4,DNAJC24,RPL38,EIF1,RBM4,CALR,SHMT2,NGRN,YTHDF3,YTHDF2,GIGYF2,RACK1,DDX3X,MATR3
GO:0006614	3.02032e-07	26	93	SRP-dependent cotranslational protein targeting to membrane	BP	3.15169e-05	RPL31,RPS5,SEC61B,RPL34,RPS12,RPS15,RPS6,RPS24,RPS11,RPL11,RPL7A,RPS3,SRP19,RPL30,RPL27A,RPS21,RPS7,RPL38,RPS27,RPL35A,RPL14,RPL12,RPL10A,UBA52,RPS18,RPL36A
GO:1902750	3.53905e-07	25	100	negative regulation of cell cycle G2/M phase transition	BP	3.66734e-05	PSMC4,PSMC5,PSME1,PSMD8,RBX1,PSMC6,PSMA3,PSMA6,PSMD7,PSMD11,PSMD9,SKP1,CDKN1A,PSMF1,VPS4A,PSMB7,PSMB6,PSMD4,PSMC2,PSMC3,ATF5,PSMD1,PSMD2,PSMD13,PSMB3
GO:0070555	3.5997e-07	33	158	response to interleukin-1	BP	3.70446e-05	PSMC4,PSMC5,PSME1,PSMD8,RBX1,PSMC6,PSMA3,HIF1A,PSMA6,PSMD7,PSMD11,PSMD9,SKP1,GBP3,EGR1,PSMF1,ANXA1,PSMB7,PSMB6,UBC,PSMD4,PSMC2,PSMC3,OTUB1,UBB,PSMD1,PSMD2,UBE2N,PSMD13,UBA52,IKBKG,TAF9,PSMB3
GO:0043484	3.98598e-07	30	134	regulation of RNA splicing	BP	4.07389e-05	RBM5,PTBP1,CELF2,FUS,HNRNPH3,RBM23,SRSF5,FMR1,RBM3,DDX5,ZPR1,IK,FXR1,SRSF7,PRDX6,RBM42,HNRNPH2,MYOD1,RBM17,HNRNPA1,TMBIM6,WTAP,CELF1,MBNL1,ZNF326,SF1,HNRNPH1,RBM4,CLK3,RBMXL1
GO:0002833	4.05046e-07	35	172	positive regulation of response to biotic stimulus	BP	4.11163e-05	PSMC4,MATR3,XRCC5,PSMC5,PSME1,PSMD8,PSMC6,PSMA3,PSMA6,RIOK3,PSMD7,PSMD11,PSMD9,SKP1,OPTN,PSMF1,PUM1,USP15,DHX9,PSMB7,PSMB6,MR1,PSMD4,PSMC2,HMGB2,PSMC3,PSMD1,PSMD2,PAK2,PSMD13,XRCC6,RBM14,IKBKG,PSMB3,MATR3
GO:0045184	4.24383e-07	191	1738	establishment of protein localization	BP	4.27882e-05	SLC25A5,VTA1,MVP,SNX1,VAMP3,PHPT1,TBC1D22A,SP100,RPL31,BCS1L,TIMM21,RAB7A,HSP90AA1,TNPO1,RPS5,CHMP2B,RAB10,CTTN,CHMP5,IPO11,ZFAND6,HUWE1,BAX,SNAP23,ABL1,RAB18,FBXO7,MYH9,SAMM50,RANGAP1,HIF1A,SRSF5,HM13,CHMP4B,NDFIP2,BNIP3L,NUCB1,PDCD5,SEC61B,RAB5C,SUPT6H,RPL34,ZPR1,CD81,AIP,PSMD9,COPZ1,RAB5B,GAPDH,GOLT1B,PPARD,RPS12,NCBP2,RPS15,MLPH,SRSF7,PARK7,SRSF11,EXOC8,CPSF3,IFT43,CRIPT,ENY2,TBC1D15,ARL4A,CL…
GO:0050684	4.44688e-07	30	135	regulation of mRNA processing	BP	4.45345e-05	RBM5,PTBP1,CELF2,SNRPA,RBM23,SRSF5,FMR1,RBM3,DDX5,SUPT6H,CPSF6,IK,FXR1,NCBP2,SRSF7,PRDX6,RBM42,MYOD1,RBM17,HNRNPA1,DHX9,CDK9,WTAP,CELF1,MBNL1,SF1,AHCYL1,RBM4,SUPT5H,RBMXL1
GO:0000184	4.91022e-07	29	117	nuclear-transcribed mRNA catabolic process, nonsense-mediated decay	BP	4.88469e-05	PABPC1,RPL31,RPS5,RPL34,RPS12,NCBP2,RPS15,RPS6,RPS24,RPS11,RPL11,RPL7A,RPS3,RPL30,RPL27A,SMG8,RPS21,RPS7,RPL38,RPS27,RPL35A,RPL14,PNRC2,RPL12,RPL10A,PPP2R2A,UBA52,RPS18,RPL36A
GO:0030111	5.18603e-07	48	294	regulation of Wnt signaling pathway	BP	5.1249e-05	PSMC4,PSMC5,PSME1,ABL1,PSMD8,RBX1,PSMC6,PSMA3,GSKIP,CHD8,PSMA6,PSMD7,CAV1,GRB10,DKK1,PSMD11,PSMD9,HDAC1,EGR1,PFDN5,PSMF1,PIN1,SMARCA4,ARNTL,PSMB7,YAP1,PSMB6,LIMD1,G3BP1,TMEM237,PSMD4,PSMC2,VCP,PSMC3,ILK,GREM1,IGFBP6,CTNNB1,PSMD1,RNF213,PSMD2,PSMD13,ATP6V0C,CTNND1,RACK1,CSNK1E,DDX3X,PSMB3
GO:0002252	5.49857e-07	109	857	immune effector process	BP	5.398e-05	CFH,TMEM98,MVP,ATP11B,CNN2,PKM,RAB7A,XRCC5,HSP90AA1,ZMPSTE24,GSTP1,RAB10,CPNE3,HUWE1,FTL,OAS1,SNAP23,ABL1,RAB18,LGALS1,RIOK3,PGRMC1,PSMD7,HMOX2,BNIP3L,PSMD11,RAB5C,SUPT6H,BIRC2,CD81,OAS3,OAS2,RAB5B,ARMC8,ACTR3,QSOX1,LAMTOR2,GBP3,PRDX6,IFIT3,IFIT2,CYSTM1,PLAU,SERPINB6,IFI6,ILF3,CAP1,ACTR10,TRIM22,PUM1,OSTF1,ANXA1,USP15,DHX9,TMBIM1,RTP4,STXBP1,PSMB7,SDCBP,IFI44L,ACTR2,DNAJC13,TMBIM6,G3BP1,ALDOA,IFI…
GO:0072599	6.66654e-07	28	111	establishment of protein localization to endoplasmic reticulum	BP	6.50183e-05	RPL31,RPS5,RAB10,CHMP4B,SEC61B,RPL34,RPS12,RPS15,RPS6,RPS24,RPS11,RPL11,RPL7A,RPS3,SRP19,RPL30,RPL27A,RPS21,RPS7,RPL38,RPS27,RPL35A,RPL14,RPL12,RPL10A,UBA52,RPS18,RPL36A
GO:0009308	6.76293e-07	25	103	amine metabolic process	BP	6.53244e-05	PSMC4,ATP2B4,PSMC5,PSME1,PSMD8,PSMC6,PSMA3,PSMA6,PSMD7,PSMD11,PSMD9,PARK7,PSMF1,PNKD,IDO1,PSMB7,PSMB6,AZIN1,PSMD4,PSMC2,PSMC3,PSMD1,PSMD2,PSMD13,PSMB3
GO:0006613	6.78547e-07	26	97	cotranslational protein targeting to membrane	BP	6.53244e-05	RPL31,RPS5,SEC61B,RPL34,RPS12,RPS15,RPS6,RPS24,RPS11,RPL11,RPL7A,RPS3,SRP19,RPL30,RPL27A,RPS21,RPS7,RPL38,RPS27,RPL35A,RPL14,RPL12,RPL10A,UBA52,RPS18,RPL36A
GO:0060828	7.8168e-07	41	233	regulation of canonical Wnt signaling pathway	BP	7.47707e-05	PSMC4,PSMC5,PSME1,PSMD8,RBX1,PSMC6,PSMA3,GSKIP,CHD8,PSMA6,PSMD7,CAV1,DKK1,PSMD11,PSMD9,HDAC1,EGR1,PFDN5,PSMF1,PIN1,ARNTL,PSMB7,YAP1,PSMB6,LIMD1,G3BP1,PSMD4,PSMC2,VCP,PSMC3,ILK,GREM1,IGFBP6,CTNNB1,PSMD1,PSMD2,PSMD13,CTNND1,CSNK1E,DDX3X,PSMB3
GO:0043687	8.23452e-07	50	302	post-translational protein modification	BP	7.82647e-05	TMEM132A,PSMC4,NUB1,VCAN,RCN1,PSMC5,PSME1,PSMD8,LGALS1,FBXO7,RBX1,PSMC6,PSMA3,HIF1A,PSMA6,TIMP1,PSMD7,NUCB1,PSMD11,PSMD9,COPS7A,SKP1,QSOX1,PSMF1,CALU,SUMF2,PRKCSH,LAMC1,PSMB7,PSMB6,CCN1,RAB5A,PRSS23,PSMD4,PSMC2,SHISA5,ASB5,DCAF13,PSMC3,COPS2,FBXO22,DDB1,KCTD6,GPS1,PSMD1,RAB1B,PSMD2,PTP4A2,PSMD13,PSMB3
GO:0016055	1.03289e-06	60	412	Wnt signaling pathway	BP	9.75494e-05	PSMC4,PSMC5,PSME1,ABL1,PSMD8,RBX1,PSMC6,PSMA3,GSKIP,CHD8,PSMA6,PSMD7,HBP1,CAV1,GRB10,DKK1,PSMD11,PSMD9,SKP1,AMOTL2,HDAC1,EGR1,VPS26A,PFDN5,PSMF1,PIN1,SMARCA4,ARNTL,PSMB7,YAP1,CLTC,PSMB6,RAB5A,LIMD1,G3BP1,UBC,TMEM237,PSMD4,PSMC2,VCP,PSMC3,AMOTL1,ILK,GREM1,IGFBP6,DDB1,CTNNB1,UBB,PSMD1,RNF213,PSMD2,PSMD13,ATP6V0C,CTNND1,CALM1,RACK1,CSNK1E,DDX3X,UBA52,PSMB3
GO:0045089	1.06778e-06	31	147	positive regulation of innate immune response	BP	0.00010021	PSMC4,MATR3,XRCC5,PSMC5,PSME1,PSMD8,PSMC6,PSMA3,PSMA6,RIOK3,PSMD7,PSMD11,PSMD9,SKP1,PSMF1,DHX9,PSMB7,PSMB6,PSMD4,PSMC2,HMGB2,PSMC3,PSMD1,PSMD2,PAK2,PSMD13,XRCC6,RBM14,IKBKG,PSMB3,MATR3
GO:0060071	1.09613e-06	23	93	Wnt signaling pathway, planar cell polarity pathway	BP	0.000102228	PSMC4,PSMC5,PSME1,ABL1,PSMD8,PSMC6,PSMA3,PSMA6,PSMD7,DKK1,PSMD11,PSMD9,PSMF1,PSMB7,CLTC,PSMB6,PSMD4,PSMC2,PSMC3,PSMD1,PSMD2,PSMD13,PSMB3
GO:0198738	1.11924e-06	60	413	cell-cell signaling by wnt	BP	0.000103734	PSMC4,PSMC5,PSME1,ABL1,PSMD8,RBX1,PSMC6,PSMA3,GSKIP,CHD8,PSMA6,PSMD7,HBP1,CAV1,GRB10,DKK1,PSMD11,PSMD9,SKP1,AMOTL2,HDAC1,EGR1,VPS26A,PFDN5,PSMF1,PIN1,SMARCA4,ARNTL,PSMB7,YAP1,CLTC,PSMB6,RAB5A,LIMD1,G3BP1,UBC,TMEM237,PSMD4,PSMC2,VCP,PSMC3,AMOTL1,ILK,GREM1,IGFBP6,DDB1,CTNNB1,UBB,PSMD1,RNF213,PSMD2,PSMD13,ATP6V0C,CTNND1,CALM1,RACK1,CSNK1E,DDX3X,UBA52,PSMB3
GO:0019068	1.15092e-06	14	39	virion assembly	BP	0.000106013	VTA1,CHMP2B,CHMP5,CHMP4B,CHMP2A,VPS4A,MVB12A,UBC,VPS37A,PDCD6IP,UBB,RAB1B,UBA52,CHMP1B
GO:0022618	1.208e-06	37	186	ribonucleoprotein complex assembly	BP	0.000110588	RBM5,CELF2,XRCC5,HSP90AA1,RPS5,EIF3I,SNRPD3,SRSF5,PRPF6,CRNKL1,EIF3B,EIF4H,LUC7L3,CPSF6,BRIX1,RPS15,SNRPC,EIF2S3,EIF3G,PRMT7,DHX9,RSL24D1,DENR,RPL11,EIF3M,CELF1,PRPF18,SNRPD1,SF1,RAMAC,CLP1,RPL38,EIF3F,RPS27,RPF2,RPL12,TAF9
GO:0015031	1.30458e-06	182	1652	protein transport	BP	0.000118077	SLC25A5,VTA1,MVP,SNX1,VAMP3,PHPT1,TBC1D22A,SP100,RPL31,BCS1L,TIMM21,RAB7A,HSP90AA1,TNPO1,RPS5,CHMP2B,RAB10,CTTN,CHMP5,IPO11,ZFAND6,HUWE1,BAX,SNAP23,RAB18,FBXO7,MYH9,SAMM50,RANGAP1,HIF1A,SRSF5,HM13,CHMP4B,NDFIP2,BNIP3L,NUCB1,PDCD5,SEC61B,RAB5C,SUPT6H,RPL34,ZPR1,CD81,AIP,PSMD9,COPZ1,RAB5B,GAPDH,GOLT1B,PPARD,RPS12,NCBP2,RPS15,MLPH,SRSF7,PARK7,SRSF11,EXOC8,CPSF3,IFT43,ENY2,TBC1D15,ARL4A,CLTA,SRGN,VPS…
GO:0035567	1.30564e-06	27	125	non-canonical Wnt signaling pathway	BP	0.000118077	PSMC4,PSMC5,PSME1,ABL1,PSMD8,PSMC6,PSMA3,PSMA6,PSMD7,DKK1,PSMD11,PSMD9,PSMF1,PSMB7,CLTC,PSMB6,PSMD4,PSMC2,PSMC3,CTNNB1,PSMD1,RNF213,PSMD2,PSMD13,CALM1,CSNK1E,PSMB3
GO:0006996	1.37564e-06	337	3423	organelle organization	BP	0.000123658	SLC25A5,RALA,CSDE1,VTA1,ZNF207,TTC19,PHLDB1,MNAT1,AKAP11,VIM,TBPL1,SPDL1,MAP4,VAMP3,LIMA1,PHPT1,VMP1,CNN2,NDUFB4,SP100,NCK2,SMARCE1,BCS1L,ACTR6,TIMM21,FSCN1,RAB7A,SPAG5,UBE2A,VDAC3,XRCC5,EPB41L2,HSP90AA1,MRPL22,ITGB5,KAT6A,TNPO1,RPS5,FAT1,CHMP2B,ZMPSTE24,RAB10,CTTN,CHMP5,ZFAND6,HUWE1,BAX,ADD1,TPX2,EPB41L1,MAEA,HNRNPC,SNAP23,WAC,ABL1,RAB18,CABIN1,FBXO7,MYH9,SAMM50,RBX1,HIF1A,APEX1,CHD8,RAB5IF,MAPR…
GO:2000736	1.41327e-06	24	100	regulation of stem cell differentiation	BP	0.00012628	PSMC4,PSMC5,PSME1,ABL1,PSMD8,PSMC6,PSMA3,PSMA6,PSMD7,PSMD11,OCIAD1,PSMD9,PSMF1,PSMB7,YAP1,PSMB6,PSMD4,PSMC2,PSMC3,PSMD1,PSMD2,PSMD13,YTHDF2,PSMB3
GO:0051128	1.47926e-06	206	1959	regulation of cellular component organization	BP	0.00013139	SLC25A5,TNFRSF12A,RALA,ZNF207,PSMC4,PHLDB1,MNAT1,VIM,SPDL1,MAP4,NEDD4L,LIMA1,PHPT1,NCK2,MAP4K4,FSCN1,RAB7A,SPAG5,FGFR1,VDAC3,XRCC5,HSP90AA1,CHMP2B,ZMPSTE24,CTTN,CHMP5,HUWE1,BAX,PSMC5,ADD1,TPX2,HNRNPC,ABL1,LGALS1,FBXO7,MYH9,RBX1,PSMC6,HIF1A,MAPRE1,CHMP4B,RIOK3,FMR1,ARHGEF7,STUB1,BNIP3L,ARHGEF18,PDCD5,CAV2,CAV1,MET,SSBP1,SERPINE1,ZNHIT1,TMEM106B,DKK1,RAB5C,PRKAR1A,SUPT6H,RAPGEF2,EIF4G2,BIRC2,MYF5,R…
GO:0045047	1.50496e-06	27	108	protein targeting to ER	BP	0.000132882	RPL31,RPS5,CHMP4B,SEC61B,RPL34,RPS12,RPS15,RPS6,RPS24,RPS11,RPL11,RPL7A,RPS3,SRP19,RPL30,RPL27A,RPS21,RPS7,RPL38,RPS27,RPL35A,RPL14,RPL12,RPL10A,UBA52,RPS18,RPL36A
GO:0090175	1.58011e-06	23	95	regulation of establishment of planar polarity	BP	0.000138696	PSMC4,PSMC5,PSME1,ABL1,PSMD8,PSMC6,PSMA3,PSMA6,PSMD7,DKK1,PSMD11,PSMD9,PSMF1,PSMB7,CLTC,PSMB6,PSMD4,PSMC2,PSMC3,PSMD1,PSMD2,PSMD13,PSMB3
GO:0034248	1.62466e-06	58	375	regulation of cellular amide metabolic process	BP	0.000141773	PTBP1,MATR3,SAMD4A,VIM,YBX3,YBX1,PKM,PABPC1,NCK2,AARS1,FMR1,RBM3,EIF3B,EIF4H,EIF4G2,CNOT2,GAPDH,FXR1,NCBP2,EIF1B,EIF2B2,PAIP2,ORMDL2,CNOT1,PIN1,ILF3,EIF2S3,EIF5A,EIF2S1,PUM1,CAPRIN1,DHX9,CCN1,CELF1,RPS3,UHMK1,RPL30,EIF4A2,IGF2BP1,LARP4,LARP6,NOLC1,POLR2G,PA2G4,DNAJC24,PRNP,RPL38,EIF1,RBM4,CALR,SHMT2,NGRN,YTHDF3,YTHDF2,GIGYF2,RACK1,DDX3X,MATR3
GO:0010648	1.75334e-06	125	1066	negative regulation of cell communication	BP	0.000152112	SLC25A5,PSMC4,MVP,PHPT1,ATP2B4,YBX3,NCK2,RAB7A,PPP2R5C,GSTP1,CTTN,BAX,PSMC5,PEBP1,PSME1,ABL1,PSMD8,RBX1,PSMC6,PSMA3,HIF1A,CHD8,PSMA6,RIOK3,FMR1,ARHGEF7,PSMD7,STUB1,BFAR,CAV2,CAV1,MET,GRB10,SERPINE1,CREB3,DKK1,PSMD11,TNFAIP1,PSMD9,TNS2,CNOT2,GNAI2,PARK7,HDAC1,RGS4,ENY2,ELF1,EGR1,TWIST1,SRGN,OPTN,PFDN5,RUNX2,CNOT1,PSMF1,IFI6,PIN1,SMARCA4,PNKD,GNAI1,DNAJB9,GDF15,VPS25,ARNTL,MDM2,SERPINE2,TMBIM1,STXB…
GO:0023057	1.82999e-06	125	1067	negative regulation of signaling	BP	0.000157845	SLC25A5,PSMC4,MVP,PHPT1,ATP2B4,YBX3,NCK2,RAB7A,PPP2R5C,GSTP1,CTTN,BAX,PSMC5,PEBP1,PSME1,ABL1,PSMD8,RBX1,PSMC6,PSMA3,HIF1A,CHD8,PSMA6,RIOK3,FMR1,ARHGEF7,PSMD7,STUB1,BFAR,CAV2,CAV1,MET,GRB10,SERPINE1,CREB3,DKK1,PSMD11,TNFAIP1,PSMD9,TNS2,CNOT2,GNAI2,PARK7,HDAC1,RGS4,ENY2,ELF1,EGR1,TWIST1,SRGN,OPTN,PFDN5,RUNX2,CNOT1,PSMF1,IFI6,PIN1,SMARCA4,PNKD,GNAI1,DNAJB9,GDF15,VPS25,ARNTL,MDM2,SERPINE2,TMBIM1,STXB…
GO:0043903	1.90028e-06	37	196	regulation of symbiotic process	BP	0.00016239	POLR2B,PABPC1,HACD3,RAB7A,CHMP2B,OAS1,LGALS1,POLR2F,CHMP4B,FMR1,CAV2,CAV1,DDX5,OAS3,OAS2,GAPDH,HDAC1,VAPB,SMARCA4,ILF3,CHMP2A,TRIM28,TRIM22,VPS4A,DHX9,CDK9,IFIT5,PSMC3,DDB1,POLR2G,JUN,KPNA2,IFITM2,IFITM1,SUPT5H,DDX3X,APOBEC3C
GO:0006612	1.90445e-06	36	179	protein targeting to membrane	BP	0.00016239	RPL31,RPS5,CHMP4B,SEC61B,RPL34,RPS12,RPS15,RTP4,RPS6,SDCBP,RPS24,RPS11,RPL11,RPL7A,RPS3,SRP19,VPS37A,RPL30,RAB8B,RPL27A,TCAF2,RPS21,RPS7,PRNP,RPL38,RPS27,RPL35A,RPL14,NACA,RPL12,TCAF1,RPL10A,FIS1,UBA52,RPS18,RPL36A
GO:0000209	2.01551e-06	49	313	protein polyubiquitination	BP	0.000170883	PSMC4,NEDD4L,UBE2A,HUWE1,PSMC5,PSME1,PSMD8,FBXO7,RBX1,PSMC6,PSMA3,PSMA6,PSMD7,STUB1,BFAR,PSMD11,BIRC2,PSMD9,SKP1,PSMF1,RBCK1,UBE2D2,TRIM22,UBE2G1,MDM2,PSMB7,NPEPPS,ANAPC11,PSMB6,UBC,PSMD4,UBE2J2,PSMC2,PSMC3,FBXO22,OTUB1,CTNNB1,UBE2V2,UBE2E1,UBB,PSMD1,RNF213,PSMD2,UBE2N,PSMD13,DDX3X,UBA52,UBE2L5,PSMB3
GO:0019058	2.2352e-06	47	286	viral life cycle	BP	0.000188438	VTA1,NEDD4L,PABPC1,HACD3,RAB7A,ITGB5,CHMP2B,CHMP5,OAS1,LGALS1,CHMP4B,FMR1,HTATSF1,CAV2,CAV1,DDX5,CD81,OAS3,OAS2,VAPB,ILF3,CHMP2A,TRIM28,TRIM22,RAN,VPS4A,CTSL,MVB12A,RAB5A,UBC,IFIT5,VPS37A,CTSB,VCP,ANPEP,DDB1,PDCD6IP,UBB,RAB1B,KPNA2,IFITM2,IFITM1,PCBP2,DDX3X,UBA52,APOBEC3C,CHMP1B
GO:0051707	2.27403e-06	116	939	response to other organism	BP	0.000190635	CFH,PSMC4,NUB1,MATR3,VIM,VAMP3,SP100,IFI35,NFKB2,XRCC5,ZMPSTE24,GSTP1,CHMP5,PSMC5,OAS1,PSME1,ABL1,PSMD8,PSMC6,PSMA3,PSMA6,USP14,RIOK3,FMR1,PSMD7,BNIP3L,HNRNPUL1,CAV1,SERPINE1,PSMD11,BIRC2,PSMD9,OAS3,OAS2,GAPDH,PPARD,SKP1,ACTR3,LGALS8,GBP3,IFIT3,IFIT2,EGR1,OPTN,MT2A,PSMF1,ROMO1,IFI6,ILF3,TRIM28,IDO1,ANKHD1,TRIM22,PUM1,ANXA1,TRAFD1,USP15,DHX9,RTP4,STXBP1,PSMB7,HMGA1,IFI44L,IFI44,ACTR2,PSMB6,ARF1,G3…
GO:0043207	2.37568e-06	116	940	response to external biotic stimulus	BP	0.000198044	CFH,PSMC4,NUB1,MATR3,VIM,VAMP3,SP100,IFI35,NFKB2,XRCC5,ZMPSTE24,GSTP1,CHMP5,PSMC5,OAS1,PSME1,ABL1,PSMD8,PSMC6,PSMA3,PSMA6,USP14,RIOK3,FMR1,PSMD7,BNIP3L,HNRNPUL1,CAV1,SERPINE1,PSMD11,BIRC2,PSMD9,OAS3,OAS2,GAPDH,PPARD,SKP1,ACTR3,LGALS8,GBP3,IFIT3,IFIT2,EGR1,OPTN,MT2A,PSMF1,ROMO1,IFI6,ILF3,TRIM28,IDO1,ANKHD1,TRIM22,PUM1,ANXA1,TRAFD1,USP15,DHX9,RTP4,STXBP1,PSMB7,HMGA1,IFI44L,IFI44,ACTR2,PSMB6,ARF1,G3…
GO:0010948	2.40936e-06	50	304	negative regulation of cell cycle process	BP	0.000199736	ZNF207,PSMC4,SPDL1,BAX,PSMC5,PSME1,PSMD8,FBXO7,RBX1,PSMC6,PSMA3,PSMA6,PSMD7,PSMD11,PRKAR1A,PSMD9,CNOT2,IK,SKP1,GADD45A,CBX3,CDKN1A,CNOT1,PSMF1,PRMT1,PSMG2,CHMP2A,VPS4A,MDM2,CDK9,PSMB7,RIPK1,CARM1,PSMB6,CDKN2A,BUB3,BUB1B,PSMD4,PSMC2,PSMC3,ATF5,RRM2,PSMD1,PSMD2,CALR,PSMD13,KANK2,GIGYF2,RBM14,PSMB3
GO:0009607	2.95627e-06	118	967	response to biotic stimulus	BP	0.000243721	CFH,PSMC4,NUB1,MATR3,VIM,VAMP3,SP100,IFI35,NFKB2,XRCC5,ZMPSTE24,GSTP1,CHMP5,PSMC5,OAS1,PSME1,ABL1,PSMD8,PSMC6,PSMA3,PSMA6,USP14,RIOK3,SRPX,FMR1,PSMD7,BNIP3L,HNRNPUL1,CAV1,SERPINE1,PSMD11,BIRC2,PSMD9,OAS3,OAS2,GAPDH,PPARD,SKP1,ACTR3,LGALS8,GBP3,IFIT3,IFIT2,EGR1,OPTN,MT2A,PSMF1,ROMO1,IFI6,ILF3,TRIM28,IDO1,ANKHD1,TRIM22,PUM1,ANXA1,TRAFD1,USP15,DHX9,RTP4,STXBP1,PSMB7,HMGA1,YAP1,IFI44L,IFI44,ACTR2,PSM…
GO:0002429	3.06955e-06	42	250	immune response-activating cell surface receptor signaling pathway	BP	0.000250294	PSMC4,PHPT1,HSP90AA1,BAX,PSMC5,PSME1,ABL1,PSMD8,PSMC6,PSMA3,PSMA6,PSMD7,PSMD11,CD81,PSMD9,BTN2A1,SKP1,ACTR3,EIF2B2,ELF1,PSMF1,RBCK1,PSMB7,ACTR2,PSMB6,RPS3,THY1,PSMD4,PSMC2,ARPC2,PSMC3,PRNP,PSMD1,PSMD2,PAWR,UBE2N,PAK2,PSMD13,ARPC4,BRK1,IKBKG,PSMB3
GO:0002757	3.06955e-06	42	250	immune response-activating signal transduction	BP	0.000250294	PSMC4,PHPT1,HSP90AA1,BAX,PSMC5,PSME1,ABL1,PSMD8,PSMC6,PSMA3,PSMA6,PSMD7,PSMD11,CD81,PSMD9,BTN2A1,SKP1,ACTR3,EIF2B2,ELF1,PSMF1,RBCK1,PSMB7,ACTR2,PSMB6,RPS3,THY1,PSMD4,PSMC2,ARPC2,PSMC3,PRNP,PSMD1,PSMD2,PAWR,UBE2N,PAK2,PSMD13,ARPC4,BRK1,IKBKG,PSMB3
GO:0002768	3.40714e-06	44	271	immune response-regulating cell surface receptor signaling pathway	BP	0.000276311	PSMC4,PHPT1,HSP90AA1,BAX,PSMC5,PSME1,ABL1,PSMD8,PSMC6,PSMA3,PSMA6,PSMD7,PSMD11,CD81,PSMD9,BTN2A1,SKP1,ACTR3,EIF2B2,ELF1,PSMF1,RBCK1,PSMB7,ACTR2,PSMB6,RPS3,THY1,PSMD4,PSMC2,ARPC2,PSMC3,PRNP,PSMD1,PSMD2,PAWR,JUN,UBE2N,PAK2,PSMD13,CALM1,ARPC4,BRK1,IKBKG,PSMB3
GO:0050792	3.48035e-06	35	185	regulation of viral process	BP	0.00028047	POLR2B,PABPC1,HACD3,RAB7A,CHMP2B,OAS1,LGALS1,POLR2F,CHMP4B,FMR1,CAV2,DDX5,OAS3,OAS2,HDAC1,VAPB,SMARCA4,ILF3,CHMP2A,TRIM28,TRIM22,VPS4A,DHX9,CDK9,IFIT5,PSMC3,DDB1,POLR2G,JUN,KPNA2,IFITM2,IFITM1,SUPT5H,DDX3X,APOBEC3C
GO:0097190	3.49601e-06	71	511	apoptotic signaling pathway	BP	0.00028047	SLC25A5,TNFRSF12A,YBX3,SP100,NCK2,DNAJC10,FGFR1,GSTP1,CTTN,BAX,ABL1,HIF1A,GSKIP,SRPX,BNIP3L,PDCD5,CAV1,SERPINE1,CREB3,DDX5,TMEM109,PPARD,GNAI2,PARK7,HDAC1,SRGN,CDKN1A,RBCK1,IFI6,YWHAH,DAP3,MDM2,TMBIM1,RIPK1,YAP1,TMBIM6,SOD1,RPL11,ARL6IP5,RPS3,BAG3,FAIM,LMNA,PEA15,SHISA5,HMGB2,IFI27L1,SGPL1,PLEKHF1,MAPK7,BEX3,YWHAB,CTNNB1,DDIT4,PRELID1,UBB,BCL2L1,RPS7,BNIP3,PAWR,JUN,GRINA,MAGED1,PAK2,AEN,NDUFA13,R…
GO:0002366	3.51765e-06	72	517	leukocyte activation involved in immune response	BP	0.000280697	TMEM98,MVP,ATP11B,CNN2,PKM,RAB7A,XRCC5,HSP90AA1,GSTP1,RAB10,CPNE3,HUWE1,FTL,SNAP23,ABL1,RAB18,LGALS1,PGRMC1,PSMD7,HMOX2,PSMD11,RAB5C,SUPT6H,CD81,RAB5B,ARMC8,QSOX1,LAMTOR2,PRDX6,CYSTM1,PLAU,SERPINB6,CAP1,ACTR10,OSTF1,ANXA1,TMBIM1,STXBP1,PSMB7,SDCBP,ACTR2,DNAJC13,ALDOA,EEF1A1,PSMC2,NCSTN,GYG1,APEH,CTSB,VCP,PSMC3,CCT2,ANPEP,RAB4B,PAFAH1B2,PGM2,PA2G4,PTGER4,PSMD1,PSMD2,KCMF1,RAP2B,PSMD13,ATP6V0C,TUBB…
GO:0031349	4.10063e-06	42	246	positive regulation of defense response	BP	0.000325476	PSMC4,MATR3,XRCC5,PSMC5,PSME1,PSMD8,PSMC6,PSMA3,PSMA6,RIOK3,PSMD7,SERPINE1,PSMD11,CD81,PSMD9,SKP1,PARK7,OPTN,PSMF1,IDO1,PUM1,USP15,DHX9,PSMB7,RIPK1,PSMB6,OSMR,PDCD4,PSMD4,PSMC2,HMGB2,PSMC3,PTGER4,PSMD1,PSMD2,PAK2,PSMD13,XRCC6,RBM14,IKBKG,PSMB3,MATR3
GO:0002253	4.44423e-06	48	304	activation of immune response	BP	0.000350883	CFH,PSMC4,MATR3,PHPT1,XRCC5,HSP90AA1,BAX,PSMC5,PSME1,ABL1,PSMD8,PSMC6,PSMA3,PSMA6,PSMD7,PSMD11,CD81,PSMD9,BTN2A1,SKP1,ACTR3,EIF2B2,ELF1,PSMF1,RBCK1,PSMB7,ACTR2,PSMB6,RPS3,THY1,PSMD4,PSMC2,ARPC2,PSMC3,PRNP,PSMD1,PSMD2,PAWR,UBE2N,PAK2,PSMD13,XRCC6,RBM14,ARPC4,BRK1,IKBKG,PSMB3,MATR3
GO:0015833	4.49175e-06	182	1673	peptide transport	BP	0.000352768	SLC25A5,VTA1,MVP,SNX1,VAMP3,PHPT1,TBC1D22A,SP100,RPL31,BCS1L,TIMM21,RAB7A,HSP90AA1,TNPO1,RPS5,CHMP2B,RAB10,CTTN,CHMP5,IPO11,ZFAND6,HUWE1,BAX,SNAP23,RAB18,FBXO7,MYH9,SAMM50,RANGAP1,HIF1A,SRSF5,HM13,CHMP4B,NDFIP2,BNIP3L,NUCB1,PDCD5,SEC61B,RAB5C,SUPT6H,RPL34,ZPR1,CD81,AIP,PSMD9,COPZ1,RAB5B,GAPDH,GOLT1B,PPARD,RPS12,NCBP2,RPS15,MLPH,SRSF7,PARK7,SRSF11,EXOC8,CPSF3,IFT43,ENY2,TBC1D15,ARL4A,CLTA,SRGN,VPS…
GO:0002764	4.63576e-06	44	274	immune response-regulating signaling pathway	BP	0.000362171	PSMC4,PHPT1,HSP90AA1,BAX,PSMC5,PSME1,ABL1,PSMD8,PSMC6,PSMA3,PSMA6,PSMD7,PSMD11,CD81,PSMD9,BTN2A1,SKP1,ACTR3,EIF2B2,ELF1,PSMF1,RBCK1,PSMB7,ACTR2,PSMB6,RPS3,THY1,PSMD4,PSMC2,ARPC2,PSMC3,PRNP,PSMD1,PSMD2,PAWR,JUN,UBE2N,PAK2,PSMD13,CALM1,ARPC4,BRK1,IKBKG,PSMB3
GO:0002263	4.87213e-06	72	521	cell activation involved in immune response	BP	0.000378656	TMEM98,MVP,ATP11B,CNN2,PKM,RAB7A,XRCC5,HSP90AA1,GSTP1,RAB10,CPNE3,HUWE1,FTL,SNAP23,ABL1,RAB18,LGALS1,PGRMC1,PSMD7,HMOX2,PSMD11,RAB5C,SUPT6H,CD81,RAB5B,ARMC8,QSOX1,LAMTOR2,PRDX6,CYSTM1,PLAU,SERPINB6,CAP1,ACTR10,OSTF1,ANXA1,TMBIM1,STXBP1,PSMB7,SDCBP,ACTR2,DNAJC13,ALDOA,EEF1A1,PSMC2,NCSTN,GYG1,APEH,CTSB,VCP,PSMC3,CCT2,ANPEP,RAB4B,PAFAH1B2,PGM2,PA2G4,PTGER4,PSMD1,PSMD2,KCMF1,RAP2B,PSMD13,ATP6V0C,TUBB…
GO:0071705	5.21165e-06	200	1883	nitrogen compound transport	BP	0.000402944	SLC25A5,VTA1,MVP,SNX1,VAMP3,PHPT1,TBC1D22A,ATP11B,YBX1,SP100,RPL31,BCS1L,TIMM21,RAB7A,VDAC3,HSP90AA1,TNPO1,RPS5,CHMP2B,RAB10,CTTN,CHMP5,IPO11,ZFAND6,HUWE1,BAX,SNAP23,RAB18,FBXO7,MYH9,SAMM50,RANGAP1,HIF1A,SRSF5,HM13,CHMP4B,FMR1,NDFIP2,BNIP3L,NUCB1,PDCD5,SEC61B,RAB5C,SUPT6H,RPL34,ZPR1,CD81,AIP,PSMD9,COPZ1,RAB5B,CPSF6,GAPDH,GOLT1B,PPARD,RPS12,NCBP2,RPS15,GLS,MLPH,SRSF7,PLEKHA3,PARK7,SRSF11,EXOC8,RGS…
GO:0009987	5.28154e-06	970	11721	cellular process	BP	0.000406243	CFH,LASP1,RBM5,SLC25A5,TMEM98,TMEM132A,TNFRSF12A,RALA,IL32,CSDE1,VTA1,ZNF207,TTC19,PTBP1,PSMC4,MVP,NUB1,MDH1,MATR3,PHLDB1,MNAT1,SAMD4A,RNH1,AKAP11,VIM,SNX1,TBPL1,SLC39A9,TRIO,VCAN,SPDL1,POLR2B,MAP4,CELF2,VAMP3,RCN1,NEDD4L,LIMA1,PHPT1,TBC1D22A,NOP58,SOAT1,ATP11B,ATP2B4,YBX3,VMP1,CNN2,WDR3,NDUFB4,MTHFD2,YBX1,NFYC,SP100,PKM,DHX8,IFI35,COASY,FTSJ1,PRR11,ATP1B3,PABPC1,NCK2,MAP4K4,RPL31,CYBRD1,ACADVL,S…
GO:1901566	5.34313e-06	163	1443	organonitrogen compound biosynthetic process	BP	0.000408873	PTBP1,MATR3,SAMD4A,VIM,TBPL1,VCAN,SOAT1,ATP2B4,YBX3,YBX1,PKM,COASY,FTSJ1,PABPC1,NCK2,RPL31,HACD3,ACAT1,MRPL22,RPS5,GSTP1,EIF3I,AARS1,TECR,HIF1A,PGRMC1,FMR1,RBM3,EEF1D,EIF3B,EIF4H,DRG2,RPL34,EIF4G2,CNOT2,GAPDH,RWDD1,RPS12,MRPS30,RARS1,FXR1,NCBP2,EIF1B,RPS15,GLS,MRPL37,PARK7,ATP5PB,RPN2,EIF2B2,PAIP2,ORMDL2,ACSL3,VAPB,CNOT1,RRBP1,PRMT1,PAICS,A4GALT,ILF3,GAMT,EIF2S3,EIF3G,IDO1,EIF5A,DAP3,CNDP2,EIF2S1…
GO:0009968	5.43046e-06	117	999	negative regulation of signal transduction	BP	0.00041251	SLC25A5,PSMC4,MVP,PHPT1,ATP2B4,YBX3,NCK2,RAB7A,PPP2R5C,GSTP1,CTTN,BAX,PSMC5,PEBP1,PSME1,ABL1,PSMD8,RBX1,PSMC6,PSMA3,HIF1A,CHD8,PSMA6,RIOK3,ARHGEF7,PSMD7,STUB1,BFAR,CAV2,CAV1,MET,GRB10,SERPINE1,CREB3,DKK1,PSMD11,TNFAIP1,PSMD9,TNS2,CNOT2,GNAI2,PARK7,HDAC1,RGS4,ELF1,EGR1,TWIST1,OPTN,PFDN5,RUNX2,CNOT1,PSMF1,IFI6,PIN1,SMARCA4,DNAJB9,GDF15,VPS25,ARNTL,MDM2,SERPINE2,TMBIM1,PSMB7,MYC,RIPK1,YAP1,DUSP6,TMB…
GO:0002274	5.44595e-06	68	484	myeloid leukocyte activation	BP	0.00041251	MVP,ATP11B,CNN2,PKM,RAB7A,XRCC5,HSP90AA1,GSTP1,RAB10,CPNE3,HUWE1,FTL,SNAP23,RAB18,PGRMC1,PSMD7,HMOX2,NDRG1,PSMD11,RAB5C,RAB5B,ARMC8,QSOX1,LAMTOR2,PRDX6,CYSTM1,PLAU,SERPINB6,CAP1,ACTR10,OSTF1,TMBIM1,STXBP1,PSMB7,SDCBP,ACTR2,DNAJC13,ALDOA,EEF1A1,PSMC2,NCSTN,TGFBR2,GYG1,APEH,CTSB,VCP,PSMC3,CCT2,ANPEP,RAB4B,PAFAH1B2,ADAM9,PGM2,PA2G4,PSMD1,PSMD2,KCMF1,JUN,RAP2B,PSMD13,ATP6V0C,TUBB4B,XRCC6,MME,SPTAN1,D…
GO:0019083	6.33247e-06	34	170	viral transcription	BP	0.000477238	POLR2B,RPL31,RPS5,POLR2F,RPL34,RPS12,RPS15,HDAC1,SMARCA4,DHX9,CDK9,RPS6,RPS24,RPS11,RPL11,RPL7A,RPS3,RPL30,PSMC3,RPL27A,POLR2G,RPS21,RPS7,RPL38,JUN,RPS27,RPL35A,RPL14,SUPT5H,RPL12,RPL10A,UBA52,RPS18,RPL36A
GO:0045333	6.8167e-06	33	173	cellular respiration	BP	0.00051115	MDH1,NDUFB4,HIF1A,IDH3B,OGDH,NDUFS8,COX6A1,COQ10B,COX7A2L,PARK7,DLST,NDUFA1,COX6B1,COX7B,COX5B,NDUFB5,SDHC,MDH2,NDUFS2,NDUFS4,VCP,NDUFS5,PRELID1,BNIP3,COX8A,NDUFV2,SHMT2,UQCR10,NDUFA13,LYRM7,SDHD,ADSL,SCO2
GO:0000381	6.87378e-06	17	63	regulation of alternative mRNA splicing, via spliceosome	BP	0.000512853	RBM5,PTBP1,CELF2,SRSF5,FMR1,DDX5,IK,FXR1,SRSF7,MYOD1,RBM17,HNRNPA1,WTAP,CELF1,MBNL1,SF1,RBM4
GO:0042886	7.05222e-06	183	1695	amide transport	BP	0.000522772	SLC25A5,VTA1,MVP,SNX1,VAMP3,PHPT1,TBC1D22A,SP100,RPL31,BCS1L,TIMM21,RAB7A,HSP90AA1,TNPO1,RPS5,CHMP2B,RAB10,CTTN,CHMP5,IPO11,ZFAND6,HUWE1,BAX,SNAP23,RAB18,FBXO7,MYH9,SAMM50,RANGAP1,HIF1A,SRSF5,HM13,CHMP4B,NDFIP2,BNIP3L,NUCB1,PDCD5,SEC61B,RAB5C,SUPT6H,RPL34,ZPR1,CD81,AIP,PSMD9,COPZ1,RAB5B,GAPDH,GOLT1B,PPARD,RPS12,NCBP2,RPS15,MLPH,SRSF7,PLEKHA3,PARK7,SRSF11,EXOC8,CPSF3,IFT43,ENY2,TBC1D15,ARL4A,CLTA,…
GO:0033554	7.10276e-06	193	1802	cellular response to stress	BP	0.000522772	PSMC4,MNAT1,POLR2B,YBX3,YBX1,SP100,NCK2,MAP4K4,ACADVL,HACD3,MYDGF,DNAJC10,UBE2A,XRCC5,HSP90AA1,KAT6A,ZMPSTE24,GSTP1,HUWE1,BAX,PSMC5,ADD1,FUS,PSME1,WAC,CDC5L,ABL1,PSMD8,HNRNPM,POLR2F,FBXO7,RBX1,PSMC6,PSMA3,HIF1A,GSKIP,APEX1,PSMA6,HM13,USP14,SRPX,FMR1,PGK1,PSMD7,STUB1,BFAR,NDRG1,BNIP3L,TFPI2,CAV1,MET,SEC61B,CREB3,BCCIP,DKK1,DDX5,PSMD11,TMEM109,PSMD9,RAD51AP1,CNOT2,COPS7A,RWDD1,ASF1A,PPARD,ASCC3,VEG…
GO:0010564	7.12819e-06	86	664	regulation of cell cycle process	BP	0.000522772	ZNF207,PSMC4,SPDL1,ATP2B4,SPAG5,FGFR1,HSP90AA1,CHMP2B,ZMPSTE24,CHMP5,BAX,PSMC5,TPX2,PSME1,PSMD8,FBXO7,RBX1,PSMC6,PSMA3,APEX1,PSMA6,MAPRE1,RPRD1B,CHMP4B,PSMD7,CAV2,PSMD11,PRKAR1A,PSMD9,CNOT2,IK,SKP1,GADD45A,CBX3,CDKN1A,CNOT1,PSMF1,PRMT1,PIN1,GNAI1,PSMG2,CHMP2A,VPS4A,ANXA1,MDM2,CDK9,PSMB7,RIPK1,CLTC,ANAPC11,CARM1,PSMB6,MEPCE,UHRF2,CDKN2A,BUB3,NSMCE2,BUB1B,PSMD4,PSMC2,NIPBL,PSMC3,ANAPC16,DDB1,CTNNB1…
GO:0033036	7.14686e-06	258	2576	macromolecule localization	BP	0.000522772	SLC25A5,TMEM98,VTA1,MVP,AKAP11,SNX1,SPDL1,VAMP3,NEDD4L,LIMA1,PHPT1,TBC1D22A,NOP58,SOAT1,ATP11B,ATP2B4,YBX1,SP100,ATP1B3,RPL31,BCS1L,TIMM21,RAB7A,SPAG5,XRCC5,EPB41L2,HSP90AA1,TNPO1,RPS5,CHMP2B,RAB10,CTTN,CHMP5,IPO11,ZFAND6,HUWE1,BAX,GRAMD1A,SNAP23,ABL1,RAB18,FBXO7,MYH9,SAMM50,RANGAP1,HIF1A,SRSF5,PRPF6,HM13,MAPRE1,CHMP4B,FMR1,ARMCX3,NDFIP2,BNIP3L,NUCB1,PDCD5,CAV1,SEC61B,RAB5C,SUPT6H,RPL34,RAPGEF2,Z…
GO:1901990	7.22491e-06	57	387	regulation of mitotic cell cycle phase transition	BP	0.000525903	ZNF207,PSMC4,SPDL1,HSP90AA1,BAX,PSMC5,TPX2,PSME1,PSMD8,FBXO7,RBX1,PSMC6,PSMA3,APEX1,PSMA6,MAPRE1,PSMD7,PSMD11,PSMD9,CNOT2,IK,SKP1,GADD45A,CDKN1A,CNOT1,PSMF1,PRMT1,PSMG2,VPS4A,ANXA1,MDM2,PSMB7,RIPK1,ANAPC11,CARM1,PSMB6,MEPCE,CDKN2A,BUB3,NSMCE2,BUB1B,PSMD4,PSMC2,PSMC3,ANAPC16,DDB1,UBE2E1,PSMD1,PSMD2,PSMD13,TUBB4B,KANK2,GIGYF2,DCTN1,CSNK1E,DDX3X,PSMB3
GO:0098542	7.37715e-06	90	694	defense response to other organism	BP	0.000534378	CFH,PSMC4,NUB1,MATR3,VIM,VAMP3,SP100,IFI35,XRCC5,ZMPSTE24,PSMC5,OAS1,PSME1,PSMD8,PSMC6,PSMA3,PSMA6,USP14,RIOK3,PSMD7,BNIP3L,SERPINE1,PSMD11,BIRC2,PSMD9,OAS3,OAS2,GAPDH,SKP1,ACTR3,LGALS8,GBP3,IFIT3,IFIT2,EGR1,OPTN,MT2A,PSMF1,ROMO1,IFI6,ILF3,TRIM28,ANKHD1,TRIM22,PUM1,ANXA1,TRAFD1,USP15,DHX9,RTP4,STXBP1,PSMB7,IFI44L,ACTR2,PSMB6,G3BP1,IFIT5,MR1,RPL30,SLAMF8,PSMD4,PSMC2,HMGB2,ERAP1,DDX21,PSMC3,DDIT4,B…
GO:0048024	7.7778e-06	22	96	regulation of mRNA splicing, via spliceosome	BP	0.000559767	RBM5,PTBP1,CELF2,RBM23,SRSF5,FMR1,RBM3,DDX5,IK,FXR1,SRSF7,PRDX6,RBM42,MYOD1,RBM17,HNRNPA1,WTAP,CELF1,MBNL1,SF1,RBM4,RBMXL1
GO:2000027	7.80268e-06	34	191	regulation of animal organ morphogenesis	BP	0.000559767	PSMC4,FGFR1,BAX,PSMC5,PSME1,ABL1,PSMD8,PSMC6,PSMA3,PSMA6,PSMD7,DKK1,PSMD11,PSMD9,VEGFA,TWIST1,RUNX2,PSMF1,PSMB7,MYC,CLTC,CARM1,PSMB6,PSMD4,PSMC2,TGFBR2,PSMC3,GREM1,CTNNB1,PSMD1,PSMD2,MAGED1,PSMD13,PSMB3
GO:0042254	8.11914e-06	50	301	ribosome biogenesis	BP	0.000579683	NOP58,WDR3,XRCC5,MRPL22,RPS5,WBP11,RIOK3,BRIX1,RPS15,FCF1,EXOSC8,UTP20,EXOSC9,DDX27,EMG1,EXOSC2,DKC1,NOL11,RAN,UTP3,NIP7,WDR36,MPHOSPH6,IMP4,RPS6,RSL24D1,RPS24,UTP4,RPL11,RPL7A,RPP38,NSA2,DCAF13,DDX21,NOLC1,NMD3,PA2G4,RPS21,RPS7,POP7,RPL38,RPS27,RPL35A,UTP11,RPL14,RPF2,RPL12,RPL10A,DDX3X,EXOSC6
GO:0007569	8.26417e-06	22	99	cell aging	BP	0.000587228	YBX1,KAT6A,ZMPSTE24,ABL1,SERPINE1,ZMIZ1,RWDD1,TWIST1,CDKN1A,ROMO1,ARNTL,HMGA1,SOD1,CDKN2A,PDCD4,NSMCE2,LMNA,ILK,LIMS1,PAWR,CALR,MME
GO:0060070	8.34658e-06	42	264	canonical Wnt signaling pathway	BP	0.000590273	PSMC4,PSMC5,PSME1,PSMD8,RBX1,PSMC6,PSMA3,GSKIP,CHD8,PSMA6,PSMD7,CAV1,DKK1,PSMD11,PSMD9,HDAC1,EGR1,PFDN5,PSMF1,PIN1,ARNTL,PSMB7,YAP1,PSMB6,RAB5A,LIMD1,G3BP1,PSMD4,PSMC2,VCP,PSMC3,ILK,GREM1,IGFBP6,CTNNB1,PSMD1,PSMD2,PSMD13,CTNND1,CSNK1E,DDX3X,PSMB3
GO:0044089	8.62774e-06	61	445	positive regulation of cellular component biogenesis	BP	0.000607279	RALA,PSMC4,PHLDB1,NCK2,MAP4K4,FSCN1,RAB7A,SPAG5,HSP90AA1,CTTN,BAX,PSMC5,ABL1,RBX1,PSMC6,MAPRE1,FMR1,STUB1,CAV1,MET,CNOT2,VEGFA,ACTR3,PARK7,CREB1,SORBS3,CNOT1,VASP,ID1,CHMP2A,TRIM28,RPA1,VPS4A,PPHLN1,SDCBP,ACTR2,ABI2,WARS1,DEF8,ARF1,RALB,G3BP1,RPS3,THY1,PSMC2,CDC42EP3,ARPC2,VCP,PSMC3,NDEL1,DDB1,LIMS1,PDCD6IP,SEPTIN9,RACK1,DCTN1,ARL2,DDX3X,ARPC4,STMP1,BRK1
GO:0006119	9.02204e-06	29	139	oxidative phosphorylation	BP	0.000632051	NDUFB4,PGK1,NDUFS8,COX6A1,COX7A2,COX7A2L,PARK7,ATP5PB,NDUFA1,COX6B1,COX7B,COX5B,NDUFB5,SDHC,ATP5F1A,NDUFS2,ATP5MC1,AK4,NDUFS4,VCP,ATP5F1C,NDUFS5,COX8A,NDUFV2,SHMT2,UQCR10,NDUFA13,MT-ATP6,SDHD
GO:0071356	9.45429e-06	37	211	cellular response to tumor necrosis factor	BP	0.000659238	TNFRSF12A,PSMC4,YBX3,GSTP1,ZFAND6,PSMC5,PSME1,PSMD8,PSMC6,PSMA3,PSMA6,PSMD7,TAX1BP1,PSMD11,BIRC2,PSMD9,GBP3,PSMF1,RBCK1,MYOD1,TXNDC17,DHX9,PSMB7,RIPK1,PSMB6,RPS3,PSMD4,PSMC2,PSMC3,ILK,LIMS1,PSMD1,PSMD2,PSMD13,RACK1,IKBKG,PSMB3
GO:0036258	9.54233e-06	11	29	multivesicular body assembly	BP	0.000662282	VTA1,CHMP2B,CHMP5,CHMP4B,CHMP2A,VPS25,VPS4A,MVB12A,VPS37A,PDCD6IP,CHMP1B
GO:0072657	9.73886e-06	72	539	protein localization to membrane	BP	0.000672793	VAMP3,ATP2B4,ATP1B3,RPL31,BCS1L,HSP90AA1,RPS5,RAB10,BAX,SAMM50,CHMP4B,PDCD5,CAV1,SEC61B,RPL34,RAPGEF2,CD81,RPS12,RPS15,CRIPT,OPTN,ACSL3,C16orf70,TM9SF2,ROMO1,YWHAH,VPS4A,TMBIM1,RTP4,STXBP1,RPS6,SDCBP,RPS24,CLTC,RPS11,RPL11,GOLGA4,RPL7A,RPS3,SRP19,THY1,ZFYVE27,VPS37A,RPL30,RER1,RAPSN,RAB8B,PLEKHF1,RPL27A,YWHAB,VAMP5,TCAF2,BCL2L1,RPS21,RPS7,PRNP,BSG,RPL38,RPS27,RPL35A,NDUFA13,RPL14,NACA,RPL12,TCAF1…
GO:0045899	1.00072e-05	6	8	positive regulation of RNA polymerase II transcription preinitiation complex assembly	BP	0.000688145	PSMC4,PSMC5,PSMC6,CREB1,PSMC2,PSMC3
GO:0070972	1.0085e-05	29	137	protein localization to endoplasmic reticulum	BP	0.000690312	RPL31,RPS5,RAB10,CHMP4B,SEC61B,RPL34,RPS12,RPS15,RPS6,RPS24,RPS11,RPL11,RPL7A,RPS3,SRP19,RPL30,RER1,RPL27A,RPS21,RPS7,RPL38,RPS27,RPL35A,RPL14,RPL12,RPL10A,UBA52,RPS18,RPL36A
GO:0010565	1.04207e-05	29	148	regulation of cellular ketone metabolic process	BP	0.000710036	PSMC4,ATP2B4,ACADVL,PSMC5,PSME1,PSMD8,PSMC6,PSMA3,PSMA6,PSMD7,CAV1,PSMD11,PSMD9,PPARD,PARK7,EGR1,TWIST1,PSMF1,ANXA1,PSMB7,PSMB6,AZIN1,PSMD4,PSMC2,PSMC3,PSMD1,PSMD2,PSMD13,PSMB3
GO:0051130	1.0693e-05	114	993	positive regulation of cellular component organization	BP	0.000725276	TNFRSF12A,RALA,PSMC4,PHLDB1,NEDD4L,NCK2,MAP4K4,FSCN1,SPAG5,FGFR1,XRCC5,HSP90AA1,CTTN,HUWE1,BAX,PSMC5,ADD1,ABL1,FBXO7,RBX1,PSMC6,HIF1A,MAPRE1,FMR1,ARHGEF7,STUB1,PDCD5,CAV1,MET,SSBP1,SERPINE1,TMEM106B,RAPGEF2,MYF5,CNOT2,VEGFA,ACTR3,PARK7,CREB1,SORBS3,OPTN,ATF1,CNOT1,VASP,ID1,YWHAH,MYOD1,GDF15,TRIM28,DKC1,RPA1,EIF5A,PPHLN1,ANXA1,CAPRIN1,HNRNPA1,CDK9,SDCBP,ACTR2,ABI2,WARS1,DEF8,NPEPPS,ANAPC11,RETREG3…
GO:0034612	1.08317e-05	39	229	response to tumor necrosis factor	BP	0.000731357	TNFRSF12A,PSMC4,NUB1,YBX3,GSTP1,ZFAND6,PSMC5,PSME1,PSMD8,PSMC6,PSMA3,PSMA6,PSMD7,TAX1BP1,PSMD11,BIRC2,PSMD9,GBP3,PSMF1,RBCK1,MYOD1,TXNDC17,DHX9,PSMB7,RIPK1,PSMB6,RPS3,PSMD4,PSMC2,PSMC3,ILK,ADAM9,LIMS1,PSMD1,PSMD2,PSMD13,RACK1,IKBKG,PSMB3
GO:1905330	1.15693e-05	28	145	regulation of morphogenesis of an epithelium	BP	0.000775818	PSMC4,FGFR1,PSMC5,PSME1,ABL1,PSMD8,PSMC6,PSMA3,PSMA6,PSMD7,DKK1,PSMD11,PSMD9,VEGFA,PSMF1,PSMB7,CLTC,PSMB6,PSMD4,PSMC2,PSMC3,GREM1,CTNNB1,PSMD1,PSMD2,MAGED1,PSMD13,PSMB3
GO:0046755	1.16421e-05	10	25	viral budding	BP	0.000775818	VTA1,CHMP2B,CHMP5,CHMP4B,CHMP2A,VPS4A,MVB12A,VPS37A,PDCD6IP,CHMP1B
GO:0009060	1.16461e-05	20	82	aerobic respiration	BP	0.000775818	MDH1,HIF1A,IDH3B,OGDH,NDUFS8,COX6A1,COX7A2L,DLST,COX6B1,COX7B,COX5B,SDHC,MDH2,VCP,BNIP3,COX8A,SHMT2,UQCR10,SDHD,ADSL
GO:0001736	1.18495e-05	23	107	establishment of planar polarity	BP	0.000782382	PSMC4,PSMC5,PSME1,ABL1,PSMD8,PSMC6,PSMA3,PSMA6,PSMD7,DKK1,PSMD11,PSMD9,PSMF1,PSMB7,CLTC,PSMB6,PSMD4,PSMC2,PSMC3,PSMD1,PSMD2,PSMD13,PSMB3
GO:0007164	1.18495e-05	23	107	establishment of tissue polarity	BP	0.000782382	PSMC4,PSMC5,PSME1,ABL1,PSMD8,PSMC6,PSMA3,PSMA6,PSMD7,DKK1,PSMD11,PSMD9,PSMF1,PSMB7,CLTC,PSMB6,PSMD4,PSMC2,PSMC3,PSMD1,PSMD2,PSMD13,PSMB3
GO:0051246	1.22347e-05	218	2132	regulation of protein metabolic process	BP	0.000804256	TMEM98,PTBP1,PSMC4,MVP,NUB1,MATR3,MNAT1,SAMD4A,VIM,SNX1,NEDD4L,SOAT1,ATP2B4,YBX3,YBX1,PKM,PABPC1,NCK2,MAP4K4,HACD3,MYDGF,RAB7A,DNAJC10,FGFR1,PPP2R5C,XRCC5,HSP90AA1,ZMPSTE24,GSTP1,HUWE1,BAX,TPX2,PEBP1,AARS1,PSME1,WAC,ABL1,CABIN1,FBXO7,MYH9,RBX1,PSMA3,GSKIP,USP14,FMR1,TIMP1,RBM3,NDFIP2,STUB1,UBE2I,PDCD5,TFPI2,CAV2,CAV1,EIF3B,SERPINE1,ZNHIT1,EIF4H,BCCIP,DKK1,SHOC2,ZMIZ1,PRKAR1A,SUPT6H,RAPGEF2,ELP4,E…
GO:0009628	1.24001e-05	113	955	response to abiotic stimulus	BP	0.0008067	PSMC4,ATP2B4,YBX3,CNN2,PKM,ACADVL,UBE2A,XRCC5,HSP90AA1,PLOD1,ZMPSTE24,BAX,PSMC5,PSME1,PSMD8,RBX1,PSMC6,PSMA3,HIF1A,PSMA6,FMR1,PGK1,PSMD7,STUB1,HMOX2,NDRG1,EEF1D,BNIP3L,CAV1,PSMD11,TMEM109,BIRC2,PSMD9,METAP2,RAD51AP1,PPARD,VEGFA,HMGCS1,GADD45A,CREB1,EIF2B2,EGR1,TWIST1,PLAU,SERPINB6,CDKN1A,PSMF1,DYNLRB1,PIN1,MYOD1,RPA1,EIF2S1,LOXL2,LDHA,ANXA1,MDM2,SERPINE2,ATP6V1G1,PSMB7,MYC,YAP1,TMBIM6,POLG,NPEPPS…
GO:0031334	1.24386e-05	36	217	positive regulation of protein-containing complex assembly	BP	0.0008067	PSMC4,NCK2,FSCN1,HSP90AA1,CTTN,BAX,PSMC5,RBX1,PSMC6,MAPRE1,STUB1,MET,VEGFA,ACTR3,PARK7,CREB1,VASP,RPA1,ACTR2,ABI2,WARS1,ARF1,RPS3,PSMC2,CDC42EP3,ARPC2,VCP,PSMC3,DDB1,RACK1,DCTN1,ARL2,DDX3X,ARPC4,STMP1,BRK1
GO:1901987	1.2446e-05	59	413	regulation of cell cycle phase transition	BP	0.0008067	ZNF207,PSMC4,SPDL1,ATP2B4,HSP90AA1,BAX,PSMC5,TPX2,PSME1,PSMD8,FBXO7,RBX1,PSMC6,PSMA3,APEX1,PSMA6,MAPRE1,PSMD7,PSMD11,PSMD9,CNOT2,IK,SKP1,GADD45A,CDKN1A,CNOT1,PSMF1,PRMT1,PSMG2,VPS4A,ANXA1,MDM2,PSMB7,RIPK1,ANAPC11,CARM1,PSMB6,MEPCE,CDKN2A,BUB3,NSMCE2,BUB1B,PSMD4,PSMC2,PSMC3,ANAPC16,DDB1,ATF5,UBE2E1,PSMD1,PSMD2,PSMD13,TUBB4B,KANK2,GIGYF2,DCTN1,CSNK1E,DDX3X,PSMB3
GO:0006446	1.24881e-05	18	72	regulation of translational initiation	BP	0.0008067	NCK2,FMR1,EIF3B,EIF4H,EIF4G2,NCBP2,EIF1B,EIF2B2,PAIP2,EIF2S1,UHMK1,EIF4A2,POLR2G,EIF1,RBM4,YTHDF3,YTHDF2,DDX3X
GO:0036257	1.29921e-05	11	30	multivesicular body organization	BP	0.000835641	VTA1,CHMP2B,CHMP5,CHMP4B,CHMP2A,VPS25,VPS4A,MVB12A,VPS37A,PDCD6IP,CHMP1B
GO:0034641	1.4093e-05	488	5223	cellular nitrogen compound metabolic process	BP	0.000902557	RBM5,CSDE1,ZNF207,PTBP1,PSMC4,MATR3,MNAT1,SAMD4A,RNH1,VIM,TBPL1,POLR2B,CELF2,NEDD4L,NOP58,ATP2B4,YBX3,WDR3,MTHFD2,YBX1,NFYC,SP100,PKM,DHX8,COASY,FTSJ1,PABPC1,NCK2,RPL31,SMARCE1,MYDGF,ACAT1,FOSL2,REXO2,RBMS2,NFKB2,SNRPA,UBE2A,FGFR1,XRCC5,HSP90AA1,MRPL22,KAT6A,TNPO1,RPS5,ZMPSTE24,GSTP1,WBP11,EIF3I,HUWE1,BAX,PSMC5,SF3B2,GNAS,OAS1,FUS,AARS1,PSME1,HNRNPC,WAC,CDC5L,HNRNPH3,ABL1,PSMD8,HNRNPM,TECR,SNRPD3…
GO:0045087	1.4481e-05	76	569	innate immune response	BP	0.00092344	CFH,PSMC4,NUB1,MATR3,VIM,VAMP3,SP100,IFI35,XRCC5,PSMC5,OAS1,PSME1,PSMD8,PSMC6,PSMA3,PSMA6,USP14,RIOK3,PSMD7,PSMD11,BIRC2,PSMD9,OAS3,OAS2,GAPDH,SKP1,ACTR3,GBP3,IFIT3,IFIT2,EGR1,OPTN,MT2A,PSMF1,IFI6,TRIM28,ANKHD1,TRIM22,ANXA1,TRAFD1,DHX9,STXBP1,PSMB7,ACTR2,PSMB6,G3BP1,IFIT5,MR1,SLAMF8,PSMD4,PSMC2,HMGB2,ERAP1,DDX21,PSMC3,PSMD1,PSMD2,CHID1,PAK2,SHMT2,IFITM2,PSMD13,YTHDF3,IFITM1,TUBB4B,XRCC6,PCBP2,YTH…
GO:0043067	1.4656e-05	136	1203	regulation of programmed cell death	BP	0.000930626	RBM5,SLC25A5,TNFRSF12A,MNAT1,TRIO,YBX3,SP100,NCK2,MAP4K4,MYDGF,FGFR1,GSTP1,CTTN,ZFAND6,BAX,PSMC5,MAEA,AARS1,ABL1,LGALS1,HIF1A,APEX1,CHD8,SRPX,TIMP1,ARHGEF7,BFAR,NDRG1,BNIP3L,ARHGEF18,PDCD5,CAV1,MET,TAX1BP1,SERPINE1,CREB3,DKK1,RAPGEF2,ZPR1,BIRC2,GAPDH,PPARD,VEGFA,GNAI2,PARK7,HDAC1,GADD45A,ATF6,CREB1,IFIT3,IFIT2,EGR1,TWIST1,CDKN1A,RBCK1,ID1,PRDX5,IFI6,PIN1,YWHAH,PSMG2,IDO1,CTNNBL1,EIF2S1,LDHA,ANXA1…
GO:0045088	1.49832e-05	37	216	regulation of innate immune response	BP	0.000945554	PSMC4,MATR3,XRCC5,PSMC5,PSME1,PSMD8,PSMC6,PSMA3,PSMA6,RIOK3,PSMD7,PSMD11,BIRC2,PSMD9,SKP1,PSMF1,TRAFD1,DHX9,PSMB7,PSMB6,SLAMF8,PSMD4,PSMC2,HMGB2,ERAP1,PSMC3,PSMD1,PSMD2,PAK2,PSMD13,YTHDF3,XRCC6,YTHDF2,RBM14,IKBKG,PSMB3,MATR3
GO:0032091	1.50788e-05	20	86	negative regulation of protein binding	BP	0.000945554	BAX,STUB1,CAV1,MET,DKK1,PARK7,IFIT2,CDKN1A,ID1,PIN1,EIF2S1,TMBIM6,CARM1,RALB,MITD1,PSME3IP1,ATP2A2,STYX,RACK1,CSNK1E
GO:0045930	1.50812e-05	46	290	negative regulation of mitotic cell cycle	BP	0.000945554	ZNF207,PSMC4,SPDL1,BAX,PSMC5,PSME1,ABL1,PSMD8,FBXO7,RBX1,PSMC6,PSMA3,PSMA6,PSMD7,PSMD11,PSMD9,CNOT2,IK,SKP1,GADD45A,CDKN1A,CNOT1,PSMF1,PRMT1,PSMG2,VPS4A,MDM2,PSMB7,RIPK1,CARM1,PSMB6,PRCC,CDKN2A,BUB3,BUB1B,PSMD4,PSMC2,PSMC3,CTNNB1,BCL2L1,PSMD1,PSMD2,PSMD13,KANK2,GIGYF2,PSMB3
GO:0010941	1.52235e-05	145	1299	regulation of cell death	BP	0.000950479	RBM5,SLC25A5,TNFRSF12A,MNAT1,TRIO,YBX3,SP100,NCK2,MAP4K4,MYDGF,FGFR1,GSTP1,CTTN,ZFAND6,BAX,PSMC5,MAEA,AARS1,ABL1,LGALS1,FBXO7,HIF1A,APEX1,CHD8,CHMP4B,SRPX,TIMP1,ARHGEF7,BFAR,NDRG1,BNIP3L,ARHGEF18,PDCD5,CAV1,MET,TAX1BP1,SERPINE1,CREB3,DKK1,RAPGEF2,ZPR1,TMEM109,BIRC2,GAPDH,PPARD,VEGFA,GNAI2,PARK7,HDAC1,GADD45A,ATF6,CREB1,IFIT3,IFIT2,EGR1,TWIST1,CDKN1A,RBCK1,ID1,PRDX5,IFI6,PIN1,YWHAH,PSMG2,CHMP2A,ID…
GO:2001233	1.59335e-05	51	343	regulation of apoptotic signaling pathway	BP	0.000990666	SLC25A5,TNFRSF12A,YBX3,SP100,NCK2,FGFR1,GSTP1,CTTN,BAX,HIF1A,SRPX,PDCD5,CAV1,SERPINE1,CREB3,GNAI2,PARK7,HDAC1,RBCK1,IFI6,YWHAH,MDM2,TMBIM1,RIPK1,YAP1,TMBIM6,SOD1,RPL11,RPS3,FAIM,LMNA,PEA15,HMGB2,PLEKHF1,MAPK7,YWHAB,CTNNB1,PRELID1,UBB,BCL2L1,RPS7,BNIP3,GRINA,MAGED1,PAK2,NDUFA13,RACK1,FIS1,DDX3X,GPX1,TAF9
GO:0016050	1.60586e-05	44	292	vesicle organization	BP	0.000994298	VTA1,TBPL1,VAMP3,RAB7A,CHMP2B,CHMP5,SNAP23,CHMP4B,SRPX,CAV2,CAV1,RAB5B,TFG,EXOC8,CREB1,SRGN,VAPB,CHMP2A,VPS25,VPS4A,ANXA1,SERPINE2,STXBP1,SDCBP,DNAJC13,MVB12A,SNAPIN,ARF1,VPS37A,MFSD14A,SEPTIN8,RAB8B,PLEKHF1,HOOK3,PDCD6IP,RAB1B,SEC24C,CALR,TMED9,CD2AP,VPS16,VAMP2,ARFGAP3,CHMP1B
GO:0019538	1.66845e-05	419	4486	protein metabolic process	BP	0.00102879	LAP3,TMEM98,TMEM132A,PTBP1,PSMC4,MVP,NUB1,MATR3,MNAT1,SAMD4A,VIM,SNX1,TRIO,VCAN,RCN1,NEDD4L,PHPT1,SOAT1,ATP2B4,YBX3,YBX1,PKM,FTSJ1,PABPC1,NCK2,MAP4K4,RPL31,HACD3,MYDGF,RAB7A,DNAJC10,UBE2A,FGFR1,PPP2R5C,XRCC5,HSP90AA1,PCNP,MRPL22,KAT6A,PLOD1,RPS5,ZMPSTE24,GSTP1,EIF3I,CPNE3,HUWE1,BAX,PSMC5,ADD1,TPX2,PEBP1,MAEA,AARS1,PSME1,WAC,ABL1,PSMD8,CABIN1,SNRPD3,LGALS1,FBXO7,MYH9,RBX1,RANGAP1,PSMC6,PSMA3,HIF1A…
GO:0060548	1.68899e-05	95	769	negative regulation of cell death	BP	0.00103717	SLC25A5,MNAT1,YBX3,MAP4K4,MYDGF,GSTP1,CTTN,ZFAND6,BAX,PSMC5,MAEA,AARS1,ABL1,FBXO7,HIF1A,CHD8,CHMP4B,TIMP1,BFAR,BNIP3L,CAV1,MET,TAX1BP1,SERPINE1,CREB3,DKK1,ZPR1,TMEM109,BIRC2,PPARD,VEGFA,GNAI2,PARK7,HDAC1,CREB1,IFIT3,TWIST1,CDKN1A,RBCK1,ID1,PRDX5,IFI6,PIN1,PSMG2,CHMP2A,IDO1,ANXA1,MDM2,TMBIM1,STXBP1,MYC,RIPK1,YAP1,TMBIM6,MEAK7,SOD1,CCN1,MTDH,PDCD4,UBC,BAG3,CAST,FAIM,UBE2Z,LMNA,PEA15,HMGB2,API5,ILK,…
GO:0010942	1.81365e-05	74	570	positive regulation of cell death	BP	0.00110915	RBM5,TNFRSF12A,TRIO,NCK2,BAX,ABL1,SRPX,ARHGEF7,BNIP3L,ARHGEF18,PDCD5,CAV1,DKK1,RAPGEF2,GAPDH,PARK7,GADD45A,ATF6,CREB1,IFIT2,EGR1,CDKN1A,RBCK1,PIN1,YWHAH,IDO1,SLC6A6,CTNNBL1,EIF2S1,LDHA,ANXA1,MYC,RPS6,RIPK1,PHLDA1,DUSP6,SOD1,RPL11,CCN1,ARL6IP5,CDKN2A,RPS3,PDCD4,UBC,UBE2Z,SAP30BP,PEA15,NCSTN,STK17A,VCP,RAPSN,PLEKHF1,BEX3,YWHAB,CTNNB1,DDIT4,PRELID1,UBB,BCL2L1,RPS7,PRNP,NET1,BNIP3,PNMA1,PAWR,JUN,MAGE…
GO:0006915	1.85452e-05	163	1502	apoptotic process	BP	0.00112385	RBM5,SLC25A5,TNFRSF12A,MNAT1,TRIO,YBX3,SP100,NCK2,MAP4K4,MYDGF,DNAJC10,FGFR1,ZMPSTE24,GSTP1,CTTN,ZFAND6,BAX,TPX2,MAEA,AARS1,ABL1,LGALS1,HIF1A,GSKIP,APEX1,CHD8,SRPX,TIMP1,ARHGEF7,BFAR,NDRG1,BNIP3L,ARHGEF18,FAM32A,PDCD5,CAV1,TAX1BP1,TAF6,SERPINE1,CREB3,DKK1,DDX5,TNFAIP1,RAPGEF2,ZPR1,TMEM109,BIRC2,GAPDH,PPARD,VEGFA,MRPS30,GNAI2,FXR1,PARK7,HDAC1,GADD45A,ATF6,CREB1,IFIT3,IFIT2,EGR1,TWIST1,SRGN,CDKN1A,…
GO:0044267	1.85762e-05	393	4174	cellular protein metabolic process	BP	0.00112385	TMEM98,TMEM132A,PTBP1,PSMC4,MVP,NUB1,MATR3,MNAT1,SAMD4A,VIM,TRIO,VCAN,RCN1,NEDD4L,PHPT1,ATP2B4,YBX3,YBX1,PKM,FTSJ1,PABPC1,NCK2,MAP4K4,RPL31,HACD3,MYDGF,RAB7A,DNAJC10,UBE2A,FGFR1,PPP2R5C,XRCC5,HSP90AA1,PCNP,MRPL22,KAT6A,PLOD1,RPS5,ZMPSTE24,GSTP1,EIF3I,CPNE3,HUWE1,BAX,PSMC5,TPX2,PEBP1,MAEA,AARS1,PSME1,WAC,ABL1,PSMD8,CABIN1,SNRPD3,LGALS1,FBXO7,MYH9,RBX1,RANGAP1,PSMC6,PSMA3,HIF1A,GSKIP,PSMA6,HM13,RPR…
GO:0002183	1.86027e-05	12	35	cytoplasmic translational initiation	BP	0.00112385	EIF3I,EIF3B,EIF4H,EIF2S3,EIF3G,DENR,EIF3M,EIF4A2,EIF4A1,RBM4,EIF3F,YTHDF2
GO:0033043	1.88224e-05	127	1126	regulation of organelle organization	BP	0.00112692	SLC25A5,ZNF207,PHLDB1,MNAT1,SPDL1,MAP4,LIMA1,PHPT1,NCK2,FSCN1,RAB7A,SPAG5,VDAC3,XRCC5,CHMP2B,ZMPSTE24,CTTN,CHMP5,HUWE1,BAX,ADD1,TPX2,HNRNPC,ABL1,FBXO7,HIF1A,MAPRE1,CHMP4B,FMR1,BNIP3L,ARHGEF18,PDCD5,CAV2,MET,SSBP1,ZNHIT1,PRKAR1A,SUPT6H,CNOT2,ENO2,ASF1A,VEGFA,IK,ACTR3,PARK7,RGS4,CRIPT,SORBS3,TWIST1,OPTN,CNOT1,VASP,ID1,PIN1,GNAI1,YWHAH,PSMG2,CHMP2A,TRIM28,DKC1,H3-3B,PPHLN1,ANXA1,HNRNPA1,CDK9,STXBP1,…
GO:0061952	1.88767e-05	8	16	midbody abscission	BP	0.00112692	CHMP2B,CHMP5,CHMP4B,CHMP2A,VPS4A,MITD1,PDCD6IP,CHMP1B
GO:0006364	1.88802e-05	39	221	rRNA processing	BP	0.00112692	NOP58,WDR3,WBP11,RIOK3,RPS15,FCF1,EXOSC8,UTP20,EXOSC9,DDX27,EMG1,EXOSC2,DKC1,NOL11,UTP3,WDR36,MPHOSPH6,IMP4,RPS6,RPS24,UTP4,RPL11,RPL7A,RPP38,NSA2,DCAF13,DDX21,NOLC1,PA2G4,RPS21,RPS7,POP7,RPS27,RPL35A,UTP11,RPL14,RPF2,RPL10A,EXOSC6
GO:0015980	1.90238e-05	40	241	energy derivation by oxidation of organic compounds	BP	0.00113097	MDH1,NDUFB4,ACADVL,GNAS,HIF1A,IDH3B,OGDH,NDUFS8,COX6A1,COQ10B,COX7A2L,PARK7,DLST,NDUFA1,COX6B1,COX7B,COX5B,NDUFB5,MYC,SDHC,MDH2,NDUFS2,GYG1,NDUFS4,VCP,NDUFS5,PRELID1,PGM2,UGP2,BNIP3,COX8A,NDUFV2,SHMT2,UQCR10,NDUFA13,LYRM7,CALM1,SDHD,ADSL,SCO2
GO:0032940	1.98425e-05	116	1004	secretion by cell	BP	0.00117496	SLC25A5,RALA,MVP,VAMP3,PHPT1,ATP11B,CNN2,PKM,RAB7A,FGFR1,XRCC5,HSP90AA1,GSTP1,RAB10,CPNE3,HUWE1,FTL,GNAS,SNAP23,RAB18,MYH9,HIF1A,PGRMC1,FMR1,TIMP1,MAGED2,PSMD7,HMOX2,SERPINE1,PSMD11,LGALS3BP,RAB5C,PSMD9,RAB5B,GAPDH,PPARD,VEGFA,ARMC8,GNAI2,GLS,QSOX1,PARK7,LAMTOR2,EXOC8,PRDX6,CREB1,CYSTM1,ENY2,PLAU,SRGN,SERPINB6,CANX,PNKD,RHBDF2,CHMP2A,CAP1,ACTR10,VPS4A,ARNTL,OSTF1,ANXA1,SERPINE2,TMBIM1,STXBP1,PSMB…
GO:0008219	2.28951e-05	178	1669	cell death	BP	0.00135036	RBM5,SLC25A5,TNFRSF12A,MNAT1,TRIO,YBX3,SP100,PKM,NCK2,MAP4K4,MYDGF,FOSL2,DNAJC10,FGFR1,ZMPSTE24,GSTP1,CTTN,ZFAND6,BAX,PSMC5,TPX2,MAEA,AARS1,ABL1,LGALS1,FBXO7,HIF1A,GSKIP,APEX1,CHD8,CHMP4B,SRPX,TIMP1,ARHGEF7,BFAR,NDRG1,BNIP3L,ARHGEF18,FAM32A,PDCD5,CAV1,MET,TAX1BP1,TAF6,SERPINE1,CREB3,DKK1,DDX5,TNFAIP1,RAPGEF2,ZPR1,TMEM109,EIF4G2,BIRC2,GAPDH,PPARD,VEGFA,MRPS30,GNAI2,FXR1,PARK7,HDAC1,GADD45A,ATF6,CR…
GO:0070646	2.31804e-05	42	267	protein modification by small protein removal	BP	0.0013618	PSMC4,PSMC5,PSME1,PSMD8,PSMC6,PSMA3,HIF1A,PSMA6,USP14,PSMD7,PSMD11,BIRC2,PSMD9,COPS7A,USP5,PARK7,SENP5,ENY2,PSMF1,USP15,MDM2,PSMB7,MYC,RIPK1,PSMB6,UBC,PSMD4,PSMC2,VCP,PSMC3,COPS2,OTUB1,GPS1,UBB,PSMD1,PSMD2,EIF3F,SHMT2,PSMD13,UBA52,IKBKG,PSMB3
GO:0048524	2.35835e-05	22	102	positive regulation of viral process	BP	0.00138005	POLR2B,PABPC1,HACD3,RAB7A,CHMP2B,LGALS1,POLR2F,CHMP4B,FMR1,CAV2,VAPB,SMARCA4,CHMP2A,VPS4A,DHX9,CDK9,DDB1,POLR2G,JUN,KPNA2,SUPT5H,DDX3X
GO:0007346	2.42344e-05	75	574	regulation of mitotic cell cycle	BP	0.0014126	ZNF207,PSMC4,SPDL1,FGFR1,HSP90AA1,CHMP2B,ZMPSTE24,CHMP5,BAX,PSMC5,TPX2,MAEA,PSME1,ABL1,PSMD8,FBXO7,RBX1,PSMC6,PSMA3,APEX1,PSMA6,MAPRE1,CHMP4B,PSMD7,CAV2,PSMD11,PSMD9,CNOT2,IK,SKP1,GADD45A,CDKN1A,CNOT1,PSMF1,PRMT1,PIN1,GNAI1,PSMG2,CHMP2A,VPS4A,ANXA1,MDM2,PSMB7,RIPK1,SDCBP,CLTC,ANAPC11,CARM1,PSMB6,PRCC,MEPCE,CDKN2A,BUB3,NSMCE2,BUB1B,PSMD4,PSMC2,NIPBL,PSMC3,ANAPC16,DDB1,CTNNB1,UBE2E1,BCL2L1,PSMD1,PS…
GO:0043069	2.6334e-05	87	698	negative regulation of programmed cell death	BP	0.00152901	SLC25A5,MNAT1,YBX3,MAP4K4,MYDGF,GSTP1,CTTN,ZFAND6,BAX,PSMC5,MAEA,AARS1,ABL1,HIF1A,CHD8,TIMP1,BFAR,BNIP3L,CAV1,MET,TAX1BP1,SERPINE1,CREB3,DKK1,ZPR1,BIRC2,PPARD,VEGFA,GNAI2,PARK7,HDAC1,IFIT3,TWIST1,CDKN1A,RBCK1,ID1,PRDX5,IFI6,PIN1,PSMG2,IDO1,ANXA1,MDM2,TMBIM1,STXBP1,MYC,RIPK1,YAP1,TMBIM6,SOD1,CCN1,MTDH,PDCD4,UBC,BAG3,CAST,FAIM,UBE2Z,LMNA,PEA15,HMGB2,API5,ILK,MAPK7,BEX3,GREM1,ANGPTL4,DDB1,CTNNB1,ATF…
GO:0140352	2.70708e-05	118	1035	export from cell	BP	0.001565	SLC25A5,RALA,MVP,VAMP3,PHPT1,ATP11B,CNN2,PKM,ATP1B3,RAB7A,FGFR1,XRCC5,HSP90AA1,GSTP1,RAB10,CPNE3,HUWE1,FTL,GNAS,SNAP23,RAB18,MYH9,HIF1A,PGRMC1,FMR1,TIMP1,MAGED2,PSMD7,HMOX2,SERPINE1,PSMD11,LGALS3BP,RAB5C,PSMD9,RAB5B,GAPDH,PPARD,VEGFA,ARMC8,GNAI2,GLS,QSOX1,PARK7,LAMTOR2,EXOC8,PRDX6,CREB1,CYSTM1,ENY2,PLAU,SRGN,SERPINB6,CANX,PNKD,RHBDF2,CHMP2A,CAP1,ACTR10,VPS4A,ARNTL,OSTF1,ANXA1,SERPINE2,TMBIM1,STXB…
GO:0042981	2.71636e-05	133	1186	regulation of apoptotic process	BP	0.001565	RBM5,SLC25A5,TNFRSF12A,MNAT1,TRIO,YBX3,SP100,NCK2,MAP4K4,MYDGF,FGFR1,GSTP1,CTTN,ZFAND6,BAX,MAEA,AARS1,ABL1,LGALS1,HIF1A,APEX1,CHD8,SRPX,TIMP1,ARHGEF7,BFAR,NDRG1,BNIP3L,ARHGEF18,PDCD5,CAV1,TAX1BP1,SERPINE1,CREB3,DKK1,RAPGEF2,ZPR1,BIRC2,GAPDH,PPARD,VEGFA,GNAI2,PARK7,HDAC1,GADD45A,ATF6,CREB1,IFIT3,IFIT2,EGR1,TWIST1,CDKN1A,RBCK1,ID1,PRDX5,IFI6,PIN1,YWHAH,PSMG2,IDO1,CTNNBL1,EIF2S1,LDHA,ANXA1,MDM2,TMBI…
GO:0012501	2.73505e-05	168	1564	programmed cell death	BP	0.00156971	RBM5,SLC25A5,TNFRSF12A,MNAT1,TRIO,YBX3,SP100,PKM,NCK2,MAP4K4,MYDGF,DNAJC10,FGFR1,ZMPSTE24,GSTP1,CTTN,ZFAND6,BAX,PSMC5,TPX2,MAEA,AARS1,ABL1,LGALS1,HIF1A,GSKIP,APEX1,CHD8,SRPX,TIMP1,ARHGEF7,BFAR,NDRG1,BNIP3L,ARHGEF18,FAM32A,PDCD5,CAV1,MET,TAX1BP1,TAF6,SERPINE1,CREB3,DKK1,DDX5,TNFAIP1,RAPGEF2,ZPR1,TMEM109,BIRC2,GAPDH,PPARD,VEGFA,MRPS30,GNAI2,FXR1,PARK7,HDAC1,GADD45A,ATF6,CREB1,IFIT3,IFIT2,EGR1,TWIST…
GO:0022411	2.7764e-05	66	488	cellular component disassembly	BP	0.00158734	VTA1,LIMA1,DHX8,MAP4K4,SMARCE1,FSCN1,MRPL22,CHMP2B,ZMPSTE24,CTTN,CHMP5,HUWE1,BAX,ADD1,TPX2,FBXO7,HIF1A,TIMP1,BNIP3L,CAV1,DKK1,MRPS30,MRPL37,PARK7,EXOC8,OPTN,KLC1,CAPNS1,SMARCA4,CHMP2A,EIF5A,VPS4A,DAP3,MRPS36,CTSL,LAMC1,MRPL44,MYC,HMGA1,DENR,RETREG3,KIF2C,MRPL9,SNAPIN,ADD3,MRPL49,APEH,HMGB2,VCP,FUNDC2,NDEL1,CTNNB1,DDIT4,BSG,MRPL52,MRPS22,MRPL48,BNIP3,SPTAN1,MRPL42,SREBF2,DCTN1,FIS1,VPS16,MRPL33,CH…
GO:0006626	2.80575e-05	21	95	protein targeting to mitochondrion	BP	0.00159799	TIMM21,HSP90AA1,HUWE1,FBXO7,SAMM50,BNIP3L,PDCD5,AIP,ROMO1,TOMM40,TIMM17A,NPEPPS,SAE1,BAG3,UBE2J2,ABLIM3,TOMM5,NDUFA13,SREBF2,FIS1,TIMM23
[truncated: 179 more rows]

## Sheet: (DUX4+IFNg vs. IFNg) 1stex_down
S3 Data: Gene Ontology analysis of mRNAs with reduced translation efficiency in 5’region.
category	over_represented_pvalue	numDEInCat	numInCat	term	ontology	padj	DEInCat
[truncated: 94 more rows]
