# Supplementary material for: The transcription factor DUX4 orchestrates translational reprogramming by broadly suppressing translation efficiency and promoting expression of DUX4-induced mRNAs
Source: PLoS Biol. 2023 Sep 25;21(9):e3002317. doi: 10.1371/journal.pbio.3002317 (PMC10553841; doi:10.1371/journal.pbio.3002317)
Supplement: S5 Data — Source data for Fig 4D. (XLSX) [file pbio.3002317.s013.xlsx]

## Sheet: Direct DUX4 Targets
S5 Data
Characterized 5’UTRs of select DUX4 targets
DUX4 Targets, n=70 (*Alternative 5'UTR)	MFE/100nt (RNAfold)	5'UTR Sequence (Annotated according to RNA-sequecing read alignment in MB135iDUX4ca myoblasts; 5'UTRs > 3nt in length)
CA2	-28.4	ACACAGUGCAGGCGCCCAAGCCGCCGCCGCCAGAUCGGUGCCGAUUCCUGCCCUGCCCCGACCGCCAGCGCGACC
CCNA1	-50.7292	GAGACGUUAGAGGGGGUUGUUAGCGGCUGUUGGGAGAACGGGUCACGGAAACAGUCCCUUCCAAAGCCGGGGCCAUCGUGGGGUGGGCGAGUCCGCCCUCCCAGGCCGGGGGCGCGGACCAGAGGGGACGUGUGCAGACGGCCGCGGUCAGCCCCACCUCGCCCGGGCGGAGACGCACAGCUGGAGCUGGAGGGCCGUCGCCCGUUGGGCCCUCAGGGGCCUGAACGCCCAGGGGUCGCGGCGAGUCCACCCGGAGCGAGUCAGCAGCAGCCCGUGGAGUCUGAAGCA
CDS1	-56.5818	GCCUUCUCUGCUCGCGCCUGGCGCCCGGAGCCUGCCCGGGACCUCCGCCGGAGCCGCGCUCGCUGCAGGCGGCCUCGAGCGCUCUCUCGUUGAUGCCGUUUUGGAGGUGACCGGCGCGGCGGCCGCUCUAUGGUGGGGCCGCGUUAGUGGCUGCGGCUCCGCGGGACUCCAGGGCGCGGCUGCGAGGUGGCGGGGCGCCCCGCCUGCAGAACCCUGCUUGCAGCUCAGGUUUCGGGGUGCUUGAGGAGGCCGCCACGGCAGCGCGGGAGCGGAAG
CRHBP	-31.1111	AGCUUCUAGCUCUCAGUCUGCGCGAGGGUGUAGGAAGGAAAGCCCAGGACCUCCGGAGCAGAGCACAGCAGCUGCAGAGGCAAGGCCAGC
DEFB103B	-27.3853	CAAAUCCAUAGGGAGCUCUGCCUUACCAUUGGGUUCCUAAUUAACUGAGUGAGUGGGUGUGUUCUGCAUGGUGAGAGGCAUUGGAAUGAUGCAUCAGAAAACAUGUCAUAAUGUCAUCACUGUAAUAUGACAAGAAUUGCAGCUGUGGCUGGAACCUUUAUAAAGUGACCAAGCACACCUUUUCAUCCAGUCUCAGCGUGGGGUGAAGCCUAGCAGCU
DPPA3	-25.3623	GUCAGUUCUUUGACCAUUCGUUGGAGCUCCGGUUUUCAGCCUCUUUCCGGGCUACCUGGUAGCAAUUUGAGGCUCUGUCAUCAGUUUCUGCUACGUUUCAAAGAUCCUGGAGAAGCCUAGUGUUGUGUCAAGACGCCG
DUXA	-16.6667	GUCUCCCAGACAGUGGCUCAGCCUUCAGGACUCUCUUCCAGC
DUXB	-15.3488	AGUUACUCGCUGAUCUCCGUGGAGUCCAGGUCUUCUGCCCAAG
FAM90A24P*	-34.507	UCCAAUUCACGGUGGUUUCCAAGCGCCUCCUGGGGGAGAAAACACAUGAGGGUGCGGUCAGGGUUCUCUGCUGACAGACUUACCUUGGGGAAGAAAGAGAAGCUCUGAAGAUGGAUCAUGGCCGUGACUGCAUGUCAAGCAGAGUCUCCUUGAUGACACUGAGGCCUACGUCGAGAUAGACAAAAUGUGGUCCAAUUAAAAGGUGACCAGAGGCAGUAUAAAAGGCAGCCUGGAAAGCGGAGGUCCCUCUCCGCCCCUUCCUCCGUCGUCCUGGAUGCUGCAUCGCUUCCAGCCGGGCUGCUGCAGCACCUGCCCAUCUCAGCGCCAGCCUGGGAAAGAAAGUAGACGUGUAAUUUCAGGUGGCCCAACAGUCCACCCCUGAAAAAGGCGGUCAUAAAA…
FAM90A27P	-30.7639	CUUCCCCUCAGUGUUCUUUGCUGUCUUCAUCGCAGAAGCCCCACUGUGAGGAGUAGAGUCUGCAGAGGGUCCACUUACCUGAGCGACUGCUAGAGGGAAGGAAGACAACAGGGAAAGAGAAUCCCUCGGGCAGGACCAGCAGUG
FRG2	-15.7692	ACACUCUGCCUUUGGACGUGAGAGAGAGCGCACCUUUCACUUGAGCUUCAAC
H3Y1*	-34.5662	ACAGAGAUCUCCAGUCAGAAAGAGACUGCCUGCGAGGGAGAUUCCUGGCUGCUGCUUUGUAGACCAAGGAAACCCAGGACCCUCCGGAAAGACUAAGCAGCGCGGCCUCCGACCCACAGACCUGAGGGCUGCACCACUGCCCUCGCUCUCUGACGCCAGCACCGCCUGCAGCCGGCCAGGCUCAGCCCAAGGACAGGGGAGAGGCUAAGGCCCCGCGAC
H3Y2*	-30.6481	AGAGAUCUCCAGUCAGAAACAGACUGCCUGCGAGGGAGACUCCUGGCUGCUGCUGGGUAGACCAAGGAAACCCAAGACCUUCCGGGAAGACUAAGCAGCCCGGCCUCCGACCCACAGACCUGAGAGCUGCACCACUGCCCUUGUUUUCUGACGCCAGUACUGCCUGCAGCAGGCCAGGCUCAGCCUCAGAGAGGAGAGAGCACAAGGCCCCACAAC
HBA1*	-0.909091	ACUCUUCUGGUCCCCACAGACUCAGAGAGAACCCACC
HBA2*	-0.909091	ACUCUUCUGGUCCCCACAGACUCAGAGAGAACCCACC
HNRNPCL1*	-24.7471	CCUGGAGUUCCUGCUUGGCUCUUCCUGAGGUCUGAGCUACAACUACAACCAGAGGUCUAAACUACAACCAGAUCUGAAUUCUUGUUGGGAGCCAUUUUGUGAAGAGACGAAGACUGAGCUGUUUUGGCUGCAUUUCUGGCCUCGAGCCGCAGUCAGUUUCUCCCCGUAGAACCCGGCAGUAGGAGACUUAGAAUCGAAUCUCUUCUCCCUCCCGCCUCCUGUUUUUGGCUUUUUGAGAAACCUUAUCAUCCAACACA
KDM4E*	-27.8706	GCUACCAACAGGAAACCUUCUCUUUGGGUCCUGAAGUAUUUUCAUAUGGAAUUGUGAGUUUUUGACCGAAGCCAAGCCUGAGAAUCAGGAGAAGCCUCACAGUGACACCCCCAACUGAGGAAACUCACAGAGCUGGGACAUACUCUACUUCUUCAGAAAAAAGUAUACUGACUAGAGUGGAGUCCCCCUGGGGAGUCAGAAAGCCUGUGAAAGAUCUCACUUGUUCAAAAGUCCAAGUGUGAAUUACUGUCUCACAGAUAAACCAAAGUAUUUUGAAAAACAAAGGGGAGAAAAGAAAUUACUCCCCAGAACUCUCAGGCAUCUAGAGGACACCCAAGAACGUGGGAGUCAGCUGCUUCUUGUGUGCAGCC
KLF17	-30.5747	GUGGCGAUGUACCGAUACCCGCCUGCGACGCCGUGGUGGCUGGUUCCCUGUCUCUUCAGUAGAGAGUCUAGACCCCACCCAGUCUUC
LEUTX	-17.9104	ACAUAGACUCAGCUCAGGAGCUCUGCAGCACACAGCUGAUCGAACCCACUCAUUUCUAGAGGACACC
MBD3L2	-31.5094	CCAAGGGCUGUCUGUGCCUCAGGAGUGGGGUCAGCAGGAGGAACUCUACAGCU
MBD3L3	-28.0282	ACUGCAUUUUCCGGCAAGCCAAGGGUUGUCUGCAUCUCAAGAGUGGGGUCAGCAAGAGAAACUCUACGGCU
MBD3L4*	-30	CGGCAAGCCAAGGGUUGUCUGCAUCUCAAGAGUGGGGUCAGCAAGAGAAACUCUACGGCU
MBD3L5*	-29.5082	CCGGCAAGCCAAGGGUUGUCUGCAUCUCAAGAGUGGGGUCAGCAAGAGAAACUCUACGGCU
NLRP4	-31.4773	CUGGCAGGCAGCUCUCACUCCAGAUCUGAGCUGUCCGCAGAAGCAGCUGGAGGCCAGGGGAGAAACUCCAGAAGGAGAGACAUUUGCC
PRAMEF1	-23.3981	ACCCACAGCACUCAUUCCUGGAGCUACUGGUUGGUUUCCUGAGAGGUCCCAGAACUCUGCGAAGUGAGUCCAGCGCUGAGAUUUUCCUUGCAGAUCUAUCAGG
PRAMEF10	-25.75	UUCCUGCUUAGUUCUUCCUGAGGUCUGAGCACCCUCCAAACUGAGUCCAGAUCUGAGUUUUCCCUCGGAGAUUUGUCAGA
PRAMEF11	-21.1268	UUCCUGCUUGGUUCUUCCUGAGGUCUGAGCACCUUCUAGACUACAUCCAGAUCUGUUUUCCCUGCAGAUUC
PRAMEF12*	-25.5056	AAUCCAAGGCGCUGACACCUGGAGCUACUGCUCGGUUCUCUGAGAGGUUGCAGCACCCUGCAAACUGAGUCCAGAUCUGAUUCAUCAGG
PRAMEF13	-25.534	ACCCACAGCACUCAUUCCUGGAGCUACUGCUUGGUUCCCUGAGAGGUCCCAGAACUCUGCAAAGUGAGUCCAGCGCUGAGAUUUUCCUUGCAGAUCUAUCAGG
PRAMEF14	-24.6602	ACCCACAGCACUCAUUCCUGGAGCUACUGCUUGGUUCCCUGAGAGGUCCCAGAACUCUGCAAAGUGAGUCCAGCGCUGAGAUUUUUCUUGCAGAUCUAUCAGG
PRAMEF15	-23.4043	ACCCAAAGUCUUCAAGCCUGGAGUUCCUGCUUGGUUCUUCCUGAGGUCUGAGCACCUUCUAGACUACAUCCAGAUCUGUUUUCCCUGCAGAUUC
PRAMEF17	-6.53846	GAGUUUUUCACUGGAGAUUUGUCAGA
PRAMEF2	-24.9425	CCUGAAGCUACUGGUUGGUUCCCUGAGAGGUCCCAGAACUCUGCAAAGUGAGUCCAGCGCUGAGAUUUUUCUUGCAGAUCCAUCAGG
PRAMEF20	-16.0606	ACCCAAAGUCUUCAAGCCUGGAGUUUCUGCUUGGUUUUUCCUGAGGUCUGAGCACCCUGCAAACUGAGUCCAGAUCUGGUAAGUCCCUAAUCUCUGAAG
PRAMEF4	-21.1268	UUCCUGCUUGGUUCUUCCUGAGAUCUGAGAACCUUCUAGACUACAUCCAGAUCUGUUUUCCCUGCAGAUUC
PRAMEF5	-26.8	ACCCAAAGUCUUCAAGCCUGGAGUUCCUGCUUGGUUCUUCCUGAGGACUGAGCACCUUCUAGACUACAUCCAGAUCUGUUUUCCCUGCAGAUUCGUGAAG
PRAMEF6	-30.4651	AGCCUAGAGUUCCUGCUUGGUUCUUCCUGAGGACUGAGCACCUUCUAGACUACAUCCAGAUCUGUUUUCCCUGCAGAUUCGUGAAG
PRAMEF7*	-18.1053	ACCCAAAGCCCUGGUGCCUGGAACUACUGCUUGAUUCUCUGAGAGAUCCCAGCACCCUACAAACUGAGUCCAGAUCUGAGUUUUCCCUUGCAGAUUCAUCAAG
PRAMEF8*	-16.8966	CCUGGAACUACUGCUUGAUUCUCUGAGAGAUCCCAGCACCCUACAAACUGAGUCCAGAUCUGAGUUUUCCCUUGCAGAUUCAUCAAG
RFPL4B	-29.1346	GAGAGGAGCAGAGGUCUGUAGAGGUAGAGACGUAGGCUUCGGAUCUUUUAGAAUUCUGCUGGAAGUCUCCAAGUCAAGAGGAUCUACAAAGAAAUACUGAGUGGAGACUAUACUGAGAUUCUGUUAAAGACCCACUUGAAUUCAGCCCCCAUUAGGAGAAACUUUGGCCGGAGCAGCCAACACAUCACCUGGAAGUCUUCAGACUAGACUAUUGAAGAGUGGAUUGUGUACUGAGGGCUCCCAAGUGCUUCCAGAAGCCAAUAAAGGAUCACUUCAGUUUACUUCACGGCUAAGGAGUAACCCUUAAGAACC
SLC34A2	-25.4441	CCGGUCUCAGACUAGUGGCUUCCAGUUCUGACUGAAGCGGUCUCCAGCUCUGAAGCGGUCUCCAGCUCUGAAGCUAUCUCCAGCUCUGAAGCGGUCUCCAGCUCUGAAGCGAUCUCCAGCUCUGAAGCGGUCUCCAGCUCUGAAACGAUCUCCAGCUCUGAAACAAUCUCCAGCUCUGAAGCGGUCUCCAGCUCUGAAACAAUCUCCAGCUCUGAAGCGGUCUCCAGCUCUGAAACAGUCUCCAGCUCUGAAGCGGUCUCCAGCUCUGAAGCGGCCUCCAGCUAUGAAGCGGUCUCCAGCUUUGACUCCAGUUGUUUCCAGCUCUUCUGGACUGACUUCUUUCCAGACC
SNAI1	-31.5	AUUGCGCCGCGGCACGGCCUAGCGAGUGGUUCUUCUGCGCUACUGCUGCGCGAAUCGGCGACCCCAGUGCCUCGACCACU
SSU72P2*	-21.9708	UUGAGAAAAGGAAGUUUAUUUAAAAGGUGCUUAUCUAUACAAUGUUAUUUAUCUGCUGAAUACCCUUAAACAAAUCAUUUUUCAAGCAGUCCAUUAUCAGCUCGGUUUGCUCAUCUGGAAAAUGGCGUCAUGGUGGGCUAGCUUCCUUGUAGAAUGAUAUAAGCAUGAAAUUAGUUAUCCCAUGUAAUGCACCUAGCACAAUGCCAACCAUUUUUCAGUGCUUUUAAAAAUGUUAGUCCUUCUCAUUUCCCAUAAAAUAUUUUCUUGGUAAUAGUCUCUUUCCAGGUGAUGUGUACAAAAGUAACACAAACAGUACUCAGUGGAAGGUCUUUGUAGAUGCUUCUCACAAUAAAUCCGGACUAAAGUCCCAUGUCUAAGUUCUUACUGAGGAAGGGGACA…
SSU72P3*	-22.5962	UCAAAUUGAGAAAAGGAAGUUUAUUUAAAAGGUGCUUAUCUAUACAAUGUUAUUUAUCUGCUGAAUACCCUUAAACAAAUCAUUUUUCCAGCAGUCCAUUAUCAGCUCGGUUUGCUUAUCUGGAAAAUGGCGUCAUGGUGGGCUAGCUUCCUUGUAGAAUGAUAUAAGCAUGAAAUUAGUUAUCCCAUGUAAUGCACCUAGCACAAUGCCAAGCAUUUUUCAGUGCUUUUAAAAAUGUUAGUCCUUCUCAUUUCCCAUAAAAUAUUUUCUUGGUAAUAGUCUCUUUCCAGGUGAUGUGUACAAAAGUCACACAAACAGUACUCAGUGGAAGGUCUUUGCAGAUGCUUCUCACAAUAAAUCCGGACUAAAGUCCCAUGCCUAAGUUCUUACUGAGGAAGG…
SSU72P4*	-22.6555	UUGAGAAAAGGAAGUUUAUUUAAAAGGUGCUUAUCUAUACAAUGUUAUUUAUCUGCUGAAUACCCUUAAACAAAUCAUUUUUCCAGCAGUCCAUUAUCAGCUCGGUUUGCUCAUCUGGAAAAUGGCGUCAUGGUGGGCUAGCUUUCUUGUAGAAUGAUAUAAGCAUGAAAUUAGUUAUGCCAUGUAAUGCACCUAGCACAAUGCCAACCAUUUUUCAGUGCUUUUAAAAAUGUUAGUCCUUCUCAUUUCCCAUAAAAUAUUUUCUUGGUAAUAGUCUCUUUCCAGGUGAUGUGUACAAAAGUCACACAAACAGUACUCAGUGGAAGGUCUUUGCAGAUGCUUCUCACAAUAAAUCCGGACUAAAGUCCCAUGCCUAAGUUCUUACUGAGGAAGGGGACA…
SSU72P5*	-22.9612	AUUGAGAAAAGGAAUUUUAUUUAAAAGGUGCUUAUCUAUACAAUGUUAUUUAUCUGCUGAAUACCCUUAAACAAAUCAUUUUUCCAGCAGUCCAUUAUCAGCUCGGUUUGCUCAUCUGGAAAAUGGCGUCAUGGUGGGCUAGCUUCCUUGUAGAAUGAUAUAAGCAUGAAAUUAGUUAUGCCAUGUAAUGCACCUAGCACAAUGCCAAGCAUUUUUCAGUGCUUUUAAAAAUGUUAGUCCUUCUCAUUUCCCAUAAAAUAUUUUCUUGGUAAUAGUCUCUUUUCAGGUGAUGUGUACAAAAGUAACACAAACAGUACUCAGUGGAAGGUCUUUGUAGAUGCUUCUCACAAUAAAUCCGGACUAAAGUCCCAUGCCUAAGUUCUUACUGAGGAAGGGGAC…
SSU72P7	-31.4943	CCUGGAUAUAGGUGGUCGUCUCCUCGGCUCCGAGUCCCUGCAGCAGCUGAGGUGCCUGUGUCUCUCUGGUUCCCAGUGGCCGCCAUC
TPRX1*	0	GAACAGAUCAGGACUCAGG
TRIM43	-29.2157	AUUCUUCUCCAGAGCCCACAGAGUAGCUUUGCAACUGGCUUUGGGGACUUCCGAAAGCUACCAGCACUGCACUGUGAGACUCUCAUCCCUGAGCUGAAUUCAUCUGAUUCGACGGCAAGCUUUGGUGAGAACAUAGAUAUAUUUCUGAGGAAA
TRIM43B	-30.4575	AUUCUUCUCCAGAGCCCACAGAGUAGCUUUGCAACUGGCUUUGGGGACUUCCGAAAGCUACCAGCACUGCACUGUGAGACUCUCAUCCCUGAGCUGAAUCCAUCUGAUUCGACAGCAAGCUUUGGUGAGAACAUAGAUAUAUUUCUGAGGAAA
TRIM48	-30.4425	AGUUUUCUCCAAAGGAGAAGGAGUGCACUUAGAGGGAGCUGUGUUUUGGUGACCUCUGAAACUCAGUACUGCAGCGAAUGAGCUCCUGACCUUGAGGAGUACUUAACAGAAUU
TRIM49	-16.5079	GAACUGCAUUUUGGCGACCUCUGAAAUUCAGUACUGCAGUGAAUGAGCUUCUGAUCUUGAGGUGAACUUAACAAAAUUAUUUUUGGAAAAAUCGUUGUGGGAACCAUUAAAAGAACUCCAGGAAAC
TRIM49B	-21.7197	AGUUUUCUCUGAAGGAGAAGGACUGCACUUAGAACUGCAUUUUGGUGACCUCUGAAAUUCAGUACGGCAGUGAAUGAGCUUCUGACGUUGAGGUGAACUUAACAAAAUUAUUUUUGGAAAAAUCGUUGUGGGAACCAUUAAAAGAACUCAGGGAAAC
TRIM49C*	-21.3014	CUAAUCUUCCAGUUGCCCCCUAUUGACUUUAAACCAAAGCUUUGAUUCAUGACCACUGGGAUCCAGCCAGCGGGGGAUUUCUUUUCCUGGUGGACUGUACCCAGGAUCUCACAUUUGCUUAAGCAGCCCCCACAAUUGGGUUCUUAUAAAAGGACACGGAAGAGACAAGCUCAGUUUUCUCUGAAGGAGAAGGACUGCACUUAGAACUGCAUUUUGGCGACCUCUGAAAUUCAGUACUGCAGUGAAUGAGCUUCUGACCUUGAGGUGAACUUAACAAAAUUAUUUUUGGAAAAAUCGUUGUGGGAACCAUUAAAAGAACUCCAGGAAAC
TRIM51*	-26.65	CAAAGAUUCACCUAAAUGGAUGUAGAAGAGACAAGCUCAUAUUUCUCCAGAGGAGGACAGCACUUAGAGUUAACUGCAUUCAAGUGAUGACCUCUGAAAGUCAACUCUGCAGGGAAUGAGCUCCUGAUCUUGGGGAGUACUUAAAAGAAUUUUUUCUUGGAAGAAUUACUGCAGGAAACAUUCAUAGAACCUUGGGAAAC
TRIM51GP	-24.0397	CCAGAGGAGGACAGCACUUAGAGUUAACUGCAUUCAGGUGACCUUGGAAAGUCAACUGUGCAGGGAAUGAACUCCUGAUCUUGGGGAAUACUUAAAAGAAUUUUUUCUUGGAAGAAUUACUGCAGGAAACAUUCAUAGAACCUUGGGAAAC
TRIM64	-30.25	CUCUCCUUCAGUGAGGACCCACUGGAUUUGUGGCUGCUGGGCUUUGAAGAGCCAGGAGUGACUUCUAAUCUGGAUAUCUACAGAGUUUCUAGACUGAGACCAUUCAUAGUAGCCUUAAAC
TRIM64B	-30.25	CUCUCCUUCAGUGAGGACCCACUGGAUUUGUGGCUGCUGGGCUUUGAAGAGCCAGGAGUGACUUCUAAUCUGGAUAUCUACAGAGUUUCUAGACUGAGACCAUUCAUAGUAGCCUUAAAC
USP29*	-25.3558	ACUCUUCUGUUCCCAGGAGAAUCAGGGGAGUCGGCGCCGGAAGGGGCGGGUCCGAGCUGAGAUUUCCAGAGCCAUGGGAGCCGGAAGUCCAAGGAACUGUACCUCCAUCAUGACGACUCCGGUUACGUAAAAACAUUCAAACAGAAAAUGCUGGCCAGGCUCAUGCCUGUAAUCCCAGCACUUUGGGAGGCCGAGGCGGGAGGAUCGCUUGUGCCCAGGAGUUGGAGACCAGCCUGGGCAACAUAGCGCUAUGGAGUCUAAUCCAGGCACUUUGGAAGGCUGAGGCUGGAGGAUCGAUUGAGGCCAGGAGUUUGGGACCACCCUGGGCAACAUAGCAAGAUCUCAUUUCUGAAAAAAGAAUUAUCAUCCACUCACCCAGAACAGCUCUCCAAACUUAAC…
ZIM3	-25.6477	UUCCAUUGGAAACUGAUUGGGCAGAUUUGAAAAUUAAGCUUUCACAAUCACAAUUUUUAUGAGAGUUCAUUCAGUUUUGGAGAAGUCGAGGAAAGAAUUGGGAAUUGAAAUUUUGAUGUGGCCUGAUAGGAUCAGGUGGGGCUUUUGAUAGGAAGUGAGUGUUUUGGGUUGUUUCUUGACUGGAUUAUGAUGCGGAAUACAGCGGGUAGAGGGCCGAUUAAGUUUUAGUCAUUAGUGUAGCUUUUCAGUAUACACGCCUUUUCAUUUUCAGUCCCUUUCAGAAGAAAAGACCACAGGCAUCAGAAAUCAAUCAACUUGCUAAUUUAUGCCAGAUUCCACUGGAGAUCUGCCUUCCCAAGACUUUACUGACUGGUGAAGAACAGGAA
ZNF280A	-29.8024	AGAAAGGACUUUGAAGAGCAAGCGGCGUUGUUCGCCUGCGGAAGCAGUGCUGCCGGUCUCUGGACAAAUUUCUCCGGGAGGUGGAGACAAGGAAGCUCCAGCUUCGCUUUCCCUUGCGGCCCAGAGUGGAACAUACUGAGCUGCACUGAAUCAUCUGGAUGCACUCGCAACUUUAGGAACUGGUGGCAAUUUGUAAAAAGACAGCUCUGGAAGUUGAAGAGACCAGUGGCUUCAAGCAAAAAGUAAAUUGAAA
ZNF296*	-21.7647	AGUCACUCACCUGAGCGCGCACGGUCCGCGCGUCCUCCGCUCGUGCGUCCUCCGCCCGCCCGCCUGCCUGCCUGCCCGCCCGCUCGCUCGCCCGGCCCGCGACUC
ZNF679*	-27.5556	GGUACUUGAUCCAGGUAUAUGUCACAUUCCCAACUGUUGGCUGGGCCCAAGCAAAUUAGUAAAAUAAAUUAGGUGCUGUGUGAAAGUAUACGCCACAAUCACACCUGCGGGAAGGACCAGGAAUAAAUUUCACAAUUCUACGUAUUUCCCAGCUUUAGGUCUGAGAGUCUACACUUCUGAGCUCCAGUUCUUCUCUUCACUGCUCUGCGUCCUCUGUUCCUAGAGGCCAAGCCACUGUGGCCUUGUGUUCUGCAGGUAUCCGCAGAUUU
ZNF705A*	-23.4802	AGAGCAUCUGAAGAGUUUAAGACCUUGGGGAAAGAGAGUCUUGCUGCUUGCUUGUGGGACUUGCCUUGGAAGGUAGAUAAGUUCACUGCAUCCUCCCACUUUUUAUUUCUGAUUUUCUCAAGCAAUUUUUAAAUUUCAUUCAUUUACCUUAUUGAGCUUUUCUUAGUGCCUAAAGUGUCUGCACAUGGAAAUCCAGAGGUAGACAGAGAGAAACUGAGUUCCGGACA
ZNF705B	-26.5603	GUCCUUGUCCCAAGGGACAUACAGCACACAGCCUGUGGAGGGUGGAGGAACCAACUGCAAGAUCACUUGUCCUCCUCAAUUGAUGUACACUGAAGAAAGAGCCACCUUCAGGCUGUAAGGUCAUCGUAUAAUCCUGACCACUCAUUUCCCAUCAUGACACUGCUGUUCCUUCUCUUUCUCCUUCUUGGAUGUCUGAUACAAACAGCCUCAGCUUUUCUUAGUGCCUAAAGUGUCUGCAAGUGGAAAUCCAGAGGAAGACAGAGAGAAACUGAGUUCCUGACA
ZNF705D	-18.3082	CUGUGGGAAGUUUGUUCUUUCGCUUUUUGCAACAUAGCUUGCUGCUGCUCACUCUUUGGUUUCGUGCCGCCUUUAAGCGCUGUAACACUCACUGCGAAGGUCUGCAACUUCACUUCUGAGGCCAGCCAGACCAUGAACCCACUGGGAGGAAUAAGCAACUCUGGACACACCAUCUUUAAGAAUUGUUAACACUCACCAGGAGGGUCUGCGGCUUCAUUCUUAAACUCAGCGAGACCAAGAACCCACCAAUUCCGGACACUGUGGAGAGGGACCAGUGGUGGGCAGGGCUCCAGAACUCCAAAGAUCAUUUUCUCAAGCAAUUUUUAAAUUUCAUUCUUUUACCCUAUUGAGCUUUUCUUAGUGCCUAAAGUGUCUGCAAGUGGAAAUCCAGAGGAAGAC…
ZNF705G	-26.9806	GUCCUUGUCCCAAGGGACAUACAGCACACAGCCUGUGGAGGGUGGAGGAACCAACUGCAAGAUCACUUGUCCUCCUCAAUUGAUGUACACUGAAGAAAGAGCCACCUUCAGGCUGUAAGGUCAUCGUAUAAUCCUGACCACUCAUUUCCCAUCAUGACACUGCUGUUCCUUCUCUUUCUCCUUCUUGGAUGUCUGAUACAAACAGCCUCAGCUUUUCUUAGUGCCUAAAGUGUCUGCAAGUGGAAAUCCAGAGGAAGACAGAGAGAAACUGAGUUCCUGACA
ZSCAN4*	-19.1875	CCUUGUAAUUCAUAAAUCUCUGAAAACUUAAAAGUUUGAGCAAAAGUUUGUCAUGUUUCUAUGAGUAAUUUAUAAUAAAACUUGAUCAGAAUUUGUGAGACUAACGUUUGUCUUUAUAUUUUCCUUUUUUUUUUUUUUUUUUUUGAGACACAGUCUCGCUCUGUCGUCCAGGCUGGAGUGCCGUGGCGUAAUCUCGGCUCACUGCAACCUCUGCCUCCUGGAUUCAAACAAUUCUUCUGCCUCAGCCUCCUGAGUAGCUGGGAUUACAGGACCAGUGAUGGUAUAGAACACUGUAUUAGAGACAUGGAGCUGGGGCUGGAUGAAGAUUCCAUCAGUAAUUCAAUCAACAGACAAGUGUUAUCCAAUCACGUCUUUAAAUCAAUCACUGACAUGGAGCUG…
ZSCAN5B	-26.1582	GGAGAGCGCAUCCCAGACCGAGAAGGUCGGAGGCAGAAGCCGGGAAGGAGACUUCUGAACAAACUGUGAAUAUAUUACUGAGAAGAAACAGGGGCAGCCUGUGUAAAUAGGUCUCAAUUUGAUACUGGCUACUGGAAGAGCUUGCUCAGAGGCUGAUUGAAAUAUUCUCCAGUAGAU
ZSCAN5C	-27.9096	GAGAGCACAUCCUAGAAGAGAGGAGGCUGGAGGCAGAAGUCAGGAAGGAGACUUCUGAAUGAACAGUGAAUCUAUUACUGAGAAAAACCAGGGGUGGCCUGUGUAUAUAGGUCGCAAUUAGACACCGGCUUCUGGAAGAGCUUUCCCAGAGACAGAUUGAAAUAUUCCCCAGUAGAC

## Sheet: DUX4 induced
S5 Data
5'UTR analysis of mRNAs up-regulated by DUX4 that are present in the high polysome fraction (log2FC>1, basemean>50, p-adj<0.01)
DUX4-induced mRNAs		MFE/100nt (RNAfold)	5'UTR Sequence (GENCODE V43 Transcript Annotation, 5'UTRs > 3nt in length)
Transcript_ID	Gene
ENST00000334304.10	ADGRA3	-59.433	AGUGGCGGCGGCGGCGGCGGCAGAGGAGGAGGAGGAGGCGGUGCUCGCGCCGGGCGGUAGAGCGGCGCUGGGACCCAUGCGGCCGUGACCCCCGGCUCCCUAGAGGCCCAGCGCAGCCGCAGCGGACAAAGGAGCAUGUCCGCGCCGGGGAAGGCCCGUCCUCCGGCCGCCAUAAGGCUCCGGUCGCCGCUGGGCCCGCGCCGCGCUCCUGCCCGCCCGGGCUCCGGGGCGGCCCGCUAGGCCAGUGCGCCGCCGCUCGCCCCGCAGGCCCCGGCCCGCAGC
ENST00000502482.1	ADGRA3	-53.052	GGGACCCAUGCGGCCGUGACCCCCGGCUCCCUAGAGGCCCAGCGCAGCCGCAGCGGACAAAGGAGCAUGUCCGCGCCGGGGAAGGCCCGUCCUCCGGCCGCCAUAAGGCUCCGGUCGCCGCUGGGCCCGCGCCGCGCUCCUGCCCGCCCGGGCUCCGGGGCGGCCCGCUAGGCCAGUGCGCCGCCGCUCGCCCCGCAGGCCCCGGCCCGCAGC
ENST00000508133.5	ADGRA3	-1.786	AUUUCUGUAAUCAUCUGAUACUCUUAGG
ENST00000511051.5	ADGRA3	-25.283	UUCAUAUUUUCCUAACCUGUGUGGUCUUUGUGGGAGGAAUAACCCAGACUAGGAAUGCCAGCAUCUGCCAAGCAGUUGGGAUAAUUCUUCACUAUUCCACCCUUGCCACAGUACUAUGGGUAGGAGUGACAGCUCGAAAUAUCUACAAACAAGUCACUAAAAAAGCUAAAAGAUGCCAGGAUCCUGAUGAACCACCACCUCCACCAAGACCA
ENST00000514129.5	ADGRA3	-27.195	GAGCUGAAGAAUGGCUCAUUUUCUGGGUUAAGUCUCCUUGAAAGAUUGGACCUCCGAAACAAUCUUAUUAGUAGUAUAGAUCCAGGUGCCUUCUGGGGACUGUCAUCUCUAAAAAGAUUGGAUCUGACAAACAAUCGAAUAGGAUGUCUGAAUGCAGACAUAUUUCGAGGACUCACCAAUCUGGUUCGGCUAAACCUUUCGGGGAAUUUGUUUUCUUCAUUAUCUCAAGGAACUUUUGAUUAUCUUGCGUCAUUACGGUCUUUGGAAUUCCAGACUGAGUAUCUUUUGUGUGACUGUAACAUACUGUGGAUGCAUCGCUGGGUAAAGGAGAAGAACAUCACGGUACGGGAUACCAGACCCUCCGCUUGAAUUGCCGUCUUUCUACAUGACUCCAUCUCA…
ENST00000223357.8	AEBP1	-28.006	GCCAGCGCUUUGGAGACGGCUAUCCGCGCGGGAGUGCGCCACGCGGGGCCGGAGCGCCUAUUAGCCGCCAGGACCUCGGAGCGCCCCGACCACCCCUGAGCCCCUCUGGCUUCGGAGCCCCCCAGCACCCCUUCCCGGGUCCCCUCGCCCACCCUAAUCCACUCUCCCUCCCUUUCCCGGAUUCCCUCGCUCACCCCAUCCUCUCUCCCGCCCCUUCCUGGAUUCCCUCACCCGUCUCGAUCCCCUCUCCGCCCUUUCCCAGAGACCCAGAGCCCCUGACCCCCCGCGCCCUCCCCGGAGCCCCCCGCGCGUGCCGCGGCC
ENST00000449162.1	AEBP1	-34.177	AGAUGCUCCUCCAGGCCUGGAUGGCUCAGUCACCUCUCUGCCCCUUCUGUGCCCAGAACAGAAUAGUGGAGGAGUGGAU
ENST00000450684.2	AEBP1	-23.676	UUUUGUGACCACCUUCUUCGUGGGCUUCAGCAAUGACAGCCAGACAUGGGUGAUGUACACCAACGGCU
ENST00000359579.5	AKR1B10	-34.348	CUUCUUAAGCAGCCUGUGGCCGGGCACAGUAGCUCACACCUGUAAUCCCAGCACUUUGGAAGGCCGAGGUGGGCGGAUCACCUGAGCUCAGGAGUUUGAGACCAGCCUGUCUCUACUAACAAUAUAAAAAUUAGCUGGGAGUCACGGUGGGCGCCUGUAAUCCCAGCUACUCGGGAGGCUGAGGCAGGAGAAUUGCUUGAACCCAGGAGACAGAGGUUGUAGUGAGCUGAGAUCGCACCACUGCACUCUAGCCUUGGCAACAGUGCAAGACUGUCUCAAAAACAGCAACAGAGAGCAGGACGUGAGACUUCUACCUGCUCACUCAGAAUCAUUUCUGCACCAACC
ENST00000295453.8	ALPG	-15.098	AUACUCCAUACCUGGGAUUUCCGCCUCGCCGCUCUCCGACUGCUUCCAGAC
ENST00000264908.11	ANXA3	-28.438	AGCGCGGAGCACCUGCGCCCGCGGCUGACACCUUCGCUCGCAGUUUGUUCGCAGUUUACUCGCACACCAGUUUCCCCCACCGCGCUUUGGAUUAGUGUGAUCUCAGCUCAAGGCAAAGGUGGGAUAUC
ENST00000503570.6	ANXA3	-30.276	GGACCCGGAGCCAGCGCGGAGCACCUGCGCCCGCGGCUGACACCUUCGCUCGCAGUUUGUUCGCAGUUUACUCGCACACCAGUUUCCCCCACCGCGCUUUGGAUUAGUGUGAUCUCAGCUCAAGGCAAAGGUGGGAUAUCAUGGCAUCUAUCUGGACACGGUCUCACUCUGUCACCUAGACUACAGUGCAGUGACACAAUCACAGCUCACUGCAGCCUUGACCUUCUGCGCUCAAGUGGUCCUCCCACCUCAGCCUCCCAAGUAGCUGGGACCACACCUGCACACCACCACACCUGGUUGGACACCGAGGAACAGUAAGAGAUUAUCCAGACUUUAGCCCAUCAGUGGAUGCUGAAGCUAUUCAGAAAGCAAUCAGAGGAAUUGGAACUGAUGAGAAA
ENST00000508214.1	ANXA3	-22.866	CCUCCUCAAAGAGCAGAUGUGUCUUUAUAACAGACUGUAGGCUUGGAGCCUUGUAAAAUGUACAUGGAGUUUCACAAUCAAGCACAAGGAAUCCAACUGAAGGCAGCUAAACUUUGUGUUGAUUUGAUUAGUGUGAUCUCAGCUCAAGGCAAAGGUGGGAUAUC
ENST00000512373.5	ANXA3	-36.466	ACUCGCACACCAGUUUCCCCCACCGCGCUUUGGCUAGCAGCGUAAGGGAUCCACUUAGCCAUCUCGGCCUCCCCAGUCCUAAAGGUCUAGGGGACAGAAAAAAGCUGGGAGUCGGAAGGUUCCUCGGGUCCCCGGCAUGGCAGACGGGGCUGGCUCAGAGGUCUGCUCUGUGGACUUGGAAUCGCACCCAUCCUAUUAGUGUGAUCUCAGCUCAAGGCAAAGGUGGGAUAUC
ENST00000512542.5	ANXA3	-30.213	CGGACCCGGAGCCAGCGCGGAGCACCUGCGCCCGCGGCUGACACCUUCGCUCGCAGUUUGUUCGCAGUUUACUCGCACACCAGUUUCCCCCACCGCGCUUUGGAUUAGUGUGAUCUCAGCUCAAGGCAAAGGUGGGAUAUC
ENST00000512884.5	ANXA3	-31.833	GGUCGCGAUCCGGACCCGGAGCCAGCGCGGAGCACCUGCGCCCGCGGCUGACACCUUCGCUCGCAGUUUGUUCGCAGUUUACUCGCACACCAGUUUCCCCCACCGCGCUUUGGAUUAGUGUGAUCUCAGCUCAAGGCAAAGGUGGGAUAUCAUGGCAUCUAUCUGGGAACUGAUGAGAAA
ENST00000252486.9	APOE	-28.116	CUACUCAGCCCCAGCGGAGGUGAAGGACGUCCUUCCCCAGGAGCCGACUGGCCAAUCACAGGCAGGAAG
ENST00000425718.1	APOE	-34.415	CCGGGAGAGGAAGAUGGAAUUUUCUAUGGAGGCCGACCUGGGGAUGGGGAGAUAAGAGAAGACCAGGAGGGAGUUAAAUAGGGAAUGGGUUGGGGGCGGCUUGGUAAAUGUGCUGGGAUUAGGCUGUUGCAGAUAAUGCAACAAGGCUUGGAAGGCUAACCUGGGGUGAGGCCGGGUUGGGGCCGGGCUGGGGGUGGGAGGAGUCCUCACUGGCGGUUGAUUGACAGUUUCUCCUUCCCCAGACUGGCCAAUCACAGGCAGGAAG
ENST00000434152.5	APOE	-26.842	GAGGUGAAGGACGUCCUUCCCCAGGAGCCGGUGAGAAGCGCAGUCGGGGGCACGGGG
ENST00000446996.5	APOE	-26.966	GAGUCCUACUCAGCCCCAGCGGAGGUGAAGGACGUCCUUCCCCAGGAGCCGUUUCUCCUUCCCCAGACUGGCCAAUCACAGGCAGGAAG
ENST00000356613.4	ARC	-45.577	GCAGAGCUCGGGCGCGGCGUCCUCCCUCCGCAGCAGCCGAGCCGGACCUGCCUCCCCGGGCGUGCUCCGCCGGCCCCGCCGCCGGCCCGCAGCGACAGACAGGCGCUCCCCGCAGCUCCGCACGGGACCCAGGCCGCCGGACCCCAGCGCCGGACCACCCUCUGUCCGCCCCGAGGAGUUUGCCGCCUGCCGGAGCACCUGCGCACAG
ENST00000381134.9	ARSL	-29.638	GUUAAUCAUUCCCAGCUCAAAGCCUUGUGCAAGUGCUCUCUGCCUUCACGCUUGCUUCCUUUGGGAGAGAACCUUCCUCUUCUUGAUCGGGGAUUCAGGAAGGAGCCCAGGAGCAGAGGAAGUAGAGAGAGAGACAAC
ENST00000438544.5	ARSL	-26.147	UCUUCUUGAUCGGGGAUUCAGGAAGGAGCCCAGGAGCAGAGGUCAAUUUCUGCUGUCAAUGUGAUUGUGGACAUCUUUAUGUCUUACAGGAAGUAGAGAGAGAGACAAC
ENST00000540563.6	ARSL	-30.925	GAGUGAAUCAGCUACGCACAUGCGUGAGCCAGCCGUUCAGUGCCGCCGAGACAGCCAGUGCGUGUCUGUUUUGGCAGGAAGAAGACGUUUCUUCCAAGGAGCAGCCUCCCCGCUACAUCCAGCCAGUGUCGCCCUUACACAGCUGCAUGUCAGGAAGUAGAGAGAGAGACAAC
ENST00000545496.6	ARSL	-31.918	CCUUUGGGAGAGAACCUUCCUCUUCUUGAUCGGGGAUUCAGGAAGGAGCCCAGGAGCAGAGGAAGUAGAGAGAGAGACAACAUGUUACAUCUGCACCAUUCUUGAGACAGGGUCUCACCAUGUUGCUCAAGCUGGUCUUAAACACCUGGGCUCAGGCAAUGCUCCCACCUUGGCCUCCCAACGUGCUCAGAUAAUGGGCAUGAGCCACCACGCCUGACCGCUUCUGGAUCUCUUGAUGGUGCUUUCUCAGAAUGCACUGAUAGUGAUUUAUCCUGCAUCUGGAGAAUGAAGC
ENST00000672027.1	ARSL	-31.189	AGUGCGUGUCUGUUUUGGCAGGAAGAAGACGUUUCUUCCAAGGAGCAGCCUCCCCGCUACAUCCAGCCAGUGUCGCCCUUACACAGCUGCAUGUCAGGAAGUAGAGAGAGAGACAACAUGUUACAUCUGCACCAUUCUUGAGACAGGGUCUCACCAUGUUGCUCAAGCUGGUCUUAAACACCUGGGCUCAGGCAAUGCUCCCACCUUGGCCUCCCAACGUGCUCAGAUAAUGGGCAUGAGCCACCACGCCUGACCGCUUCUGGAUCUCUUGAUGGUGCUUUCUCAGAAUGCACUGAUAGUGAUUUAUCCUGCAUCUGGAGAAUGAAGC
ENST00000672097.1	ARSL	-31.902	GCGUUCAGCACCAGAUGUCUGGGCUCCUUCCGCGAGAGUGAGGUUCUGCAAAUAGAACAGAAGGUCUUUUGUGGACGCCUGAAAGACCCAGCAGUACAUUCCUUGGGGACUUGCCUGAUCUGUUUCUGGGACAACCUAACUUGGUUUCUGCGGAAUUCCUGUUUUUGCUUUUCAGAGUGAAUCAGCUACGCACAUGCGUGAGCCAGCCGUUCAGUGCCGCCGAGACAGCCAGUGCGUGUCUGUUUUGGCAGGAAGAAGACGUUUCUUCCAAGGAGCAGCCUCCCCGCUACAUCCAGCCAGUGUCGCCCUUACACAGCUGCAUGUCAGGAAGUAGAGAGAGAGACAAC
ENST00000672606.1	ARSL	-31.538	CGCCGAGACAGCCAGUGCGUGUCUGUUUUGGCAGGAAGAAGACGUUUCUUCCAAGGAGCAGCCUCCCCGCUACAUCCAGCCAGUGUCGCCCUUACACAGCUGCAUGUCAGGAAGUAGAGAGAGAGACAAC
ENST00000672761.1	ARSL	-29.06	AGUGCGUGUCUGUUUUGGCAGGAAGAAGACGUUUCUUCCAAGGAGCAGCCUCCCCGCUACAUCCAGCCAGUGUCGCCCUUACACAGCUGCAUGUCAGGAAGUAGAGAGAGAGACAAC
ENST00000673032.1	ARSL	-32.679	GAGCCAGCCGUUCAGUGCCGCCGAGACAGCCAGUGCGUGUCUGUUUUGGCAGGAAGAAGACGUUUCUUCCAAGGAGCAGCCUCCCCGCUACAUCCAGCCAGUGUCGCCCUUACACAGCUGCAUGUCAGUUAAUCAUUCCCAGCUCAAAGCCUUGUGCAAGUGCUCUCUGCCUUCACGCUUGCUUCCUUUGGGAGAGAACCUUCCUCUUCUUGAUCGGGGAUUCAGGAAGGAGCCCAGGAGCAGAGGAAGUAGAGAGAGAGACAAC
ENST00000681963.1	ARSL	-31.705	GGGAUUCAGGAAGGAGCCCAGGAGCAGAGGAAGUAGAGAGAGAGACAACAUGUUACAUCUGCACCAUUCUUGACAGGGUCUCACCAUGUUGCUCAAGCUGGUCUUAAACACCUGGGCUCAGGCAAUGCUCCCACCUUGGCCUCCCAACGUGCUCAGAUAAUGGGCAUGAGCCACCACGCCUGACCGCUUCUGGAUCUCUUGAUGGUGCUUUCUCAGAAUGCACUGAUAGUGAUUUAUCCUGCAUCUGGAGAAUGAAGC
ENST00000682184.1	ARSL	-25.974	UGGGAGAGAACCUUCCUCUUCUUGAUCGGGGAUUCAGGAAGGAGCCCAGGAGCAGAGGAAGUAGAGAGAGAGACAAC
ENST00000682364.1	ARSL	-30.588	GCUUCCUUUGGGAGAGAACCUUCCUCUUCUUGAUCGGGGAUUCAGGAAGGAGCCCAGGAGCAGAGGAAGUAGAGAGAGAGACAAC
ENST00000683290.1	ARSL	-34.041	GCUUCCUUUGGGAGAGAACCUUCCUCUUCUUGAUCGGGGAUUCAGGAAGGAGCCCAGGAGCAGAGGUCAAUUUCUGCUGUCAAUGUGAUUGUGGACAUCUUUAUGUCUUACAGGAAGUAGAGAGAGAGACAACAUGUUACAUCUGCACCAUUCUUGAGACAGGGUCUCACCAUGUUGCUCAAGCUGGUCUUAAACACCUGGGCUCAGGCAAUGCUCCCACCUUGGCCUCCCAACGUGCUCAGAUAAUGGGCAUGAGCCACCACGCCUGACCGCUUCUGGAUCUCUUGAUGGUGCUUUCUCAGAAUGCACUGAUAGUGAUUUAUCCUGCAUCUGGAGAAUGAAGC
ENST00000683958.1	ARSL	-32.903	GGUGACUCACAUCUGUAAUCCCAGCACUUCGGGAGGCCAAGGAGGGCAGAUCACUGGAGCUCAGGACUUUGAGACCAGCCUAGGCCACAUGGCAAAACCCCGUCUCUACAAAAAAUAAAACAAAAUAAAAACCUAAGGAAACUGACCACUGGUUUGGUAGACGUGGGCGUGGCUUUGAGAUUCCCCCAUGCUGCGAUGUGGGGGGAGUCUGCUCUGUCUGUCCUAACUCUCUCUGAUCUUCUGACUUGGGAAAAACAAACUCGAAGUUAAUCAUUCCCAGCUCAAAGCCUUGUGCAAGUGCUCUCUGCCUUCACGCUUGCUUCCUUUGGGAGAGAACCUUCCUCUUCUUGAUCGGGGAUUCAGGAAGGAGCCCAGGAGCAGAGGAAGUAGAGAGAGAGA…
ENST00000684117.1	ARSL	-27.515	AGUGCGUGUCUGUUUUGGCAGGAAGAAGACGUUUCUUCCAAGGAGCAGCCUCCCCGCUACAUCCAGCCAGUGUCGCCCUUACACAGCUGCAUGUCAGGUCAAUUUCUGCUGUCAAUGUGAUUGUGGACAUCUUUAUGUCUUACAGGAAGUAGAGAGAGAGACAAC
ENST00000684738.1	ARSL	-25.926	CUUCUUGAUCGGGGAUUCAGGAAGGAGCCCAGGAGCAGAGGUCAAUUUCUGCUGUCAAUGUGAUUGUGGACAUCUUUAUGUCUUACAGGAAGUAGAGAGAGAGACAAC
ENST00000264449.14	ATP8A1	-53.545	AGCUCUGCGGGCGCCGCCACCUUCGCCGCCACCGCUGCCUUUCUCCUCCUCCUGUCGGCGUGCGGGGGCCGCGCCCGGCGGCAGCUCUGCCCUAGGUGGGCGGCGGCGCGGCCCAGGCUGCAGCUGAGCGCUCUGCGCGGCGCAGCCGGGUCUCCCGCGUGUACCACGCCGUGACAGGUGCAGAGUCCGGGCUGAGGACCCACCUGCAGCCGCCGCCGCG
ENST00000381668.9	ATP8A1	-53.319	AAGAGCUCGCCCAGCUCUGCGGGCGCCGCCACCUUCGCCGCCACCGCUGCCUUUCUCCUCCUCCUGUCGGCGUGCGGGGGCCGCGCCCGGCGGCAGCUCUGCCCUAGGUGGGCGGCGGCGCGGCCCAGGCUGCAGCUGAGCGCUCUGCGCGGCGCAGCCGGGUCUCCCGCGUGUACCACGCCGUGACAGGUGCAGAGUCCGGGCUGAGGACCCACCUGCAGCCGCCGCCGCG
ENST00000700470.1	ATP8A1	-54.879	CCUCCGCGGCUGCAGCAAGAGCUCGCCCAGCUCUGCGGGCGCCGCCACCUUCGCCGCCACCGCUGCCUUUCUCCUCCUCCUGUCGGCGUGCGGGGGCCGCGCCCGGCGGCAGCUCUGCCCUAGGUGGGCGGCGGCGCGGCCCAGGCUGCAGCUGAGCGCUCUGCGCGGCGCAGCCGGGUCUCCCGCGUGUACCACGCCGUGACAGGUGCAGAGUCCGGGCUGAGGACCCACCUGCAGCCGCCGCCGCG
ENST00000371435.6	BCAS1	-38.475	GCUCCACCGACAGCCAGGCACUGGGCAGCACGCACUGGAGACCCAGGACCCUGUGCAGGAGCAGCUCCGGGUGACACGAGGGGACUGAAGAUACUCCCACAGGGGCUCAGCAGGAGCA
ENST00000395961.7	BCAS1	-37.126	GUAUUCAGCCAGCAGGCUCUGCACAAGGAAGCAAAGUGCAGGGAGCCAGGCUCCACCGACAGCCAGGCACUGGGCAGCACGCACUGGAGACCCAGGACCCUGUGCAGGAGCAGCUCCGGGUGACACGAGGGGACUGAAGAUACUCCCACAGGGGCUCAGCAGGAGCA
ENST00000422805.2	BCAS1	-24.921	UUUGAGAGUUCACAUUCAGCAAGUGGCAACUGUGACAACUGUUUUGCCCCUAGGACAUAGUUGACGGCAAGGAAAAAGAAGGACAAGAACUUGGAACUGCGGAUUGCUCUGUCCCUGGGGACCCAGAAGGACUGGAGACUGCAAAGGACGAUUCCCAGGCAGCAGCUAUAGCAGAGAAUAAUAAUUCCAUC
ENST00000685429.1	BCAS1	-23.071	AGUGCUGAGGUUGAGAAACCUUGUUCUAGCUCCAGAACCCAAGCUCCUAACUGCUGUACUGCCUCCCAGUUGACAUCAUGACAAUAUGCUGCUCACGGAGUUCUUACACAGAUAAAAGAAGAUUAAUUAACAUUGAAUAUCACUCAUUCCACACCUGGCAGCUAGUGACUUUCCAUUAAGUAGCUUUCCCUCCUCACCAACCUUGCCUUCUCCUCUCCCAAGAAAAGCAGGGUCCAAGGAGAUGUAGAGAGCUAACUUCUGCCUUUCAGAAUGACCAGAGAACAACACAGUUCCAGUAUGCAGUAUGGCUUUUGUAUAAAAAAUGUCUGGAGUCCAUUAUUAGUGCCUGAAUUUCCCGGCUUGGCUGAAUAACCACUGUUU
ENST00000686565.1	BCAS1	-24.118	ACUCAUUCUUCUGGUGUCCUGUGGAGAGGUGUCUUCUGCCACGAUUGAGCA
ENST00000688711.1	BCAS1	-26.615	UGGGCAGAAGAAGUAUGGCUGGAAUUAGGGGGUAAGAGAGAAAGGGGUGUGAAGCAAAAGUAUGACUUUGAGAGUUCACAUUCAGCAAGUGGCAACUGUGACAACUGUUUUGCCCCUAGGACAUAGUUGACGGCAAGGAAAAAGAAGGACAAGAACUUGGAACUGCGGAUUGCUCUGUCCCUGGGGACCCAGAAGGACUGGAGACUGCAAAGGACGAUUCCCAGGCAGCAGCUAUAGCAGAGAAUAAUAAUUCCAUC
ENST00000689476.1	BCAS1	-28.105	AUAAUCUCAUGAUUGUUCUGCACGCCUGUGGGCAGAAGAAGUAUGGCUGGAAUUAGGGGGUAAGAGAGAAAGGGGUGUGAAGCAAAAGUAUGACUUUGAGAGUUCACAUUCAGCAAGUGGCAACUGUGACAACUGUUUUGCCCCUAGGACAUAGUUGACGGCAAGGAAAAAGAAGGACAAGAACUUGGAACUGCGGAUUGCUCUGUCCCUGGGGACCCAGAAGGACUGGAGACUGCAAAGGACGAUUCCCAGGCAGCAGCUAUAGCAGAGAAUAAUAAUUCCAUC
ENST00000690125.1	BCAS1	-26.68	GGGCAGAAGAAGUAUGGCUGGAAUUAGGGGGUAAGAGAGAAAGGGGUGUGAAGCAAAAGUAUGACUUUGAGAGUUCACAUUCAGCAAGUGGCAACUGUGACAACUGUUUUGCCCCUAGGACAUAGUUGACGGCAAGGAAAAAGAAGGACAAGAACUUGGAACUGCGGAUUGCUCUGUCCCUGGGGACCCAGAAGGACUGGAGACUGCAAAGGACGAUUCCCAGGCAGCAGCUAUAGCAGAGAAUAAUAAUUCCAUC
ENST00000553781.5	BCL2L2-PABPN1	-41.218	CUCCCUCCCUCCCAGCUCCUGCACCAGGAAACGGCCCGGAUCCCGGCAGCGGCCUGACCCGGCUCCACGCUGGCCAGGAGGAUGAAAGGCCCCAGCUGGGGGCUCCUUGCCACCAGUGCUGUGUCUUAAGAGCUGCCAUCCCGGCUGGCCGCCCGG
ENST00000557008.2	BCL2L2-PABPN1	-40.997	UUUGGGCUGCACUAGGGGGAACCGGGAAUAGAGAUGGUGUCGGCAGGAAGCCCUUGGCCUUGGGUUUCCCGGGAGGACAGUCAUUAAACAUGGAUUCGGCCACACAGCUGGUAGAGCGUUGGGGGCAGGGGCCUAGGCCCAGAGCUGCAACCCUAGCCCUUCCCAGGCCAGAACCUGAUCCCUGGCCUUCCCCUCCUGGUUCUGAUCUCCCCCUCCCCUUUCCAGGGCUCCACGCUGGCCAGGAGGAUGAAAGGCCCCAGCUGGGGGCUCCUUGCCACCAGUGCUGUGUCUUAAGAGCUGCCAUCCCGGCUGGCCGCCCGG
ENST00000678502.1	BCL2L2-PABPN1	-41.392	CUCUCCCUCCCUCCCAGCUCCUGCACCAGGAAACGGCCCGGAUCCCGGCAGCGGCCUGACCCGGCUCCACGCUGGCCAGGAGGAUGAAAGGCCCCAGCUGGGGGCUCCUUGCCACCAGUGCUGUGUCUUAAGAGCUGCCAUCCCGGCUGGCCGCCCGG
ENST00000331595.9	BGN	-26.414	CUCUCUCCACAAACUGCCCAGGAGUGAGUAGCUGCUUUCGGUCCGCCGGACACACCGGACAGAUAGACGUGCGGACGGCCCACCACCCCAGCCCGCCAACUAGUCAGCCUGCGCCUGGCGCCUCCCCUCUCCAGGUCCAUCCGCC
ENST00000431891.1	BGN	-26.742	CUGCCCAGGAGUGAGUAGCUGCUUUCGGUCCGCCGGACACACCGGACAGAUAGACGUGCGGACGGCCCACCACCCCAGCCCGCCAACUAGUCAGCCUGCGCCUGGCGCCUCCCCUCUCCAGGUCCAUCCGCC
ENST00000283147.7	BMP6	-51.937	AGAAAGCCCACGUUGGCCGCUGCGGGGAGCGCGGCGUGGAGAGGCGGGAGACCGAAUUCCGGCGCCGCCGCCGCGGCCGCUGCUCGGUGCACUAGCCCCCUUCCUUCCCAUCCUUUCUGCGAGCGGGUUUGCUGGGCAGCCGGGCGACCGCCGAACGGAAAGCAAGAUCCUCGCCGCCUCCGCUUGAGGAGGCGUGCGGCGCGCGGAGAUUUUGAGUGGGAGCGACGGUGCCCGAGAGCUCAGGGGCGCGGAGUUCGUGAGCGAGAAGGAAGUUAAACCUCGCGGAAUAGACUGGCAUUUCGGGACGCCUUGUCGCCGCAGCCUGGGCCCUGCAACGGGGUAAACUUCAUGGUGGCCCUGCGAUCUGGGGAGGGGCGUGCGCCACGGUGAUGCCGGGCA…
ENST00000298699.7	C12orf50	-27.765	AGAAGUUUGAGUUUGUGUGCUUACUAGCAACCACUUUCAGCGUUUCUGCAAAGCUAGAGAAGGGUUCCCAGUGCCGAUUCCGACACUGUGAAGAGGCCCUUGGCAGUGACACUGUGUGCUCAUUAUGGAGAGAGAGGAAAUGUUUAGAUCCACUUUGCAGAUUUAGACAC
ENST00000550553.5	C12orf50	-25.106	AACAAUGAGGAAAAUUCUAGAAGUUUGAGUUUGUGUGCUUACUAGCAACCACUUUCAGCGUUUCUGCAAAGCUAGAGAAGGGUUCCCAGUGCCGAUUCCGACACUGUGAAGAGGCCCUUGGCAGUGACACUGUGUGCUCAUUAUGGAGAGAGAGGAAAUGUUUAGAUCCACUUUGCAGAUUUAGACAC
ENST00000318315.5	C5orf46	-18.378	GAACAAUUUAUCUGCACGAAUACCCCGUGCUACCAGA
ENST00000263867.9	CAPG	-16.984	GAGAAGCCGGGUGGGGCAGGCUGGAAGGAAGACGAACCUACGAAGCAGAGAUCUGAAGACAGC
ENST00000409724.5	CAPG	-42.5	GACUCACCGGGGGCGGCUCCUGGCCGCGCACCUCCAGGGGGCGGGGGGCGGCUGAGACAGCGCCCAGGGCCUCGGAGCAAGGCGUUGGCAGAUCUGAAGACAGC
ENST00000447219.6	CAPG	-34.737	AGGGGGCGGGGGGCGGCUGAGACAGCGCCCAGGGCCUCGGAGCAAGGCGUUGGCAGGAGAGGCUUUAGCCUAGACAGCUGAGUGUGAGGAACAGUGAUUCCCAUUGAUCCUUGUUCCCUCCGUGGGUCACAGAGUCCAGAACUUAAGAGCCACCCAAGAUCUGAAGACAGC
ENST00000005180.9	CCL26	-10.571	GGGAGAAACCUGAGAAGGGCCUGAUUUGCAGCAUC
ENST00000394905.2	CCL26	-32.984	AGAACCUCAGAAAUGUGAGUUAUUUGGGAAUGGCUGUUUGUAAAUGUCCUUACGUAAGCCAAGAGGAGGUCUUGACUUGGGGUCCCAGGGGUACCGCAGAUCCCAGGGACUGGAGCAGCACUAGCAAGCUCUGGAGGAUGAGCCAGGAGUCUGGAAUUGAGGCUGAGCCAAAGACCCCAGGGCCGUCUCAGUCUCAUAAAAGGGGAUCAGGCAGGAGGAGUUUGGGAGAAACCUGAGAAGGGCCUGAUUUGCAGCAUC
ENST00000255465.7	CCNA1	-39.764	AGUUGUUCCGGACACAUAGAAAGAUAACGACGGGAAGAGCGGGGCCCGCUUUGGGGUCCAGGCAGGUUUUGGGGCCUCCUGUCUGGUGGGAGGAGGCCGCAGCGCAGCACCCUGCUCGUCACUUGGG
ENST00000440264.5	CCNA1	-50.729	GAGACGUUAGAGGGGGUUGUUAGCGGCUGUUGGGAGAACGGGUCACGGAAACAGUCCCUUCCAAAGCCGGGGCCAUCGUGGGGUGGGCGAGUCCGCCCUCCCAGGCCGGGGGCGCGGACCAGAGGGGACGUGUGCAGACGGCCGCGGUCAGCCCCACCUCGCCCGGGCGGAGACGCACAGCUGGAGCUGGAGGGCCGUCGCCCGUUGGGCCCUCAGGGGCCUGAACGCCCAGGGGUCGCGGCGAGUCCACCCGGAGCGAGUCAGCAGCAGCCCGUGGAGUCUGAAGCA
ENST00000625767.1	CCNA1	-49.293	GACGGGAAGAGCGGGGCCCGCUUUGGGGUCCAGGCAGGUUUUGGGGCCUCCUGUCUGGUGGGAGGAGGCCGCAGCGCAGCACCCUGCUCGUCACUUGGG
ENST00000630422.2	CCNA1	-45.16	ACAAUCUUGGCUUUCCCGGGCCGGCUUCACGCAGUUGCGCAGGAGCCCGCGGGGGAAGACCUCUCGUGGGGACCUCGAGCACGACGUGCGACCCUAAAUCCCCACAUCUCCUCUGCCGCCUCGCAGGCCACAUGCACCGGGAGCCGGGCGGGGCAGGCGCGGCCCGCAAGGACCCCCGCGAUGGAGACGCAACACUGCCGCGACUGCACUUGGGGCAGCCCCGCCGCGUCCCAGCCGCCUCCCGGCAGGAAGCGUAGCAGCAGCCCGUGGAGUCUGAAGCA
ENST00000262643.8	CCNE1	-50.484	AGGAGCAGCCGGCGCGGCCGCCAGCGCGGUGUAGGGGGCAGGCGCGGAUCCCGCCACCGCCGCGCGCUCGGCCCGCCGACUCCCGGCGCCGCCGCCGCCACUGCCGUCGCCGCCGCCGCCUGCCGGGACUGGAGCGCGCCGUCCGCCGCGGACAAGACCCUGGCCUCAGGCCGGAGCAGCCCCAUC
ENST00000357943.9	CCNE1	-36.842	GUGCUCACCCGGCCCGGUGCCACCCGGGUCCACAGGGAUGCGAAGGAGCGGGACACC
ENST00000575243.5	CCNE1	-50.116	GCGGCCGCCAGCGCGGUGUAGGGGGCAGGCGCGGAUCCCGCCACCGCCGCGCGCUCGGCCCGCCGACUCCCGGCGCCGCCGCCGCCACUGCCGUCGCCGCCGCCGCCUGCCGGGACUGGAGCGCGCCGUCCGCCGCGGACAAGACCCUGGCCUCAGGCCGGAGCAGCCCCAUC
ENST00000271324.6	CD53	-25.254	ACAAAUAGCCCCGGAUAUCUGUGUUACCAGCCUUGUCUCGGCCACCUCAAGGAUAAUCACUAAAUUCUGCCGAAAGGACUGAGGAACGGUGCCUGGAAAAGGGCAAGAAUAUCACGGC
ENST00000648608.1	CD53	-30.659	CCCUUCUUCCUGAGGACAGACUGAAGAAACAUCCAAGGUGGUCUUGAAGGACACUGGGAUCCUGUAACACAGCCCCGGAUAUCUGUGUUACCAGCCUUGUCUCGGCCACCUCAAGGAUAAUCACUAAAUUCUGCCGAAAGGACUGAGGAACGGUGCCUGGAAAAGGGCAAGAAUAUCACGGC
ENST00000265071.3	CDH6	-34.59	CCCACUUCAUUCACUUGCAAAUCAGUGUGUGCCCACAAGAGCCAGCUCUCCCGAGCCCGUAACCUUCGCAUCCCAAGAGCUGCAGUUUCAGCCGCGACAGCAAGAACGGCAGAGCCGGCGACCGCGGCGGCGGCGGCGGCGGAGGCAGGAGCAGCCUGGGCGGGUCGCAGGGUCUCCGCGGGCGCAGGAAGGCGAGCAGAGAUAUCCUCUGAGAGCCAAGCAAAGAACAUUAAGGAAGGAAGGAGGAAUGAGGCUGGAUACGGUGCAGUGAAAAAGGCACUUCCAAGAGUGGGGCACUCACUACGCACAGACUCGACGGUGCCAUCAGC
ENST00000514738.5	CDH6	-33.977	UUCGCAUCCCAAGAGCUGCAGUUUCAGCCGCGACAGCAAGAACGGCAGAGCCGGCGACCGCGGCGGCGGCGGCGGCGGAGGCAGGAGCAGCCUGGGCGGGUCGCAGGGUCUCCGCGGGCGCAGGAAGGCGAGCAGAGAUAUCCUCUGAGAGCCAAGCAAAGAACAUUAAGGAAGGAAGGAGGAAUGAGGCUGGAUACGGUGCAGUGAAAAAGGCACUUCCAAGAGUGGGGCACUCACUACGCACAGACUCGACGGUGCCAUCAGCAUGAGAACUUACCGCUACUUCUUGCUGCUCUUUUGGGUGGGCCAGCCCUACCCAACUCUCUCAACUCCACUAUCAAAGAGGACUAGUGGUUUCCCAGCAAAGAAAAGGGCCCUGGAGCUCUCUGGAAACAGCAA…
ENST00000295887.6	CDS1	-56.582	GCCUUCUCUGCUCGCGCCUGGCGCCCGGAGCCUGCCCGGGACCUCCGCCGGAGCCGCGCUCGCUGCAGGCGGCCUCGAGCGCUCUCUCGUUGAUGCCGUUUUGGAGGUGACCGGCGCGGCGGCCGCUCUAUGGUGGGGCCGCGUUAGUGGCUGCGGCUCCGCGGGACUCCAGGGCGCGGCUGCGAGGUGGCGGGGCGCCCCGCCUGCAGAACCCUGCUUGCAGCUCAGGUUUCGGGGUGCUUGAGGAGGCCGCCACGGCAGCGCGGGAGCGGAAG
ENST00000511298.1	CDS1	-48.12	GUUAGUGGCUGCGGCUCCGCGGGACUCCAGGGCGCGGCUGCGAGGUGGCGGGGCGCCCCGCCUGCAGAACCCUGCUUGCAGCUCAGGUUUCGGGGUGCUUGAGGAGGCCGCCACGGCAGCGCGGGAGCGGAAG
ENST00000355690.8	CLEC12A	-11.613	GGAAGAACAGCCUUUCAAAUUUGACUUCUGC
ENST00000396507.7	CLEC12A	-15.6	UUUGCAGACAUAUGGGUGAUUGGUACAGUAGGUUUAUAAACAGAAGUUUAAACUUAUUUCUUUACAUAUUCAUCA
ENST00000434319.6	CLEC12A	-18.086	UGGUACAGUAGGUUUAUAAACAGAAGUUUAAACUUGUAAGCUUAAGCUUCCGUUUAUAAACAGAAGUUUAAAAUUAUAGGUCCUGUUUAACAUUCAGCUCUGUUAACUCACUCAUCUUUUUGUGUUUUUACACUUUGUCAAGAUUUCUUUACAUAUUCAUCA
ENST00000339847.9	CLEC17A	-23.947	AGCCCUGGCUGCCACUUGUCAGGUUCCCUGUGCUAGAC
ENST00000417570.6	CLEC17A	-34.805	AGACGCCUGAGUCGGAGAGACAGGGGGCAGAGGUUGCCAAGCCCUGGCUGCCACUUGUCAGGUUCCCUGUGCUAGAC
ENST00000316403.15	CLU	-36.8	GCGGCGUCGCCAGGAGGAGCGCGCGGGCACAGGGUGCCGCUGACCGAGGCGUGCAAAGACUCCAGAAUUGGAGGC
ENST00000405140.7	CLU	-39.524	AACACUGGCAGGGCAGCCUGCUGUCGGCUUAGAGGGGAUGGGCAGUGUGGAGGGCCUGGCAGAGCAAGAGGACUCAUCCUUCCAAAGGGACUUUCUCUGGGAAGCCUGCUCCUCGGGCCACUGCGAACCCUCUCUACUCUCCGAAGGGAAUUGUCCUUCCUGGCUUCCACUACUUCCACCCCUGAAUGCACAGGCAGCCCGGCCCAAGUCUCCCACUAGGGAUGCAGAUGGAUUCGGUGUGAAGGGCUGGCUGCUGUUGCCUCCGGCUCUUGAAAGUCAAGUUCAGAGGCGUGCAAAGACUCCAGAAUUGGAGGC
ENST00000519472.5	CLU	-35.357	CGCGCGGGCACAGGGUGCCGCUGACCGAGGCGUGCAAAGACUCCAGAAUUGGAGGC
ENST00000519742.5	CLU	-40.12	CUUUCAGGGGCCCCUGGCAGAGAGGUGUUUCUGGCUGGCUUUGUCUCUCUGGCAUGACAAAGGCUCUGUUCCUGCUGGAGGCAUUUCAGGGCUCAGUGGGCAGCUGGGGCAGAGCCCGUGAGACCACAGCCUUCCUGAGGCGUGCAAAGACUCCAGAAUUGGAGGC
ENST00000520796.5	CLU	-35.2	GAUGGAUUCGGUGUGAAGGGCUGGCUGCUGUUGCCUCCGGCUCUUGAAAGUCAAGUUCAGGUGGUGCUGAGACUCCCUGGGGGCUGCAGCGCUGUGAGGCGUGCAAAGACUCCAGAAUUGGAGGC
ENST00000522238.1	CLU	-27.554	GGCUUUCGGCUUGCAUGCAUGAGUCAUCUAGUUUUCUUCUAAAUUCUCUAGCUCUCUGGACACUGUUGCCUGUAAGUAUGAGGCUGCGGAUUUCAGUAUAUGCUGCAACCACCGAAAUCCGACUUUUUCUGCCUCCUAAUGCAUCUGAGGUGCAUCAGAGAAAAGUCACACAAGAUCCACCAGGCCUCAGACCUCUGAUUCCACAGUCUCAUUUUACAGAUGAUAAUCUGAGGCCUGGAGAGGUUUAGGACUGGUGCCAACACUAAACAGCAAAUAAGUAUCAGAAUUGGGAUUCGAGCCAAAGCCUCUUGACCUUCCAGAAUUUCUGGACCUAGUUAAAAAAAAUAUGAUUUUUAUUAUUAUUUUUUAAACGGAGAGGUUAGGAAUUUAAAGGAAAGU…
ENST00000522413.5	CLU	-36.113	GCCAGGAGGAGCGCGCGGGCACAGGGUGCCGCUGACCGAUGGGGAAACUGAGACCUGGAGACCUGCCGCGUUGCGGGAGACCCAGGCUAGCAGGUGACAGAGCUGGCCUGCACCGAGCUCCUUCCUGCAGCAUAUCCUCUGCGAAGAUGCGGAUCUCUCAGUUGUGGCUUUCGGCUUGCAUGCAUGAGUCAUCUAGUUUUCUUCUAAAUUCUCUAGCUCUCUGGACACUGUUGCCUAGGCGUGCAAAGACUCCAGAAUUGGAGGC
ENST00000523396.1	CLU	-28.101	GGCGUCGCCAGGAGGAGCGCGCGGGCACAGGGUGCCGCUGACCGAAUAUUUGAAGAUGGUGAAUGUGAAGAAUCUUGUAUAAACUGCAUGGAAGACAGAAGGAAAUAUACCACAGUGCUAACCUUUGCCUCUGGGUGAUAUGAAUUACCGAGGCGUGCAAAGACUCCAGAAUUGGAGGC
ENST00000523500.5	CLU	-42.303	CAUCCUUCCAAAGGGACUUUCUCUGGGAAGCCUGCUCCUCGGGCCACUGCGAACCCUCUCUACUCUCCGAAGGGAAUUGUCCUUCCUGGCUUCCACUACUUCCACCCCUGAAUGCACAGGCAGCCCGGCCCAAGUCUCCCACUAGGGAUGCAGAUGGAUUCGGUGUGAAGGGCUGGCUGCUGUUGCCUCCGGCUCUUGAAAGUCAAGUUCAGGUGGUGCUGAGACUCCCUGGGGGCUGCAGCGCUGUGGUGAAUGGGGAGCGUCUGCUGGGGUGAAGGUUUAGGUGCACAUUGCAGAGGACGUGGCUGGUCUCUGGGAUGCAGUCCCUCUGUGGAGGUGGCAUGGGGAGGGACGGAUGCAUGACCUAAGGGGGGUAUUUUCAGUGUCUGACAUGAUCGA…
ENST00000523589.5	CLU	-34.615	CAGGAGGAGCGCGCGGGCACAGGGUGCCGCUGACCGAGGCGUGCAAAGACUCCAGAAUUGGAGGC
ENST00000560566.5	CLU	-35.102	UCUUUGCGCCUGAUUACUUCUCAUGAGAGGCACUCCUUGUUAAUGUGCUACUGAGUGUCCAGAUGGGCCUGCUGGGCUGAGCGGGCUUUGGAUGUGAACCAUUUCAGGAAGGGGAACCCCAUCGUCCUGUUGGUUCUGUGAUGGCAA
ENST00000361530.11	CNKSR1	-23.86	AAAUUCCGGCGACAGCAGGGCAAAACAGGAGCUGAUUCGAGCUGGCAGAGCUGGGCC
ENST00000374253.9	CNKSR1	-19.744	GGCAAAACAGGAGCUGAUUCGAGCUGGCAGAGCUGGGCC
ENST00000482227.5	CNKSR1	-19.444	AAAACAGGAGCUGAUUCGAGCUGGCAGAGCUGGGCC
ENST00000279463.7	CNTN5	0	UUUCU
ENST00000527185.5	CNTN5	-26.047	AAUUCGCCUCUGCCACAGGCUGCAAAGGACCCGAGGAACCGCUCUCUCUGAACUGUGCUGAUGGGCAGGAGGAUGGGAGACAGGAAUUGAGAGUCACAGAGGAAGGACAGUGGAGUCUGGCAUCUUAUUGGUGUCUUUAAAGGAUUGCCAUUUAAUGCCAUUCAAGAUCUACUAAGCAUCAUUUUUGCAUGACUACUGCAAAAGGAUUACUUUACAGAUACCAGUUCCUUUGUCAAGAGCAUACUUUGGACCCUGUUUUCAGAAAGCAGGGCACUCUUUAAUGAAGAAACACCAGAGCUGUUAAACACAUUGAGACACAGAAGAUUCUAGUGACUGAGG
ENST00000528682.5	CNTN5	-20.265	GAACUGUGCUGAUGGGCAGGAGGAUGGGAGACAGGAAUUGAGAGUCACAGAGGAAGGACAGUGGAGUCUGGCAUCUUAUUGGGCACUCUUUAAUGAAGAAACACCAGAGCUGUUAAACACAUUGAGACACAGAAGAUUCUAGUGACUGAGG
ENST00000244728.10	COL21A1	-37.026	GAGAGCGAGUUUCUGAGCCUCUGAGCUCUGCACUGGCCGCUGCAGGGAGAACGGACUCCGGGCGGAGGGCAGCCAAUCCGUUUCAGCGCAGGUCUUGCUCGGGUUGGGCUUGCCACUGCCUGGAACAUACCUGUCCCCCUGGCGCAACACUCAGCUGGCUGCGACGGCAACCCCGAGCCUGGACACUGCGCCAGGAAUCCUAAAACCAAAAUAUUAGAACGAAAACAGAAAC
ENST00000370817.3	COL21A1	-23.349	GCAACACUCAGCUGGCUGCGACGGCAACCCCGAGCCUGGACACUGCGCCAGGAAACCUCUUCUGGCAUCCUUAGUAAAUGGCAGUAGAGUCAUCUGGGAGGUAAAAGAAGAUUGUACCAUGUGAGGGAUCUCCUACCCAGGAAACAAAGCCCACAGGAAGACCAUCACAUAGGAAUGGAAUCCUAAAACCAAAAUAUUAGAACGAAAACAGAAAC
ENST00000370819.5	COL21A1	-21.296	UGGUUCUGGCCAAGGGAGUUCAUACCCACUCAAAGAUUAUAUUACGAAUUUCAGAUGGGAGCUUCUCUCAACCUGCAGCCACCACAUGAGUUAGCUGGCCGACUUCUGUGAGGUUCCCAGUGAGGAAUCCUAAAACCAAAAUAUUAGAACGAAAACAGAAAC
ENST00000535941.5	COL21A1	-22.981	AACACUCAGCUGGCUGCGACGGCAACCCCGAGCCUGGACACUGCGCCAGGAAACCUCUUCUGGCAUCCUUAGUAAAUGGCAGUAGAGUCAUCUGGGAGGUAAAAGAAGAUUGUACCAUGUGAGGAAUCCUAAAACCAAAAUAUUAGAACGAAAACAGAAAC
ENST00000396625.5	COL4A4	-43.467	ACUCGGGAGGCCCCGCUUGUUCCCCGCGCCCGCGGCGGUCCGCGUUCCCCGCCUCCAGCCCGCCUCCAACUUGCGGCCGCCGGGCUUGGCUGCGAGAGCGCCGCGAAGAGGCAGCGGGGCGCGGGUGGAUUGGGGCUGGAGGUGCGCGUCCCGUGGGGUGGCAAGGCGGCAGCUCCUGGCGCUGCGGGCGUCCCCACAGGAACAGACUUUGACCCAGAACACAGAACCUCACUUGUCAACAAGAACCUUCUGGAAGAGAAGACUGGCAGAAUAUUUUUUAAGUACUAAGACUUGCCUGCG
ENST00000643379.1	COL4A4	-27.799	GUGCCCAGGAGGCGAGAAAGGGCUGGGCGCCUGAGGGGCAGGUGGGCGCGGAUCCAGGGAACAGACUUUGACCCAGAACACAGAACCUCACUUGUCAACAAGAACCUUCUGGAAGAGAAGACUGGCAGAAUAUUUUUUAAGUACUAAGACUUGCCUGCG
ENST00000402744.9	CPE	-48.832	AGUAGUGCAGCCCGUGGAGCCGCGGCUUUGCCCGUCUCCUCUGGGUGGCCCCAGUGCGCGGGCUGACACUCAUUCAGCCGGGGAAGGUGAGGCGAGUAGAGGCUGGUGCGGAACUUGCCGCCCCCAGCAGCGCCGGCGGGCUAAGCCCAGGGCCGGGCAGACAAAAGAGGCCGCCCGCGUAGGAAGGCACGGCCGGCGGCGGCGGAGCGCAGCG
ENST00000511992.1	CPE	-15.978	GAGACACAAGAGUGGGAAGAGUGCAGAUUGGAGCAGCUAUCCAAAAAUACAGAAGGCCAGAAGGUGAGCCUGAAUUUAAAUACAUUGGGAAU
ENST00000448959.5	CPVL	-21.071	AUCUAAUCACUCCAUUUCAUCCAGACUGAGAUAGAUGGCUCACAUUUUUGUUGUUAUUGUUUUCUGUAAUCCUUGGGUAAAUUUUUUUUCCCCCACUAGGAAGAGAAUUGAGUUUGGUCGGCCCUUUCCCAGGACUGAAC
ENST00000274368.9	CRHBP	-31.111	AGCUUCUAGCUCUCAGUCUGCGCGAGGGUGUAGGAAGGAAAGCCCAGGACCUCCGGAGCAGAGCACAGCAGCUGCAGAGGCAAGGCCAGC
ENST00000506501.1	CRHBP	-29.419	UCUAGCUCUCAGUCUGCGCGAGGGUGUAGGAAGGAAAGCCCAGGACCUCCGGAGCAGAGCACAGCAGCUGCAGAGGCAAGGCCAGC
ENST00000346806.2	CTH	-1.818	UUCUUUUCCUCUCUUCUUCUUUCGCGGUUCAGC
ENST00000370938.8	CTH	-19.257	GCCGCUUUAGUGCGCUCGCCGUCGGCUCUACCUGCGUGCUUUAGCUCCUUCUCGCCUGAUCCUUCUGUCUCUCCCAACCCCGGACACCCGGCUUCGACUGGUUAUAUCUUCGGUGUUCUUUUCCUCUCUUCUUCUUUCGCGGUUCAGC
ENST00000411986.6	CTH	-19.343	UCGUGAGACUGCAGACCCGCUAAUAAAAUCCACCCCAACAAUCGCUGUGUGCCGCUUUAGUGCGCUCGCCGUCGGCUCUACCUGCGUGCUUUAGCUCCUUCUCGCCUGAUCCUUCUGUCUCUCCCAACCCCGGACACCCGGCUUCGACUGGUUAUAUCUUCGGUGUUCUUUUCCUCUCUUCUUCUUUCGCGGUUCAGC
ENST00000279839.8	CWC15	-23.731	AAGAGUGGUAAUGGCGUCUGUAUGAUCUUCGGAGCCUGCUGCAUCGGACCUCGGCCAGUCAUAAAAG
ENST00000353507.9	DDX4	-34.242	ACCUGACGCAGUGGGCGUCUUGCACGUGCAGCCGUUUAAGUCGCGUGGGCGCCUGCGAGGGCUUGGGAGAGCAAGCCGCGGAGAGAACUUGAAGCCACC
ENST00000354991.9	DDX4	0	AACUUGAAGCCACC
ENST00000511491.5	DDX4	-11.5	UUCUCAAUUCUAAAUUUUAAAGUGAGUGUACCACCUGGGAAUAGAACAGCGAAAGAUGUGAAGUUAAGAAAGAUUUUAUA
ENST00000511853.1	DDX4	-4.211	AGAAUAAACAUUUCUGGGA
ENST00000314357.4	DEFB103B	-21.667	AGUCUCAGCGUGGGGUGAAGCCUAGCAGCU
ENST00000318124.3	DEFB103B	-27.385	CAAAUCCAUAGGGAGCUCUGCCUUACCAUUGGGUUCCUAAUUAACUGAGUGAGUGGGUGUGUUCUGCAUGGUGAGAGGCAUUGGAAUGAUGCAUCAGAAAACAUGUCAUAAUGUCAUCACUGUAAUAUGACAAGAAUUGCAGCUGUGGCUGGAACCUUUAUAAAGUGACCAAGCACACCUUUUCAUCCAGUCUCAGCGUGGGGUGAAGCCUAGCAGCU
ENST00000486160.3	DNM1	-40.536	CGGAGCCGGGAGCGCUAGCGGCAGCCGGAUCGCAGCCUGCGGGGCCCGCCGCAGCC
ENST00000628346.2	DNM1	-47.297	CAGCGGCGGAGCCGGAGUCGGAGCCGGGAGCGCUAGCGGCAGCCGGAUCGCAGCCUGCGGGGCCCGCCGCAGCC
ENST00000636280.1	DNM1	-42.769	AGCCGGAGUCGGAGCCGGGAGCGCUAGCGGCAGCCGGAUCGCAGCCUGCGGGGCCCGCCGCAGCC
ENST00000355305.9	DNM3	-52.038	AGCCAAGCGGCGGGCUGGCGGCGGGCUCCGACGUCUGCGCCAGGACCUGGCUGGCUGAGCCCGGCGCAGCAGCAGCAGCCAGGGCAGCGCGGCCCCUACUCCCUGUCAGGUCGUAGAGGCGAGCAGGGACCAGCUGGUCGCCGGCCCCUCGGGCAAG
ENST00000367733.6	DNM3	-51.384	AGAGCCAAGCGGCGGGCUGGCGGCGGGCUCCGACGUCUGCGCCAGGACCUGGCUGGCUGAGCCCGGCGCAGCAGCAGCAGCCAGGGCAGCGCGGCCCCUACUCCCUGUCAGGUCGUAGAGGCGAGCAGGGACCAGCUGGUCGCCGGCCCCUCGGGCAAG
ENST00000485254.3	DNM3	-50.811	AGGCGCGCUGCGGGUCGUUAGCUGUCAGAGCCAAGCGGCGGGCUGGCGGCGGGCUCCGACGUCUGCGCCAGGACCUGGCUGGCUGAGCCCGGCGCAGCAGCAGCAGCCAGGGCAGCGCGGCCCCUACUCCCUGUCAGGUCGUAGAGGCGAGCAGGGACCAGCUGGUCGCCGGCCCCUCGGGCAAG
ENST00000520906.5	DNM3	-44.609	GACGUCUGCGCCAGGACCUGGCUGGCUGAGCCCGGCGCAGCAGCAGCAGCCAGGGCAGCGCGGCCCCUACUCCCUGUCAGGUCGUAGAGGCGAGCAGGGACCAGCUGGUCGCCGGCCCCUCGGGCAAG
ENST00000523513.1	DNM3	-12.329	CUGCAUCCUACUGCUAUUUUCAUUUUAUCGAUGGAAUACUUUGAAGCACGAAAAAUCAUUAUAUCUUGAAAUAAUUUUUAAAAUAAUCCAAUAACAAACUCAGAACUACUGAAGAAUAAUAAAGAAUAUGCCGAGUUUCUACAUUGCAAAGGAAAGAAAUUUACAGAUUUUGAUGAAGUUCGCCUUGAGAUUGAAGCAGAAACAGAUCGCGUGACUGGA
ENST00000688173.1	DNM3	-28.095	CUUGUUUCCACUAAUGUCUCCGUGGCUGGGGCCAAUUUGUUUACUGAGAGAAAGCUACAGCUGUCUGCAGGUACAGACAUUUGUACUCCAGAACUUACCAGCAGAGCCAAGCAGUGUGGAUGUGAGGAGCUUUUGCACUCCUGGAAGGUCCUCACGGAAUAUGCCGAGUUUCUACAUUGCAAAGGAAAGAAAUUUACAGAUUUUGAUGAAGUUCGCCUUGAGAUUGAAGCAGAAACAGAUCGCGUGACUGGA
ENST00000345088.3	DPPA3	-25.362	GUCAGUUCUUUGACCAUUCGUUGGAGCUCCGGUUUUCAGCCUCUUUCCGGGCUACCUGGUAGCAAUUUGAGGCUCUGUCAUCAGUUUCUGCUACGUUUCAAAGAUCCUGGAGAAGCCUAGUGUUGUGUCAAGACGCCG
ENST00000331588.4	DUSP8	-33.818	AGGUCCAGCACCAUGUGCUAGGUCACUCCCAGCGCGAGGCCACACCUGGGCCGUCGGAGCAGCCCCUCCUCACUUCAGGGGUCACCCUCCCCAGCACCCAUUGCCCCACC
ENST00000397374.8	DUSP8	-55.846	ACUCGCGGCCGAGCGCGGCGGCCGAGCCGGCUCCCCCCACGACGCCCCGCCGGACGCCGGACGCCCGAGCCCGAGCCCGAGCCCGAGCCCGAGCCGCGCCGGAACCUCCCGGCCGCGCCCGCCGAGCCGCGGGGCUGGGAUGCGCGCCGCGAGCGCGCGUGCCCGCCCGCAGUGCGCGCGCCCCGGCCCGAGCGAGCGCUCCCCGCGGCGUUGGCGGCGGCGACGGCGGCGACGGCGACGCGGCCCGCGCGCUCCCCCGGCCCCUGCCCCGGCUGCGCGGGCCCCCGCCGGGCCCAUGGACGGCGCGGCCGAGCGGGCGCCCUGAGCGCGGCGCGGGUCCCCGGAGCGCCCCCGAGGCGAGCGCGAGCGAGGUCCAGCACCAUGUGCUAGGUCACUCCC…
ENST00000554048.3	DUXA	-16.667	GUCUCCCAGACAGUGGCUCAGCCUUCAGGACUCUCUUCCAGC
ENST00000425382.5	ELOVL7	-38.591	AACCCAGUCGGCGGCCGGGACAGCGGGGGCCGCUGUGAGGAGCUCCGCGCUCGCGCUGCCAGUCGCCGCCCUCUCUCCCGCGCGCGCCCGGCGCUUCGGCUCCGCUCCCUGUGCGAACCCAUUAAAAGAGCCAGUAAAUCCUGUGGAAA
ENST00000504455.5	ELOVL7	-8.382	AUUAUAAACUCAUUUCUGUUUUAUUUUACUGAAGAACCCAUUAAAAGAGCCAGUAAAUCCUGUGGAAA
ENST00000505959.5	ELOVL7	-23.226	CAGUCGCCGCCCUCUCUCCCGCGCGCGCCCGGCGCUUCGGCUCCGCUCCCUGUGCGGCAUUUAAACUUCCCUCUUAGAACUGCUUUUGUGGCAUCCCAUAAGUUUUGAACCCAUUAAAAGAGCCAGUAAAUCCUGUGGAAAAUGGCCUUCAGUGAUCUUACAUCGAGGACUGUGCAUCUUUAUGAUAAUUGGAUCAAAGAUGCUGGUUGAUUCUUACCUAUCAACUAGAAAUUGCAAGUCUACCAAAUUCAGGAAGGAAAUGCACACCUCUUGGCACCUACCACAGAUGAAAUUAUAGUCAAAUUUACAACGAUUUCAGCAAAGAUACACUGUUUCAUCAUUUGCAGCUUUCUCAGCAGACUACUAAAGACCAAAUUUAUCUCACUAAAAGUGUUCCCA…
ENST00000507047.5	ELOVL7	-31.026	AGUCGGCGGCCGGGACAGCGGGGGCCGCUGUGAGGAGCUCCGCGCUCGCGCUGCCAGUCGCCGCCCUCUCUCCCGCGCGCGCCCGGCGCUUCGGCUCCGCUCCCUGUGCGAUACUUAGGAACUUCAAGCAGUCGUCCCAGAUAUAAAAGGCAUUUAAACUUCCCUCUUAGAACUGCUUUUGUGGCAUCCCAUAAGUUUUGAACCCAUUAAAAGAGCCAGUAAAUCCUGUGGAAA
ENST00000508821.6	ELOVL7	-34.564	AGUCGGCGGCCGGGACAGCGGGGGCCGCUGUGAGGAGCUCCGCGCUCGCGCUGCCAGUCGCCGCCCUCUCUCCCGCGCGCGCCCGGCGCUUCGGCUCCGCUCCCUGUGCGGCAUUUAAACUUCCCUCUUAGAACUGCUUUUGUGGCAUCCCAUAAGUUUUGAACCCAUUAAAAGAGCCAGUAAAUCCUGUGGAAA
ENST00000511799.5	ELOVL7	-25.021	GAGCCGCAUCCUGUCUUGGUGGCUGCUGCUGGCCGGGAGGAGGCUGAUGAAUACAGAGCCGUGGAACAGGUCGUGCCGGAGAUGGAAACAGGAAAGCCUGUUGUUUUGUCGUCCCAGAUACUUAGGAACUUCAAGCAGUCGUCCCAGAUAUAAAAGGCAUUUAAACUUCCCUCUUAGAACUGCUUUUGUGGCAUCCCAUAAGUUUUGAACCCAUUAAAAGAGCCAGUAAAUCCUGUGGAAA
ENST00000342788.9	ERBB4	-39.338	ACAGUCCGGCCCAGAGCGCCAAGCGCACACACCGAGCACACUCCCACACGCGCACACACGCGCUCACACUCGCCCCCUCCUCGGGCCCCGGCCCUGGACCCGCGGGCGCGGACUCGGUCGCCCGCCCUGGGAGUCGCCACACCGCGCGCGCCGCGCCCGCCCCCCUCGCACCCCCACGCGCGCCCGGCUGGGGGAUCUCCUCCGCGUGCCCGAAAGGGGGAUAUGCCAUUUGGACAUGUAAUUGUCAGCACGGGAUCUGAGACUUCCAAAAA
ENST00000435846.1	ERBB4	-24.946	AUUUGUUCUCCUGGUUCCCUCUCUGUGAGAUCUUCUUAAUCUGUGUCUUUCAAGGGAAGGUCAUUGCUGCUCUGAAGGAAGCUGCAUUUUGUGUGCAGGAACGGAGAAUAAACUGAGCUCUCUCUCUGACCUGGAACAGCAGUACCGAGCCUUGCGCAAGUACUAUGAAAACUGUGAGGUUGUC
ENST00000436443.5	ERBB4	-38.875	GGAGCGAGCAAGCGAAGGCUCACGCGGGGAAAUAGCUGCACAGUCCGGCCCAGAGCGCCAAGCGCACACACCGAGCACACUCCCACACGCGCACACACGCGCUCACACUCGCCCCCUCCUCGGGCCCCGGCCCUGGACCCGCGGGCGCGGACUCGGUCGCCCGCCCUGGGAGUCGCCACACCGCGCGCGCCGCGCCCGCCCCCCUCGCACCCCCACGCGCGCCCGGCUGGGGGAUCUCCUCCGCGUGCCCGAAAGGGGGAUAUGCCAUUUGGACAUGUAAUUGUCAGCACGGGAUCUGAGACUUCCAAAAA
ENST00000318528.8	ERICH5	-40.882	AGAGCUGGAGAAACUUCCGCGGCUACGGGUGCAGUUGCCUUCGGUUCCCGGUUCCGGGCCGACACCCGCGCAGGGCUGAGACAGGUGUCUGCGCUCCCCGCA
ENST00000545282.1	ERICH5	-42.905	AGCCCCGCUGCGCGCUUGCGCUCUACGCCCAAGGGAGCCGGGCUGCAGAGCUGGAGAAACUUCCGCGGCUACGGGUGCAGUUGCCUUCGGUUCCCGGUUCCGGGCCGACACCCGCGCAGGGCUGAGACAGGUGUCUGCGCUCCCCGCA
ENST00000296677.5	F2RL1	-44.444	GAAACCUAACCCGCCCUGGGGAGGCGCGCAGCAGAGGCUCCGAUUCGGGGCAGGUGAGAGGCUGACUUUCUCUCGGUGCGUCCAGUGGAGCUCUGAGUUUCGAAUCGGCGGCGGCGGAUUCCCCGCGCGCCCGGCGUCGGGGCUUCCAGGAGG
ENST00000514165.1	F2RL1	-34.201	UGCGCAGGGAAGGGGGCCGGGGGCGGGACCAGGGCGCGCGUUCCGGUCCCGGGGCGUGGCCUCCCGCAGGAACCAGUAGAUCCUCUAAAGGAAGAAGCCUUAUUGGUAAGGUUGAUGGCACAUCCCACGUCACUGGAAAAGGAGUUACAGUUGAAACAGUCUUUUCUGUGGAUGAGUUUUCUGCAUCUGUCCUCACUGGAAAACUGACCACUGUCUUCCUUCCAAUUGUCUACACAAUUGUGUUUGUGGUGGGUUUGCCAAGUAACGGC
ENST00000388913.4	FAM83H	-49.519	AGUGGCUGCCGGACCGACCGGACCGCGAGGCCGCUGGGCGGCGGUCGGCUCCUGCUGCCCCUGUGCCGAGACCCCGCGCACCUGGCCAGGCCCCUGGCCCCAAC
ENST00000307435.10	FAM90A1	-31.844	AUCCGGGCCCUUCCAGAAGCAACCCAGGAGCCCCGAGACCUGCAGGGAUGUGUGCACCCUGACCCCUGACGCAUAGCCCUGCACCUGCAGCCAGCUGGCCUCGGGCUUGAAAACAUGGCGGGUGCGCUCCAAUUCACGGUGGUUUCCAAGCGCAUUCUGGAGGAGAAAACACAUGAGUGUGUGGUCAGGGUUCUCUGCUGACAGACCUACCGUGGGGAAGAAAGAGAAGCUCUGAAGAUGGAUCAUGGCCGUGACUGCAUGUCAAGGAGAAUCUCCAUGAUGACACGGAGGCCUACGUCGAGAUAGAGUAAAUAUGGUCCAAUUAAAAGGUGACCCGACAAUCAACCCCUGAAAAAGGCGGUCAUAAAACCCCCAGGAGACGAAG
ENST00000442295.2	FAM90A1	-33	AGAAGCAACCCAGGAGCCCCGAGACCUGCAGGGAUGUGUGCACCCUGACCCCUGACGCAUAGCCCUGCACCUGCAGCCAGCUGGCCUCGGGCUUGAAAACAUGGCGGGUGCGCUCCAAUUCACGGUGGUUUCCAAGCGCAUUCUGGAGGAGAAAACACAUGAGUGUGUGGUCAGGGUUCUCUGCUGACAGACCUACCGUGGGGAAGAAAGAGAAGCUCUGAAGAUGGAUCAUGGCCGUGACUGCAUGUCAAGGAGAAUCUCCAUGAUGACACGGAGGCCUACGUCGAGAUAGAGUAAAUAUGGUCCAAUUAAAAGGUUAGGGUACGUUCCACGUCAGGUGACCAGAGGCAGUAUAAAAGGCAGCCUGGAAAGCAGAGGUCCCUCUCUGCCCCUUCCUCC…
ENST00000538603.6	FAM90A1	-34.83	AGCUCCAGUCAGGCCCCAUCCGGGCCCUUCCAGAAGCAACCCAGGAGCCCCGAGACCUGCAGGGAUGUGUGCACCCUGACCCCUGACGCAUAGCCCUGCACCUGCAGCCAGCUGGCCUCGGGCUUGAAAACAUGGCGGGUGCGCUCCAAUUCACGGUGGUUUCCAAGCGCAUUCUGGAGGAGAAAACACAUGAGUGUGUGGUCAGGGUUCUCUGCUGACAGACCUACCGUGGGGAAGAAAGAGAAGCUCUGAAGAUGGAUCAUGGCCGUGACUGCAUGUCAAGGAGAAUCUCCAUGAUGACACGGAGGCCUACGUCGAGAUAGAGUAAAUAUGGUCCAAUUAAAAGGUGACCAGAGGCAGUAUAAAAGGCAGCCUGGAAAGCAGAGGUCCCUCUCUGCC…
ENST00000519497.2	FAM90A12P	-34.178	GUGACCAGAGGCAGUAUAAAAGGCAGCCUGGAAAGCAGAGGUCCCUCUCUGCCCCUUCCUCCGUCGUCCUGGAUGCUGCAUCGCUUCCAGCCGGGCUGCUGCAGCACCUGCCCAUCUCAGCGCCAGCCUGGGAAAGAACGUAGACGUGUAAUUUCAGGUGGCCCAACAGUCCACCCCUGAAAAAGGCGGUCAUAAAACCCCCAGGAGACGAAG
ENST00000520792.5	FAM90A24P	-34.675	UCCAAUUCACGGUGGUUUCCAAGCGCCUCCUGGGGGAGAAAACACAUGAGGGUGCGGUCAGGGUUCUCUGCUGACAGACUUACCUUGGGGAAGAAAGAGAAGCUCUGAAGAUGGAUCAUGGCCGUGACUGCAUGUCAAGCAGAGUCUCCUUGAUGACACUGAGGCCUACGUCGAGAUAGACAAAAUGUGGUCCAAUUAAAAGGUGACCAGAGGCAGUAUAAAAGGCAGCCUGGAAAGCGGAGGUCCCUCUCCGCCCCUUCCUCCGUCGUCCUGGAUGCUGCAUCGCUUCCAGCCGGGCUGCUGCAGCACCUGCCCAUCUCAGCGCCAGCCUGGGAAAGAAAGUAGACGUGUAAUUUCAGGUGGCCCAACAGUCCACCCCUGAAAAAGGCGGUCAUAAAA…
ENST00000318627.4	FIBIN	-41.542	AUUCCCACCCAGUCCAGAAAUUGAAAUACUAUCAGGGGGCAAGAGCCUUUCUCUCCAGCUACACACUCCAUCUCCCGGGAGCAAGGGGAAACUCCGAGAGGAGGGCAACAGAGCCAGCAUCUUGCCAGGGCCCCGGAGGAGGGGUUCCCCGCUACGCCUGUGCCGGAGGAGUUCCAGUCACCGAGCGAGGGGCGCAAGGGUGGGUGCAUCCUGCGCUGCGGCGGGCGCGCUACCCAGACGCUGGUGUGCAGAGCCACAUGAAGCCUGCUGGGGACUGGGGGCCAGGGAGCAGCAAGCCAGCUGGGACUGAGGCGGACGCUGUCUCAGGGAGACGCUGACUCGCAAAGACACUCCCUUCCUUGUGCCUGGGUAAAAAGUCUCCUCCUGGGGUCCCUGGCC…
ENST00000303562.9	FOS	-30.839	AACCGCAUCUGCAGCGAGCAUCUGAGAAGCCAAGACUGAGCCGGCGGCCGCGGCGCAGCGAACGAGCAGUGACCGUGCUCCUACCCAGCUCUGCUCCACAGCGCCCACCUGUCUCCGCCCCUCGGCCCCUCGCCCGGCUUUGCCUAACCGCCACG
ENST00000554617.1	FOS	-30.446	CCAACCGCAUCUGCAGCGAGCAUCUGAGAAGCCAAGACUGAGCCGGCGGCCGCGGCGCAGCGAACGAGCAGUGACCGUGCUCCUACCCAGCUCUGCUCCACAGCGCCCACCUGUCUCCGCCCCUCGGCCCCUCGCCCGGCUUUGCCUAACCGCCACG
ENST00000555242.1	FOS	0	GCCACG
ENST00000555347.1	FOS	-31.316	GCAGGAGCCCAGUACAGAGGAUGAAGCCACUGAUGGGGCUGGCUGCACAUCCGUAACUGGGAGCCCUGGCUCCAAGCCCAUUCCAUCCCAACUCAGACUCUGAGUCUCACCCUAAGAAGUACUCUCAUAGUUUCUUCCCUAAGUUUCUUACCGCAUGCUUUCAGACUGGGCUCUUCUUUGUUCUCUUGCUGAGGAUCUUAUUUUAAAUGCAAGUCACACCUAGUCUGCAACUGCAGGUCAGAAAUGGUUUCACAGUGGGGUGCCAGGAAGCAGGGAAGCUGCAGGAGCCAGUUCUACUGGGGUGGGUGAAUGGAGGUGAUGGCAGACACUUUUACUGAAUGUCGGUCUUUUUUUGUGAUUAUUCUAGUUAUCUCCAGAAGAAGAAGAGAAAAGGAGAAU…
ENST00000555672.1	FOS	-38.333	CGGCAGGAUGGAAGAGACAGGCACUGCGCUGCGGAAUGCCUGGGAGGAAAAGGGGGAGACCUUUCAUCCAGGAUGAGGGACAUUUAAGAUGAAAUGUCCGUGGCAGGAUCGUUUCUCUUCACUGCUGCAUGCGGCACUGGGAACUCGCCCCACCUGUGUCCGGAACCUGCUCGCUCACGUCGGCUUUCCCCUUCUGUUUUGUUCUAGGACUUCUGCACGGACCUGGCCGUCUCCAGUGCCAACUUCAUUCCCACGGUCACUGCCAUCUCGACCAGUCCGGACCUGCAGUGGCUGGUGCAGCCCGCCCUCGUCUCCUCCGUGGCCCCAUCGCAGACCAGAGCCCCUCACCCUUUCGGAGUCCCCGCCCCCUCCGCUGGGGCUUACUCCAGGGCUGGCGUU…
ENST00000555686.1	FOS	-37.379	GAUGCUGAAGGGAUAACGGGAACGCAGCGGCAGGAUGGAAGAGACAGGCACUGCGCUGCGGAAUGCCUGGGAGGAAAAGGGGGAGACCUUUCAUCCAGGAUGAGGGACAUUUAAGAUGAAAUGUCCGUGGCAGGAUCGUUUCUCUUCACUGCUGCAUGCGGCACUGGGAACUCGCCCCACCUGUGUCCGGAACCUGCUCGCUCACGUCGGCUUUCCCCUUCUGUUUUGUUCUAGGACUUCUGCACGGACCUGGCCGUCUCCAGUGCCAACUUCAUUCCCACGGUCACUGCCAUCUCGACCAGUCCGGACCUGCAGUGGCUGGUGCAGCCCGCCCUCGUCUCCUCCGUGGCCCCAUCGCAGACCAGAGCCCCUCACCCUUUCGGAGUCCCCGCCCCCUCC…
ENST00000317011.8	FOXR1	-37.427	GCAUUUGAGAAGGCGCCUGUGAGGGUCGCUCCUCAGCCGCCGCGCUCCCACUCCGCGUCCCCACUCCGCGCCGCCGCGCCUCUGCCAGCCCCGAAGGUGGACGUGAAGCUCCAACACCUCGACUUCUGGGCCCGCCUCCAUGGCCAGGUCCCGGGACUGCUGGACUGGGAC
ENST00000531539.5	FOXR1	-36.182	GACCGCUCCACACCUGAGCUGCCGCCAAGCUAACUCAAUCCGAGCCGGCGCAUUUGAGAAGGCGCCUGUGAGGGUCGCUCCUCAGCCGCCGCGCUCCCACUCCGCGUCCCCACUCCGCGCCGCCGCGCCUCUGCCAGCCCCGAAGGUGGACGUGAAGCUCCAACACCUCGACUUCUGGGCCCGCCUCCAUGGCCAGGUCCCGGGACUGCUGGACUGGGAC
ENST00000378763.1	FRG2	-15.472	CACACUCUGCCUUUGGACGUGAGAGAGAGCGCACCUUUCACUUGAGCUUCAAC
ENST00000504750.6	FRG2	-15.769	ACACUCUGCCUUUGGACGUGAGAGAGAGCGCACCUUUCACUUGAGCUUCAAC
ENST00000306100.10	FSTL5	-27.264	AGUGACUGAGACAAACUGGAGGUGAAAGGAGCUGGUACUGUCCACUGUGCUGUCGGUGCUGAACCUGAGACGCGAGCGGACCAGUUGCUCCAGCACCUGAAGGCAACGCCCUCUUGCACCCUCUGUGCCCUGUGGGACCCGCUUCACCAACAGGACCCAUAUCAACUUGACAAAGGAGUGUGGUAUCGGACGUGGGAGAGAGUCCUCUGUUUGCCACCUGGGCGCUCAUUCAGGCGUGACUUUGGAGAUUUCUAUAGUUUUAGACCAAACUAUUUUUUUUUCCCCAGCUAAGACGAUCUUUUGAGAGUUUUUUUUUUUUAUUGUGAUUUAUAUUUCCACAGCGUUUAGGAAUCUUUCUGGGGGACUUUUGUGACUGUUAAAAUAAGGUGAAAAGCAAUA…
ENST00000379164.8	FSTL5	-26.63	GUACUGUCCACUGUGCUGUCGGUGCUGAACCUGAGACGCGAGCGGACCAGUUGCUCCAGCACCUGAAGGCAACGCCCUCUUGCACCCUCUGUGCCCUGUGGGACCCGCUUCACCAACAGGACCCAUAUCAACUUGACAAAGGAGUGUGGUAUCGGACGUGGGAGAGAGUCCUCUGUUUGCCACCUGGGCGCUCAUUCAGGCGUGACUUUGGAGAUUUCUAUAGUUUUAGACCAAACUAUUUUUUUUUCCCCAGCUAAGACGAUCUUUUGAGAGUUUUUUUUUUUUAUUGUGAUUUAUAUUUCCACAGCGUUUAGGAAUCUUUCUGGGGGACUUUUGUGACUGUUAAAAUAAGGUGAAAAGCAAUAAGG
ENST00000427802.2	FSTL5	-27.537	GUUCAGUGACUGAGACAAACUGGAGGUGAAAGGAGCUGGUACUGUCCACUGUGCUGUCGGUGCUGAACCUGAGACGCGAGCGGACCAGUUGCUCCAGCACCUGAAGGCAACGCCCUCUUGCACCCUCUGUGCCCUGUGGGACCCGCUUCACCAACAGGACCCAUAUCAACUUGACAAAGGAGUGUGGUAUCGGACGUGGGAGAGAGUCCUCUGUUUGCCACCUGGGCGCUCAUUCAGGCGUGACUUUGGAGAUUUCUAUAGUUUUAGACCAAACUAUUUUUUUUUCCCCAGCUAAGACGAUCUUUUGAGAGUUUUUUUUUUUUAUUGUGAUUUAUAUUUCCACAGCGUUUAGGAAUCUUUCUGGGGGACUUUUGUGACUGUUAAAAUAAGGUGAAAAGC…
ENST00000373695.1	GCNA	-31.955	GAUUGGGGUGGUAGAGGCCUGAGUGGGAAAAGUUUGCAACAAAACAAAUUUAAAUCCUUUUCAUUUUGCAGAGCAAAGUUUCGGCUUUAAGGUGGGGAAGAUACCCAAAGAUAAAUGCAGAAUGUAAAUGUAGAGAUGUCUCUGCUUUUGAGUUCUGGCUUUCUUUUUUUUUUCUUUUUAUUUUAUUUUCUUUUUCUUUUUCUUUUUUGAGAUGGAGUCUAGCUCUGUGGCCCAGGCUGGAGUGCAGUGGCACAAUCUCGGCUCACUGCAAGCUCUGCCUCCCGGGUUCACGCCAUUUUCCUGCCUCAGCCUCUCGAGUAGCUGGGACUACAGGCGCCCGCCACCACGCCUGGCUAAUUUUUUGUAUUUUUAAUAGAGAUAGGGUUUCACCGUGUUAGC…
ENST00000373696.8	GCNA	-30.114	AUCGCAGUUGCUCCGGAUCUUUGCACACACUCCACGGGCAGUUGGAGGUGAGCUGCUGCCGGCCACGCCAGAGGCUGCAACACCAGAC
ENST00000377067.9	GPC5	-47.113	AUCCCAGGUUAGCUGCUGCGAGCCGAGCCGGGCGGCGGAGGCGGCGGCGGCGGCGGCAGUGGCGGCAGUGGCGGCAGUGGCGGCAGCGGCAGCAGUUGCAGCAGUGGUGGCCAGAGCGGAUGCUUGCGGGCUCCCUGCGGCUCCACUAGUUUUCUUCGCCCCGCCCAGCCGCCCACUCUUCUCGGCUAGGGAAGAAGACCAGAGGGUGCUCAGCUGGAAAACUCUGGUGUCUCAGCUUAGGGCCUCCUCCGGGAAGAGCUAACUGCUCCCAGGUGAAGCCGGUGCCCGCGGGCGGUCCGUACACCCCGCAGCCGGCUCGCACCGCUCGAGAGCCUCGGCCGCUGUGUCUUCCACGUCUGCAGCUCAGCCAGGGCGCGCAGGGCGAGUGGGGUCCACUGG…
ENST00000343677.4	H1-2	-15.476	AUCGGCGCUUUGCCACUUGUACCCGAGUUUUUGAUUCUCAAC
ENST00000339812.3	H2BC11	-16.889	ACGCUGUUUUUCCUUUUCGUUGGCGCUUUAUAGCUACACAGUGCU
ENST00000356950.2	H2BC12	-14.737	AUUACUUCCCGUUUUCUCGAUCUGCUGCUCGUCUCAGGCUCGUAGUUCGCCUUCAAC
ENST00000369167.3	H2BC18	-3.404	AGUUCGGAUUACUUCUUUAAGUCUCUUUUCUCUUUUUUCGCGCAAAA
ENST00000545683.1	H2BC18	-3.6	GGUAGUUCGGAUUACUUCUUUAAGUCUCUUUUCUCUUUUUUCGCGCAAAA
ENST00000289316.2	H2BC5	-12.083	AGUGUUCUAACUAUUAACGCUACG
ENST00000377777.6	H2BC5	-10.417	AUUAUUUUCUCAGGUGUUUGCAACAGUGUUCUAACUAUUAACGCUACG
ENST00000634910.1	H2BC6	-33.136	GUCCGGGAGGUUGCCCGUAGGCCGCUAACUGGUGGUUCCCAGUCCCCGCCGACUCGGCCUCUUUCUUCUGCGGCCACCAGAUCGCGGGAUAUCGGAGACUUCGAACAAUCCGCUGGAGUCCUUUACAGUUUAAAAACAGAGGACCGGCCGGGCGCGGUGGCUCACGCCUGUAAUCCCAGCACUUUGGGAGGCCGAGGCGGGCGGAUCACGAGUUCAGGAGAUAGAGACCAUCCUGGCUAACACCGUGAGACCCCGUCCCUAUCAAAAGUACAAAAAAAUUAGCCGGGUGUGGUGGCACGCGCCUGUAGUCCCAGCUACUCAGGAGGCUGAGGCAGAAGAAUCGCUAGAACCAGGGAGGCGGAGGUUGCAGUGACCGAGAUCGCGCCGCUGCACUCCAGC…
ENST00000598383.3	H3Y1	-37.621	ACAGAGAUCUCCAGUCAGAAAGAGACUGCCUGCGAGGGAGAUUCCUGGCUGCUGCUUUGUAGACCAAGGAAACCCAGGACCCUCCGGAAAGACUAAGCAGCGCGGCCUCCGACCCACAGACCUGAGGGCUGGUAAGUGUGGGGCUGGGUUGGCAGGGGCUAAGUGUGUGGGAGAGUCAUGCGCAUGGAUCUCAACUCACAGGCUCUCUGAAUCCUGUCCACAGCACCACUGCCCUCGCUCUCUGACGCCAGCACCGCCUGCAGCCGGCCAGGCUCAGCCCAAGGACAGGGGAGAGGCUAAGGCCCCGCGAC
ENST00000600799.3	H3Y2	-36.721	AGAGAUCUCCAGUCAGAAACAGACUGCCUGCGAGGGAGACUCCUGGCUGCUGCUGGGUAGACCAAGGAAACCCAAGACCUUCCGGGAAGACUAAGCAGCCCGGCCUCCGACCCACAGACCUGAGAGCUGGUAAGUGUGGGGUUGGGUUGGCAGGGGUUAAGUGUGUGGGAGAGUCCUGCGCAUGGAUCUCAACUCACAGGCUCUCUGAAUCCUGUCCACAGCACCACUGCCCUUGUUUUCUGACGCCAGUACUGCCUGCAGCAGGCCAGGCUCAGCCUCAGAGAGGAGAGAGCACAAGGCCCCACAAC
ENST00000615353.2	H4C9	0	AGACCUUUGUUCUCUGACCACUUGAUA
ENST00000320868.9	HBA1	-27.568	ACUCUUCUGGUCCCCACAGACUCAGAGAGAACCCACC
ENST00000251595.11	HBA2	-27.568	ACUCUUCUGGUCCCCACAGACUCAGAGAGAACCCACC
ENST00000397806.1	HBA2	-22.714	CACAGACUCAGAGAGAACCCACCAUGGUGCUGUCUCCUGCCGACAAGACCAACGUCAAGGCCGCCUGGGG
ENST00000230990.7	HBEGF	-50.618	AUUCGGCCGAAGGAGCUACGCGGGCCACGCUGCUGGCUGGCCUGACCUAGGCGCGCGGGGUCGGGCGGCCGCGCGGGCGGGCUGAGUGAGCAAGACAAGACACUCAAGAAGAGCGAGCUGCGCCUGGGUCCCGGCCAGGCUUGCACGCAGAGGCGGGCGGCAGACGGUGCCCGGCGGAAUCUCCUGAGCUCCGCCGCCCAGCUCUGGUGCCAGCGCCCAGUGGCCGCCGCUUCGAAAGUGACUGGUGCCUCGCCGCCUCCUCUCGGUGCGGGACC
ENST00000354624.6	HKDC1	-24.423	AGGUCUGCCAGCCUGGACUGGAAGCGUGCAACACUCCAGAGUCGUAGGAGUGAACACUGCACAGGAAUCUCUGCCCAUCUCAGGAGAAACCAAACUUGGGGAAA
ENST00000216117.9	HMOX1	-27.308	AACGCCUGCCUCCUCUCGAGCGUCCUCAGCGCAGCCGCCGCCCGCGGAGCCAGCACGAACGAGCCCAGCACCGGCCGG
ENST00000412893.5	HMOX1	-38.583	CGGGGACUUAGUCUCCUCCCUGGGUUUGGACACUGGCAUCCUGCUUUAUGUGUGACACCACUGCACCCCUCUGAGCCUCGGUUUCCCCAUCUGUAAAAUAGAAGCGAUCUACCCUCACAGGGUCAUAUGACUGCUCCUCUCCACCCCACACUGGCCCGGGGCGGGCUGGGCGCGGGCCCCUGCGGGUGUUGCAACGCCCGGCCAGAAAGUGGGCAUCAGCUGUUCCGCCUGGCCCACGUGACCCGCCGAGCAUAAAUGUGACCGGCCGCGGCUCCGGCAGUCAACGCCUGCCUCCUCUCGAGCGUCCUCAGCGCAGCCGCCGCCCGCGGAGCCAGCACGAACGAGCCCAGCACCGGCCGG
ENST00000481190.2	HMOX1	-26.296	GUCAACGCCUGCCUCCUCUCGAGCGUCCUCAGCGCAGCCGCCGCCCGCGGAGCCAGCACGAACGAGCCCAGCACCGGCCGG
ENST00000317869.7	HNRNPCL1	-22.534	CUACAACUACAACCAGAGGUCUAAACUACAACCAGAUCUGAAUUCUUGUUGGGAGCCAUUUUGUGAAGAGACGAAGACUGAGCUGUUUUGGCUGCAUUUCUGGCCUCGAGCCGCAGUCAGUUUCUCCCCGUAGAACCCGGCAGUAGGAGACUUAGAAUCGAAUCUCUUCUCCCUCCCGCCUCCUGUUUUUGGCUUUUUGAGAAACCUUAUCAUCCAACACA
ENST00000621994.3	HNRNPCL2	-26.255	CCUGGAGUUCCUGCUUGGCUCUUCCUGAGGUCUGAGCACCUUCUAAACUACAACCAGAUCUGAAUUCUUGUUGGCAGCCAUUUUGUGAAGAGACGAAGACUGAGCUGUUUUGGCUGCAUUUCUGGCCUCGAGCCGCAGUCAGUUUCUCCCCGUAGAACCCGGCAGUAGGAGACUUAGAAUCGAAUCUCUUCUCCCUCCCGCCUCCUGUUUUUGGCUUUUUGAGAAACCUUAUCAUCCAACACA
ENST00000617807.3	HNRNPCL3	-28.63	AGCUAGCAGUGCAUACAUGGAAGGGCGUGGGUGGGAGUUGUGAUUAGAAAGGUCAAUAAAAGCUUCUAAAGACCCACAGGAGAGACCCAAAGUCUUCAAGCCUGGAGUUCCUGCUUGGUUCUUCCUGAGGUCUGAACACCCUGCAAACUGAGCCCAGAUCUGAAUUCUUGUUGGGAGCCAUUUUGUGAAGAGACGAAGACUGAGCUGGUUUGGCUGCAUUUCUGGCCUCGAGCCGCAGUCAGCUUCUCCACGUAGAACCCGGCAGUAGGAGACUUAGAAUCGAAUCUCUUCUCCCUCCCGCCUCCUGUUUUUGGCUUUUUGAGAAACCUUAUCAUCCAACACA
ENST00000681473.1	HNRNPCL3	-23.533	GCCAUUUUGUGAAGAGACGAAGACUGAGCUGGUUUGGCUGCAUUUCUGGCCUCGAGCCGCAGUCAGCUUCUCCACGUAGAACCCGGCAGUAGGAGACUUAGAAUCGAAUCUCUUCUCCCUCCCGCCUCCUGUUUUUGGCUUUUUGAGAAACCUUAUCAUCCAACACA
ENST00000323770.8	HNRNPCL4	-23.354	AUUUUGUGAAGAGACGAAGACUGAGCUGGUUUGGCUGCAUUUCUGGCCUCGAGCCGCAGUCAGCUUCUCCACGUAGAACCCGGCAGUAGGAGACUUAGAAUCGAAUCUCUUCUCCCUCCCGCCUCCUGUUUUUGGCUUUUUGAGAAACCUUAUCAUCCAACACA
ENST00000371208.5	HOOK1	-50.828	GUGACGCCGGACGCGUCGACAGCGCGAGGGUUCGCGCGUGAGCUGCGCGGGUCGGGCCUGGUACCGAGCUUUCCUGGGGGCUAGCAGGUCGUGGACGCCGGCUCCUGGAGGAGAGCCGGUAGGAGGGAGUGUGAAGGUGUCCGCGGCGUCGUCGACGGCGGCGCCGGCC
ENST00000685567.1	HOOK1	-46.379	AUGAUCUGGGUGAGUGCGAGGAGGCGAGAGGGCGAGGGGGCCAGGGGGCCGAGGCGAGGAGCCUGGGGCGCCCGGUUCUCCCAGGUGAGCUGGGGCUACCUGCACAGGGUCCCGGCGCACCCUGCCCUUCUCACCUCGUGCCCUUGACCGAGAGAAUGCCACCUGCGGGUCGACGGGCAGCUGCAGACAUUCAAUACUGCCUCACCUUGUCAAGAUGUCAAACAGCUGACUAGUGGAGUUGCC
ENST00000686522.1	HOOK1	-48.548	GGGCGGGUGAGGAGGGGGUGACGCCGGACGCGUCGACAGCGCGAGGGUUCGCGCGUGAGCUGCGCGGGUCGGGCCUGGUACCGAGCUUUCCUGGGGGCUAGCAGGUCGUGGACGCCGGCUCCUGGAGGAGAGCCGGUAGGAGGGAGUGUGAAGGUGUCCGCGGCGUCGUCGACGGCGGCGCCGGCC
ENST00000687049.1	HOOK1	-39.749	GGUACCGAGCUUUCCUGGGGGCUAGCAGGUCGUGGACGCCGGCUCCUGGAGGAGAGCCGGUAGGAGGGAGUGUGAAGGUGUCCGCGGCGUCGUCGACGGCGGCGCCGGCCAUGGAGGAGACGCAGCCGCCGCCGCAGCCUAAGCUGCCCCUGUGCGACAGCCUCAUGAUCUGGUGAUGCAGCUUGGUUUAACGAAUCUUGGUUAAGCCGAAUUAAAGAGGAUGUUGGGGACAACUGGAGAAUAAAGGCCAGUAAUGUAAAGAAGGUCCUUCAAGGAAUU
ENST00000311412.10	HPSE	-34.697	AGUGCUAGAGCUCUCGACUCUCCGCUGCGCGGCAGCUGGCGGGGGGAGCAGCCAGGUGAGCCCAAG
ENST00000405413.6	HPSE	-50.949	CCAGCGCUGCUCCCCGGGCGCUCCUCCCCGGGCGCUCCUCCCCAGGCCUCCCGGGCGCUUGGAUCCCGGCCAUCUCCGCACCCUUCAAGUGGGUGUGGGUGAUUUCCUGGCGGGGGGAGCAGCCAGGUGAGCCCAAG
ENST00000375651.7	HSPA1A	-32.804	AACGGCUAGCCUGAGGAGCUGCUGCGACAGUCCACUACCUUUUUCGAGAGUGACUCCCGUUGUCCCAAGGCUUCCCAGAGCGAACCUGUGCGGCUGCAGGCACCGGCGCGUCGAGUUUCCGGCGUCCGGAAGGACCGAGCUCUUCUCGCGGAUCCAGUGUUCCGUUUCCAGCCCCCAAUCUCAGAGCGGAGCCGACAGAGAGCAGGGAACCGGC
ENST00000375650.5	HSPA1B	-37.136	AAACGGCCAGCCUGAGGAGCUGCUGCGAGGGUCCGCUUCGUCUUUCGAGAGUGACUCCCGCGGUCCCAAGGCUUUCCAGAGCGAACCUGUGCGGCUGCAGGCACCGGCGUGUUGAGUUUCCGGCGUUCCGAAGGACUGAGCUCUUGUCGCGGAUCCCGUCCGCCGUUUCCAGCCCCCAGUCUCAGAGCGGAGCCCACAGAGCAGGGCACCGGC
ENST00000247207.7	HSPA2	-27.431	GAGUUGCUGGUAGUGCCCGUGGUGCUUGGUUCGAGGUGGCCGUUAGUUGACUCCGCGGAGUUCAUCUCCCUGGUUUUCCCGUCCUAACGUCGCUCGCCUUUCAGUCAGG
ENST00000394709.2	HSPA2	-22.237	CUCUCUUGCCUGCCGCCAUGUGCCUUUCGCCUUCUGCCGUGAUUGUGAGGCCUCCCCAGCCAUAUGGAAGUUCAGG
ENST00000296464.9	HSPA4L	-36.288	AGUAGGGAAAGACCCAGGCUGCGGGACGCGGUGCAGGCUGCGGCGCUGACGGCCUCUGCUCCUUCCGCGGGUUUCCGACUCCCUGCCCUAGAUUUUCUGCUUAGCGACUUGGGGUCCCCUCUCGUUUGCUUCUGGUAGGAGUCGCAAUCCCAGCAGCAAUAGCCCAGAAGAGGACACGGUUCCCGUACCGAAGGGUUCAGUACCAGCAGCCCGACCAUCACGCGGCGGG
ENST00000505726.1	HSPA4L	-16.311	AAGUUUGUUGGCAAGGAAUAUAAUGAAGUAAUUCUGAAAUAUGAAAAACUAGUUGCUGCUUAUAGGCUGCUGUUACUGGUAAUUUUAUGAGGAAACCAACUGU
ENST00000508776.5	HSPA4L	-40.361	AUGGGCCCCUCGGGGAGGCGAGGCCUGCGGGCGAGCCCUUCUGAGGGCAGGGGGUGAGGGGGCGGCGCCCGCCAGCCAGGACAGCAUCCUGCCGCCGUGACAAGCACGCCUCCGGUUGCCAAAACAACCCAAAAAUGUGCCUCAAAACACGUUCGCAAAGCCCCGGGCCGGCCGGUCGCCUGCCUCUCACCUAGCCCGACCGCCCGACGUCCUACUGCCGAGCGAGGGCGAGCAAGCCAAUGAGUCGCAAUCCCAGCAGCAAUAGCCCAGAAGAGGACACGGUUCCCGUACCGAAGGGUUCAGUACCAGCAGCCCGACCAUCACGCGGCGGG
ENST00000302005.3	HSPB3	-38.022	AGUCAGUAGGCAACUGCAGGGGCUCGCCACUGACUGAAGGCAGUGGAAGGUUGGCAGAAGGAGGCUGUUCAAGGCUGUUUUUGCCUUCACU
ENST00000243213.2	IL13RA2	-27.113	CUUCCGGAUGAAGGCUAUUUGAAGUCGCCAUAACCUGGUCAGAAGUGUGCCUGUCGGCGGGGAGAGAGGCAAUAUCAAGGUUUUAAAUCUCGGAGAA
ENST00000371936.5	IL13RA2	-23.8	UAAAAAUUUGAUCCUAAGAUUCUAUAAAGUAGCCAUUGAGGCUUACCAAAGUUACAAUAUUACAGAUGGAUCAGGGGAGACGGUUGCUAUGGAGAUGGAUGAUAUCAUAACUCCAUUGUGAACCAGUAAGAACACUCUCGUGAGUCUAACGGUCUUCCGGAUGAAGGCUAUUUGAAGUCGCCAUAACCUGGUCAGAAGUGUGCCUGUCGGCGGGGAGAGAGGCAAUAUCAAGGUUUUAAAUCUCGGAGAA
ENST00000378076.4	ITGA8	-47.152	AGACGCCGGGCACUGUCACCACGGGUGCGCCGAGCGCACCGACCCGGGACACGGGCAGCUGGGGACCGCCAGAUUCCACCAGCCCCCCUUGCCCCGCAGGGGUCCUCGGCUCGCGCUCCUGGGUAGCAGCCACCCACCGGGGCGGAGGGAG
ENST00000450979.2	KDM4E	-30.1	CCAAGCCUGAGAAUCAGGAGAAGCCUCACAGUGACACCCCCAACUGAGGAAACUCACAGAGCUGGGACAUACUCUACUUCUUCAGAAAAAAGUAUACUGACUAGAGUGGAGUCCCCCUGGGGAGUCAGAAAGCCUGUGAAAGAUCUCACUUGUUCAAAAGUCCAAGUGUGAAUUACUGUCUCACAGAUAAACCAAAGUAUUUUGAAAAACAAAGGGGAGAAAAGAAAUUACUCCCCAGAACUCUCAGGCAUCUAGAGGACACCCAAGAACGUGGGAGUCAGCUGCUUCUUGUGUGCAGCC
ENST00000361418.10	KIF21A	-49.733	AGUCGCCCAACAUGGCUGGAGCGCGGCGGAGGUGAGCCGGCCGCCCGCCCGCAGACGCCCCAGCCUACUGCGCCCGAGUCCCGCGGCCCCAGUGGCGCCUCAGCUCUGCGGUGCCGAGGCCCAACGGCUCGAUCGCUGCCCGCCGCCAGC
ENST00000361961.7	KIF21A	-53	GAGGAGCCCGGAGCGCCCUGGCGGGCGUGGAGUCCCCAGCCUGGCCGCUGGGAGGCCGCGUCCCCACCGGAGGGGGCAGGGCGCACUCACCCGGCCGCCCUGAGGCCGCUGGCGGCCUGUUGGCUUCUCCACAGGCGCGCUCGCCGUUCAAGCGCGCUUUGUCCCCGCCCCAGAUCCUGGGGGGUGAGCGGUGGAGAAGGGGCGGGCGCCCGCGAGCCGUGAAUCACCUCCUCCUCUUGCUGCCUCAGCGCCGCCGCCACCUUUCCAUUCAGUCGCCCAACAUGGCUGGAGCGCGGCGGAGGUGAGCCGGCCGCCCGCCCGCAGACGCCCCAGCCUACUGCGCCCGAGUCCCGCGGCCCCAGUGGCGCCUCAGCUCUGCGGUGCCGAGGCCCAACGGCU…
ENST00000544797.6	KIF21A	-37.865	AGCCUACUGCGCCCGAGUCCCGCGGCCCCAGUGGCGCCUCAGCUCUGCGGUGCCGAGGCCCAACGGCUCGAUCGCUGCCCGCCGCCAGC
ENST00000435030.6	KIF5C	-59.795	AGAGCGCGCUGGUGCUGAUGCAGGAUGGCUGAGCGCGCAGGAGCCCGGGAGGUCUGAGCCGGGCGAGGCUCGCUCCCUGCGCAUCGCCUCCUCCGCCCGCCGCGUGGUCGCGGGCAGGUGGGCCGGGGGGCGCUGGGCAGGGGCGGGGCAGGGCCAGGGCAGGCCGGUCUGCAGCCGGAGGGGCCGGAGCGGAGAAGCUGCCCACCUUCCCGGGCUCGGAGCGGCCGGGGCUGCUCAGCCGGCCGGGCUCGCGAUGACCUGCUGAGAAGCGUCGUCGGAGGCUGCAGGAGGCGGCCUAGCUGUGGGCGGUGCAGCUCGCGGCCUCCUCCCUCGUCGUUCCCGGCCCCGGCCCCCCACCCAUCCCCGUGCCCCCUCCCUACCGCCGGCCGAG
ENST00000676677.1	KIF5C	-7.442	CCCACUUAUUGCACUACAUCACUGAGUUCCCGUAUGCCAAGUU
ENST00000677443.1	KIF5C	-32.203	AGAGUGAAUUACAGCUCCAGCUCAUGCUAACCUCCUCCCAAUCCAUCAGGAAAACUCUUGACAGGAGGAUGGGGAGGGCGGGGUGAAGUCUGGAUGCAUGGCUUCCUGUUGCUGCCAGGAGAAGCUGUGCCUGAGGAUGAACAGAUCAGUGCCAAGGACCAGAAGAACCUGGAGCCUUGUGAUAACACCCCCAUCAUAGACAAUAUUGCUCCUGUUGUUGCUGGCAUCUCUACAGAGGAGAAAGAGAAGUACGAUGAGGAGAUCUCCAGUCUCUACAGACAACUGGAUGACAAGGAUGAUGAAAUUAACCAGCAGAGCCAGCUGGCUGAAAAGCUGAAGCAACAG
ENST00000372299.4	KLF17	-30.575	GUGGCGAUGUACCGAUACCCGCCUGCGACGCCGUGGUGGCUGGUUCCCUGUCUCUUCAGUAGAGAGUCUAGACCCCACCCAGUCUUC
ENST00000476802.1	KLF17	-17.632	GUCUCUUCAGUAGAGAGUCUAGACCCCACCCAGUCUUC
ENST00000388835.4	KRT18	-15	GCCGCCACCGUCGUCCGCAAAGCCUGAGUCCUGUCCUUUCUCUCUCCCCGGACAGC
ENST00000388837.6	KRT18	-32.029	GCAGCCUCGAGGGCCAACAACACCUGCUGUCCGUGUCCAUGCCCGGUUGGCCACCCCGUUUCUGGGGGC
ENST00000550600.5	KRT18	-27.407	AACAACACCUGCUGUCCGUGUCCAUGCCCGGUUGGCCACCCCGUUUCUGGGGGC
ENST00000330722.7	KRT6A	-4.884	AGUCCUGCUUCUCUUCCCUCUCUCCUCCAGCCUCUCACACUCUCCUCAGCUCUCUCAUCUCCUGGAACC
ENST00000293670.3	KRT83	-8.889	ACAGGCCCUUGGUUCCAUCCUCUGCCAUCUACUCCACUGUUCAGACACCUCCUAACCUCCGUC
ENST00000396841.4	LEUTX	-30.61	CUGCACACGGUUUUCAGCCUCAUGCCUCCGUGGAACCUGCCUGUCAGGCGGGCACCUGGAAUCUCAAGCAACUUUCUCAAGAAGGGCCAAGGCGUUAUCGUCGGCCACGCACAAGAUUUCUCUCCAAACAACUCACAGCAUUGAGAGAAUUGCUUGAAAAGACC
ENST00000638280.2	LEUTX	-17.91	ACAUAGACUCAGCUCAGGAGCUCUGCAGCACACAGCUGAUCGAACCCACUCAUUUCUAGAGGACACC
ENST00000334869.9	LGMN	-37.143	AAUCACAGCAGUGCCGACGUCGUGGGUGUUUGGUGUGAGGCUGCGAGCCGCCGCGAGUUCUCACGGUCCCGCCGGCGCCACCACCGCGGUCACUCACCGCCGCCGCCGCCACCACUGCCACCACGGUCGCCUGCCACAGGUGUCUGCAAUUGAACUCCAAGGUGCAGA
ENST00000393218.6	LGMN	-42.988	CCAGUCACCGCGGCACAGUGGCCCUUAAGCGAGGAGCGGCGGCGCCCGCAGCAAUCACAGCAGUGCCGACGUCGUGGGUGUUUGGUGUGAGGCUGCGAGCCGCCGCGAGUUCUCACGGUCCCGCCGGCGCCACCACCGCGGUCACUCACCGCCGCCGCCGCCACCACUGCCACCACGGUCGCCUGCCACAGGGUCUUACUCUGUUGCCCAGGCUGGAGUGCAGUGGCACAAUCUUGGCUCACUGCAACCUCUGCCUCCCGGGUUCAAGCAAUUCUCCUGCCUCAGCCUCCCGAGUAGCUGGGAUUACAGGUGUCUGCAAUUGAACUCCAAGGUGCAGA
ENST00000553371.1	LGMN	-36.563	AAUCACAGCAGUGCCGACGUCGUGGGUGUUUGGUGUGAGGCUGCGAGCCGCCGCGAGUUCUCACGGUCCCGCCGGCGCCACCACCGCGGUCACUCACCGCCGCCGCCGCCACCACUGCCACCACGGUCGCCUGCCACAGGUGGAGUCUCACUCUGUUGCCCAGGCUGGAGUGCAGUGGCACAAUCUCAGCUCACUGCAACCGCUGCUUCCCAGGUUCAAGCCAUUCUCCUGCCUCAGCCUCCCGAGUAGCUGGGAUUACAGGUGCCCACCACCACGCACAGGUAGCAUGCCCAGGUGUCUGCAAUUGAACUCCAAGGUGCAGA
ENST00000553918.1	LGMN	-33.973	UUCUCACGGUCCCGCCGGCGCCACCACCGCGGUCACUCACCGCCGCCGCCGCCACCACUGCCACCACGGUCGCCUGCCACAGACAGAGGACAGAGGUCUCGCUCUCUCACCCAGGCCGGAUGGUUCACUAUAGCCUUGACUUCCCGGGCUCAAGUGAUCCUCCCCGCUCAGCCCCUUGAGUAGCUGGGACCACAGGUGUCUGCAAUUGAACUCCAAGGUGCAGA
ENST00000554080.5	LGMN	-38.843	AAUCACAGCAGUGCCGACGUCGUGGGUGUUUGGUGUGAGGCUGCGAGCCGCCGCGAGUUCUCACGGUCCCGCCGGCGCCACCACCGCGGUCACUCACCGCCGCCGCCGCCACCACUGCCACCACGGUCGCCUGCCACAGGGUCUUACUCUGUUGCCCAGGCUGGAGUGCAGUGGCACAAUCUUGGCUCACUGCAACCUCUGCCUCCCGGGUUCAAGCAAUUCUCCUGCCUCAGCCUCCCGAGUAGCUGGGAUUACAGUUUUGAGCCAGAGUCUCACUCUGCCACCUAGGCUGGAGUGCAGUGGCCUGAUCUUGGCUCACUGCAACCUCCACCUCCCGGUUUCAGGCAAUUCUCCUGCCUCAGCCUCCCAAGUAGCUGAGACUACAGGUGUCUGCAAUUG…
ENST00000554397.5	LGMN	-38.384	AAUCACAGCAGUGCCGACGUCGUGGGUGUUUGGUGUGAGGCUGCGAGCCGCCGCGAGUUCUCACGGUCCCGCCGGCGCCACCACCGCGGUCACUCACCGCCGCCGCCGCCACCACUGCCACCACGGUCGCCUGCCACAGUUUUGAGCCAGAGUCUCACUCUGCCACCUAGGCUGGAGUGCAGUGGCCUGAUCUUGGCUCACUGCAACCUCCACCUCCCGGUUUCAGGCAAUUCUCCUGCCUCAGCCUCCCAAGUAGCUGAGACUACAGGUGUCUGCAAUUGAACUCCAAGGUGCAGA
ENST00000555699.5	LGMN	-38.497	GACGUCGUGGGUGUUUGGUGUGAGGCUGCGAGCCGCCGCGAGUUCUCACGGUCCCGCCGGCGCCACCACCGCGGUCACUCACCGCCGCCGCCGCCACCACUGCCACCACGGUCGCCUGCCACAGGUGUCUGCAAUUGAACUCCAAGGUGCAGA
ENST00000557434.5	LGMN	-44.785	AGCGGCGGCGCCCGCAGCAAUCACAGCAGUGCCGACGUCGUGGGUGUUUGGUGUGAGGCUGCGAGCCGCCGCGAGUUCUCACGGUCCCGCCGGCGCCACCACCGCGGUCACUCACCGCCGCCGCCGCCACCACUGCCACCACGGUCGCCUGCCACAGGUGUCUGCAAUUGAACUCCAAGGUGCAGA
ENST00000557609.5	LGMN	-38.472	GGUGUUUGGUGUGAGGCUGCGAGCCGCCGCGAGUUCUCACGGUCCCGCCGGCGCCACCACCGCGGUCACUCACCGCCGCCGCCGCCACCACUGCCACCACGGUCGCCUGCCACAGGUGUCUGCAAUUGAACUCCAAGGUGCAGA
ENST00000345363.8	LTB4R	-45.535	AGUUCUAGCGUCAACCCGGUGCUCUACGUCUUCACCGCUGGAGAUCUGCUGCCCCGGGCAGGUCCCCGUUUCCUCACGCGGCUCUUCGAAGGCUCUGGGGAGGCCCGAGGGGGCGGCCGCUCUAGGGAAGGGACCAUGGAGCUCCGAACUACCCCUCAGCUGAAAGUGGUGGGGCAGGGCCGCGGCAAUGGAGACCCGGGGGGUGGGAUGGAGAAGGACGGUCCGGAAUGGGACCUUUGACAGCAGACCCUACAACCUGCUGCCCUUCCCUGUCCCUUUCCACCCCCCACCCACCCUCCAGAGGUCCUCCCGACGGCC
ENST00000396782.2	LTB4R	-34.428	CUCUCUCACUGCUCCUUCCUGGUCUCUUCUCAUCUGGCCCCACCUCUAAGGAGUCCUCCUGCCUUCUGGGUUGCCCUGGAAAACAGACUAUCCCCCCUCCUAGUGAAGGGAGUGGGUAGGGGUUUCAGCCCCACCCUCAGGAAGAUGCGUCUUCCCUGUCCUCUGCUCUGUGGUACUUCCUCUCUGGCUGAUUUAGCAAACAGCACCUAGACCUGGGGCCAGGCCUUUGGCAGUGGGACAGAUCCAGGGAUAGGCUACACCACCCUGCCCUGACCCUGGGAUUGGCAUCAGCUUCCAACCAGUUCCUGCCAAAGCUUGUCCUCCCGACGGCC
ENST00000396789.4	LTB4R	-32.557	GCCAUUCUCUCACAUCCCGUGCGGUCAGGAAGCCCUUCCUGAACUCUGACUUCAGUUCUUGCUGCGGUUUCUGCCCAUUUUUUUCAUAUCCUCUGACAGCUGCGAGGUCAUCUCUGCUCUGGCUUUUCUCCAAGCAGAACAAGUGGGGGCUCUGGAAAGGUUAAGGGACCUCAGUGGCCACCAUUAUACUUUGCAUCUUUCCUGAGAAGUGAGAGUUGAAAGGGAAGCAGGAAGGCCCAUGGUCAGAUUGAAGGAAGGACUUUUUAGUUUCUUUUUUUUUUUUUUUUUUUUUUGAGAUGGAGUCUCGCUCUGUCAUUCAGGCUGGAGUGCAGUGGUGCGAUCUCAGCUCACUGCAGCCUCCACUUCCUGGGUUCACAUGAUUCUCCUGCCUCAGCCUCC…
ENST00000553481.1	LTB4R	-38.79	GGGCGGAGCCGGCCAGGCGGCGCGAGCGGGAACUACGGCCUUGGCCUUCUUCAGUUCUAGCGUCAACCCGGUGCUCUACGUCUUCACCGCUGGAGAUCUGCUGCCCCGGGUCCUCCCGACGGCC
ENST00000381393.3	MBD3L2	-31.509	CCAAGGGCUGUCUGUGCCUCAGGAGUGGGGUCAGCAGGAGGAACUCUACAGCU
ENST00000636986.2	MBD3L2B	-22.941	CAGGAGUGGGGUCAGCAGGAGGAACUCUACAGCU
ENST00000637800.1	MBD3L2B	-22.286	UCAGGAGUGGGGUCAGCAGGAGGAACUCUACAGCU
ENST00000333843.9	MBD3L3	-28.028	ACUGCAUUUUCCGGCAAGCCAAGGGUUGUCUGCAUCUCAAGAGUGGGGUCAGCAAGAGAAACUCUACGGCU
ENST00000689071.1	MBD3L3	-38.96	ACUGCACCUCCGCUUCCGGCUCCAGCUGGUCCCAGCCCAAAAUGCGGCGUGUCAGGACCCCCGGGUUCAGGCUGCAGGUGCAGCAGCCGCGCACCCCAGCCUCCGGCUGAGGGGAACCAGAUGCAGAAGUCACUGCAUUUUCCGGCAAGCCAAGGGUUGUCUGCAUCUCAAGAGUGGGGUCAGCAAGAGAAACUCUACGGCU
ENST00000693237.1	MBD3L3	-27.471	AGCUACACUGUGGCCUACAAACCAACCACAACGAGAAAGAGUUUAGAGAAUGUGGAAACCAAAGAAGCAAGGAAAAGCCUGACAGCUGACAUCUCAACACAGGUUCAAGCGAUUCUCCUGCCUCAGCCUCCCGAGUAGCUGGGAUUACAGGUGCAUGCCACCACACCAGGGGGAACCAGAUGCAGAAGUCACUGCAUUUUCCGGCAAGCCAAGGGUUGUCUGCAUCUCAAGAGUGGGGUCAGCAAGAGAAACUCUACGGCU
ENST00000329753.5	MBD3L5	-17.941	CAAGAGUGGGGUCAGCAAGAGAAACUCUACGGCU
ENST00000370576.9	MCF2	-27.974	AGUCCCAUCAAGCCUGCUCCUAGGAAGAGAGCUGGUUUUUUUUUCCUCCUCCUUCCACUCUUAGGACAUGCCUGAUCUUCUUGAGCAGUCCAGCACAAGCUAAUCCACAAGGUUCAAUCAGGCUAAGUAAUUGGAGGAAUGUGUUAACUCUGAAUUACAAGGAGCAGAAGGGAAGGAUCUGUCAGCUGACUAAUCAGGGAUAGUGGUUUUUUUUUUUUUUUCCUCCCCAGCAUUGCUGCCACUGUGCUAAUGGAAGCAGCCACGGCAGCUUUGUUUGAUAGAGAUUUUUGGCUGCCGUUUUUAAAUACUACCCAAGAAGCAGCUCGUAUUUCAUCAACGUUGCGUUGACAAUUGGAAAAGAAAAGUGUAAUUGCGUACAGGCGAA
ENST00000414978.5	MCF2	-22.839	CAUGUUAAGAGCAAGAAGGCUUUUGUUCUUGGAGCAGGCAGAGAGUAUUGUACAUUCUUUUGGCCGAGGAAACAGAAUGAGCUGCGACAGUCUUAAGGACAAACAUUUGUGAAACCGAUCUGCUCCUCCGUAUAAAGGACAUCAGUCAUUUCUUA
ENST00000519895.6	MCF2	-17.453	GUACAUUCUUUUGGCCGAGGAAACAGAAUGAGCUGCGACAGUCUUAAGGACAAACAUUUGUGAAACCGAUCUGCUCCUCCGUAUAAAGGACAUCAGUCAUUUCUUA
ENST00000536274.5	MCF2	-26.594	AGGACAUGCCUGAUCUUCUUGAGCAGUCCAGCACAAGCUAAUCCACAAGGUUCAAUCAGGCUAAGUAAUUGGAGGAAUGUGUUAACUCUGAAUUACAAGGAGCAGAAGGGAAGGAUCUGUCAGCUGACUAAUCAGGGAUAGUGGUUUUUUUUUUUUUUUCCUCCCCAGCAUUGCUGCCACUGUGCUAAUGGAAGCAGCCACGGCAGCUUUGUUUGAUAGAGAUUUUUGGCUGCCGUUUUUAAAUACUACCCAAGAAGCAGCUCGUAUUUCAUCAACGUUGCGUUGACAAUUGGAAAAGAAAAGUGUAAUUGCGUACAGGCGAA
ENST00000372809.5	MFSD2A	-46.364	GCGUUCCUCGUCUGCCAGCCGGCUUGGCUAGCGCGCGGCGGCCGUGGCUAAGGCUGCUACGAAGCGAGCUUGGGAGGAGCAGCGGCCUGCGGGGCAGAGGAGCAUCCCGUCUACCAGGUCCCAAGCGGCGUGGCCCGCGGGUC
ENST00000372811.10	MFSD2A	-44.662	AGAGUGCGUUCCUCGUCUGCCAGCCGGCUUGGCUAGCGCGCGGCGGCCGUGGCUAAGGCUGCUACGAAGCGAGCUUGGGAGGAGCAGCGGCCUGCGGGGCAGAGGAGCAUCCCGUCUACCAGGUCCCAAGCGGCGUGGCCCGCGGGUC
ENST00000420632.6	MFSD2A	-40.848	AGAACUAUAAGAGGCGCGGAGGGGGCGUGCAGCAGAGUGCGUUCCUCGUCUGCCAGCCGGCUUGGCUAGCGCGCGGCGGCCGUGGCUAAGGCUGCUACGAAGCGAGCUUGGGAGGAGCAGCGGCCUGCGGGGCAGAGGAGCAUCCCGUCUACCAGGUCCCAAGCGGCGUGGCCCGCGGGUCAUGGCCAAAGGAGAAGGCGCCGAGAGCGGCUCCGCGGCGGGGCUGCUACCCACCAGCAUCCUCCAAAGCACUGAACGCCCGGCCCAGGUGAAGGAUCAUCUUCUCCACGCCCCUGGCCGUCAUUGCCUACUUCCUCAUCUGGUUCGUGCCCGACUUCCCACACGGCCAGACCUAUUGGUACCUGCUUUUCUAUUGCCUCUUUGAAACA
ENST00000434861.5	MFSD2A	-44.966	GAGUGCGUUCCUCGUCUGCCAGCCGGCUUGGCUAGCGCGCGGCGGCCGUGGCUAAGGCUGCUACGAAGCGAGCUUGGGAGGAGCAGCGGCCUGCGGGGCAGAGGAGCAUCCCGUCUACCAGGUCCCAAGCGGCGUGGCCCGCGGGUC
ENST00000215582.8	MISP	-35.897	CUCUGUGCCCAUCGAGGAGUCAGAGUGGAGGCUGCAGACUGUGGAGCCGGGAGCCGGCAGUAAGCCCAGAGGUCUCCACCCCACGGGAGGAAGGCUGAGGCCAAGACCCCGGAAGAG
ENST00000262794.10	MOV10L1	-44.458	AUUGGUGGCGGGCGGCGGGAGCGGCGCGGGCGCGUGCGGGCGGCGGCAGCGGCGGUGACGGCAGCCUAGGCCGGGCGAGGGCC
ENST00000354853.2	MOV10L1	-36.656	AGACGCUGCGUGCAAAGCACUGGGUGCUGAUGUGGCUUAGCAUCUCCUGACACCUGUGGCCUGUCCUCCCUCCAGCCGGGUGACACCCAGACCCCCAGCUCCUGCACACCCCUGGGCAACCCUGCUGUGCCCCCGGGGUGCUGAGCGUGGCUUUGCCAGUGUGUCAGAGGCAUCAAUUGCUAAAACAAUUCGGCAGAAAUUACCAUUUAGAACAUCUUUGCUCUAGAGUUGGGCACUUCACUCACGUGUUUGUGGACGAGGCUGGGCAGGCAAGUGAGCCGGAAUGCCUCAUUCCUCUGGGGCUG
ENST00000395858.7	MOV10L1	-32.083	GGCAGCCUAGGCCGGGCGAGGGCC
ENST00000419054.5	MOV10L1	-38.864	GCGGCGGCAGCGGCGGUGACGGCAGCCUAGGCCGGGCGAGGGCC
ENST00000540615.5	MOV10L1	-33.636	AUAGGUCUUUGAGUGCAGUGCGGGCCGGCAGGCAACGCUGGGCCCGGCCUUUCCUCAUCUCCGCUGGCGGGGAUCCCCGUUCGCCUCAGGAGGCUUCCGACCCCACAGCAUCCCGCCGCUCUGGGCGCCCGUCCUCUGUGAGGUCUCUCCGGUGACACCAGCCCCUCUUCCCGCCCUCACUUUGUGUGUUUACGCCGAGCAGCUGCCAAGUCGUCUCUCC
ENST00000545383.5	MOV10L1	-46.19	AUGACGUCACUCCCACCAGGCACCUCGCCUUGUCAGGAGCUGCCAGGCAGCGGCGGUGACGGCAGCCUAGGCCGGGCGAGGGCC
ENST00000278949.9	MPZL3	-30.845	ACUUCCGGUGUUACCUGUGUCGUUACCGGGAGCUGUAAACAAGGUGUGCAAGCAUCUGAAGAGCUGCCGGG
ENST00000446386.2	MPZL3	-17.308	GUGCAAGCAUCUGAAGAGCUGCCGGG
ENST00000525386.5	MPZL3	-39.434	GUCGUUACCGGGAGCUGUAAACAAGGUGUGCAAGCAUCUGAAGAGCUGCCGGG
ENST00000257776.5	MRAP2	-50.168	ACUCGCCCGGCCCUGGGCGGUGGGAGGCGGCGGCGGCGGCGGCGCUCGCGCACCUCGGAGGAGCCAGGAGCCGGAACCAGGGCCGAGCCCGCGGGCCGGGGCUAGCCAGCCGGUCGGAG
ENST00000549608.1	MYBPC1	-31.266	UUCAGAACUUGGACCCUGGUAAAACAGGGCUGGCCUUAUCCCAAGGGCCUGCACUCCCAGUCUUGAAUGAGGGAGCCCCACUGUGGGAGCACCGUGUUCCCUGGGGACCCAAGAGAAUCCUCCCCUGCUGGGGUGGCAGAGACAGGCACAAGGAUAGACUGUCUCACUGUGCGCUGCUCCCCCGCAGAUUCCAGGACCUGCUCCUCUGUUUUCUUCAGGGUCUUGCUUUGUUCUUCUCUAUCUCUUCUUCCCACCACUGGAGGUGUCCCAGCCUCCUUUCUCCUCUUCUCUAUUCUUUUCUUUUUUCUCCUCUUCUCUGUGGCAGGUGCCUCAGGUCAGAAGCCACAGUCUGCACAGAGCAGGCUGUGCUCUCCUGAGGAACCCCCCUAACACCGUUUG…
ENST00000553190.5	MYBPC1	-17.816	GCACCAUCUCUCGCCUGCCUGUGGGGUUUCUGUCAACUAGUCGUGGAGGGAAGGAGACUCUUUAAAGAAUAACAUCUUAUUGUGGCC
ENST00000321955.8	NAALAD2	-15.319	AAGCUCGCGAAUGUAGCAGGCGCCCCAAGCUCGGUCCUCAAGAAGCC
ENST00000375944.7	NAALAD2	-4.762	AAGCUCGGUCCUCAAGAAGCC
ENST00000526637.1	NAALAD2	-17.423	UUCACUGAGUUCACUAAAGACAACCUACAGCUGUCACUGUCUGCAGGGAUGAAAAAAAAUCGUUUUAUUUCCAAGCAACAUUAGCUGGUUUAUUAAGCCUCUCAAAGAAACGACCACUUCUGUGCGCUAUCAUCAAAGUAUACGGUGGAAACUGGUAUCCGAA
ENST00000534061.6	NAALAD2	-28.438	AGAGCUCACAGCCUCCUGCCAGCGCGCUCUCUGUUUCUCUGCAGCCCCGAAGCUCGCGAAUGUAGCAGGCGCCCCAAGCUCGGUCCUCAAGAAGCC
ENST00000310624.7	NEFH	-26.667	GCAGUGCCUCCCGCCCCGUCCCGGCCUCGCGCACCUGCUCAGGCC
ENST00000221166.10	NEFM	-18.788	GCUGUGACAGCCACACGCCCCAAGGCCUCCAAG
ENST00000433454.3	NEFM	-33.96	GUGCCCAGGCGCCCUCUCCGCCGCGCUCCCUGGUGGCCGCUCGCUAGAGCACGCGCGCCGCAGACCUAGGGUAUUUGCGGAUCAGCGUCCUCGCCCAUCUCAUCCUCCACACUCCGCCCCCACCCACCUGCCCCAGCUGCUAAGGGUCUUGACCUUUUUCAGAAACGUGCAUCUUUUCCAGUUCUAAUUUUGCACGCUUGCACGUUUAAAGCAGGAGGGAUGAAUUCGGUAGUGGAUAAAUCAGCAACUUUAGGAUAGCUUAUGCAGAAACGCGUGUAUUCUCUACUUUUCCGGCAGUGAUCGGAAGAGCUCUCAAAAUUGGCUUCAGCCCAAAGGGCUCAGAUGGGAAUGGCCAGGACACCAUCCAGCAGCUGGAAAAUGAGCUUCGGGGCACAAAGU…
ENST00000301295.11	NLRP4	-33.913	AAGGACCAGGAAGGCGUGGAGCGGUGAGUCAGCGCUUCGUGCUGGGCUGUUCGUCUCUUCUAUGUGCUGAUUUCCUGGGUUACUUUGGGUCUUCCUUUUCUUUCUCCCUUUUACCCUGUCUCCUUUCUUGAGGCUGAUCGAUCACAGCCAGGCCUCUCCAUUCUAUUUACCCAGCGUUUUCCUUCUCUCCAGUUAGUGGGGUAGAUGAACGCCCUGUGUUUAUAAGGUGCCUCCCAGGAGCCUGAGACCUGUGAGAAGAAUGGGGGGUGGAGGUGGGGGAGACUCGUCACGAAGGGAGACCUUGGAGCUUCGAGGGUGGGAAUGUUCUUAUUAGAUUCUUCAUCUCUGUUGACACAAACAUGUAGGAGAAGCUGGAGAACAUAGACAGGGAUGAGGUUU…
ENST00000587464.1	NLRP4	-23.048	AAACAUGUAGGAGAAGCUGGAGAACAUAGACAGGGAUGAGGUUUUAUUUAUUUAUUGUUCCUGGUCACUGUCUCUUUGAGGAUUGGUAUCUCUGCUCCAGAAAAG
ENST00000587891.5	NLRP4	-22.874	AGCUGUUCAGCUCUGCUAUUCAAUCAGGAAGGCUCCUGUAGACAAUAUACCCGUGAAUGGUGUAGUGAGUUCUAAUGAAACUUUAUUUACAAGAGGAGACUGACCAGGUUUGGCCUGGGGGCCACAGUGUGUAGACCCCUGGAAAGAUACAUCCUGAGAAGAAAAAAAGAAUAU
ENST00000439365.6	NPAS1	-17.222	AAUGGGAGUCAUGGCAGCCAUGGUGGUCAGGUGGAG
ENST00000449844.6	NPAS1	-39.383	UCAUCCAGGCCCCCCCCCCCCCAGCUCCUUGCUGGGACCCUGAGCCCUGCACGGAUCUCAGUUUCCCUAGAAGGUCUCCCGAGGGCACUAAGCGUUGCCCCUGGCCCCCUCCCGCUGCAGGAGACUCGGGGCUCGGAGCCCGCCUGAGCGAGCCCCCCGGAG
ENST00000594257.1	NPAS1	0	GGUGGUCAGGUGGAG
ENST00000594670.1	NPAS1	-36.86	AUGGUGGUCAGCGCACCUGCGUGCAGGCAAAUGAGGCAAGGCUGAGCCCAGAGGGCGAGCGAGUUACUGCGCGCGCACCUCACCCGCCCCCUGCAUUCCCCUCCUUCGCCGGCAGGUGGAG
ENST00000602189.5	NPAS1	-42.038	GCCGAGAGCUGGGCGCCACAGCCCGCGCGUCCCGCUGCGCCCCGCGCGCCCCGGGGUCUAUGGAGCUGCCCCUCCGCGCCGCCCGGCCGGCCCCACGCCGCGCCCGGAGCCUGCUCUGCGGCCAAGUAAUCGGACUGGCGGUCCUGCGGCCCCAGGCCGCCGCGGCCCCGCAGCGCUGGUCUCCGAAGUCUUCGAGCAGCACCUGGGAGGUCACAUCUUGCAGUCCCUGGAUGGCUUUGUGUUCGCCUUGAACCAGGAAGGAAAAUUCCUCUACAUCUCAGAGACAGUCUCCAUCUAUCUGGGUCUCUCACAGGUGGAG
ENST00000602212.6	NPAS1	-50.936	GCCGAGGUGGGCGCCGAGAGCUGGGCGCCACAGCCCGCGCGUCCCGCUGCGCCCCGCGCGCCCCGGGGUCUAUGGAGCUGCCCCUCCGCGCCGCCCGGCCGGCCCCACGCCGCGCCCGGAGCCUGCUCUGCGGCCAAGUAAUCGGACUGGCGGUCCUGCGGGAGACUCGGGGCUCGGAGCCCGCCUGAGCGAGCCCCCCGGAG
ENST00000306773.5	NPTX1	-54.099	GGCAGUGGGGGCCUGAUAGCGCGGCGGUGUGGACCGCGCGGCCGAAGAGCGCGGCGCCCAGAGCGCGGGCCGCUCGCGGAGCCACAGCCCGAGCCGGGUCCCAGCCGGAGCCGAGCCCCAGCCGAGCCGAGCCGGGCCCGGAGCGCCCGGUGCCCGCAGCC
ENST00000571100.2	NPTX1	-40.412	GCAGUCGCCCAGAGGGGACCGCGCCGCGGGCCUUCCAGCACGGUCCCCGCGCCUCGCCUAACGGUGUGGUUUCCCCCGCCCUUGCACCCCGCAGCAGUACAGCCGCCUCAAUUCCUCCAGCCAGACCAACAGCCUCAAGGAUCUGCUGCAGAGCAAGAUCGAUGAGCUGGAGAGGCAGGUGCUGUCCCGGGUGAACACCCUGGAGGAGGGCAAGGGGGGCCCCAGGAACGACACCGAGGAGAGGGUCAAGAUCGAGACCGCCCUGACCUCCCUGCACCAGCGGAUCAGCGAGCUCGAGAAAGGUCAGAAAGACAACCGCCCUGGAGACAAGUUCCAGCUCACAUUCCCACUGCGGACCAACUAU
ENST00000294172.7	NXF1	-32.738	ACUUCGGUCCUGAGCGCUUGGGAGUUAGGUUGUUUGCCGGCGUAGCGGCCAGCGCCUGAGCCCGCCCUUGAUCUUCGCUGUGGC
ENST00000530875.5	NXF1	-37.434	AUAAAUGCGGUGGCGCCCGGCGUAGGGACACUUCGGUCCUGAGCGCUUGGGAGUUAGGUUGUUUGCCGGCGUAGCGGCCAGCGCCUGAGCCCGCCCUUGAUCUUCGCUGUGGC
ENST00000531131.1	NXF1	-35.519	ACUUCGGUCCUGAGCGCUUGGGAGUUAGGUUGUUUGCCGGCGUAGCGGCCAGCGCCUGAGCCCGCCCUUGAUCUUCGCUGUGGCAUGGCGGACGAGGGGAAGUCGUACAGCGAUUCCUUAUGGCAGAAAGUAUGACAAGGCAUGGCUCCUGAGC
ENST00000531474.2	NXF1	-30.279	UACACAGUUUUCCAGUAACUUUUCCCUGAUGCUGCCCUCCCACAGAGAGGGUUCUUUCCUGUGGAUAGGGAGCGGAGUUUGCAUGGAGAUGGCCUCUGUCGUUAGUAUGUAUCUCUUCCAAUAGUUCAGAGUACUAGAAGCUAUGAUUGCCACACCAAACCGGACCAGUUACUUACUUCUAAUUUGUGUUCCUGUUUCUAACUCUAGAACACGAUGAUGAACGCGUUAAUUUCCCUCAAAGAAAGAAGAAAGGCCGGGGUCCCUUCCGGUGGAAAUAUGGUGAAGGAAACCGUAGGUCUGGAAGAGGCGGUUCUGGUAUUCGGUCUUCCCGCCUUGAGGAAGAUGAUGGAGAUGUGGCA
ENST00000531709.6	NXF1	-37.105	UAUAAAUGCGGUGGCGCCCGGCGUAGGGACACUUCGGUCCUGAGCGCUUGGGAGUUAGGUUGUUUGCCGGCGUAGCGGCCAGCGCCUGAGCCCGCCCUUGAUCUUCGCUGUGGC
ENST00000532297.5	NXF1	-47	AUAGAGACAACAGUCAGGGGCUGGUGGUGGUGCUUUUGGGGGUCUAGGAGAGCCCAAGGCCCUGAUAUUUUAAAAUGUCCUCCUCGGCAUCUCCAGCAAGUUGCCACUGCUGGCGAAGAAAGCGAGGUAUAGACAAGGAGCCGAGCUGAAACACUGGCUAGAUUCCGGUAGGGGUCUGAGCCAUCACUCCCACCUGGAGGCGCGGUCUCCAUUCCUCUGAAGCCCUUUGUGCGGCCCCCUUCCUCACUGAGUUCUGGGCUGCGGCGGCAGCACUGUGCUCUAGCACUAACUCUGAAGCUGCCAGGGCAGCGUCAGCGGACAGAUGAAAAGGUGCGGGGACAUGCUGGCUGCCAGCCGGGGUUCCGCAAGUUCAGGUCUUGGGCGGGGCGUGGAGGGCCA…
ENST00000533671.1	NXF1	-34.897	ACUCGAGGUGGACACCCGAGUUGUUGACUCCUGGAUUCCUGCUGGCAUCCUGGUGUUGGGGGACCUGCGGCUCGGAGCGGAUGGCUCGGGGAACACGAUGAUGAACGCGUUAAUUUCCCUCAAAGAAAGAAGAAAGGCCGGGGUCCCUUCCGGUGGAAAUAUGGUGAAGGAAACCGUAGGUCUGGAAGAGGCGGUUCUGGUAUUCGGUCUUCCCGCCUUGAGGAAGAUGAUGGAGAUGUGGCA
ENST00000378217.3	OLAH	-25.08	AGAGUUCAUCUCAAAGCCUGGCAAGGAUUGGAGAGGUCAAUAAGAGUCAGCGCCUUUAAAAAGAAAUCUACUCACUCUUCUGUGUGCAUAAGGCCGAGCAGAGGUUCUUCGUCUCAAGAGGAACUGACUUCUGUUGAGCACUCAACACGCCACAGAGACCAGCCAUCUUGCAACCUCACCUCACAGC
ENST00000378225.5	OLAH	-26.143	CAAUCCAAAGAAAGUCAUCUUUCAGAUUGUCUGCUCAGAGUUCAUCUCAAAGCCUGGCAAGGAUUGGAGAGGUCAAUAAGAGUCAGCGCCUUUAAAAAGAAAUCUACUCACUCUUCUGUGUGCAUAAGGCCGAGCAGAGGUUCUUCGUCUCAAGAGGAACUGACUUCUGUUGAGCACUCAACACGCCACAGAGACCAGCCAUCUUGCAACCUCACCUCACAGC
ENST00000378228.8	OLAH	-24.444	AUCUUUCAGAUUGUCUGCUCAGAGUUCAUCUCAAAGCCUGGCAAGGAUUGGAGAGGUCAAUAAGAGUCAGCGCCUUUAAAAAGAAAUCUACUCACUCUUCUGUGUGCAUAAGGCCGAGCAGAGGUUCUUCGUCUCAAGAGGAACUGACUUCUGUUGAGCACUCAACACGCCACAGAGACCAGCCAUCUUGCAACCUCACCUCACAGC
ENST00000413672.5	OLAH	-25.785	GAACAUCAGACUCCAAUUUCUUCAGUUCUGGGACUCUGACUGGCUUCCUUGCUCCUCAGCCUGCAGAUGGCCUAUUGUGAGACCUCACGUUGUCAUAUGGAUUGGAGAGGUCAAUAAGAGUCAGCGCCUUUAAAAAGAAAUCUACUCACUCUUCUGUGUGCAUAAGGCCGAGCAGAGGUUCUUCGUCUCAAGAGGAACUGACUUCUGUUGAGCACUCAACACGCCACAGAGACCAGCCAUCUUGCAACCUCACCUCACAGC
ENST00000428897.5	OLAH	-26.551	UCCCAUGCUGGAUGCUUCCCGCCCUUGAACAUCAGACUCCAAUUUCUUCAGUUCUGGGACUCUGACUGGCUUCCUUGCUCCUCAGCCUGCAGAUGGCCUAUUGUGAGACCUCACGUUGUCAUAUGGAUUGGAGAGGUCAAUAAGAGUCAGCGCCUUUAAAAAGAAAUCUACUCACUCUUCUGUGUGCAUAAGGCCGAGCAGAGGUUCUUCGUCUCAAGAGGAACUGACUUCUGUUGAGCACUCAACACGCCACAGAGACCAGCCAUCUUGCAACCUCACCUCACAGC
ENST00000429028.5	OLAH	-25.956	AUGUGACUUGCUUCUCCUUGCCUUCCACCAUGAUUGUGAGGCCUCCCCAGCUAUGUGGCACUGGAUUGGAGAGGUCAAUAAGAGUCAGCGCCUUUAAAAAGAAAUCUACUCACUCUUCUGUGUGCAUAAGGCCGAGCAGAGGUUCUUCGUCUCAAGAGGAACUGACUUCUGUUGAGCACUCAACACGCCACAGAGACCAGCCAUCUUGCAACCUCACCUCACAGC
ENST00000344770.6	PDZK1	-30.685	GGUCUCAUUCUGUUGCCCAGGCUGGAGUGCAGUGGUGCGAUCUCGGCUCACAGCAACCUCUCUGCCUCCAGAA
ENST00000417171.6	PDZK1	-12.593	AGAGACAGAAUUCCUGAGUGAACGAACAGAGCAGCUCCUCUUCCAUCUCCAGAA
ENST00000443667.1	PDZK1	-31.935	GCAAGGCAGCAGGAUGGAGGGGUUUGUAAAAAUGCCUUCCACCUACCCUGCUGGGCUUGCCCGAGAGGCUCUGAGUGUGUGAAGGGGAAGACAAUUAUCGCUAGGCUGGAGAAUAGAAAGAGCACCAUCAGUCCAGUGAGUUGCAAGCUUAAUGCUCACCUGCAGAGACAGAAUUCCUGAGUGAACGAACAGAGCAGCUCCUCUUCCAUCUCCAGAA
ENST00000451928.6	PDZK1	-19.419	UCCAGUGAGUUGCAAGCUUAAUGCUCACCUGCAGAGACAGAAUUCCUGAGUGAACGAACAGAGCAGCUCCUCUUCCAUCUCCAGAA
ENST00000482108.1	PEG10	-39.332	CUCCUCGGUGCAACCUAUAUAAGGCUCACAGUCUGCGCUCCUGGUACACGCGCUUCAACUUCGGUUGGUGUGUGUCGAAGAAACCUGACUGCGCCCUGAGGAGAACAGCGGAGAAGGUCCACCGAGCCUGGCGAAAGGUCCGCUGAGCGGGCUGUCGUCCGGAGCCACUCCGGGCUGCGGAGCACCCAGUGGAGACCGCGCCUGGCUCAGGUGUGGGACCCCAUCCUUCCUGUCUUCGCAGAGGAGUCCUCGCGUGAAAUAAGCGGGUUUUGAAAACAAAAAAAAGAAGGAGUGGAAGAGGGGGCCAGGAUCCAGGCCUCCAUCCCCACAGAAGUGAAGCUACAGCUGGGAGGUCUCCUCCCACCCCAACCGUCACCCUGGGUCCCGACUGCCCACCUC…
ENST00000488574.5	PEG10	-47.189	ACACGCGCUUCAACUUCGGUUGGUGUGUGUCGAAGAAACCUGACUGCGCCCUGAGGAGAACAGCGGAGAAGGUCCACCGAGCCUGGCGAAAGGUCCGCUGAGCGGGCUGUCGUCCGGAGCCACUCCGGGCUGCGGAGCACCCAGUGGAGACCGCGCCUGGCUCAGGUGUGGGACCCCAUCCUUCCUGUCUUCGCAGAGGAGUCCUCGCGUGGUGAGU
ENST00000612941.2	PEG10	-33.782	CAUCCUUCCUGUCUUCGCAGAGGAGUCCUCGCGUGAAAUAAGCGGGUUUUGAAAACAAAAAAAAGAAGGAGUGGAAGAGGGGGCCAGGAUCCAGGCCUCCAUCCCCACAGAAGUGAAGCUACAGCUGGGAGGUCUCCUCCCACCCCAACCGUCACC
ENST00000613043.1	PEG10	-36.979	UUCGGUUGGUGUGUGUCGAAGAAACCUGACUGCGCCCUGAGGAGAACAGCGGAGAAGGUCCACCGAGCCUGGCGAAAGGUCCGCUGAGCGGGCUGUCGUCCGGAGCCACUCCGGGCUGCGGAGCACCCAGUGGAGACCGCGCCUGGCUCAGGUGUGGGACCCCAUCCUUCCUGUCUUCGCAGAGGAGUCCUCGCGUGAUAAUAAAACCAUCAGACCUGGGCUUCAAUAAAGCCCCACUUAGUGGCCGUGAUUGACAAAAAUAAGCGGGUUUUGAAAACAAAAAAAAGAAGGAGUGGAAGAGGGGGCCAGGAUCCAGGCCUCCAUCCCCACAGAAGUGAAGCUACAGCUGGGAGGUCUCCUCCCACCCCAACCGUCACCCUGGGUCCCGACUGCCCACCU…
ENST00000617526.4	PEG10	-30.078	CAUCCUUCCUGUCUUCGCAGAGGAGUCCUCGCGUGAAAUAAGCGGGUUUUGAAAACAAAAAAAAGAAGGAGUGGAAGAGGGGGCCAGGAUCCAGGCCUCCAUCCCCACAGAAGUGAAGCUACAGCUGGGAGGUCUCCUCCCACCCCAACCGUCACCCUGGGUCCCGACUGCCCACCUCCUCCUCCUCCCCCUCCCCCCAACAACAACAACAACAACAACUCCAAGCACACCGGCCAUAAGAGUGCGUGUGUCCCCAAC
ENST00000267460.9	PELI2	-56.2	CCCAUUUGUUGCCGGCUCUGACUCGGGGCGGCCGCGGCGCGCGGAGCUCCGGGGAGUCAGGCGGAGCAGCCGCGCAGCCACGACGGAGCAGCAGCGGGACUGGCCGCCCCGCGCCCCCUUCGCCGCCGUGCCCUUCCCCGGCGCGCUCACCCCGUUCUCGGGAUGGGAUUGUAGCGGCGGCGCGGACUCGGCGGGGAUCGCGGCGGAGGCGGCGGCGUCGGCGGCGGCGUCGGCGGCCGAGCGGGGCUCC
ENST00000559044.5	PELI2	-34.265	AAUUUUCUAGACGCCUUUCUGCUUGGUUUUGGAAGGGGAGGCACCCAAGUGGGUGUGUGCGACACCUCUAGUUGUAAGCCGGGACACAGUGACGUCGAGAGAGCGCUAUUCUACUCGGAGAGGAAGUUAAUCCCAUCGAACUCCAGCCAGGAAAACGUGGGCUUGGGAACCGCGGCCGCUCGUUUCCAGGAUCUCCCGCGGGCCUUCGCGGCUGAAGAACCAGGCGGCGAGGGCUGAGGACCCCGCGCUCUAAGUUUGGGGAAGGAAGUACAAUGGUGCUUUACCCAAUGGAGAUAGAGGACGGAGGAAAAGUAGAUUUGCCCUCUACAAGCGGCCCAAGGCAAAUGGUGUCAAACCCAGCACCGUCCAUGUGAUAUCCACGCCCCAGGCAUCCAAGGC…
ENST00000561019.1	PELI2	-34.523	AUGUGAGGCGCCGCGGUCGCGGGCGCUUCGCGGGGUCGCUUCCCGAAGCUGAGAGGCCGGCCGGCGCGGAGCCCCGUCUUCCCACCUCCCUCGCGGACCGUGGUACAAUGGUGCUUUACCCAAUGGAGAUAGAGGACGGAGGAAAAGUAGAUUUGCCCUCUACAAGCGGCCCAAGGCAAAUGGUGUCAAACCCAGCACCGUCCAUGUGAUAUCCACGCCCCAGGCAUCCAAGGCUAUCAGCUGCAAAGGUCAACACAGUAUAUCCUACACUUUGUCAAGGAAUCAGACUGUGGUGGUGGAGUACACACAUGAUAAGGAUACGGAU
ENST00000705193.1	PELI2	-52.532	CCCAUUUGUUGCCGGCUCUGACUCGGGGCGGCCGCGGCGCGCGGAGCUCCGGGGAGUCAGGCGGAGCAGCCGCGCAGCC
ENST00000258014.3	PKIB	-19.434	UAUCCGCACAGGCUCUAGAACUUGGUUUCUUGAAGAAGUUGUAGGAAAGAAAGUUUAUCAGAAUUUUUUAAACCUGUCUCAGAAAUAACAACAUAUUUUAAUCAGAGAUUUGCUGAAGCUUCAGAGAUCACCUGCCAAACACAGGCUGAACCUGACAGC
ENST00000354275.2	PKIB	-24.862	GGGUUAUUUUUAGCAAUCUGGCUCACACUGAGGGCUUCCUGCUCUAUUCAGCAAAUGUGCAAAUGGAUGCUGCAGGACCGUAACAGUAGACAUUGAUGAAGAUGUUGCU
ENST00000368446.1	PKIB	-23.786	GGUUAUUUUUAGCAAUCUGGCUCACACUGAGGGCUUCCUGCUCUAUUCAGCAAAUGUGCAAAUGGAUGCUGCAGGACCGUAACAGUAGACAUUGAUGAAGGUUGUGAUCAAUGAUUAGACUCUCAAGCCUGUUGUGUUUUUGAUCUAGCCAUGCCUUUCAACCACUGUGGUGAACAUUUACUUCUGAAUAGGCUCAUCUUCUUCAU
ENST00000368448.5	PKIB	-40.59	GAAAAAAGCUACCGUGGCACGUGCCCCGGGGAGUGAUGCGGUGGCCCGGUUUGCACGGAGAGCGGGACACCGCCUGGGGAGCCGCGCUCGUAGCCUGGGGGCGGGACGCGGCGGCCGCUCCCUCCGCCCCCGAGUAGCUGCCACCGCCUGGCUGCGCCCCAGCCCAGUAGCUCAGACGCGGCCGCAUCCCGGUGGACUGUAGAGGCGGCAGCGAGCUAGAGCCCGAGUCGCAGCUCCGGGCCGCAGAGCGCUGGGCGAGCGCGAGCGCCAGGGCACCGGCAGGGCAGGCAGCUGCGCGCGGCUGGAGUCAUGCUAUACUGAAAAGACACUUCAUCAAGAUAACUCUGGGAGAAGCAGAAAACCCUGUGCCAGGGACAGGAAAGAUAGGAGAAAGAAAGU…
ENST00000368452.7	PKIB	-34.227	AGACGCGGCCGCAUCCCGGUGGACUGUAGAGGCGGCAGCGAGCUAGAGCCCGAGUCGCAGCUCCGGGCCGCAGAGCGCUGGGCGAGCGCGAGCGCCAGGGCACCGGCAGGGCAGGCAGCUGCGCGCGGCUGGAGUCAUGCUAUACUGAAAAGACACUUCAUCAAGAUAACUCUGGGAGAAGCAGAAAACCCUGUGCCAGGGACAGGAAAGAUAGGAGAAAGAAAGUUUAUCAGAAUUUUUUAAACCUGUCUCAGAAAUAACAACAUAUUUUAAUCAGAGAUUUAUGUUGCU
ENST00000392490.5	PKIB	-45.995	GAAAAAAGCUACCGUGGCACGUGCCCCGGGGAGUGAUGCGGUGGCCCGGUUUGCACGGAGAGCGGGACACCGCCUGGGGAGCCGCGCUCGUAGCCUGGGGGCGGGACGCGGCGGCCGCUCCCUCCGCCCCCGAGUAGCUGCCACCGCCUGGCUGCGCCCCAGCCCAGUAGCUCAGACGCGGCCGCAUCCCGGUGGACUGUAGAGGCGGCAGCGAGCUAGAGCCCGAGUCGCAGCUCCGGGCCGCAGAGCGCUGGGCGAGCGCGAGCGCCAGGGCACCGGCAGGGCAGGCAGCUGCGCGCGGCUGGAGUCAUGCUAUACUGAAAAGACACUUCAUCAAGAUAACUCUGGGAGAAGCAGAAAACCCUGUGCCAGGGACAGGAAAGAUAGGAAUGUUGCU
ENST00000392491.6	PKIB	-21.79	GUCACUAGACGACACGGCUGUCUUCUUUCCUGGAGAAUUUCUCAAGGACUGCUGGCUGGAAACUUAACGGCUAAUGUGGAUCUGACCGUAGUUUGCCAAAUUAAGAAAACGUUUUUACCCUGUUGAAGAUUUGCUUUAACUUCAAAAGUGAUGACAAGAAAGUAUGGACACCCCUUCAGGACCAACCUGAUAAGUCACUGGUUUUUCUUUCGUUUAAAGAUGACACACUCUGAAAUUAAUUUGAUUUUGAGAUUUGAGAACUUGGACAUACAUACUUCCUAUGGAAGGAGUCAUGCUAUACUGAAAAGACACUUCAUCAAGAUAACUCUGGGAGAAGCAGAAAACCCUGUGCCAGGGACAGGAAAGAUAGGAGAAAGAAAGUUUAUCAGAAUUUUUUAA…
ENST00000615438.4	PKIB	-23.014	GACUGCGCAUGCGCGUCACUAGACGACACGGCUGUCUUCUUUCCUGGAGAAUUUCUCAAGGACUGCUGGCUGGAAACUUAACGGCUAAUGUGGAUCUGACCGUAGUUUGCCAAAUUAAGAAAACGUUUUUACCCUGUUGAAGAUUUGCUUUAACUUCAAAAGUGAUGACAAGAAAGUAUGGACACCCCUUCAGGACCAACCUGAUAAGUCACUGGUUUUUCUUUCGUUUAAAGAUGACACACUCUGAAAUUAAUUUGAUUUUGAGAUUUGAGAACUUGGACAUACAUACUUCCUAUGGAAGGAGUCAUGCUAUACUGAAAAGACACUUCAUCAAGAUAACUCUGGGAGAAGCAGAAAACCCUGUGCCAGGGACAGGAAAGAUAGGAGAAAGAAAGUUUA…
ENST00000700555.1	PKP2	-18.75	UUGCCCUGGAGGAACUCUGGGUUUCGUGGAGGAAACUGGCACCUGAAGAGAUCAUGACAAUGCAUUUGAAAC
ENST00000700557.1	PKP2	-12.84	UAGCUGGAAGAAGUGAAUACUAAAGAAGUUUCUAACAUUGAUAACAAGGCUCUACUUGUUCAUUCAUUGACCAAUGGUGAA
ENST00000328457.5	PLCXD3	-37.647	GUAAACUCUAGCGGGGCUAGAGCAAACAUUGGAUUAGCGGCAGCAGCCUGCCAGCCUGCCCGAGGAGUGCUGGGACCAGCGCGCUGCACGCCGACUGGCACG
ENST00000377801.8	PLCXD3	-38.933	AUUGGAUUAGCGGCAGCAGCCUGCCAGCCUGCCCGAGGAGUGCUGGGACCAGCGCGCUGCACGCCGACUGGCACG
ENST00000300055.10	PLIN1	-28.015	ACUCUGCAGCCUGGGCUCUGUGAGACUGAGGUGGCGGUCAGCCGGAGUGAGUGUUGGGGUCCUGGGGCACCUGCCUUACAUGGCUUGUUUAUGAACAUUAAAGGGAAGAAGUUGAAGCUUGAGGAGCGAGG
ENST00000430628.2	PLIN1	-34.333	UGGAAGCAGCAUUGCCCAAGCCUCCCAGGAGUGACAGGAAUUGUUUCUGCCUGAGGAGACACUCUGCAGCCUGGGCUCUGUGAGACUGAGGUGGCGGUCAGCCGGACUUGAGGAGCGAGG
ENST00000263177.5	PLPPR5	-49.632	AGCCUGCCGGCGCCUCGAAGCCCGGACCUGCCUCCGCCUCUUCCUCCAGCGGCUCCAUCCCGCCUCCCGUGCCUCGUCCUCCCGCCGCCUCCGCCGCCGCGCCCCCGGUGGCUGCCUCGGCGGACCGGGGAGGGGGCCCACCGCGUCGACCGCCCGCUCGGCUCGGCUCGGCCCGGCCCGGGAGGCGUGC
ENST00000370188.7	PLPPR5	-59.169	CCAGCGCCGCUGCUUCUCGAAUGGUCUCGUGCAGGGGCGCAGCGGCCGCUGCCCGUCGCCCGGGACUCCCCGCCCUCCCUCGCGACCCCGCGCCGGGGCGGGCGGCGCUUGCGGCGGGCAGGGGGCGGGCAGGGGAGAGGGGGCUCGUCCGGGGGUAGCCGCCUCCUCUGCAGCCUGCCGGCGCCUCGAAGCCCGGACCUGCCUCCGCCUCUUCCUCCAGCGGCUCCAUCCCGCCUCCCGUGCCUCGUCCUCCCGCCGCCUCCGCCGCCGCGCCCCCGGUGGCUGCCUCGGCGGACCGGGGAGGGGGCCCACCGCGUCGACCGCCCGCUCGGCUCGGCUCGGCCCGGCCCGGGAGGCGUGC
ENST00000696571.1	PLPPR5	-29.773	GAUAGUAUCACACUAGCCGCUUCCUAAUGUAACUGUGGCUGGCACUCUGCAGAGGCAAGGGGAGCUGCAGGUUCUGUAGCAGGAAAAU
ENST00000369230.4	PNLIPRP3	-21.867	AUUUACUUUGCAGAGCAUAAGGUGGAAUAACAUGUUCUUUUAAACGUAGAGUUUAAACAUUGAGUUGCAUCAUUGUGAGGAAAACCACUUAGUAUUUUAUAGUGAGGUGACUUUACAAGUAAAGAUCUUCAAGAAGAUUUUUAUGUGAUUUAAAAAAUCAGCUUAG
ENST00000299492.9	PPFIBP2	-39.182	AGUUGGUCGGUGGGCCAGUGGCCCGUCGCUCGCUUCUGGGCUCUCAUGUUUGAAGGUGGGAGGGACACGGGAGCGGCCCGCACACCUGAGCCGCCCGGAGAGGAGCCUCGGCCCCGUACCCAGUAAGAAGAGGAGGAGGCCAGGCAGGCAAAAGGAGUC
ENST00000525597.5	PPFIBP2	-30.252	GUAAAUGCAGAGUGAAGCAGAGACAGGAAAUCGGGGCUCUCAGUAAUGAGUUCCAGCCACUCCAGAAGGGGGAAGCCAGACAAGGAAUUUUCUUCAGGACUGUUUCCCUCUGGCAGGCUCCGUCCCAGGUAAACCACCACAGUGCUGCUAGUAAUGAAACCUACCAGGAACGCUUGGCACGUCUAGAAGGGGAUAAGGAGUCCCUCAUAUUGCAGGUGAGUGUCCUCACAGACCAAGUAGAAGCCCAGGGAGAAAAGAUUCGAGACCUGGAAGUGUGUCUGGAAGGACACCAGGUGAAACUCAAUGCUGCUGAAGAG
ENST00000526873.5	PPFIBP2	-37.546	ACUAGAGGGACCUCCACCCCAGGUUGCGAGUGCAGCGCGGCGGGACCUGGGAUGAUUCGGGGGCUUUCCGACCUGCUUAGGGAGGGCGGCUCAGAGACAACCUCAAUUUUGCCUGGAUUGCACGCGGGCCGAGGAAGUCGGGAUGCUCCGAAGGGUUUCUGCUCUGGGAGUGCCUCUAAUUAAGAAGAGGAGGAGGCCAGGCAGGCAAAAGGAGUC
ENST00000528883.5	PPFIBP2	-34.868	GUUGCAGAAGUGCUGGCAAGCCAGCUGAGAUGUGCCUUGAGGUCGGGGCUGUUCUGGAAGAGGAAUAAGGAGCAGGAGUCCAGCCCAGAGGCAGCUCCUGUGGCUGUUGGGUGUUUUACUCUUGAGUCUAUCAAGAGCAGUAAACGUGACCC
ENST00000528947.5	PPFIBP2	-49.322	GGGCUGACCAGGCCGGUCCCCCGGGAACAGGAACCCUGGUGGACGGGUCCCAGCAGGCUUCUUCGGUGCCCGAGAGGGAGCGGGUGCCCAAGGGGGUGGUCCCUGUGGCAGGUCCCGGGGUGGGGGCGCGGCGCUCCGGGAAGAGCCUUCCGCAGGUCCCCGCCCCGUCACGUGGGCGCCGGCCCCGGCCGCUGCGGUCGGUCCGCUGGUUGGUCGGGCGCUUGGUCCGGCAGUUGGUCGGUGGGCCAGUGGCCCGUCGCUCGCUUCUGGGCUCUCAUGUUUGAAGGUGGGAGGGACACGGGAGCGGCCCGCACACCUGAGCCGCCCGGAGAGGAGCCUCGGCCCCGUACCCAGGAAAAACUGGCGGAGAGCCUCAGAACCACCUGUUUCCUCUGCUGC…
ENST00000529575.5	PPFIBP2	-30.607	AGUUUACAGUUCUGCCUGAUAAGAUGCUGCUGAUUUCUGGUAGGCAGCAGGAGUAACACCUCAGGGGGCCUCAGCUCCUUUUUCAGCCAUUCCCUCAAGUACUUGGAAUUCCAGCCAGUCCCAGGUAAACCACCACAGUGCUGCUAGUAAUGAAACCUACCAGGAACGCUUGGCACGUCUAGAAGGGGAUAAGGAGUCCCUCAUAUUGCAGGUGAGUGUCCUCACAGACCAAGUAGAAGCCCAGGGAGAAAAGAUUCGAGACCUGGAAGUGUGUCUGGAAGGACACCAGGUGAAACUCAAUGCUGCUGAAGAG
ENST00000530181.5	PPFIBP2	-18.869	AAGAAAUUAGAGGUUGAGUGAGCAAGUGGGACAGAUGAAAGGUCAGAAGAUUGUGGCCAGAGGAGAGAAUUUCAGAGCUGAAGAUUUUAGAAGCAAAGCAAACACAUUCUGGAUACACGUGAGAUCCAAGUGGUGACUGUGCUACUGAGAAGCUGAACGAAAUGGAAAGCAAAGCCUGUUGGAGCUGAGGUCAAAGAAUGUGAAGCCAGAGUGGAUACUGA
ENST00000533792.5	PPFIBP2	-32.73	GAUGGGAAUAGGAGGAGGUGGGGGGUGGCAUCUAGGGAGUGCUGGAGGGGCCACCUGGAGAGCCUGCAUGUGACCUGCCCUGAAAGGAGGAAAACAGCUGCAGCUCCAGUCCCAGGUAAACCACCACAGUGCUGCUAGUAAUGAAACCUACCAGGAACGCUUGGCACGUCUAGAAGGGGAUAAGGAGUCCCUCAUAUUGCAGGUGAGUGUCCUCACAGACCAAGUAGAAGCCCAGGGAGAAAAGAUUCGAGACCUGGAAGUGUGUCUGGAAGGACACCAGGUGAAACUCAAUGCUGCUGAAGAG
ENST00000650027.1	PPFIBP2	-33.844	CAGCUGGGAGCCCUGGGUAAAUGCAGAGUGAAGCAGAGACAGGAAAUCGGGGCUCUCAGUAAUGAGUUCCAGCCACUCCAGAAGGGGGAAGCCAGACAAGGAAUUUUCUUCAGGACUGUUUCCCUCUGGCAGGCUCCGUCCCAGGUAAACCACCACAGUGCUGCUAGUAAUGAAACCUACCAGGAACGCUUGGCACGUCUAGAAGGGGAUAAGGAGUCCCUCAUAUUGCAGGUGAGUGUCCUCACAGACCAAGUAGAAGCCCAGGGAGAAAAGAUUCGAGACCUGGAAGUGUGUCUGGAAGGACACCAGGUGAAACUCAAUGCUGCUGAAGAG
ENST00000684123.1	PPFIBP2	-44.857	GGCCCCGGCCGCUGCGGUCGGUCCGCUGGUUGGUCGGGCGCUUGGUCCGGCAGUUGGUCGGUGGGCCAGUGGCCCGUCGCUCGCUUCUGGGCUCUCAUGUUUGAAGGUGGGAGGGACACGGGAGCGGCCCGCACACCUGAGCCGCCCGGAGAGGAGCCUCGGCCCCGUACCCAGUAAGAAGAGGAGGAGGCCAGGCAGGCAAAAGGAGUC
ENST00000684215.1	PPFIBP2	-34.628	UCCCCAGUCCCAAAUAAACUGAGAGCAGCUGGGAGCCCUGGGUAAAUGCAGAGUGAAGCAGAGACAGGAAAUCGGGGCUCUCAGUAAUGAGUUCCAGCCACUCCAGAAGGGGGAAGCCAGACAAGGAAUUUUCUUCAGGACUGUUUCCCUCUGGCAGGCUCCGGUAUUAUCACUGAGAAUGGUCCCGUGUGUGUGUGCGUGUGUGUCAUGUUUACAACUUCUGUCCAAGUCUUCUUUCUUUUUUCUCUACCUUUGUGUGACAUUUGAUUUCUCCGCAGGGCUCUGAAUCCCAGUCCUGGUGCGUGUGCGUGCAUGUAUGUGCGUGUGUGUGUGUGUGUGUGUGUGUGUGUGUGUUUGUUGGGGUGGUCGGGGAGGACACUGAAGCAGCACGGUCUGCUC…
ENST00000332296.7	PRAMEF1	-23.398	ACCCACAGCACUCAUUCCUGGAGCUACUGGUUGGUUUCCUGAGAGGUCCCAGAACUCUGCGAAGUGAGUCCAGCGCUGAGAUUUUCCUUGCAGAUCUAUCAGG
ENST00000235347.4	PRAMEF10	-25.75	UUCCUGCUUAGUUCUUCCUGAGGUCUGAGCACCCUCCAAACUGAGUCCAGAUCUGAGUUUUCCCUCGGAGAUUUGUCAGA
ENST00000619922.1	PRAMEF11	-21.127	UUCCUGCUUGGUUCUUCCUGAGGUCUGAGCACCUUCUAGACUACAUCCAGAUCUGUUUUCCCUGCAGAUUC
ENST00000357726.5	PRAMEF12	-26.894	AAUCCAAGGCGCUGACACCUGGAGCUACUGCUCGGUUCUCUGAGAGGUUGCAGCACCCUGCAAACUGAGUCCAGAUCUGGUAAGUCACCACCUCCUUAGGGUCAUGCCCAUCUGAUCUGCAGCCAGCCAGCCAGUCAGGGAUGGUGACAUGCAGCCCAAGGUGGCAGAGAGAAUUUUCUUGUCUGUUUUCAGAAGAACAAAUUUAGGCUUUGAUUUUUCCUCUAAAUGUAGUUUUGUCUUCAUCCCCCAAAAUUGGAUUUGUGCUUGGUUUUUGUCAUUUCAAAAUUCUUAUUGAAGCAGUUUUUUUUUUAACAAGAGAUAUUAAAAAGUUACAACUGGUUGAAUUUUUAUUUCGUGACAUUUGAAAUAAUUGGUUUUUGUGCCCUUAAAUUAUAGUUC…
ENST00000625019.3	PRAMEF13	-25.534	ACCCACAGCACUCAUUCCUGGAGCUACUGCUUGGUUCCCUGAGAGGUCCCAGAACUCUGCAAAGUGAGUCCAGCGCUGAGAUUUUCCUUGCAGAUCUAUCAGG
ENST00000638454.1	PRAMEF13	-21.892	GGGGUCACCUGGGGUAGAAGCUAGAGAGGGACAUCAUGUACAAGCUAGUUAGUGGGGGUUUCAGCUCUAUUGGGGGUGCACGUGUGAAUUUCCUGUUACAAAGUGUGUUUCAAGUUGAUAUGAUGUCAAAGAGAUAAUAGAGGAGGGU
ENST00000334600.7	PRAMEF14	-24.66	ACCCACAGCACUCAUUCCUGGAGCUACUGCUUGGUUCCCUGAGAGGUCCCAGAACUCUGCAAAGUGAGUCCAGCGCUGAGAUUUUUCUUGCAGAUCUAUCAGG
ENST00000376152.2	PRAMEF15	-23.404	ACCCAAAGUCUUCAAGCCUGGAGUUCCUGCUUGGUUCUUCCUGAGGUCUGAGCACCUUCUAGACUACAUCCAGAUCUGUUUUCCCUGCAGAUUC
ENST00000376098.4	PRAMEF17	-6.538	GAGUUUUUCACUGGAGAUUUGUCAGA
ENST00000624297.3	PRAMEF18	-26.667	CUGAUAAGUUUGUCUUCUCUGGAUUUGUUUUCUUGCAGAUUUAUCAGG
ENST00000376101.4	PRAMEF19	-27.447	CUGAUAAGUUUGUCUUUUCUCUGGAUUUUUCUUGCAGAUUUAUCAGG
ENST00000240189.2	PRAMEF2	-24.943	CCUGAAGCUACUGGUUGGUUCCCUGAGAGGUCCCAGAACUCUGCAAAGUGAGUCCAGCGCUGAGAUUUUUCUUGCAGAUCCAUCAGG
ENST00000602960.2	PRAMEF20	-16.061	ACCCAAAGUCUUCAAGCCUGGAGUUUCUGCUUGGUUUUUCCUGAGGUCUGAGCACCCUGCAAACUGAGUCCAGAUCUGGUAAGUCCCUAAUCUCUGAAG
ENST00000614839.4	PRAMEF25	-23.936	ACCCAAAGUCUUCAAGCCUGGAGUACCUGCCUGGUUCUUCCUGAGGUCUGAGCACCUUCUAGACUACAUCCAGAUCUGUUUUCCCUGCAGAUUC
ENST00000619661.3	PRAMEF25	-28.267	GGGUGGGAGUUGUGACUAGAAACGUCAAUAAAAGCUUCUAAAGACCCACAGGAGAGACCCAAAGUCUUCAAGCCUGGAGUUCCUGCCUGGUUCUUCCUGAGGUCUGAGCACCUUCUAAACUACAUCCAGAUCUGUUUUCCCUGCAGAUUC
ENST00000624207.2	PRAMEF26	-24.718	GUUGUGACUAGAAACGUCAAUAAAAGCUUCUAAAGACCCACAGGAGAGACCCAAAGUCUUCAAGCCUGGAGUUCCUGCCUGGUUCUUCCUGAGGUCUGAGCACCUUCUAAACUACAUCCAGAUCUGUUUUCCCUGCAGAUUC
ENST00000697343.1	PRAMEF26	-24.624	GACCCAAAGUCUUCAAGUCUGGAGUACCUGCCUGGUUCUUCCUGAGGUCUGAGCACCUUCUAGACUACAUCCAGAUCUGACCCACAGGAGAGACCCAAAGUCUUCAAGCCUGGAGUUCCUGCCUGGUUCUUCCUGAGGUCUGAGCACCUUCUAAACUACAUCCAGAUCUGUUUUCCCUGCAGAUUC
ENST00000436041.6	PRAMEF27	-28.596	AGCUAGCAGUGCACACGUGGAAGGGCGUGGGUGGGAGUUGUGAUUAGAAAGGUCAAUAAAAGCUUCUAAAGACCCACAGGAGAGACCCAAAGUCUUCAAGCCUGGAGUUCCUGCCUGGUUCUUCCUGAGGUCUGAGCACCUUCUAAACUACAUCCAGAUCUGUUUUCCCUGCAGAUUC
ENST00000437300.2	PRAMEF33	-19.452	UUAGUUCUUCCUGAGGUCUGAGCACCCUCCAAACUGAGUCCAGAUCUGAGUUUUUCCUCGGAGAUUUGUCAGA
ENST00000235349.6	PRAMEF4	-21.127	UUCCUGCUUGGUUCUUCCUGAGAUCUGAGAACCUUCUAGACUACAUCCAGAUCUGUUUUCCCUGCAGAUUC
ENST00000622421.3	PRAMEF5	-26.8	ACCCAAAGUCUUCAAGCCUGGAGUUCCUGCUUGGUUCUUCCUGAGGACUGAGCACCUUCUAGACUACAUCCAGAUCUGUUUUCCCUGCAGAUUCGUGAAG
ENST00000376189.5	PRAMEF6	-30.116	AGCCUGGAGUUCCUGCUUGGUUCUUCCUGAGGACUGAGCACCUUCUAGACUACAUCCAGAUCUGUUUUCCCUGCAGAUUCGUGAAG
ENST00000415464.6	PRAMEF6	-30.465	AGCCUAGAGUUCCUGCUUGGUUCUUCCUGAGGACUGAGCACCUUCUAGACUACAUCCAGAUCUGUUUUCCCUGCAGAUUCGUGAAG
ENST00000330881.6	PRAMEF7	-18.088	UUUGGCCUGAGAGUGAUGCCUUUUCUCUGGAUUUGUCCUCUAGAGUUUUCCCUUGCAGAUUCAUCAAG
ENST00000697200.1	PRAMEF7	-16.893	ACCCAAAGCCCUGGUGCCUGGAACUACUGCUUGAUUCUCUGAGAGAUCCCAGCACCCUACAAACUGAGUCCAGAUCUGAGUUUUCCCUUGCAGAUUCAUCAAG
ENST00000357367.7	PRAMEF8	-17.273	UCUGAGAGAUCCCAGCACCCUACAAACUGAGUCCAGAUCUGAGUUUUCCCUUGCAGAUUCAUCAAG
ENST00000621519.5	PRAMEF8	-19.487	GGUGAUCAUAUUUGGCCUGAGAGUGAUGCCUUUUCUCUGGAUUUGUCCUCUAGAGUUUUCCCUUGCAGAUUCAUCAAG
ENST00000415919.3	PRAMEF9	-30.585	UGUAGUUCUCUCUCUCUCUUUUUUCUUUUUCUUUUUUUUUUUUUUUUUUUUUAAAUCUAGCCUAUUUCCCAGGCUGGAGUUCAGUGGUGUAUUGUCAGCUCACUGCAACCUCUGCCUCCUGGGUUCAAGGGAUCCUCCUGUCUCAGCCUCCCUAGUAGCCUGGACUAUAGGCGCAGACCACCGCAACUGGCUAAUUUUUGUAAUUUUAGUAGAGGUAGGGUUUUACCAUGUUGGCCAGGCUUGUCUCAAACUCCUGACCUCAGAUAAUCCACCUGCCUCUGCCUCCCACAGUGCUGGGAUUACAGGUGUGAGCCACUUCGUCUGGCCUUGAAUGAAUGUAUUCUUGACUUCUACCCUAUCCCUAACACUGUCAAUUUCUUGCUUCGUGAAGUGAAUAUA…
ENST00000465482.3	PRR20G	-37.943	AGUCAGCUUUCUGCCGGGCUCCGAACUAGGACUGCUGGGUGCUCCCUCCUACCUGCCUGGUAGGGGGCGCAUUUGAGGGCGACGUCGGAGCCAUAGCCGUGAUCCCGUGGACACCUCCAGCUCCUCAGGCCUCUCCCCAUAGAAGAGAGCCAGCUGCAGGGAGAUCAGAUUCCUC
ENST00000533250.2	PRR23D1	-19.607	CCAUUUGACCGGUCCCAGGCCAGGACACACUCUUCCAUGCUCUGGCUGUGCUGUGCUAGAGGCUGAUAAUUUUUCUCCAGGUAGAGUAAAAGAUCAAGGCACGAACUAUAUAGAUUUACAGAAAAUAGGCCAAAGAUUGAGAUUUUUUUGACACAAGCAAGUCCAGAGAACUUUUACC
ENST00000528972.1	PRR23D2	-19.718	CAUUUGACCGGUCCCAGGCCAGGACACACUCUUCCAUGCUCUGGCUGUGCUGUGCUAGAGGCUGAUAAUUUUUCUCCAGGUAGAGUAAAAGAUCAAGGCACGAACUAUAUAGAUUUACAGAAAAUAGGCCAAAGAUUGAGAUUUUUUUGACACAAGCAAGUCCAGAGAACUUUUACC
ENST00000245810.2	PSPN	-31.548	GCCGGCAGUGAAGAGGUUAGCUCCCAGCCCAGGCAGGGCAUAAAUUUGGGGCACAGCUCCCACUCUCAGGACCUGCCCGUCACA
ENST00000597721.1	PSPN	-40.439	CAGCCUCCCGAGUAGCUGGGAUUACGGGCGCCCGCCACCGCGCCUGGCUAAUUUUUGUAUUUUUAGUAGAGACGGUGUUUCAGCAUGUUGGCCAGGCUGGUCUCGAACUCCUGGCCAUAGGUGAUCUGCCUGCCUCGUCCUCCCAAAGUACUGGGAUUACAGGCGUGAGCCACUGCACCCACCCACGCCUGGCUGAUGUUUUUAUUUUACUCAUCCUGACUGAGGUCUGACAAUCCUAGAAGCUGAAGUUCCCGGGCAUCCUUUUGUUUCUUCUGACUCCCCUUAGUGAUAGAUUUUCUUGUGAUUUGGGAUUGGAUGCUCAUGGCCAGCUGGGGGCUCUGUGGGAAUCCGGGGUGGCCUACUUUGCAGGCAGUCCUUCCAGAUGGUUCAGCCUUGGCU…
ENST00000370651.7	PTP4A1	-38.66	GCAAGGGCGCCUCGGCGCGUGUAUUGGCUCCUUCGGCUGCGGGCCGGCUCGGCUACGCGCUCUGCUCCGAGCCGCUCACUGCAUGGUAGAGUCUGGUGCCCCCGCCGCCGCCUGCAUCGCCGCCACCGCCGCUCCGCCACGACCACCGCCGCCUCCUGCCCUGCAGCCACCGCCACCGCCUGUGUCGCCGCCGCCUCGGGACCGGCUGU
ENST00000626021.3	PTP4A1	-28.131	GCCUCGGCGCGUGUAUUGGCUCCUUCGGCUGCGGGCCGGCUCGGCUACGCGCUCUGCUCCGAGCCGCUCACUGCAUGGUAGAGUCUGGUGCCCCCGCCGCCGCCUGCAUCGCCGCCACCGCCGCUCCGCCACGACCACCGCCGCCUCCUGCCCUGCAGCCACCGCCACCGCCUGUGUCGCCGCCGCCUCGGGACCGGCUGUAUGAUUAGGCCACAAUCUUCAAUGAGUAAACAUAUUCCUCAAUUCUGUGGUGUUCUUGGUCACACAUUUAUGGAGUUUCUGAAGGGCAGUGGAGAUUACUGCCAGGCACAGCACGACCUCUAUGCAGACAAGUGAACUGUAGAAACUGAUUACUGCUCCACCAAGAAGCCCCCAUAAGAGUGGUUAUCCUGGACACAG…
ENST00000639568.2	PTP4A1	-29.116	GACUUGAGUUGCCUUGUCUGGUAUCCUUAUGCAGAAUGAACUGAAAUAAUCAUCAAUCUGAAAAGCUACUCUUAAACAGAGACUUGCUUCAACACCAGGAAGAACAUGAAAGGGUGACUCAUAAUUCCCAGCAGCAGUGCCAGUUCAUGUGCUGGGAUUCUGACCACAAGCCUAACAAUCAGGUCAGGGAGUCAGAUUUCUGUUGGAUUUAGAAAAGCAUCUAUGUGUUUAUGAAAGAAACCCACUGGAUUUUUAAUAGUUCUGCAGCUCUUGGAGGCUCUACAUCUACCCUUUCUCCCCAGCCAAGAGCAUGGCUAUGGGAGAAGGAAGGCAGGCAGCAGGCAGGGCAGUGUGCCCGCCCUCUCUUUCUGGAGUAUAAAAGGAGUUGUGAGAGGCUUG…
ENST00000648894.1	PTP4A1	-27.525	AGGACUUGAGUUGCCUUGUCUGGUAUCCUUAUGCAGAAUGAACUGAAAUAAUCAUCAAUCUGAAAAGCUACUCUUAAACAGAGACUUGCUUCAACACCAGGAAGAACAUGAAAGGGUGACUCAUAAUUCCCAGCAGCAGUGCCAGUUCAUGUGCUGGGAUUCUGACCACAAGCCUAACAAUCAGGUCAGGGAGUCAGAUUUCUGUUGGAUUUAGAAAAGCAUCUAUGUGUUUAUGAAAGAAACCCACUGGAUUUUUAAUAGUUCUGCAGCUCUUGGAGGCUCUACAUCUACCCUUUCUCCCCAGCCAAGAGCAUGGCUAUGGGAGAAGGAAGGCAGGCAGCAGGCAGAUUUUCCACAGUUUAGCUUCUGGAUUCAUACCUCUCAAAUCUUGAAUCUCCU…
ENST00000672924.1	PTP4A1	-24.207	ACAAUUGAGCCAACUGCAGUUGCACGCGUACGUAGUAUAGAGAGGUGUGAUCAAAAAAAGAAUAUAGGGAGCAUAGGGCUUCGUCUGCAUCAAAAGAUACUCUCCCCAUCUUCUAUAGCCUUAAGUUUUGCGAAGCAAUUCUGUGGUGUUCUUGGUCACACAUUUAUGGAGUUUCUGAAGGGCAGUGGAGAUUACUGCCAGGCACAGCACGACCUCUAUGCAGACAAGUGAACUGUAGAAACUGAUUACUGCUCCACCAAGAAGCCCCCAUAAGAGUGGUUAUCCUGGACACAGAAGUGUUGAAUUGAAAUCCACAGAGCAUUUUACAAGAGUUCUGACCUGGAUGGGGUAAACCUCAGUGCACUUCUUUUCUGUUGGCCUCAGUAUUACUGGAUUGAA…
ENST00000673199.1	PTP4A1	-23.76	AGAUCUGGAUCUCCUGGGAGACACCACCCCUGACUUCACUGUCUAAACAAUUCUGUGGUGUUCUUGGUCACACAUUUAUGGAGUUUCUGAAGGGCAGUGGAGAUUACUGCCAGGCACAGCACGACCUCUAUGCAGACAAGUGAACUGUAGAAACUGAUUACUGCUCCACCAAGAAGCCCCCAUAAGAGUGGUUAUCCUGGACACAGAAGUGUUGAAUUGAAAUCCACAGAGCAUUUUACAAGAGUUCUGACCUGGAUGGGGUAAACCUCAGUGCACUUCUUUUCUGUUGGCCUCAGUAUUACUGGAUUGAAGAAUUGCUGCUUCUUGUUAGGAGGUUCAUUUCACUUAUCAUUACUUACAACUUCAUACUCAAAGCACUGAGAAUUUCAAGUGGAGUAU…
ENST00000673217.1	PTP4A1	-27.348	ACUGCAUGGUAGAGUCUGGUGCCCCCGCCGCCGCCUGCAUCGCCGCCACCGCCGCUCCGCCACGACCACCGCCGCCUCCUGCCCUGCAGCCACCGCCACCGCCUGUGUCGCCGCCGCCUCGGGACCGGCUGU
ENST00000164139.4	PYGM	-33.553	ACUCCUUGGCUGGAGGCAGUGCUGAGGCCGCCGUCCCCUCUACCAUCAGUCCAGUCCGGCCCGCCCUCCUGCAGCC
ENST00000225688.4	RASD1	-29.86	AGAGCAAGCGGCCUGUGCCCAGAUCCUGGGAGAACCCCAGCCGAGCCCAGCCUAGCCCGAGCCCAGCCCGAGCGGAGCCGGAGCCCCAAGCCCGAGCCGCGCCCAGCCCGAGCAGAGCCCUCCAGCCGCUCACCCCGCGUGCCACCCCAGCGACCCUCAGCCGCUCUCUGCCCUUCUCUCGGCCCCGCGCCCGCCCUCGCGGCCCCUCUGCCCA
ENST00000241463.5	RASL11A	-48.609	AGGCAGCCGCCGCGGUCCCGGACCUCUAGUCCCGCACUCCCAGCUGGCGAGCCGGCUCCGGGUGCGGCGAGGCCCAGCCCUCUCGGAUUGCGCGCCGGACCCCGGGACGCGCUCC
ENST00000319715.10	RBBP6	-49.387	GCAGUGGGGCGCUCGUCCGAAGCCAGGCCGCGUCCGCCAUAGUACCUGGCUUGGAGGUGUCGCCGCCGCUCGGUGAGAGCCCCCGAGCGGCAGGGGGCCAACACAAAAAGGGAGCCGGAGAAGCCCUAGCCGCUGCCCAGCAGCUUGCGGGCGUGUUCUCGCGGUUCCGGGCCUCAAGGCGACGGAAACGAAAGGCGAGCGAAGCGCGGAGGAUCCGGCGAGAAGAAGCGUCAGGGAGCCUCGGCGGUGUCCCCGGGGUCCGCCGAAGCCACCCGGCCGCCGGCUGGGGCCCGGGGUGGUGAGGAAGUGCUCCGAGGCCUCGCCGAGGCCUAGCGCCGGCUUUGUGUCCGAGGCGGCGGCGGCGGCGGGGGGAGGCGGAGCCGGGGGCGGCCUGCGGGA…
ENST00000348022.6	RBBP6	-17.045	AGUGUCCACGUCUCCUCGCUGAACCUUAGGAAUCCCUUGGCACC
ENST00000381039.7	RBBP6	-15.607	GUCUUUGAGUGUUUUGUGUGUACAUAUUUUGCUCUUAAAGUUUAUAAAUAUACGUAUAUUGAGAGUGUCCACGUCUCCUCGCUGAACCUUAGGAAUCCCUUGGCACC
ENST00000452655.6	RBBP6	-24.733	UCUGAGGCCUUAGGGUCCUUCGGUGUCUUUGAGUGUUUUGUGUGUACAUAUUUUGCUCUUAAAGUUUAUAAAUAUACGUAUAUUGAGAGUGUCCACGUCUCCUCGCUGAACCUUAGGAAUCCCUUGGCACC
ENST00000564314.5	RBBP6	-22.315	AUGAUGCACCACGCUGAUUAAAUUAGGCAUUCAGUAUAUAAAGGGGUCGGCCACAGACGGGCAAAAGGAACAGAUUCACCGCUUCGGAGUGAAUUCCAUGACGGCUUGCAAUUUUCUCGUCGAGUUUUUCUUUCACUAGAGAUAGCCCUCGCCCUUUCAUUCACACAGAGGCUUUUAAGAAAAAAGCAACCAACCUGAAGAGGACCUGGCAGCAAUAAGUUUUUGGUGAAAUAACAAAGAGAUUGAUGACUCUUCCGCGUCUAUUUCUCUGGCCCAGCUUACAAAGACUGCCAAUCUGGCUGAAGCCAAUGCUUCUGAAGAAGAUAAAAUUAAAGCA
ENST00000567686.5	RBBP6	-21.477	AAAUUAGGCAUUCAGUAUAUAAAGGGGUCGGCCACAGACGGGCAAAAGGAACAGAUUCACCGCUUCGGAGUGAAUUCCAUGACGGCUUGCAAUUUUCUCGUCGAGUUUUUCUUUCACUAGAGAUAGCCCUCGCCCUUUCAUUCACACAGAGGCUUUUAAGAAAAAAGCAACCAACCUGAAGAGGACCUGGCAGCAAUAAGUUUUUGGUGAAAUAACAAAGAGGAAUCCCUUGGCACC
ENST00000568015.5	RBBP6	-46.895	AAGAGACCCCGCAGUGGGGCGCUCGUCCGAAGCCAGGCCGCGUCCGCCAUAGUACCUGGCUUGGAGGUGUCGCCGCCGCUCGGUGAGAGCCCCCGAGCGGCAGGGGGCCAACACAAAAAGGGAGCCGGAGAAGCCCUAGCCGCUGCCCAGCAGCUUGCGGGCGUGUUCUCGCGGUUCCGGGCCUCAAGGCGACGGAAACGAAAGGAAUCCCUUGGCACC
ENST00000646282.1	RBBP6	-14.151	UAUAUUGAGAGUGUCCACGUCUCCUCGCUGAACCUUAGGAAUCCCUUGGCACC
ENST00000294435.8	RBP7	-27.097	GCCCGCCGGGUUUGUCCCGCGAUCCCCGACC
ENST00000315901.4	RBP7	-34.717	GUCCCGGCCCGAGCCUCCGGCCGCCCGCCGGGUUUGUCCCGCGAUCCCCGACC
ENST00000400237.2	RFPL2	-49.177	UAUCGCUACACUGCCGCGGCGAGUACCGGGUUGGCGGCGCUAUCCUGGGCUACACCGCCGGUGGCGGGAGGCGUUUUAGGGGCGCUAUCUGGUGCUGCACUGCCCGCGCAGGAGUUGGGUUGGGUGACCUACUCCAGGCGUCACUGCCCGAGGCUGGGGGCUGAUUUGGGGCGCUAUCCCGGGAGUCAUUUCCUGUGGCGAGGGGCUGGUUGAGGGUGGUAUCCGUGGCUGCACUGCCCACAGCACAGAGCGGGUUUGGGGAGUUAUCCCGGGCUGCGCUGCCCGUGGCAGGGGGCAGGCUGCCAGCGCCAUUGGGUGCUGCAUGUACUAGGCACGGAUGAGUUAGGGGCGCCAUCUGGGACUGCACUGCCGGUGGCGGGCGGUGGAGGUGUCAGUGAC…
ENST00000626996.2	RFPL2	-34.833	CCACUCUGCAUCCUGUUCUAGGCUUUUCUGGCUUUGUCUGCCCGGAUGCCCAGUGCCCUGAGAAGGAGCUACAUGCCACGGGCUGGAGGCUAGAGCCUGUGGCACCAUGAUUUGCCUCCG
ENST00000628378.1	RFPL2	-41	AGAAGGAGCUACAUGCCACGGGCUGGAGGCUAGAGCCUGUGGCACCAUGAUUUGCCUCCG
ENST00000249007.4	RFPL3	-33.707	GCCACGUCACUGGCUCAGGCUCAGCUGCUGGGUCACCAGGAGAAUGGACCCUUCCUCCACCUCAGCUCAGAGCACAGUGAUGAUUCGUGACUUUCCCAAUAGAACUUCAAAUCUCUGAGGACGGGGGGUGGGGGGAUGUGCUUGAGUGUUUGUACUCAUGGUCUUGUUCUCGGAGUGACAAAGCUGGAACACAAUACCUCUAUGC
ENST00000397468.5	RFPL3	-5.556	CGGCAGCAGCGAGUGGAC
ENST00000434937.3	RFPL4A	-31.477	CUGGCAGGCAGCUCUCACUCCAGAUCUGAGCUGUCCGCAGAAGCAGCUGGAGGCCAGGGGAGAAACUCCAGAAGGAGAGACAUUUGCC
ENST00000341750.5	RFPL4AL1	-24.478	AGAUCUGAGCUGUCCGCAGAAGCAGCUGGAGGCCAGGGGAGAAACUCCAGAAGGAGAGACAUUUGCC
ENST00000441065.3	RFPL4B	-29.135	GAGAGGAGCAGAGGUCUGUAGAGGUAGAGACGUAGGCUUCGGAUCUUUUAGAAUUCUGCUGGAAGUCUCCAAGUCAAGAGGAUCUACAAAGAAAUACUGAGUGGAGACUAUACUGAGAUUCUGUUAAAGACCCACUUGAAUUCAGCCCCCAUUAGGAGAAACUUUGGCCGGAGCAGCCAACACAUCACCUGGAAGUCUUCAGACUAGACUAUUGAAGAGUGGAUUGUGUACUGAGGGCUCCCAAGUGCUUCCAGAAGCCAAUAAAGGAUCACUUCAGUUUACUUCACGGCUAAGGAGUAACCCUUAAGAACC
ENST00000309739.6	RND1	-31.165	AGUUGGAGGGAGGCAGGGAAUCUGGCUUGAUUGGCGUGCUGAGACGCACCUGGCGCAACCCUCCCUUCUGAAUCGAAGUUCAAGUCCCGCGGACACUGCAACC
ENST00000551243.1	RND1	-22.955	GGGAAUCUGGCUUGAUUGGCGUGCUGAGACGCACCUGGCGCAACCCUCCCUUCUGAAUCGAAGUUCAAGUCCCGCGGACACUGCAACC
ENST00000322177.6	RPP25	-54.074	GCUGAGUAGAGCGGCGCCCGCUCGAGAGAAGUGGGGCCGAGAUCGCGCCGUCCCAGCCCGCCCGCCGGCGUCUGCGCUGCUCCGGCGCCCUUACCCCUGCUGGCCCUUGCAAGGCGCGACCGGCGGCCAUGCAGCCCCGGGGCUGAGGCCGCCCCAUGGCAAAGCCGGCGGUCCCGGCGACGACGGCGC
ENST00000299759.11	RRAD	-37.535	AGUGCGGGCUGAGAAGGCGGUGGCUGCAGCAGCAGCGGCGGCGGAAACCCUAAAGUCCGAGUCCGGACUACGAGUGCGUGGCCUCCUAAUCCGGAUCCUAGUCCUGAGCGUGUCUGUGUGCGAGUGGACGGUCCCGGACGCG
ENST00000420652.5	RRAD	-36.776	CAGUGCGGGCUGAGAAGGCGGUGGCUGCAGCAGCAGCGGCGGCGGAAACCCUAAAGUCCGAGUCCGGACUACGAGUGCGUGGCCUCCUAAUCCGGAUCCUAGUCCUGAGCGUGUCUGUGUGCGAGUGGAUCCCCUAGACGGUCCCGGACGCG
ENST00000297029.10	SCIN	-30	UGCUGCUCUCGGUUUAGUCCAAGAUCAGCGAUAUCACGCGUCCCCCGGAGCAUCGCGUGCAGGAGCC
ENST00000341757.9	SCIN	-35.714	GCUUGGAAGCCAGCGCUGCGCUCCCCGUGGGAAGCGAUCGUCUCCUCUGUCAACUCGCGCCUGGGCACUUAGCCCCUCCCGUUUCAGGGCGCCGCCUCCCCGGAUGGCAAACACUAUAAAGUGGCGGCGAAUAAGGUUCCUCCUGCUGCUCUCGGUUUAGUCCAAGAUCAGCGAUAUCACGCGUCCCCCGGAGCAUCGCGUGCAGGAGCC
ENST00000417018.1	SCIN	-29.853	CUGCUGCUCUCGGUUUAGUCCAAGAUCAGCGAUAUCACGCGUCCCCCGGAGCAUCGCGUGCAGGAGCC
ENST00000436854.1	SCIN	-30.455	GCUGCUCUCGGUUUAGUCCAAGAUCAGCGAUAUCACGCGUCCCCCGGAGCAUCGCGUGCAGGAGCC
ENST00000518849.1	SCIN	-25.894	UAGCCAAGAUGGUCUCGAUCUCCUGACCUCGUGAUCCGCCCGCCUCAGCCUCCCAAAGAUCUGGGAUUACAGGCGUGAGCCACUGCACCCGGCCAGAAGCUUUUUCAUUUAUUCGUCCAGCAGCAUCUUGUACUAGUCCUGACUGUGGCGUGUCCCCAGAAGGUCAUACUCCACCAUGUUGUCUCAUCUUGCACAUCCCCAAGAAGUUGCUUCUCCCUGACGUCUGCGUUUAAUUAAGUGCAAUAGGUGUGGACCAUCAGGAA
ENST00000519209.5	SCIN	-24.836	CAAGAUGGUCUCGAUCUCCUGACCUCGUGAUCCGCCCGCCUCAGCCUCCCAAAGAUCUGGGAUUACAGGCGUGAGCCACUGCACCCGGCCAGAAGCUUUUUCAUUUAUUCGUCCAGCAGCAUCUUGUACUAGUCCUGACUGGAAAUUUAUCAGUGGUGUGGUUCCUCGUGCAACAAAUAUGAACGUCUGAAGGCAAACCAGGUAGCUACUGGCAUUCGGUACAAUGAAAGGAAAGGAAGGUCUGAACUAAUUGUCGUGGAAGAAGGAAGUGAACCCUCAGAACUUAUAAAGGUCUUAGGGGAAAAGCCAGAGCUUCCAGAUGGAGGUGAUGAUGAUGACAUUAUAGCAGACAUAAGUAACAGGAAA
ENST00000380607.5	SH3GL2	-41.638	GUCAGAGUGUUUCUCCGCAAGAGCCCGUGUCCCGCUAGGCUCCGCGCCCUCGCGCCCAUAGCCCCGGCGGCGGCACGACCAGAGGCGGCCAGGGGAGCGCGCCGCCCCGCUCGGCCCUCCAGUCCCCCUCCGCCUCCUCCCUCCCGCACAGCAGCCGCCAGCGCGGCCUCCUGCACC
ENST00000356721.3	SIAH1	-36.557	GCAGGCAGGCUCCUGCAGUAACUCUUGAGCUGGCUCAGGGAGCGCACUUCCUUCUCAGCCAGCGCGUCGCCCCCUGCAUCCGUGGCCUCCACUGGAGCUGGGCAGGACCCUACCCAGUGAAUCUGGAGAAAACAAACUUGGGAGACAGACGAAAGCUUAGGGCACAUUGGAGGACAGCGCAGCUGUGGCUCCCAUUUUUGGAGAUGCAGUCGAAUUUGAGCUCACAGGGAGGUGUGGUUGCCUCCUGGGGAUGGAAAGGCUUCCUUUCUCCACCUCUGUAACUGGUGCUUCUGAGAAGUAAAUGGUAUUUGGAUCCUGACCUCAGACGCGAAUUUGGGUCUUCUGUGCUUAGGAGCAGAAAGAGCCCAGGAGGGGCCUGUUCCUUUACUUCUUGGGGGA…
ENST00000380006.2	SIAH1	-24.691	UUUCACCCCCAAGACAAAUAGUGGCCUGCCAUUUUCCAGCCCAGGUAGCUUCCUGGGAAAAGUUGCUUGUUUUAUCUUUGACUCAGCCUGGCUAGUUACAUUGUCGAUUAUUUCUUCCAGAUGAUAUUUACCUGUUAAAUAAUGUUUAUUACUCUGCUGAUGAAUGUUUUCAGCAACGCUGGAGAACCCUAGGCUGCAAGGGGUUCUUCACCUGUUGACUCCAUCCCCCACCCCCAGUAUGGCAUAUAUCUCUGCCGUGCUAUCAUCUUUAUUCUUUCCUUUUUCAUUGUCUCUUCCUGACUGUCCUCCUUUGUUCAUUAUGUCUGACACAUAUUGUGGAUUGAAAGUAGAACAGAAAGAUAUACUUUCUCUACCAGACUAAAAAGUUUUGAGAUGGCC…
ENST00000394725.3	SIAH1	-54.953	GAGGACGCGCGAAACGGCGGCGGCGGCGGCGGCCAGGGGGGAGCCGGGGCGGCCGUUGCGGGGCGCGCUCUCGAGAGGCGGCGGCGGCCCAGGGUGUCCCGUCGGUCUCGGCGCCGGGAAGAGGCGGUGGCGCUGCCCGCGGUGGCGGGGGUUGGCGACGGAGCGCGUUGGUGCCAGGACCGGGGUCCGAGGCGCGCUCUCCGCCCACAGAA
ENST00000563745.1	SIAH1	-30.341	AAGCAGCUCCCCCUGCCCCGUGUAAAGCGCUGAUGAGAUGGCAAUUUAAACUGCUUUGAUGACCAGGUUUCAUUAGGGAAGUGGGGAAAGUAAGAAGUAACUUGGACUCUUCUAGAGGAGAGCAGGCACAAACUAAGCCAAGAAAAGCACGUUUGAGAAUUCCAGAGGCAGAAGUUGCUUCUGGGUGCCUGACGUCAACGAUCCAGCACUUCAAGACUGGUGUGCGGCAUCCUCAGGGGACACUGUGUCCUGGGCACCCCUGCAGUUUAAGAGAAUCCACUAGUUUAUAAGAA
ENST00000568007.5	SIAH1	-35.342	GGGCAGUGUGGAUGGCAUGCAGUGGGAUGGUGAAGGAUGGGGCCAGAGGAAGGAAGGACAUGCCCGCCCAGCUGUGUUUGGGAUGCUGCCUCCCUGGAGAGGGGUCAUGAAGCCUAGCAGGCAGUGGAGCCCAGGUAAUGGUGGACCUUGAGGGGAACGCCAGUGGGAAACUUAGACCCAUGAACUCCAGACUGUACAUUGAGGCCAUCAGUUUCAAAUGUUUACUUUUUGGUAUUUGCUAUUCCAAGCUGAACACAGGGAGGUGGGUGAGUUGGAAGCUUGUUUGUGCUUGGAAGCUUGUUUGUGCUGGAUGUACUUUAGCAGGACUUCCCCGGACUACAGGGGGCUUCUGAGCCACUGGGCUCCCCAGAGUGAUGAGAGACCUGCUGUGUAGACUAC…
ENST00000308942.4	SIPA1L2	-23.989	ACUUACUGUCAUAGGUCUUAUUAAAUAGGUAUCUAUGUAGUCAGAGCAUGUUUCAUAGAAAUGGAGUGUUCAUUAAACUGAAACUUCAUACAUUGCCUCUGGGCUUUUGGGGAUAGGAGUAUGAUACCUCCCAACUUGAAAUUCCCACAGAUAGGUGAGGUCAUAGUCAUCGGGUGAUACUUA
ENST00000366630.5	SIPA1L2	-26.267	ACUAGGGGUGGGCAUUGUGUGUGGCUCCCCUGUGGUAGAGAAGGACAUCGGAUGAACAUGUGAUCUGUGUAUCCAGCUCCAACCCAAAAGGUGAAGGAAAUACUCAUGACCAGCCAGAUGUCUUAAGGAAUGCUUUUGAAAAGAACAGAGGCGUACAACAUUAUUACGACAACAGAGAAGCAAGUUGGCUUUGAAGAAACUGUAUUCUGAGGAUGUUGUUUGCUUUGGGCUAAGAAAAGAAAAAAUACAACUACAGACAAAGCCUUUAUAUCUGCAAGUAUUAUGGCGUGGUCGGUAGCAAUGUAAUUAGAUUUACAUCAGUCUUCCUGGUGAGACUUGGAGGCUCUUCCUCGGUAGAC
ENST00000674635.1	SIPA1L2	-42.041	AGACUGGGAGCCCGGGAGGAGCUGGCGGAGCGAGAGGAGGAGGAGGACGGAGGAGGAGCACCGCGCCCCCGCCGGCCGCCCGAGCGCAGGCCGAGAGCUCCAGCCGCAGCCAGCGGGUCCGGGCCGCCUCCGCCGGAGCCCGGCGCGGGGAGAGUCCGGGCCGAUGGGCAGCCCCGGGCAGCGGCGGGCGGCGAGGCGGCAGCCCGGGUACGCGCCGCCCGGCGCGCACAGGCUGUAGCAGGUUCCGGCGGACGGCGUUGCGAAGGUUCUUGCCAGGCUGUGUGAGCAGGAGCCCGCUGCUCUUCCCCACUCAGGUGAAGGAAAUACUCAUGACCAGCCAGAUGUCUUAAGGAAUGCUUUUGAAAAGAACAGAGGCGUACAACAUUAUUACGACAACAG…
ENST00000674749.1	SIPA1L2	-37.476	CCGGGAGGAGCUGGCGGAGCGAGAGGAGGAGGAGGACGGAGGAGGAGCACCGCGCCCCCGCCGGCCGCCCGAGCGCAGGCCGAGAGCUCCAGCCGCAGCCAGCGGGUCCGGGCCGCCUCCGCCGGAGCCCGGCGCGGGGAGAGUCCGGGCCGAUGGGCAGCCCCGGGCAGCGGCGGGCGGCGAGGCGGCAGCCCGGGUACGCGCCGCCCGGCGCGCACAGGCUGUAGCAGGUUCCGGCGGACGGCGUUGCGAAGCUAAUUCUUUUCUAAAGGAGGGGAUGUCGGUUAAUAUUAGAUACGUGUUUGACUUUAAGAAGACCGGCCUAUUGUGAGUAAGUAGCUAGAUUGUGAACCCUUUGGAAGAUUUAUUUUGGGGCUGUGAGUUGAAGAUGGAGUAAUG…
ENST00000674801.1	SIPA1L2	-33.804	GGGAGACGGGAGGGCCGGGUGGGGUCGCGCCUGCGCCAGGGGGCGGCUCAGAACCAGACUCGCGGUUUUUAACUUAUUCCUCAGAGGGGCGAAAGCGAGUCUCGACAAGGACGGCGACGGCUCUCUAGAAGCCGGGGUCCAGGUUCUUGCCAGGCUGUGUGAGCAGGAGCCCGCUGCUCUUCCCCACUCAGGUGAAGGAAAUACUCAUGACCAGCCAGAUGUCUUAAGGAAUGCUUUUGAAAAGAACAGAGGCGUACAACAUUAUUACGACAACAGAGAAGCAAGUUGGCUUUGAAGAAACUGUAUUCUGAGGAUGUUGUUUGCUUUGGGCUAAGAAAAGAAAAAAUACAACUACAGACAAAGCCUUUAUAUCUGCAAGUAUUAUGGCGUGGUCGGUAG…
ENST00000675407.1	SIPA1L2	-39.654	GCGGAGCGAGAGGAGGAGGAGGACGGAGGAGGAGCACCGCGCCCCCGCCGGCCGCCCGAGCGCAGGCCGAGAGCUCCAGCCGCAGCCAGCGGGUCCGGGCCGCCUCCGCCGGAGCCCGGCGCGGGGAGAGUCCGGGCCGAUGGGCAGCCCCGGGCAGCGGCGGGCGGCGAGGCGGCAGCCCGGGUACGCGCCGCCCGGCGCGCACAGGCUGUAGCAGGUUCCGGCGGACGGCGUUGCGAAGCUAAUUCUUUUCUAAAGGAGGGGAUGUCGGUUAAUAUUAGAUACGUGUUUGACUUUAAGAAGACCGGCCUAUUGUGAGUUCUUGCCAGGCUGUGUGAGCAGGAGCCCGCUGCUCUUCCCCACUCAGGUGAAGGAAAUACUCAUGACCAGCCAGAUGUC…
ENST00000675685.1	SIPA1L2	-30.779	AUUCCUCAGAGGGGCGAAAGCGAGUCUCGACAAGGACGGCGACGGCUCUCUAGAAGCCGGGGUCCAGGUUCUUGCCAGGCUGUGUGAGCAGGAGCCCGCUGCUCUUCCCCACUCAGGUGAAGGAAAUACUCAUGACCAGCCAGAUGUCUUAAGGAAUGCUUUUGAAAAGAACAGAGGCGUACAACAUUAUUACGACAACAGAGAAGCAAGUUGGCUUUGAAGAAACUGUAUUCUGAGGAUGUUGUUUGCUUUGGGCUAAGAAAAGAAAAAAUACAACUACAGACAAAGCCUUUAUAUCUGCAAGUAUUAUGGCGUGGUCGGUAGCAAUGUAAUUAGAUUUACAUCAGUCUUCCUGGUGAGACUUGGAGGCUCUUCCUCGGUAGAC
ENST00000676213.1	SIPA1L2	-26.573	AGACUCGCGGUUUUUAACUUAUUCCUCAGAGGGGCGAAAGCGAGUCUCGACAAGGACGGCGACGGCUCUCUAGAAGCCGGGGUCCAGGUGAAGGAAAUACUCAUGACCAGCCAGAUGUCUUAAGGAAUGCUUUUGAAAAGAACAGAGGCGUACAACAUUAUUACGACAACAGAGAAGCAAGUUGGCUUUGAAGAAACUGUAUUCUGAGGAUGUUGUUUGCUUUGGGCUAAGAAAAGAAAAAAUACAACUACAGACAAAGCCUUUAUAUCUGCAAGUAUUAUGGCGUGGUCGGUAGCAAUGUAAUUAGAUUUACAUCAGUCUUCCUGGUGAGACUUGGAGGCUCUUCCUCGGUAGAC
ENST00000382051.8	SLC34A2	-36.279	GGCCGCCGCCUCCAGCCCAGCACCUGCGGAGGGAGCGCUGACC
ENST00000503434.5	SLC34A2	-29.615	AGUUUGUUUCUAUUAGGGCCCGUGGCCAUCAGCGAAGGGUCCGUCCUUCAGCCGUCUUGGGGAGCAAAGCCCGCAAUUUAUGUUUUCCAAGCCACAAAUGGACC
ENST00000504570.5	SLC34A2	-34.028	AUAUAUACCCGGGGCGCUGCGCUCCACCUGGCCGCCGCCUCCAGCCCAGCACCUGCGGAGGGAGCGCUGACC
ENST00000507530.1	SLC34A2	-31.111	GUUUCUAUUAGGGCCCGUGGCCAUCAGCGAAGGGUCCGUCCUUCAGCCGUCUUGGGGAGCAAAGCCCGCAAUUUAUGUUUUCCAAGCCACAAAUGGACC
ENST00000513204.5	SLC34A2	-15.5	AUUGCGGACCUAGAGCCCAGACUCCCAGGGCAGAAAGCGCCCCACAGACUGAUAAAGACC
ENST00000645788.1	SLC34A2	-25.444	CCGGUCUCAGACUAGUGGCUUCCAGUUCUGACUGAAGCGGUCUCCAGCUCUGAAGCGGUCUCCAGCUCUGAAGCUAUCUCCAGCUCUGAAGCGGUCUCCAGCUCUGAAGCGAUCUCCAGCUCUGAAGCGGUCUCCAGCUCUGAAACGAUCUCCAGCUCUGAAACAAUCUCCAGCUCUGAAGCGGUCUCCAGCUCUGAAACAAUCUCCAGCUCUGAAGCGGUCUCCAGCUCUGAAACAGUCUCCAGCUCUGAAGCGGUCUCCAGCUCUGAAGCGGCCUCCAGCUAUGAAGCGGUCUCCAGCUUUGACUCCAGUUGUUUCCAGCUCUUCUGGACUGACUUCUUUCCAGACC
ENST00000316902.12	SLC7A8	-28.016	AGUGUGUGGAGAAGCCACUCUCCCGAAACCAGAGGGAUGGGGCCGGCUGUGCAGUAGAACGGGGAUCGAAAAGAGGAAAACAAGGGCACGAAGACCAGCGAGAAAGAAGAGGACACCUGGGAAAGGCGGAAGCAGAAGACGGGGAAGGGAAAAGAAACCCAAAGCAGGUGGAAACCAGAUCUAGAGCAACACCGUCAGGUUCACAGUUUGUUUUUCUAGAAGAGAAGAAAGUACCUGAGGAUUGCUCUUUUUUCCUACCGUUAAUGAAAACUACUUUUGUCUUCAUCAUAAAAGAAAAAACUAAGGGGAGGUAAAGGCAGUCUCCUGUUUUAUUAGGGGGAGAGGUGAAGGGAAAUCCAGGCUCACUUUCUGAAUAAGCCACUGCCUGGUGCACAGAGC…
ENST00000422941.6	SLC7A8	-44.703	GUAGCCACACCCACGCCCCCACAGGCCCGGCUUCCCUGCCCAGCGGCUCCAACCUCCAGCCUGGGCACCCAGACCCAGAGGGCUGCUGGGAGGGACAUGCCUCACCCCUUUUGCUCCAGCUGGAGGGGAGGGAGUCUGUGGGAGCUGGCCAGAGCGUGGCAGAAGGCAGAGAAGUGAACGCCCCAGCAAAAGUGCUCCUCAC
ENST00000453702.5	SLC7A8	-38.77	CAACCUCCAGCCUGGGCACCCAGACCCAGAGGGCUGCUGGGAGGGACAUGCCUCACCCCUUUUGCUCCAGCUGGAGGGGAGGGAGUCUGUGGGAGCUGGCCAGAGCGUGGCAGAAGGCAGAGAAGUGAACGCCCCAGCAAAAGUGCUCCUCACAUGGGUCAACUGUUCCAGUGUGCGGUGGGCCACCCGGGUUCAAGACAUCUUCACAGCUGGGAAGCUCCUGGCCUUGGCCCUGAUUAUCAUC
ENST00000469263.5	SLC7A8	-27.538	CUCCCGAAACCAGAGGGAUGGGGCCGGCUGUGCAGUAGAACGGGGAUCGAAAAGAGGAAAACAAGGGCACGAAGACCAGCGAGAAAGAAGAGGACACCUGGGAAAGGCGGAAGCAGAAGACGGGGAAGGGAAAAGAAACCCAAAGCAGGUGGAAACCAGAUCUAGAGCAACACCGUCAGGUUCACAGUUUGUUUUUCUAGAAGAGAAGAAAGUACCUGAGGAUUGCUCUUUUUUCCUACCGUUAAUGAAAACUACUUUUGUCUUCAUCAUAAAAGAAAAAACUAAGGGGAGGUAAAGGCAGUCUCCUGUUUUAUUAGGGGGAGAGGUGAAGGGAAAUCCAGGCUCACUUUCUGAAUAAGCCACUGCCUGGUGCACAGAGCAGAACCAUCCUGGUUUCUG…
ENST00000524758.1	SLC7A8	-24.071	AAGAGAAGCACGUUAGUGUGUGGAGAAGCCACUCUCCCGAAACCAGAGGGAUGGGGCCGGCUGUGCAGUAGAACGGGGAUCGAAAAGAGGAAAACAAGGGCACGAAGACCAGCGAGAAAGAAGAGGACACCUGGGAAAGGCGGAAGCAGAAGACGGGGAAGGGAAAAGAAACCCAAAGCAGGUGGAAACCAGAUCUAGAGCAACACCGUCAGAAAGGGAGGCAGCUUUUGAGGUUGCAAUCCUACUGAGAAGG
ENST00000525062.1	SLC7A8	-24.623	GAAGCCACUCUCCCGAAACCAGAGGGAUGGGGCCGGCUGUGCAGUAGAACGGGGAUCGAAAAGAGGAAAACAAGGGCACGAAGACCAGCGAGAAAGAAGAGGACACCUGGGAAAGGCGGAAGCAGAAGACGGGGAAGGGAAAAGAAACCCAAAGCAGGUGGAAACCAGAUCUAGAGCAACACCGUCAGGUUCACAGUUUGUUUUUCUAGAAGAGAAGAAAGUACCUGAGGAUUGCUCUUUUUUCCUACCGUUAAUGAAAACUACUUUUGUCUUCAUCAUAAAAGAAAAAACUAAGGGGAGAGAGUAGCAGUGGUUCCUAUUUCGGAAAAGGACGUUCUAAUUCAAAGCUCUCUCCCAAUAUAUUUACACGAAUACGCAUUUAGAAAGGGAGGCAGCUUU…
ENST00000529705.6	SLC7A8	-23.65	GUGGUGAUUCAGCAGAAACCCCAGCUCCAGCAGCUGGCGCAGGAGCUAACAGGAUAAGAAGGAAGGGGAAGAGAGAGCCAGGAAGGGAGGAGGGGAGGGG
ENST00000244050.3	SNAI1	-31.5	AUUGCGCCGCGGCACGGCCUAGCGAGUGGUUCUUCUGCGCUACUGCUGCGCGAAUCGGCGACCCCAGUGCCUCGACCACU
ENST00000316399.10	SOX6	-10.952	CUGUUUUUUUUCUGCAGAAGA
ENST00000396356.7	SOX6	-12.308	GUCACUUUCAUGAAUUCAAAGGCAAUUUACCAGUGAUUUCUGGGUGCUGGGGCUGAUAUUUUUUGUGCAUAUUUAAGA
ENST00000528429.5	SOX6	-10.147	GUUAGGAGAGACCAUUGGGGAUAGGAAAGAUGAAAGGUCAUGGUGAGCUUCAAGGACAUGAAAGAAGA
ENST00000655819.1	SOX6	-23.676	AGUUGUUAGGAGAGACCAUUGGGGAUAGGAAAGAUGAAAGGUCAUGGUGAGCUUCAAGGACAUGAAAGGUUGUUGUCUCAUGUAACAAUAGUAGAUUGUUUUUUUUCCUAAUAUUUCUAGCCAGCCCCUAAGUCAGGUGAUGGAACAAAUACCUACAGUUUAGUCAGGUGAAACAGGAGUGGGUGGAGGAAGGAAAGAAGAAAA
ENST00000502821.5	SPOCK3	-24.884	AUUUCCAGCAGGAGCUGCGAGCACAGUGCUGGCUCACAACAAG
ENST00000512681.5	SPOCK3	-25.476	UUUCCAGCAGGAGCUGCGAGCACAGUGCUGGCUCACAACAAG
ENST00000535728.5	SPOCK3	-28.586	ACACAUAUUCUCCACGCCAUGGAGGCCACUGCUUGAGGAUGGGGGAGGAGUAGUAUAAGCAGUUCAAUACUGUCUUUUUUACCAUCUUCAGUGCUUCUUGGUGAUAUGAAGUAAAACCAGGAUGAUUAUUUCCGCACUUGGAGUCCAGGAAAACCCUUCGAUCAGGCUUUAGAUCCAGCUAAGGAUCCAUGCUUAAAG
ENST00000541354.5	SPOCK3	-34.563	GUGCCCGCUCGGGCUGCUGCGGCUGGGGCUUGCUUCCUUAUACCCACCUCUCCUCCUCUGGGUCUGCGUGUGUAUGCUCAAGGUGUCAGCCGUACUGUGUGUGUGUGCAGCCGCUUGGUGCAGUCAGUCUCUCGCAGCUGCCGCGGCGGUGGCUGCAGCCGGGGGGCGGUCGGACGGCGGUAAUUUUCUGGAUGAUAAACAAUGGCUCACCACAAUCUCUCAGUAUGACAAGGAAGUCGGACAGUGGAACAAAUUCCGAGACGAUGAUUAUUUCCGCACUUGGAGUCCAGGAAAACCCUUCGAUCAGGG
ENST00000315204.5	STK33	-31.084	GCCGGCCGGCUGGUAACCCCCCAGCGGAGGGACCGGGCCGAGCCCGCGGACCCCUCCGAGUGUCUCCUGGGGCCCAGCCGUUGGUACCCCAUUUCCCCCGGGUCCGGUAUUUGGGGUGGUCUCUGUCUGCCCCGGUUCAUCUCCACCGUCUCACCUUCACCCCAUCUUGGGACGUGAAACUUUUUGAAAGUUUAGAAGCGAACUUACUGUGGGGACCUUCCUCUGGGGUUAGUUCUCUGGUGCCACCUUCAGUGAUCUGUGUGGCAGCUCUGCUGCUCACUUCUGGCUUUACUGGGUUUUGGUAUUUAACUGUUGCUUACGCACACUGGAAAUUUUCACCUGCAGUUUUUCUUCUGCCUAAGCUCUCACGUGUGAAUAUGUGUCUAGUGCAUCCUUAAC…
ENST00000422559.6	STK33	-34.922	GGUGCAGAAUUCCGGGCUCAGCGACAGCCUGCGCCGAGUGUGCGCACCUGUCGGAGACCCGCCAGUCCGCCGGCCGCGGCAGGGCCACUACUUCUCAGCACAUCCGGCCUUCUGGCUCAUCUCCUCCCUGCAUCUCACUACGCCCCUCCCCACUCCAGGCAAAACAAGGGUUCCUCCAGUUUUGGUGGUGGAA
ENST00000431279.6	STK33	-30.476	UGGGUAUCUCGCUGCCGGCCGGCUGGUAACCCCCCAGCGGAGGGACCGGGCCGAGCCCGCGGACCCCUCCGAGUGUCUCCUGGGGCCCAGCCGUUGGUACCCCAUUUCCCCCGGGUCCGGUAUUUGGGGUGGUCUCUGUCUGCCCCGGUUCAUCUCCACCGUCUCACCUUCACCCCAUCUUGGGACGUGAAACUUUUUGAAAGUUUAGAAGCGAACUUACUGUGGGGCAGGGCCACUACUUCUCAGCACAUCCGGCCUUCUGGCUCAUCUCCUCCCUGCAUCUCACUACGCCCCUCCCCACUCCAGGGCCUGAAGUUAAAUCAUUUUGGAAAGUGAUACAGGAGAGGACUCUGCUAUGAAACUUCCUGAGUGAAAUGAUAAGUGGCAUGAAGAAAAACA…
ENST00000447869.5	STK33	-19.224	AUGUACUCCCAAUUACUUCUGGAAGUUUCUCAAAGUACUCCUUUAUAUGUACUGCAGAGUGUAUUUUUCUUCCUCCUCAACUGAGAUCUUUCCAACUUGCCACCAUGCAGCUGCCAAUGGUCCUAGUUAAGUAAAAUGCUGCCAUACCUAUUUUAGACUCAGGGAAAAAUAGCACCCACUCAUUUUUAUUUUUGCUCAAUAUAAAAAUGAGGAUACUUAUGAGGAUACUUAAACUUUUAGGAUUAGCUAGUUUUCUAAAAAUCGAAUUAUUCACUCCUUUGUAAAGUAUGUAAUAGGAAUUUGCUCUAAUAAUCAAUAGAUUAAGGUUUAAAAUUUGAAACCAUAGUAAUGUAUGUUUAACACCAAUAUUUUAAGCCUUUUUAAAAACCACAACCCACA…
ENST00000457885.6	STK33	-17.574	GCCUGAAGUUAAAUCAUUUUGGAAAGUGAUACAGCUCUCACGUGUGAAUAUGUGUCUAGUGCAUCCUUAACCUGAGGACUUCACCAGUUCGAAAUUACAGUUUUCACCAUCAACUACCUUAUCCUUUUUGGCCUGGUUUUCUUCCUCAAACAGUGGAAACAUUUUUAAAGUUGCUUUUGUUGCAGAGUUAAACAA
ENST00000526360.1	STK33	-27.313	ACACAGGAGGGAUGGGUCGGCAGAGUUUGUAAGUUUGGAUGGGUAAUAACUUAACCCAGGGGAUUGUUGGUGGAGGAACGAGGGAGUCCUGUAGCUAGAGAUAGGCAGAAGCAGACAGGAUAUUUGGGUUCUAGGUAAGCAAGGUGCAUCUAAGACCUAAGAAGUCUUCAGAGGCAGCAGAGACGAACAAAUGAACGUGAAGGCAGGGCCACUACUUCUCAGCACAUCCGGCCUUCUGGCUCAUCUCCUCCCUGCAUCUCACUACGCCCCUCCCCACUCCAGGGUAAAUUCCAAUAAUGCUGCUCUGUUCCAGAUGGAGUUCAUGUUGACUGAGCUCUCACGUGUGAAUAUGUGUCUAGUGCAUCCUUAACCUGAGGACUUCACCAGUUCGAAAUUACA…
ENST00000534493.5	STK33	-37.2	AGAAUUCCGGGCUCAGCGACAGCCUGCGCCGAGUGUGCGCACCUGUCGGAGACCCGCCAGUCCGCCGGCCGCGAUGGGGAGCCAGAUAAACGUUACAUAACUAGAAAGUGGCAGAGCAAAACAAGGGUUCCUCCAGUUUUGGUGGUGGAA
ENST00000687296.1	STK33	-29.242	GCUGUUUGUCCUCGCGCGGCCCCCGUCCACUGCCCUGCGGUUGCUCUGCGGGCUGAAAAGUUUCUCCCGGUGCAGAAUUCCGGGCUCAGCGACAGCCUGCGCCGAGUGUGCGCACCUGUCGGAGACCCGCCAGUCCGCCGGCCGCGGCAGGGCCACUACUUCUCAGCACAUCCGGCCUUCUGGCUCAUCUCCUCCCUGCAUCUCACUACGCCCCUCCCCACUCCAGGGUAAAUUCCAAUAAUGCUGCUCUGUUCCAGAUGGAGUUCAUGUUGACUGAGGUGAAUUUUAGGGCUGUAACUGGUUUGGUCUGAUCUGGAUCCCCAUUAUAAUAUUGAAAUCUCUACAGUGGAGGCCUGAAGUUAAAUCAUUUUGGAAAGUGAUACAGGAGAGGACUCUGCU…
ENST00000614923.2	TCHH	-20.706	ACACUUGCCUGUGGUGUCAGCAAGCACUGUCGACUUCUUCCUCUGGUGAAGUGGGUUUACUUGAACUUGAAGGAAAGAAAAAAAA
ENST00000289166.6	TENT5B	-38.778	AGGCGCUAGGGUCGGUUAGUCGUCGCCGUCUGAGGUGUUCCCUGGCUUUGUCUCGCCGUCGUUGCCGCCCCGUCCCUGCCUUCGUGCCCCCCGCCUUGGCCCCUGCCCAGCCGCUCUCCCUGUCCUCCUCCCCUUAACCACCCCCACGGUUUCUGCCGUCGGGGCCCGGGGGCCGGGCGG
ENST00000369448.4	TENT5C	-30	GGCUCACUCGGUGCCGCUGCCUAGGGGCUGUAGAGGUCGCGCCGCUCCUGCUGGGGCCUGCCCACGCCAAGGACCUGCCUCUGUCGCCUCCUCUUCUAUUGCCCAGUUUCCCCAGCCAGAACAUCCCCUGAAG
ENST00000449862.7	TMEM150C	-39.892	ACCCGCCGCUACUGCUGCCGCCGCCGCCACCGCAGCAGGUCACAGCCCCUCGAGGCGACAGCGGCCCCGCCGCACCAGAGCAGUGGUACAGGC
ENST00000454948.3	TMEM150C	-38.159	ACUGCUGCCGCCGCCGCCACCGCAGCAGGUCACAGCCCCUCGAGGCGACAGCGGCCCCGCCGCACCAGAGCAGAGUCUCACUCUGUCACCCAGGCUGGAGUGAAGUGGAGCGAUCUCGGCUCACUGCAACCUCCGCCUCCUGGGCUCAAGCGAUUCUCCUGCCUUAGCCUCCUGCAUAGCUGGGACUACAGUGGUACAGGC
ENST00000508701.5	TMEM150C	-28.833	AGCAGGUCACAGCCCCUCGAGGCGACAGCGGCCCCGCCGCACCAGAGCAGUGGUACAGGC
ENST00000312584.4	TNFRSF10D	-25.652	AGUGUAGCUGCGAGAACCUUUGCACGCGCACAAACUACGGGGACGAUUUCUGAUUGAUUUUUGGCGCUUUCGAUCCACCCUCCUCCCUUCUC
ENST00000322175.8	TPRX1	0	UCAGGACUCAGG
ENST00000282369.7	TRIM36	-15.574	UGGUUAACAGCUUAUGGGCGGGGAGCUCGGCAAAACUCAGACUAAAAACAGAAAAAGAGAAAAGAAAGGACAAAUUCGAUACACCCGCGUCGGUCCUCCAGAGUUUGUGAAGGGGUGUAAAC
ENST00000379617.2	TRIM36	-38.625	GAUGGGGCUUUUUUCCAGAUCUUCGCGCCGAGAGCCGGGGACGGCCAACCUGCCGGCAUGCGAUAAAGGCCGGGGAAUGUCUAGCUGGGGCCGCGCUGAGCCGAGUGCGGACCCGCUUUGUGUGCGCGUUUGUUUGUCUCCGCUGCGGUCCGAACCGCUGCCGCGACCCCCGAGGAGGCGGGGCCUCCGCGCGCCCGGCUCCGCCUGGUGAGGGUUUCACGGCCUCUGCUGCCGCCGCCGCCGCCCUCGUUUGUUCCGUUAGAUCGCGCAGCCCCGACCGCUGCACCCGGAUCCUAGCAAGCCGGGCGAGGCUGCCCGGGAGCCCUCGAUGGCCUUCAUUUCACCCAAGCCCGCUUCUUGCUUUCCCCGGCGCUUCCCCUCUUUUCCUGGUUAACAGCU…
ENST00000508894.1	TRIM36	-43.709	CGCAGUCCGCAGGAGCCGCUGCUGCAGCCGGCAGCUGGGCGGGAUUCCCGGGGUAGUCGCUGGGAGCAAAGCUCGCUUCUCCCGCGCCUGUGCUUUUGCCUGCCCCGGCUUACUUCUCCCCGCGUCGGUCCGCUGGCCACGUACAGCUGACCAGCUCAUCUUCCAGCUUCGGACCGAGGCUCCACGGCCGCCGCAGGGACCCGCCCACCAGACCCUGCGCUCGGUAGCCGGUGUGAGUGGAACGUGCCGCUGAUGACACCUGGCAGAAGGCAGCC
ENST00000513154.6	TRIM36	-43.759	GCAGUCCGCAGGAGCCGCUGCUGCAGCCGGCAGCUGGGCGGGAUUCCCGGGGUAGUCGCUGGGAGCAAAGCUCGCUUCUCCCGCGCCUGUGCUUUUGCCUGCCCCGGCUUACUUCUCCCCGCGUCGGUCCGCUGGCCACGUACAGCUGACCAGCUCAUCUUCCAGCUUCGGACCGAGGCUCCACGGCCGCCGCAGGGACCCGCCCACCAGACCCUGCGCUCGGUAGCCGGUGUGAGUGGAACGUGCCGCUGAUGACACCUGGCAGAAGGCAGCC
ENST00000514154.1	TRIM36	-30.478	AUGUCGGAGUCUGGGGAGAUGAGUGAAUUUGGCUACAUCAUGGAAUUGAUAGCUAAAGGCAAGGCUGGAAGCGCAAUUCAUUGACCCCGAGGACAACUGUUUUCCCUUGCCCUGGCUGUGAGCAUGAUGUGGAUCUUGGAGAACGAGGAAUCAAUGGUCUGUUUCGAAACUUCACUUUGGAAACUAUUGUGGAAAGAUAUCGUCAAGCAGCUAGGGCAGCCACAGCCAUU
ENST00000272395.3	TRIM43	-29.216	AUUCUUCUCCAGAGCCCACAGAGUAGCUUUGCAACUGGCUUUGGGGACUUCCGAAAGCUACCAGCACUGCACUGUGAGACUCUCAUCCCUGAGCUGAAUUCAUCUGAUUCGACGGCAAGCUUUGGUGAGAACAUAGAUAUAUUUCUGAGGAAA
ENST00000639673.3	TRIM43B	-30.458	AUUCUUCUCCAGAGCCCACAGAGUAGCUUUGCAACUGGCUUUGGGGACUUCCGAAAGCUACCAGCACUGCACUGUGAGACUCUCAUCCCUGAGCUGAAUCCAUCUGAUUCGACAGCAAGCUUUGGUGAGAACAUAGAUAUAUUUCUGAGGAAA
ENST00000417545.5	TRIM48	-30.442	AGUUUUCUCCAAAGGAGAAGGAGUGCACUUAGAGGGAGCUGUGUUUUGGUGACCUCUGAAACUCAGUACUGCAGCGAAUGAGCUCCUGACCUUGAGGAGUACUUAACAGAAUU
ENST00000329758.5	TRIM49	-24.65	CUAAUCUUCCAGUUGCCCCCUAUUGACUUUAAACCAAAGCUUUGAUUCAUGACCACUGGGAUCCAGCCAGCGGGGGAUUUCUUUUCCUGAUGGACUGUACCCAGGAUCUCACAUUUGCUUAAGCAGCUCCCACAAUUGGGUUCUUAUAAAAGGACACGGAAGAGACAAGCUCAGUUUUCUCUGAAGGAGAAGGACUGCACUUAGAACUGCAUUUUGGCGACCUCUGAAAUUCAGUACUGCAGUGAAUGAGCUUCUGAUCUUGAGGUGAACUUAACAAAAUUAUUUUUGGAAAAAUCGUUGUGGGAACCAUUAAAAGAACUCCAGGAAAC
ENST00000532501.2	TRIM49	-16.508	GAACUGCAUUUUGGCGACCUCUGAAAUUCAGUACUGCAGUGAAUGAGCUUCUGAUCUUGAGGUGAACUUAACAAAAUUAUUUUUGGAAAAAUCGUUGUGGGAACCAUUAAAAGAACUCCAGGAAAC
ENST00000332682.9	TRIM49B	-21.72	AGUUUUCUCUGAAGGAGAAGGACUGCACUUAGAACUGCAUUUUGGUGACCUCUGAAAUUCAGUACGGCAGUGAAUGAGCUUCUGACGUUGAGGUGAACUUAACAAAAUUAUUUUUGGAAAAAUCGUUGUGGGAACCAUUAAAAGAACUCAGGGAAAC
ENST00000622138.4	TRIM49B	-23.769	CUAAUCUUCCAGUUGCCCCCUAUUGACUUUAAACCAAAGCUUUGAUUCAUGACCACUGGGAUCCAGCCAGCGGGGGAUUUCUUUUCCUGAUGGACUGUACCCAGGAUCUCACAUUUGCUUAAGCAGCCCCCACAAUUGGAUUCUUAUAAAAGGACACAGAAGAGACAAGCUCAGUUUUCUCUGAAGGAGAAGGACUGCACUUAGAACUGCAUUUUGGUGACCUCUGAAAUUCAGUACGGCAGUGAAUGAGCUUCUGACGUUGAGGUGAACUUAACAAAAUUAUUUUUGGAAAAAUCGUUGUGGGAACCAUUAAAAGAACUCAGGGAAAC
ENST00000448984.1	TRIM49C	-25.228	CUAAUCUUCCAGUUGCCCCCUAUUGACUUUAAACCAAAGCUUUGAUUCAUGACCACUGGGAUCCAGCCAGCGGGGGAUUUCUUUUCCUGGUGGACUGUACCCAGGAUCUCACAUUUGCUUAAGCAGCCCCCACAAUUGGGUUCUUAUAAAAGGACACGGAAGAGACAAGCUCAGUUUUCUCUGAAGGAGAAGGACUGCACUUAGAACUGCAUUUUGGCGACCUCUGAAAUUCAGUACUGCAGUGAAUGAGCUUCUGACCUUGAGGUGAACUUAACAAAAUUAUUUUUGGAAAAAUCGUUGUGGGAACCAUUAAAAGAACUCCAGGAAAC
ENST00000420869.3	TRIM49D1	-23.957	AGGCUGUGCUGCUGCAGCCGACUGUCUGGCCCCUGAGCAUUACAUCCCCAUACUCCAGGCCUUUAUUCAUCACCAAAACAGCAUGGUACUGGUACAAAAAUAGGCACAUAGACCAGUGGAACAGAAUAGAGAACCCAGAAAUGAACCCAAAUACUUAACAACCAACUGAUCUUUGACAAAGCAAACAAAAACAUAAAGUGGGGAGAGGACACCCUAUUCAACAAAUGGUGCUGGGAUAAUUGGCAAGCCACAUGUAGGAGAAUGAAACUGGACUUUGUGGCAUAGACAAACUUUCUUAUUGUUAUUCAAUGAAACACUCACGUAGGACCUACUGGGAAGGUAUUUUGCAGAUGUAACGAAAGGUCCUGCUCUUGUAACUAGCAAGUGUACUCAGAGGUG…
ENST00000530311.6	TRIM49D1	-24.347	UAAUCUUCCAGUUGCCCCCUAAUGACUUUGGACCAAAGCUUUGAAUCCUGACCAUUGGGAUCCAGCCAGCUGAGGAUUUUUCUUCCUAACUGACUUUAACAGGGAUCUCAUACUUGCUCAGGCAGCCCAUCAACUAUUCUUAUAAAAGGACAUAGAAGAGACAAGCUCAGUUUUCUCCAAAGGAGAAGGAGCGCACUUAGAGGAAGCUGUGUUUUGGUGACCUCUGAAACUCAGUACUGCGGCGAAUGAGCUCCUGACCUUGAGGAGUACUUAACAGAAUUAUUUCUCGAAGAAUCAUUGUGGGAACCCUUCAAAGAACCCAGCGAAAC
ENST00000605881.5	TRIM49D1	-21.493	CUUAGAGGAAGCUGUGUUUUGGUGACCUCUGAAACUCAGUACUGCGGCGAAUGAGCUCCUGACCUUGAGGAGUACUUAACAGAAUUAUUUCUCGAAGAAUCAUUGUGGGAACCCUUCAAAGAACCCAGCGAAAC
ENST00000623787.3	TRIM49D2	-16.404	GGUGACCUCUGAAACUCAGUACUGCGGCGAAUGAGCUCCUGACCUUGAGGAGUACUUAACAGAAUUAUUUCUCGAAGAAUCAUUGUGGGAACCCUUCAAAGAACCCAGCGAAAC
ENST00000244891.3	TRIM51	-21.131	UGCCAUCUCUGUGUCCCCUUAAGCAUGUCUGUUAUGAGCUUCCUUGACUUCACACCUCUCAGAUUUGACAAACAUGAGGAGAAACAAAGCAAACUCUCUUUUCUGUGGGUUAAUUUGUCUCUCAUUUUGGGUCCUUCGUAUAUCAGAGUGUGAAUGAUACUUUAUUGUCCUCACUUGUGCUUCAAUUCGUGGCUGUUUUGCAGGAGGAGCUCCUAAAAAAA
ENST00000449290.6	TRIM51	-21.63	GCAGGGAAUGAGCUCCUGAUCUUGGGGAGUACUUAAAAGAAUUUUUUCUUGGAAGAAUUACUGCAGGAAACAUUCAUAGAACCUUGGGAAAC
ENST00000341062.6	TRIM60	-33.128	UCUUUUCUCAUCCACAGGGAUGACCGCUGUAUUAUAACCUGUGGCUAGUUUAUUGAAGAAGAAAAUCAUUACACUUAGAUUCAGACGGGCUCGGCCGGGCGCGGUGGCUCACGCCUGUAAUCCCAGCACUUUGGGAGGCCGAGGCGGGUGGAUCAUGAGGUCAGGAGAUCGAGACCAUCCUGGCUAACAAGCUCG
ENST00000507119.1	TRIM60	-32.222	AAACUCGAAAACCAAGGCGCCCAGGGUUGUGUGAGGGUUUCCGCUCUGCGCCCCGCGGGGUUCCAUGGGUCCUGCACAGCAUCAGGCCUGAGCCGCCGGUCCAACUGCUCCAGCUCG
ENST00000508504.1	TRIM60	-31.631	CAGGUCAUCAGUUUGCCCCAUCAUUGGUUAAGGUGGUAUUCUCUACAUUAUAAAGGGAUGACCGCUGUAUUAUAACCUGUGGCUAGUUUAUUGAAGAAGAAAAUCAUUACACUUAGAUUCAGACGGGCUCGGCCGGGCGCGGUGGCUCACGCCUGUAAUCCCAGCACUUUGGGAGGCCGAGGCGGGUGGAUCAUGAGGUCAGGAGAUCGAGACCAUCCUGGCUAACAAGCUCG
ENST00000512596.6	TRIM60	-28	AAAACUCGAAAACCAAGGCGCCCAGGGUUGUGUGAGGGUUUCCGCUCUGCGCCCCGCGGGGUUCCAUGGGUCCUGCACAGCAUCAGGCCUGAGCCGCCGGUCCAACUGCUCCAGGUCAUCAGUUUGCCCCAUCAUUGGUUAAGGUGGUAUUCUCUACAUUAUAAAGCUCG
ENST00000647760.1	TRIM60	-32.252	UCCACAGGGUUAUAAGCUCAGGAGCCAGGCUUAGAACUUAGAAGGAAGAAUACACGCCUGAUUGAACAUCCUUUUAAAAUGAGAAUCAUCUUCUCCCCAUAAGCAAUAGAGGACUUUCAGUGGUGACUCUUUCCUGAGCAAGAGGACUCACAGUGGACCUUCAAUUCCUGAGGACCAGUGAACACAGCGGAAGACAGUUACUAACUGGCUACAGAGGGGCUCUUCUUAGAAGUUGUCUCUGGAAUUGAAGGAAAGGAGGCAGAAGGACCCUUCAGAAGGUCCAGCUCCAUAGGUACUGACUUCCAGAAAGGAGAAAGUUGAGUUAUCAGUUUCUCAAGUUCCUUACAUGAAGAAAACAAGGCUUUCCUUAAGAAAGAAACCUCAGACACAUCCUUCCCA…
ENST00000512729.5	TRIML2	-27.511	AAGCAGGCAGCUGCCAGAAAUUUGUUGGAUUUGAGGAGUCCAGAGCGCCGACCCGCUCUGUCUGCGUGGACUUAUUUCCUUGGAUCUUCGUGGACUCUGAAGUUGCCAAGUGUGUGUGCCUGCUCCAGAAAACAAAGGAAGCCACCAUUUUUUCUCAUUCACAGUGCAGGGAGAUACCUCAGUAGAAGCAUACAGUCCAGUCUUCAACUAGGGACCCCUACCAGG
ENST00000682553.1	TRIML2	-31.079	AGCUUUUUCCCUAAAGGAAAUACCUUGGUUCGGUGUGGUGACUCAUUCCUGUAAUCCCAGUACUUUGGGAGGCUGAAGCAGGCAGAUUGCUUGAGCCCAGGAGUUCAAGACCAGCCUGGGAAAAAUACUGAAACCCCGUCUCUACAAAAAAUACAAAAAUUAGCCGGGUGUGGUCGUGCAGCGCCUGUAAUCCCAGCUACUCAGGAGGUCAAGGUGGGAGAAUCACUUGAGCCUGGGAGCUCGAGGCUGUAGUGAGCCGAGAUUGCGCCACUGCAUUCCAGCCUGGGUGACAGAGCAAGACCCUGUCUCAAAAAAAAAAAAAAAAAAAAAAAAGGAAAUACCCAGGAUUGCUACAAAGAAACAGGCAGCUGCCAGAAAUUUGUUGGAUUUGAGGAGUCC…
ENST00000262067.5	TSPAN13	-42.254	CCGGCUCAGCUGCGGCGGCCGCAGGUUCCAAAGCGGGUCCGAGCCGCCGCCGCGCGCGCGCCGCGCACUGCAGCCCCAGGCCCCGGCCCCCCACCCACGUCUGCGUUGCUGCCCCGCCUGGGCCAGGCCCCAAAGGCAAGGACAAAGCAGCUGUCAGGGAACCUCCGCCGGAGUCGAAUUUACGUGCAGCUGCCGGCAACCACAGGUUCCAAG
ENST00000247829.8	TSPAN8	-26.313	AGUGCCCCAGGAGCUAUGACAAGCAAAGGAACAUACUUGCCUGGAGAUAGCCUUUGCGAUAUUUAAAUGUCCGUGGAUACAGAAAUCUCUGCAGGCAAGUUGCUCCAGAGCAUAUUGCAGGACAAGCCUGUAACGAAUAGUUAAAUUCACGGCAUCUGGAUUCCUAAUCCUUUUCCGAA
ENST00000393330.6	TSPAN8	-27.233	GCUUUGUAGUAGAGAUAGCUGUUCAGGAGGAGGAAAUGUGAAUUCUGAGAGCGUGAUCAUUUAGGAGAGAUUUCCAUUCCUGGAACGAUAUCACUACCACAUGCACGAGUGCAAUUGAAGGGAAACCUGGUGGGGAAACAGUUUUAACAUUCUUUCAGAAAAAGAAUCACUACCUAGUGGAAAAUGUUGUGCAAGCCUCUUCAUGUUUCUUCCCUCCAGAAAACAACUAAACAGAUGGAAGAACUGGUUCACAAACAUCCCAACUCUCUCCUGCCAAGGUCCAGUGGGCUUGUUGCUCCAGACCUCAUGCCUUCUGGACCCAGACAUCUCUGCAAUCUCGGAACUGGAAUACACCACUUCUUGUCAAGGUACUAGCAAGUUGACUAUGAACUGCUGGGA…
ENST00000546561.2	TSPAN8	-20.95	GUGUGGGUUAAUAGCCUUUGCGAUAUUUAAAUGUGUGGGUUAAUUUUUUUAUCCAGUUUAAUAACUUUUUAUUCCUCCCUCUACUUCUUUGCUUUCUCUUUCUGCUCUGAAGCCGUGGAUACAGAAAUCUCUGCAGGCAAGUUGCUCCAGAGCAUAUUGCAGGACAAGCCUGUAACGAAUAGUUAAAUUCACGGCAUCUGGAUUCCUAAUCCUUUUCCGAA
ENST00000272845.10	UNC80	-33.529	GGGUCCUGCAGUAGGACUCCCGGGAGCCACCAUU
ENST00000439458.5	UNC80	-35.375	AGCAGCGGGAGGAGGCGGCGGCGGCGGCUAGCGAGGAGACAGAGCUGGGUCCUGCAGUAGGACUCCCGGGAGCCACCAUU
ENST00000673920.1	UNC80	-53.859	GCUCCGAGCGCCCCCCUCCUCGCUCCGCGGCUCCUCCAGCCCUCCCCUCCUCCCGCAGCCAUGUUCCACGCGCGGGGAGGGGUGGGGGGAGGGGAGAGGCACGGGGGAUCAGGGCGGAGAGAGCCGGCUCUGCCUCGGGGAAGGAGGGGAUGAGAGUUGGGAGCAGCGGGAGGAGGCGGCGGCGGCGGCUAGCGAGGAGACAGAGCUGGGUCCUGCAGUAGGACUCCCGGGAGCCACCAUU
ENST00000254181.9	USP29	-32.617	ACUCUUCUGUUCCCAGGAGAAUCAGGGGAGUCGGCGCCGGAAGGGGCGGGUCCGAGCUGAGAUUUCCAGAGCCAUGGGAGCCGGAAGUCCAAGGAACUGUACCUCCAUCAUGACGACUCCGGUUACGUAAAAACAUUCAAACAGAAAAUGCUGGCCAGGCUCAUGCCUGUAAUCCCAGCACUUUGGGAGGCCGAGGCGGGAGGAUCGCUUGUGCCCAGGAGUUGGAGACCAGCCUGGGCAACAUAGCGCUAUGGAGUCUAAUCCAGGCACUUUGGAAGGCUGAGGCUGGAGGAUCGAUUGAGGCCAGGAGUUUGGGACCACCCUGGGCAACAUAGCAAGAUCUCAUUUCUGAAAAAAGAAUUAUCAUCCACUCACCCAGAACAGCUCUCCAAACUUAAC…
ENST00000598197.1	USP29	-12.727	GUGCUUUUCUUCUUUAGGUUACAUAAAGAAAGG
ENST00000600020.5	USP29	-29.913	GCUGGCCCAGGCACCACGCGACUCUAAGCGCGCCCAAAGCGACCCUCUGCGCAAACUACCCCCGGGGACGACGUCACCCGUGAGGCGCUAUGGAGUCUAAUCCAGGCACUUUGGAAGGCUGAGGCUGGAGGAUCGAUUGAGGCCAGGAGUUUGGGACCACCCUGGGCAACAUAGCAAGAUCUCAUUUCUGAAAAAAGAAUUAUCAUCCACUCACCCAGAACAGCUCUCCAAACUCCGUGGCAGUCAGAGCUCUGCCUGCAGUGUGACCAUGGACAGCUCUCCAAAGCUUAAACUUCAGUAAAUUGACUCAAGUUUCUUCGGAAAGAACUGUUACAUAAAGAAAGG
ENST00000600940.1	USP29	-31.964	AUCAUGACGACUCCGGUUACGUAAAAACAUUCAAACAGAAAAUGCUGGCCAGGCUCAUGCCUGUAAUCCCAGCACUUUGGGAGGCCGAGGCGGGAGGAUCGCUUGUGCCCAGGAGUUGGAGACCAGCCUGGGCAACAUAGUGAGACCCUCCCCCCACCCAUCUCUACAAAAAAUUUUAAAAUUAGCUAGCUGAGAUCAUGCCACUGCACUCCAGCCUGGACAACAAAGCGCUAUGGAGUCUAAUCCAGGCACUUUGGAAGGCUGAGGCUGGAGGAUCGAUUGAGGCCAGGAGUUUGGGACCACCCUGGGCAACAUAGCAAGAUCUCAUUUCUGAAAAAAGAAUUAUCAUCCACUCACCCAGAACAGCUCUCCAAACUUAACAGCCGUGGCAGUCAGAGC…
ENST00000361696.10	UTS2	-17.097	GAGACAGUUGAAAGUUCUCUACAACAGAAGCCAAGAAGGAAGCCGUCUAUCUUGUGGCGAUC
ENST00000377516.6	UTS2	-21.745	UCCACAGAUUGUCAUUCUUCAGGGAUGGCAGCCCUAAACACAGCAUGGCAACUCAUCUACUCACUCAUGAAAGAUUAAAAAAUGGAAACCAACGUAUUUCAUCUUAUGCUCUGCGUCACUUCUGCUCGGACUCAUAAAUCCACGUCUCUUUGCUUUGGCCACUUCAACUCAUAUCCAAGCCUUCCUUUAAUUCAUGAUUUAUUGCUGAUGAUGUCAGGUCAUAGGAUGAUAUAUAUAAUCAGUGAGCAGGCAGAAUGAGGAGACAGUUGAAAGUUCUCUACAACAGAAGCCAAGAAGGAAGCCGUCUAUCUUGUGGCGAUC
ENST00000328739.6	VMO1	0	AGACGCUACAGG
ENST00000354194.4	VMO1	-22.346	GGCCCUUCCGCAAUCGGAGCCCUCACAGAGGCCAAACUGAUAUAAAUCUGCUUAGGAGGCCUGAUUCACAGACGCUACAGG
ENST00000416307.6	VMO1	-12.609	ACUGAUAUAAAUCUGCUUAGGAGGCCUGAUUCACAGACGCUACAGG
ENST00000441199.2	VMO1	0	GAUUCACAGACGCUACAGG
ENST00000269834.1	ZIM3	-25.648	UUCCAUUGGAAACUGAUUGGGCAGAUUUGAAAAUUAAGCUUUCACAAUCACAAUUUUUAUGAGAGUUCAUUCAGUUUUGGAGAAGUCGAGGAAAGAAUUGGGAAUUGAAAUUUUGAUGUGGCCUGAUAGGAUCAGGUGGGGCUUUUGAUAGGAAGUGAGUGUUUUGGGUUGUUUCUUGACUGGAUUAUGAUGCGGAAUACAGCGGGUAGAGGGCCGAUUAAGUUUUAGUCAUUAGUGUAGCUUUUCAGUAUACACGCCUUUUCAUUUUCAGUCCCUUUCAGAAGAAAAGACCACAGGCAUCAGAAAUCAAUCAACUUGCUAAUUUAUGCCAGAUUCCACUGGAGAUCUGCCUUCCCAAGACUUUACUGACUGGUGAAGAACAGGAA
ENST00000302097.3	ZNF280A	-29.802	AGAAAGGACUUUGAAGAGCAAGCGGCGUUGUUCGCCUGCGGAAGCAGUGCUGCCGGUCUCUGGACAAAUUUCUCCGGGAGGUGGAGACAAGGAAGCUCCAGCUUCGCUUUCCCUUGCGGCCCAGAGUGGAACAUACUGAGCUGCACUGAAUCAUCUGGAUGCACUCGCAACUUUAGGAACUGGUGGCAAUUUGUAAAAAGACAGCUCUGGAAGUUGAAGAGACCAGUGGCUUCAAGCAAAAAGUAAAUUGAAA
ENST00000303809.7	ZNF296	-31.333	AGUCACUCACCUGAGCGCGCACGGUCCGCGCGUCCUCCGCUCGUGCGUCCUCCGCCCGCCCGCCUGCCUGCCUGCCCGCCCGCUCGCUCGCCCGGCCCGCGACUC
ENST00000308811.8	ZNF596	-38.09	GACACGCGCUUUCAACCGGCGGAGACACUGGCAGGGCCAGAAACGCGCGCAGCGGGGGCGGGAGGUCGGUAAGCUCCCCGCCCCUGCCCGAGACCCCGCCCCGGCCCGGCCCCGCCUUUUUCUCUGCCUCCCCUCCCUGCACGUACGGGCCCCGCCCCUCGCGCGACGUUUUUUGUUGACCCGGAAACGGAUUCUCCGGAGCCGAGGUCCGCUCGGAUUUGUCUUCUUAGUGCUUGGAUGGUGUGAGUGAAAACCCAGAGGAAUACAUUUGGUGGCUGAGCUAGUACA
ENST00000320552.6	ZNF596	-29.015	AAGUUGGGUGGAAGCAGCGCGGACCCACGGCACACCGAACGCACUCCAACAGAACCCGACGCAGACACGCGCUUUCAACCGGCGGAGACACUGGCAGGGCCAGAAACGCGCGCAGCGGGGGCGGGAGGUCGAUUUGUCUUCUUAGUGCUUGGAUGGUGUGAGUGAAAACCCAGAGGAAUACAUUUGGUGGCUGAGCUAGUACA
ENST00000398612.3	ZNF596	-33.28	AGUUCCCUUCCUGCGGCGUCCUCCACACCCGGGGUCUGCUGGUCUCCGCGGAUGUCACAGGCUCGGCAACCGCCCUCCUGUCGGCGGGGAGUCCCGCGACGCCCGGAAAUGCUCCGAAGCCUGUCGCCCAGCUGCCAGAUCUGCGUCUGUGUCCGGUUCCGUCACUGAGGUCGCCCCUGUCCGGCCCUUCCACCCUAGUUCUCUUCACCGUCCGCCCAUCCUAUCGCGCGCGGCCUCAGAUUUGUCUUCUUAGUGCUUGGAUGGUGUGAGUGAAAACCCAGAGGAAUACAUUUGGUGGCUGAGCUAGUACA
ENST00000518320.6	ZNF596	-35.397	AGUUCCCUUCCUGCGGCGUCCUCCACACCCGGGGUCUGCUGGUCUCCGCGGAUGUCACAGGCUCGGCAACCGCCCUCCUGUCGGCGGGGAGUCCCGCGACGCCCGGAAAUGCUCCGAAGCCUGUCGCCCAGCUGCCAGAUCUGCGUCUGUGUCCGGUUCCGUCACUGAGAUUUGUCUUCUUAGUGCUUGGAUGGUGUGAGUGAAAACCCAGAGGAAUACAUUUGGUGGCUGAGCUAGUACAAUGCCAUCACCGACUUCACUCAAGAAGAGUGGGCCCUGCUGGACACAUCCCAGAGAAAGCUGUUUCAAGAUGUG
ENST00000518414.5	ZNF596	-33.623	GCCCUCCGCUUUUUGUGGCCAAACCCAGCCACGCAGUUCCCUUCCUGCGGCGUCCUCCACACCCGGGGUCUGCUGGUCUCCGCGGAUGUCACAGGCUCGGCAACCGCCCUCCUGUCGGCGGGGAGUCCCGCGACGCCCGGAAAUGCUCCGAAGCCUGUCGCCCAGCUGCCAGAUCUGCGUCUGUGUCCGGUUCCGUCACUGAGGUCGCCCCUGUCCGGCCCUUCCACCCUAGUUCUCUUCACCGUCCGCCCAUCCUAUCGCGCGCGGCCUCAGAUUUGUCUUCUUAGUGCUUGGAUGGUGUGAGUGAAAACCCAGAGGAAUACAUUUGGUGGCUGAGCUAGUACA
ENST00000521270.5	ZNF596	-34.044	AAACCCAGCCACGCAGUUCCCUUCCUGCGGCGUCCUCCACACCCGGGGUCUGCUGGUCUCCGCGGAUGUCACAGGCUCGGCAACCGCCCUCCUGUCGGCGGGGAGUCCCGCGACGCCCGGAAAUGCUCCGAAGCCUGUCGCCCAGCUGCCAGAUCUGCGUCUGUGUCCGGUUCCGUCACUGAGGUCAGACUUGAGGGACUGGUAUUUCUAGAAGCCUCACAUGGAAGAGACAGAAUCAUUCAGUACAAGUGUAUCCAGAGGACCAGCAGAAGGGAGAAGGAAUGGAGGGAGGCUCCUGAGGGCUGAGAUGCAUGUGGAGAAAGCCUGCAAGCACACAAACCGAGAAUAAUUAAAUCUGAGAAAUUCCAGGAUUUAUCUAUUUGUCUUCUUAGUGCUUGG…
ENST00000522866.5	ZNF596	-38.722	AAACGGAUUCUCCGGAGCCGAGGUCCGCUCGGGUGAGUGCCCUCCGCUUUUUGUGGCCAAACCCAGCCACGCAGUUCCCUUCCUGCGGCGUCCUCCACACCCGGGGUCUGCUGGUCUCCGCGGAUGUCACAGGCUCGGCAACCGCCCUCCUGUCGGCGGGGAGUCCCGCGACGCCCGGAAAUGCUCCGAAGCCUGUCGCCCAGCUGCCAGAUCUGCGUCUGUGUCCGGUUCCGUCACUGAGAUUUGUCUUCUUAGUGCUUGGAUGGUGUGAGUGAAAACCCAGAGGAAUACAUUUGGUGGCUGAGCUAGUACA
ENST00000523162.5	ZNF596	-37.16	AGAAACGCGCGCAGCGGGGGCGGGAGGUCGGUAAGCUCCCCGCCCCUGCCCGAGACCCCGCCCCGGCCCGGCCCCGCCUUUUUCUCUGCCUCCCCUCCCUGCACGUACGGGCCCCGCCCCUCGCGCGACGUUUUUUGUUGACCCGGAAACGGAUUCUCCGGAGCCGAGGUCCGCUCGGAUUUGUCUUCUUAGUGCUUGGAUGGUGUGAGUGAAAACCCAGAGGAAUACAUUUGGUGGCUGAGCUAGUACA
ENST00000640035.1	ZNF596	-30.813	GGCGGAGACACUGGCAGGGCCAGAAACGCGCGCAGCGGGGGCGGGAGGUCGAUUUGUCUUCUUAGUGCUUGGAUGGUGUGAGUGAAAACCCAGAGGAAUACAUUUGGUGGCUGAGCUAGUACA
ENST00000421025.3	ZNF679	-25.948	GGUACUUGAUCCAGGUAUAUGUCACAUUCCCAACUGUUGGCUGGGCCCAAGCAAAUUAGUAAAAUAAAUUAGGUGCUGUGUGAAAGUAUACGCCACAAUCACACCUGCGGGAAGGACCAGGAAUAAAUUUCACAAUUCUACGUAUUUCCCAGCUUUAGGUCUGAGAGUCUACACUUCUGAGCUCCAGUUCUUCUCUUCACUGCUCUGCGUCCUCUGUUCCUAGAGGCCAAGCCACUGUGGCCUUGUGUUCUGCAGGUAUCCGCAGAUUU
ENST00000318203.9	ZSCAN4	-25.251	CCUUGUAAUUCAUAAAUCUCUGAAAACUUAAAAGUUUGAGCAAAAGUUUGUCAUGUUUCUAUGAGUAAUUUAUAAUAAAACUUGAUCAGAAUUUGUGAGACUAACGUUUGUCUUUAUAUUUUCCUUUUUUUUUUUUUUUUUUUUGAGACACAGUCUCGCUCUGUCGUCCAGGCUGGAGUGCCGUGGCGUAAUCUCGGCUCACUGCAACCUCUGCCUCCUGGAUUCAAACAAUUCUUCUGCCUCAGCCUCCUGAGUAGCUGGGAUUACAGGACCAGUGAUGGUAUAGAACACUGUAUUAGAGACAUGGAGCUGGGGCUGGAUGAAGAUUCCAUCAGUAAUUCAAUCAACAGACAAGUGUUAUCCAAUCACGUCUUUAAAUCAAUCACUGACAUGGAGCUG…
ENST00000586855.7	ZSCAN5B	-26.158	GGAGAGCGCAUCCCAGACCGAGAAGGUCGGAGGCAGAAGCCGGGAAGGAGACUUCUGAACAAACUGUGAAUAUAUUACUGAGAAGAAACAGGGGCAGCCUGUGUAAAUAGGUCUCAAUUUGAUACUGGCUACUGGAAGAGCUUGCUCAGAGGCUGAUUGAAAUAUUCUCCAGUAGAU
ENST00000589938.5	ZSCAN5B	-30.484	CAGGCCGGUUGGAGAGCGCAUCCCAGACCGAGAAGGUCGGAGGCAGAAGCCGGGAAGGAGAU
ENST00000534327.7	ZSCAN5C	-27.91	GAGAGCACAUCCUAGAAGAGAGGAGGCUGGAGGCAGAAGUCAGGAAGGAGACUUCUGAAUGAACAGUGAAUCUAUUACUGAGAAAAACCAGGGGUGGCCUGUGUAUAUAGGUCGCAAUUAGACACCGGCUUCUGGAAGAGCUUUCCCAGAGACAGAUUGAAAUAUUCCCCAGUAGAC

## Sheet: DUX4 repressed
S5 Data
5'UTR analysis of mRNAs down-regulated by DUX4 that are present in the high polysome fraction (log2FC<-1, basemean>50, p-adj<0.01)
DUX4-repressed mRNAs		MFE/100nt (RNAfold)	5'UTR Sequence (GENCODE V43 Transcript Annotation, 5'UTRs > 3nt in length)
Transcript_ID	Gene
ENST00000318602.12	A2M	-23.714	GGGACCAGAUGGAUUGUAGGGAGUAGGGUACAAUACAGUCUGUUCUCCUCCAGCUCCUUCUUUCUGCAAC
ENST00000404455.2	A2M	-21.681	AUACAAGAGAUGUGAGAAGCACCAUAAAAGGCGUUGUGAGGAGUUGUGGGGGAGUGAGGGAGAGAAGAGGUUGAAAAGCUUAUUAGCUGCUGUACGGUAAAACUCCUUCUUUCUGCAAC
ENST00000539638.5	A2M	0	CUUUCUGCAAC
ENST00000249005.3	A4GALT	-39.735	AGAUGGAUUUGCAGCCGCUGCAAGUGUGUGGAAGGGCCGUGUUCGUGUUGGCAAAGAAGGUCGGCUGCUGAGCCAGGGCGUGUCUCCCGGAGGCCUGUGGGCUGCCAGGAUCCCCACCUCUCUGCAAUGGGCUGCCCAGGCUGACCAGCCGGUUCCUGCUGGAAGCUCCUGGUCUGAUCUGGGGAUACC
ENST00000381278.4	A4GALT	-35.238	GCCCGCCGCCGCUGGAGCUAGAGAUGGAUUUGCAGCCGCUGCAAGUGUGUGGAAGGGCCGUGUUCGUGUUGGCAAAGAAGACCAGCCGGUUCCUGCUGGAAGCUCCUGGUCUGAUCUGGGGAUACC
ENST00000401850.5	A4GALT	-40.041	UGCACUUCUGUGCCUCAAUUUCCUCAUCUGUAGGGUGGGGGUGGUGAUUGCCACCCCAUAGGGUGGUUAUAAGGGGCCACACAUGUUCCUAUGUGUGAGAUGCUGAGAAAGUCACCUGGCAUGGACAGGAUGGACAGCCAGUAUUUAUCGAACUAUGAAUGAAUGAAUGUUACCCUUUAGUGGGUUCCAGCGUCCUAUCCUGUCGGUGGGAAGACUGAGGCUCAGAGAGCUCCGUAACUUGCCCCAGGUCACACAGCCGGUUCAGGCAGAGUUGGGGUCUCAUGCCUCCCAGGUGUUCCCACAGUCUUUUCCCCAGGAGCAGGGUCCAAGCCUGCUGCUCCUCCAACCACCUGCGAGGCACCUGGGCAUGUUCCUGGCCACCAGGAAAGAGAGGUCUAA…
ENST00000642412.2	A4GALT	-43.908	ACUGCCCUCCGGCCGCCGCGCCGCCCGCCCGCCGGGGCCCCGCUGUCCGCCGCCCGCCGCCGCUGGAGCUAGAGAUGGAUUUGCAGCCGCUGCAAGUGUGUGGAAGGGCCGUGUUCGUGUUGGCAAAGAAGGUCGGCUGCUGAGCCAGGGCGUGUCUCCCGGAGGCCUGUGGGCUGCCAGGAUCCCCACCUCUCUGCAAUGGGCUGCCCAGGCUGACCAGCCGGUUCCUGCUGGAAGCUCCUGGUCUGAUCUGGGGAUACC
ENST00000316519.11	AACS	-27.6	AGUCCCUUGUUCCCCGCCGCCGCCGUCGCUGACCCAGCCCGCCAGGCGCUCCUGACCGUCGCUUCCUCCGGUCCCAGGUCCCCGGCCCUCGCCUCAGCCCCGGCCCCUGGUCCCCAGCCCUCGUCGCAGCCCCGGCCGCCCGCCGCCGCC
ENST00000418937.6	AACS	-27.417	CAGUCCCUUGUUCCCCGCCGCCGCCGUCGCUGACCCAGCCCGCCAGGCGCUCCUGACCGUCGCUUCCUCCGGUCCCAGGUCCCCGGCCCUCGCCUCAGCCCCGGCCCCUGGUCCCCAGCCCUCGUCGCAGCCCCGGCCGCCCGCCGCCGCC
ENST00000261880.10	AAGAB	-18	GCCUGACGGAACCGGCUCGCGAGCGCAGCU
ENST00000542650.5	AAGAB	-27.7	AACGGUUUUAGAGUUUUCCCAGAGGCAGAAAGUCCUGCUUCUGGGGCGUAACCUACAGGAUAUCCUUGGAACAGAAGAUCUUAUUGUGGAAGUGACUUCCAAUGAUGCUGUGAGAUUUUAUCCCUGGACCAUUGAUAAUAAAUACUAUUCAGCAGACAUCAAUCUAUGUGUGGUGCCAAACAAAUUUCUUGUUACUGCAGAGAUUGCAGAAUCUGUCCAAGCAUUUGUGGUUUACUUUGACAGCACACAAAAAUCGGGCCUUGAUAGUGUCUCCUCAUGGCUUCCACUGGCAAAAGCAUGGUUACCUGAGGUG
ENST00000560362.1	AAGAB	-25.656	AAUCCAGUUACUCUUCCCUCAGCAAGUCUAUGCUACUCCAGUGACUCUUACCUCAGCAAGUCCAUACUACUCCAGUGAUCGACCUGUCAUAUAAACUGCAACAAAUACUGCAUAAACUUGCACCAGAAGACUGGGAUAUCCUUGGAACAGAAGAUCUUAUUGUGGAAGUGACUUCCAAUGAUGCUGUGAGAUUUUAUCCCUGGACCAUUGAUAAUAAAUACUAUUCAGCAGACAUCAAUCUAUGUGUGGUGCCAAACAAAUUUCUUGUUACUGCAGAGAUUGCAGAAUCUGUCCAAGCAUUUGUGGUUUACUUUGACAGCACACAAAAAUCGGGCCUUGAUAGUGUCUCCUCAUGGCUUCCACUGGCAAAAGCAUGGUUACCUGAGGUG
ENST00000561452.5	AAGAB	-35.659	AGGCGGAAGCGGCUGCCUGACGGAACCGGCUCGCGAGCGCAGCUAUGGCUGCUGGCGUACCCUGUGCGUUAGUCACCAGCUGCUCCUCCGUCUUCUCAGGAGACCAGCUGGUCCAACGUGAGUAGAUAGGCGCCUGGGCCGACCUCCAAGGCCCCUGAGCCUCAGCGGGCGACGGACCCAGCACCACGGCCUCUCUGGGCCUUGUCCCCGCAGCGGGCCCUGCGUUCUUCCUCCAGUCAGUGGAGGCGCCCAGUCUCCCCAGAUAUCCUUGGAACAGAAGAUCUUAUUGUGGAAGUGACUUCCAAUGAUGCUGUGAGAUUUUAUCCCUGGACCAUUGAUAAUAAAUACUAUUCAGCAGACAUCAAUCUAUGUGUGGUGCCAAACAAAUUUCUUGUUACU…
ENST00000406297.7	AAK1	-35.942	GAUCAGCUGGCGGGCGGGCGGGAGCCGAGCGCGGCCCCGGCUCUCGCUGCAGCGCCGCCUCUUCUCUGCGUCGCAGGCCGGCCCGGCGGCCGUGACAAUGUCGCGGGGCUGGUAGCAGGGCGCCGGCCGCCGAGCCGUCUCAAGUUUAAACUUACACGAAUCGCUUUCUGGAGGAGGAGGGGACCCGCUGCGCGAUUGACACGCAUAUUCCUAUAGGCAUCCUCCCUCAGCCCCCACCCCCACGGCCGGAUUCGGGUGGCUCCUCUCCGAGGUGAAAUCUGAGAAGAAAUCCUUGGAUCUCUUUUCUUAAAAAAAAAAAAAAAAAAAAAAAAUCUAGAAACCAUCGGUAUUUUGCUUUGCUGCUCCCUAUUCGCAAG
ENST00000409085.9	AAK1	-36.892	AGUCUCCGCCCGGCGCUCCCGGGAUCAGCUGGCGGGCGGGCGGGAGCCGAGCGCGGCCCCGGCUCUCGCUGCAGCGCCGCCUCUUCUCUGCGUCGCAGGCCGGCCCGGCGGCCGUGACAAUGUCGCGGGGCUGGUAGCAGGGCGCCGGCCGCCGAGCCGUCUCAAGUUUAAACUUACACGAAUCGCUUUCUGGAGGAGGAGGGGACCCGCUGCGCGAUUGACACGCAUAUUCCUAUAGGCAUCCUCCCUCAGCCCCCACCCCCACGGCCGGAUUCGGGUGGCUCCUCUCCGAGGUGAAAUCUGAGAAGAAAUCCUUGGAUCUCUUUUCUUAAAAAAAAAAAAAAAAAAAAAAAAUCUAGAAACCAUCGGUAUUUUGCUUUGCUGCUCCCUAUUCGCAAG
ENST00000205214.11	AASDH	-31.279	ACGUAUGGUGCCUCGCUCUGGGAUAGCUUUACGGCUUCUGGGAGCUGCUGCUUCGCUGUGAGAAGUAUCCGCGACGAGCUAUCCGGGAAAGGGCCGAAUGCGAUCAAACCUAAUCCGCGAGACUUGCUAAGGUUCUGUGCUACAAAUUGAUGUUUAGAUAAACUUCAGUGAA
ENST00000451613.5	AASDH	-32.222	AGCGACGCGGAAGAUUUACGUAUGGUGCCUCGCUCUGGGAUAGCUUUACGGCUUCUGGGAGCUGCUGCUUCGCUGUGAGAAGUAUCCGCGACGAGCUAUCCGGGAAAGGGCCGAAUGCGAUCAAACCUAAUCCGCGAGACUUGCUAAGGUUCUGUGCUACAAAUUGAUGUUUAGAUAAACUUCAGUGAA
ENST00000502617.1	AASDH	-30.387	GGAAGAUUUACGUAUGGUGCCUCGCUCUGGGAUAGCUUUACGGCUUCUGGGAGCUGCUGCUUCGCUGUGAGAAGUAUCCGCGACGAGCUAUCCGGGAAAGGGCCGAAUGCGAUCAAACCUAAUCCGCGAGACUUGCUAAGGUUCUGUGCUACAAAUUGAUGUUUAGAUAAACUUCAGUGAA
ENST00000503808.5	AASDH	-25.143	GGCUUCUGGGAGCUGCUGCUUCGCUGUGAGAAGUAUCCGCGACGAGCUAUCCGGGAAAGGGCCGAAUGCGAUCAAACCUAAUCCGCGAGACUUGCUAAGGUUCUGUGCUACAAAUUGAUGUUUAGAUAAACUUCAGUGAA
ENST00000513376.5	AASDH	-17.121	CCGCGACGAGCUAUCCGGGAAAGGGCCGAAUGCGAUCAAACCUAAUCCGCGAGACUUGCUAAAAUUCUCCAAGUCCCGGCUGCUUAUGUACCUAUCGAGCCAGAUUCACCACCGUCAUUAUCAACUCAUUUU
ENST00000514745.5	AASDH	-25.867	AUAGCUUUACGGCUUCUGGGAGCUGCUGCUUCGCUGUGAGAAGUAUCCGCGACGAGCUAUCCGGGAAAGGGCCGAAUGCGAUCAAACCUAAUCCGCGAGACUUGCUAAGGUUCUGUGCUACAAAUUGAUGUUUAGAUAAACUUCAGUGAA
ENST00000602986.5	AASDH	-26.869	AGCGACGCGGAAGAUUUACGUAUGGUGCCUCGCUCUGGGAUAGCUUUACGGCUUCUGGGAGCUGCUGCUUCGCUGUGAGAAGUAUCCGCGACGAGCUAUCCGGGAAAGGGCCGAAUGCGAUCAAACCUAAUCCGCGAGACUUGCUAAGGUUCUGUGCUACAAAUUGAUGUUUAGAUAAACUUCAGUGAAAUGACUCUUCAGGAAUUGGUGCAUAAGGCUGCCUCCUGUUAUAUGGACAGAGUAGCUGUAUGUUUUGAUGAAUGCAACAACCAGCUUCCAGUUUACUACACCUACAAGACUGUGGUUAAUGCUGCUUCUGAAUUAUCAAAUUUUCUGCUGUUACACUGUGACUUUCAAGGAAUUCGGGAAAUUGGUCUCUACUGCCAACCUGGGAUAGAC…
ENST00000278618.9	AASDHPPT	-30	GCGUCCGCGCCAUCAGGCCCGAGAUAGCGGCGAGGUCCGCUUUCAGUGU
ENST00000524411.5	AASDHPPT	-25.763	GCAGCUGGUAAGCAGAUUUUCAACAUGGCAGCUGACACAGGCUUUUGGCUGGUCGUCUG
ENST00000525660.1	AASDHPPT	-27.736	GUUUGCGUCCGCGCCAUCAGGCCCGAGAUAGCGGCGAGGUCCGCUUUCAGUGU
ENST00000268251.13	ABAT	-44.044	GAGCAGACACCCAGCGCUGCCGGAACUCGGGGCGCGCAUCCCGCAAGUCGGAACCCGGCGGAUCGGAUCCCGCAGAUCGGAGACGGGGCCUGGAGGGUGGCAGCACGCAAAGGGUGUCCCUGUCCCUCAAGGGGUC
ENST00000396600.6	ABAT	-34.286	UCUUGUGAUCACCCUCAUUACCUCUUCUGGGCCCCCUGUGGACCUGCGUUGACCCAGCAUGGGCUACAAUGGGGGAGUUGGGUAAUCGCUCCCGGUAGGUUCCUCCCCAACCCCCGAGGCGGGGUCAGGUGGAGCGUGGGCGCCAGAGCAGCCCCUCUGCCUUGGGUGUCUUGGAGAUGACUUGGCGCCCCCCGGAGCCCCGUCAUGGCUGUGGCUGCGUCCACAACACUGCAUCAGCAGAGUCCUGGGGAAGCCAUUUAGGAAUCUGAAGCCCGGGAUUUCUGCUUUGUCCCUUCAGGGGUUCCUGAGCCUGUUAAAAAAAAAAAAAAAUCUAGGAAGAGGCCCUGGAAGGAAAAAGGGGAGGGAGAUAGCCUAUUUUACAAGGUCUGAAAUGAUGUG…
ENST00000425191.6	ABAT	-38.385	UUUGUGUCCCUUUGAGUCUGCAGAGAAGCCAGCAGCUGGGGCUGCAGACGGGAAAGGAAUGUCCUCAGCGUCUGCCAGCACUUUUGUCUUGGUCCCAACGGCUGAUAGGAAAAUGAGAGGCAGGGUCUUUUCUAGAGAGAUCUGGGGGGUCCAUUUCUAGCCGAUGAUGCAUGCAAAGAGUUCGUGUUCACAGGACCUGGGAAGCAGCGGAGUAGAAAGGGUGGCAGCACGCAAAGGGUGUCCCUGUCCCUCAAGGGGUC
ENST00000562115.1	ABAT	-27.987	AGGAAAAUGAGAGGCAGGGUCUUUUCUAGAGAGAUCUGGGGGGUCCAUUUCUAGCCGAUGAUGCAUGCAAAGAGUUCGUGUUCACAGGACCUGGGAAGCAGCGGAGUAGAAAGGGUGGCAGCACGCAAAGGGUGUCCCUGUCCCUCAAGGGGUC
ENST00000564714.5	ABAT	-38.883	GGCGAGUCGCUGGGGGAAGUCGAGCAGACACCCAGCGCUGCCGGAACUCGGGGCGCGCAUCCCGCAAGUCGGAACCCGGCGGAUCGGAUCCCGCAGAUCGGAGACGGGGCCUGGAGAUGCGCCCAUCCAGGGUCUAGCGGAUUGCAAAGGGCCUGGUAGAAUCAAAGAGGGAUAUACUA
ENST00000566590.5	ABAT	-34.766	CUCUUCUGGGCCCCCUGUGGACCUGCGUUGACCCAGCAUGGGCUACAAUGGGGGAGUUGGGUAAUCGCUCCCGGUAGGUUCCUCCCCAACCCCCGAGGCGGGGUCAGGUGGAGCGUGGGCGCCAGAGCAGCCCCUCUGCCUUGGGUGUCUUGGAGAUGACUUGGCGCCCCCCGGAGCCCCGUCAUGGCUGUGGCUGCGUCCACAACACUGCAUCAGCAGAGUCCUGGGGAAGCCAUUUAGGAAUCUGAAGCCCGGGAUUUCUGCUUUGUCCCUUCAGGGGUUCCUGAGCCUGUUAAAAAAAAAAAAAAAUCUAGGAAGAGGCCCUGGAAGGAAAAAGGGGAGGGAGAUAGCCUAUUUUACAAGGUCUGAAAUGAUGUGUCUUAUCCUUCUGGCUUAAAC…
ENST00000569156.5	ABAT	-38.833	GUGUCCCUUUGAGUCUGCAGAGAAGCCAGCAGCUGGGGCUGCAGACGGGAAAGGAAUGUCCUCAGCGUCUGCCAGCACUUUUGUCUUGGUCCCAACGGCUGAUAGGAAAAUGAGAGGCAGGGUCUUUUCUAGAGAGAUCUGGGGGGUCCAUUUCUAGCCGAUGAUGCAUGCAAAGAGUUCGUGUUCACAGGACCUGGGAAGCAGCGGAGUAGAAAGGGUGGCAGCACGCAAAGGGUGUCCCUGUCCCUCAAGGGGUC
ENST00000374733.1	ABCA1	-34.671	GUGAGUGGGGCCGGGACCCGCAGAGCCGAGCCGACCCUUCUCUCCCGGGCUGCGGCAGGGCAGGGCGGGGAGCUCCGCGCACCAACAGAGCCGGUUCUCAGGGCGCUUUGCUCCUUGUUUUUUCCCCGGUUCUGUUUUCUCCCCUUCUCCGGAAGGCUUGUCAAGGGGUAGGAGAAAGAGACGCAAACACAAAAGUGGAAAACAGUGUCAGCUGCUGCUGGAAGUGGCCUGGCCUCUAUUUAUCUUCCUGAUCCUGAUCUCUGUUCGGCUGAGCUACCCACCCUAUGAACAACAUGAAUGCCAUUUUCCAAAUAAAGCC
ENST00000374736.8	ABCA1	-42.045	GUAAUUGCGAGCGAGAGUGAGUGGGGCCGGGACCCGCAGAGCCGAGCCGACCCUUCUCUCCCGGGCUGCGGCAGGGCAGGGCGGGGAGCUCCGCGCACCAACAGAGCCGGUUCUCAGGGCGCUUUGCUCCUUGUUUUUUCCCCGGUUCUGUUUUCUCCCCUUCUCCGGAAGGCUUGUCAAGGGGUAGGAGAAAGAGACGCAAACACAAAAGUGGAAAACAGUUAAUGACCAGCCACGGCGUCCCUGCUGUGAGCUCUGGCCGCUGCCUUCCAGGGCUCCCGAGCCACACGCUGGGGGUGCUGGCUGAGGGAAC
ENST00000417403.5	ABCA13	-15.385	CUGACUGAGAGCAGGGAGCAGCAGGC
ENST00000341511.11	ABCA2	-64.536	GCGCGGGCGAUGCCCAGCGGCGCGGCGGGCUGCGGGGCCCGGCGGGGCGCGCAGAGGAGCGGGCCGCGGCGCUGAGGCGGCGGAGCGUGGCCCCGCC
ENST00000371605.7	ABCA2	-63.243	GGGGCGGAGCCAGCGCGGAUCGGGUCCCGGACGCCCGAGCGCCCCGCCCCCGCGCGGGCGAUGCCCAGCGGCGCGGCGGGCUGCGGGGCCCGGCGGGGCGCGCAGAGGAGCGGGCCGCGGCGCUGAGGCGGCGGAGCGUGGCCCCGCC
ENST00000487109.5	ABCA2	-9.535	CCUGAUCCCGAACUCCCUGUGCAGAGACCAGACUCGCCCGAAU
ENST00000301732.10	ABCA3	-40.677	AGUAGCGGGUUGCAGGCGCACCCUCCCCUCCAGGGCGGCCACGCAGCUGUCAGUGCCGCCGCCACUGCGAGGCUGGAGCGGAGCCCGGGUGGCCGAGGGAGGGGACCCCGCGAGAGGGCCGCGCGCCGGCCGCCGCCGCCCCGGCGCCCAGGCUCGGUGCUGGAGAGUCAUGCCUGUGAGCCCUGGGCACCUCCUGAUGUCCUGCGAGGUCACGGUGUUCCCAAACCUCAGGGUUGCCCUGCCCCACUCCAGAGGCUCUCAGGCCCCACCCCGGAGCCCUCUGUGCGGAGCCGCCUCCUCCUGGCCAGUUCCCCAGUAGUCCUGAAGGGAGACCUGCUGUGUGGAGCCUCUUCUGGGACCCAGCCAUGAGUGUGGAGCUGAGCAACUGAACCUGAAACU…
ENST00000382381.7	ABCA3	-41.587	GCGGCCGCUGCGUCCGCCAGUAGCGGGUUGCAGGCGCACCCUCCCCUCCAGGGCGGCCACGCAGCUGUCAGUGCCGCCGCCACUGCGAGGCUGGAGCGGAGCCCGGGUGGCCGAGGGAGGGGACCCCGCGAGAGGGCCGCGCGCCGGCCGCCGCCGCCCCGGCGCCCAGGCUCGGUGCUGGAGAGUCAUGCCUGUGAGCCCUGGGCACCUCCUGAUGUCCUGCGAGGUCACGGUGUUCCCAAACCUCAGGGUUGCCCUGCCCCACUCCAGAGGCUCUCAGGCCCCACCCCGGAGCCCUCUGUGCGGAGCCGCCUCCUCCUGGCCAGUUCCCCAGUAGUCCUGAAGGGAGACCUGCUGUGUGGAGCCUCUUCUGGGACCCAGCCAUGAGUGUGGAGCUGA…
ENST00000567910.1	ABCA3	-31.936	GGAGCCGCCUCCUCCUGGCCAGUUCCCCAGUAGUCCUGAAGGGAGACCUGCUGUGUGGAGCCUCUUCUGGGACCCAGCCAUGAGUGUGGAGCUGAGCAACUGAACCUGAAACUCUUCCACUGUGAGUCAAGGAGGCUUUUCCGCACAUGAAGGACGCUGAGCGGGAAGGACUCCUCUCUGCCUGCAGUUGUAGCGAGUGGACCAGCACCAGGGGCUCUCUAGACUGCCCCUCCUCCAUCGCCUUCCCUGCCUCUCCAGGACAGAGCAGCCACGUCUGCACACCUCGCCCUCUUUACACUCAGUUUUCAGAGCACGUUUCUCCUAUUUCCUGCGGGUUGCAGCGCCUACUUGAACUUACUCAGACCACCUACUUCUCUAGCAGCACUGGGCGUCCCUUUC…
ENST00000269080.6	ABCA8	-15.797	CAGAAGUCAAAUAGUUAAAGCAAAUUCUAGAUACAUGGUAGAGACCAGGAGAAAAUAUGAAUAACUUUCUUCUAAACAAGGAGCUCAGUGGAUAAACCAUACCUCUAGAUUCCUUGCUUCCAUUUUCCCAGAAACAAG
ENST00000430352.6	ABCA8	-15.363	AUAACCUCCACUCUGAAAGCAGUCUUCACAGAAACUUUUCACAGAAGUCAAAUAGUUAAAGCAAAUUCUAGAUACAUGGUAGAGACCAGGAGAAAAUAUGAAUAACUUUCUUCUAAACAAGGAGCUCAGUGGAUAAACCAUACCUCUAGAUUCCUUGCUUCCAUUUUCCCAGAAACAAG
ENST00000585531.1	ABCA8	-28.589	AGCGUCCUCUCCCCCGCCGUGGUGAGAGCCUGUCUCUGCUUUGUAUCCGUGCUGGGUCCUUGUUGCAAAUCUCAGCUGCAAAUUAUCUUUGCUUGGGAAUGGGAACUGGAAGCUUCCUGCCCCACCUGCAGUGGUAGCAGGCUGUUGCUUUUUACCAGACAAG
ENST00000586539.6	ABCA8	-23.794	AUAACCUCCACUCUGAAAGCAGUCUUCACAGAAACUUUUCACAGAAGUCAAAUAGUUAAAGCAAAUUCUAGAUACAUGGUAGAGACCAGGAGAAAAUAUGAAUAACUUUCUUCUAAACAAGGAGCUCAGUGGAUAAACCAUACCUCUAGAUUCCUUGCUUCCAUUUUCCCAGAAGUUUUGGUAGCAGGAUGAUGUUGGCCUCAUAAUGUGAGUUAGAGAGGAGUCCCUCUUUUUCGACUGUUUGGAAUUGUUUCAGAAGGAAUGCUACCAGCUCCUCUUGUACCACUGGUAGAAUUCAGCUGUGAAUCUGUCUGGUCCUGGGCUUUUUUUGAUUGACAAG
ENST00000344517.5	ABCB10	-50.909	GGGCUUUGCGCGCGCCUGGCCGGCGGGCUGAGGCGUACGGGUCGCACGCAGCGCC
ENST00000297504.10	ABCB8	-26.818	AUAGAGCCCUCAGUGGGAUGAGGGUGAAACUGCUAUUGCCGGCGGCUCCUGUUUUACCGCGUCAGC
ENST00000461373.5	ABCB8	-41.183	GUUGUCGGGAUGGGGGCGGGAGCCAACAUAGAGCCCUCAGUGGGAUGAGGGUGAAACUGCUAUUGCCGGCGGCUCCUGUUUUACCGCGUCAGC
ENST00000477092.5	ABCB8	-25.51	AUGAGGGUGAAACUGCUAUUGCCGGCGGCUCCUGUUUUACCGCGUCAGC
ENST00000477719.5	ABCB8	-30.192	GGGAUGAGGGUGAAACUGCUAUUGCCGGCGGCUCCUGUUUUACCGCGUCAGC
ENST00000482309.5	ABCB8	-40.889	GUCGGGAUGGGGGCGGGAGCCAACAUAGAGCCCUCAGUGGGAUGAGGGUGAAACUGCUAUUGCCGGCGGCUCCUGUUUUACCGCGUCAGC
ENST00000489192.5	ABCB8	-36.923	GCGGGAGCCAACAUAGAGCCCUCAGUGGGAUGAGGGUGAAACUGCUAUUGCCGGCGGCUCCUGUUUUACCGCGUCAGC
ENST00000498578.5	ABCB8	-29.074	GUGGGAUGAGGGUGAAACUGCUAUUGCCGGCGGCUCCUGUUUUACCGCGUCAGC
ENST00000399408.7	ABCC1	-48.971	CCAGGCGGCGUUGCGGCCCCGGCCCCGGCUCCCUGCGCCGCCGCCGCCGCCGCCGCCAGCGCUAGCGCCAGCAGCCGGGCCCGAUCACCCGCCGCCCGGUGCCCGCCGCCGCCCGCGCCAGCAACCGGGCCCGAUCACCCGCCGCCCGGUGCCCGCCGCCGCCCGCGCCACCGGC
ENST00000399410.8	ABCC1	-43.235	GCCGCCGCCGCCGCCGCCAGCGCUAGCGCCAGCAGCCGGGCCCGAUCACCCGCCGCCCGGUGCCCGCCGCCGCCCGCGCCAGCAACCGGGCCCGAUCACCCGCCGCCCGGUGCCCGCCGCCGCCCGCGCCACCGGC
ENST00000244533.7	ABCC10	-26.323	UUCUAAUGAUCCCAUCACCAAAGUAGCAAACGUAGUACCCAGGAUUUUUUUUUUCCUAGUUAGUCUUCAUGUUAAGUACAAUCUUACCUCAAAAUUGUUAAUGUCUGUGGUUUAAAAAAAAACAUGAAUCAGAAAUGGUGUGGGUAGUUUAGAAAAUGAGUUAGGUUCAGGUGGCCGGUUAGCUCAGUUGGUCAGAAAAUGAGUUAGGUUCAUCUGGGAAGACUUCCUGGGAGAAAAGACCCUGGGUUCUGAGGUAAAGUGGAGUAGGGAUAAGAUGUGCAAGGCAGGAAGGGAGUUGAUUCCUUAGGUAAGUGAAUUAUUGGAGGUGAGGGGUAUGUCUGGCUCCUGAGUCAGCCACG
ENST00000372515.8	ABCC10	-30	GUGAGCGAAUACUCCACGUGAGAGGUAGGCGUGGCCUUCGUGGGUGGUCUCAUCUUGGCACUGCUGCUGGUACCCGUCAACAAAGUGAUUGCCACCCGCAUC
ENST00000372530.9	ABCC10	-36.184	AGCAUAUGGGCGUGGCGAAUAGCGCCGGCUAGGUCUUCCAACCUCUAGGUGGGGUGCCAGCCGGGGCGGGCCCAGCACCCCGGCCGGGCAGUACUUUUUUUUUUUUUGCAUACACCAGUUCUCAGGAUAUCGGAAUCCGGUGCACAGCAGCUUCUUCAGGUUUGAGGUUCCGGAUGCCUGGGGGCGGAGAAACGGGAGGGGAAAAACAGAUGGCAAGGUGAGGCGUCC
ENST00000642524.1	ABCC4	-25.789	GCGCCCGCCCCGCCCGGCAAGAUGCUGCCCGUGUACCAGGAGGUGAAGCCCAACCCGCUGCAGGACGCGAACCUCUGCUCACGCGUGUUCUUCUG
ENST00000643051.1	ABCC4	-46.211	GGCGCCCGGCUCCCGGAAGCGGCUGCUUCACAGGCUCCAGCCGAGCGGACAGGCGUGGCGGCCGGAGCCCCAGCAUCCCUGCUUGAGGUCCAGGAGCGGAGCCCGCGGCCACCGCCGCCUGAUCAGCGCGACCCCGGCCCGCGCCCGCCCCGCCCGGCAAG
ENST00000643842.1	ABCC4	-45.036	GCUUCACAGGCUCCAGCCGAGCGGACAGGCGUGGCGGCCGGAGCCCCAGCAUCCCUGCUUGAGGUCCAGGAGCGGAGCCCGCGGCCACCGCCGCCUGAUCAGCGCGACCCCGGCCCGCGCCCGCCCCGCCCGGCAAG
ENST00000646439.1	ABCC4	0	GCAAG
ENST00000265586.10	ABCC5	-38.848	CUUGCGCGGUGUGGCGGCCGAUGCCGCUAUAAAGGCUUGUUUUGCUGCAGGGCUCAUGCUCGGGAGCGUGGUUGAGCGGCUGGCGCGGUUGUCCUGGAGCAGGGGCGCAGGAAUUCUGAUGUGAAACUAACAGUCUGUGAGCCCUGGAACCUCCACUCAGAGAAG
ENST00000334444.11	ABCC5	-29.091	AUGCUCGGGAGCGUGGUUGAGCGGCUGGCGCGGUUGUCCUGGAGCAGGGGCGCAGGAAUUCUGAUGUGAAACUAACAGUCUGUGAGCCCUGGAACCUCCACUCAGAGAAG
ENST00000382494.6	ABCC5	-30.696	GGCUCAUGCUCGGGAGCGUGGUUGAGCGGCUGGCGCGGUUGUCCUGGAGCAGGGGCGCAGGAAUUCUGAUGUGAAACUAACAGUCUGUGAGCCCUGGAACCUCCACUCAGAGAAG
ENST00000427120.6	ABCC5	-28.202	CGGCUGGCGCGGUUGUCCUGGAGCAGGGGCGCAGGAAUUCUGAUGUGAAACUAACAGUCUGUGAGCCCUGGAACCUCCACUCAGAGAAG
ENST00000437205.5	ABCC5	-21.29	GGCGCAGGAAUUCUGAUGUGAAACUAACAGUCUGUGAGCCCUGGAACCUCCACUCAGAGAAG
ENST00000437341.5	ABCC5	-35.168	CGGGUCUGAGAGAAACGCCCACCUGGGAGGCUGUGCAGCGGGUGGCUCGGGGCACCCUGCUCAACCCGCAGCGGAGCCGCCAGCGACCUUCGAAGAAUUCUGAUGUGAAACUAACAGUCUGUGAGCCCUGGAACCUCCACUCAGAGAAG
ENST00000438979.6	ABCC5	-32.535	CCGCUAUAAAGGCUUGUUUUGCUGCAGGGCUCAUGCUCGGGAGCGUGGUUGAGCGGCUGGCGCGGUUGUCCUGGAGCAGGGGCGCAGGAAUUCUGAUGUGAAACUAACAGUCUGUGAGCCCUGGAACCUCCACUCAGAGAAG
ENST00000218104.6	ABCD1	-46.594	ACUGUCGCUUCAGCCAGGCUGCGGAGCGGACGGACGCGCCUGGUGCCCCGGGGAGGGGCGCCACCGGGGGAGGAGGAGGAGGAGAAGGUGGAGAGGAAGAGACGCCCCCUCUGCCCGAGACCUCUCAAGGCCCUGACCUCAGGGGCCAGGGCACUGACAGGACAGGAGAGCCAAGUUCCUCCACUUGGGCUGCCCGAAGAGGCCGCGACCCUGGAGGGCCCUGAGCCCACCGCACCAGGGGCCCCAGCACCACCCCGGGGGCCUAAAGCGACAGUCUCAGGGGCCAUCGCAAGGUUUCCAGUUGCCUAGACAACAGGCCCAGGGUCAGAGCAACAAUCCUUCCAGCCACCUGCCUCAACUGCUGCCCCAGGCACCAGCCCCAGUCCCUACGCGGCAGCC…
ENST00000370129.4	ABCD1	0	GCAAC
ENST00000370214.9	ABCD3	-35.556	CCCAGUCUCCCCCGCGCUGCGUGCAGUAAGGUAGCCGCCGCCGCCGCCGCCGCCGCGUCCCCUCGCCGGCUCGCUGGUACCGGCAGUGCC
ENST00000647998.2	ABCD3	-35.417	CGGCUCGCUGGUACCGGCAGUGCC
ENST00000296577.9	ABCE1	-30.515	ACCGCCAUUUUGGCCGGUGGCCGUGAGAACACGCUGUGUGGCUGAAAAGUGAAGGCAAGAGCUGAUUUGGCCUCUGUGCUCCCCUCCGCAAGGGGAUCGUUUUCUCCAGAAGAGCUGGAUAUUCUUUCGCCCAGUU
ENST00000502586.5	ABCE1	-34.679	GCUUGCGCGUGCGGCGGCUGGGCACCGCCAUUUUGGCCGGUGGCCGUGAGAACACGCUGUGUGGCUGAAAAGUGAAGGCAAGAGCUGAUUUGGCCUCUGUGCUCCCCUCCGCAAGGGGAUCGUUUUCUCCAGAGCUGGAUAUUCUUUCGCCCAGUU
ENST00000273359.8	ABHD10	-23.611	AGUGGGACACUGCAGGGUGCGGGGACAACUACGAAG
ENST00000491580.1	ABHD10	-37.692	GCGUAGCGUGUCCCUCAGUGGGACACUGCAGGGUGCGGGGACAACUACGAAG
ENST00000493784.1	ABHD10	0	AACUACGAAG
ENST00000494817.1	ABHD10	0	ACUACGAAG
ENST00000222800.8	ABHD11	-32.188	GUGAGAUGCGAGCCGGCCAACAGCUUGCAAGC
ENST00000357419.9	ABHD11	-38.171	GCGGGGCUGCGAGCUAGGGCGGGAGAAGGAGCGCGGGGAGGACGUACCUUGUGAGAUGCGAGCCGGCCAACAGCUUGCAAGC
ENST00000395147.9	ABHD11	-29.677	GGGAGAAGGAGCGCGGGGAGGACGUACCUUGUGAGAUGCGAGCCGGCCAACAGCUUGCAAGC
ENST00000458339.6	ABHD11	-34.717	AGCGCGGGGAGGACGUACCUUGUGAGAUGCGAGCCGGCCAACAGCUUGCAAGC
ENST00000339157.10	ABHD12	-59.47	GCAGCGGCCUGGGCUGGGAUGUGAGGAGCGGCGGGUUCCGGGCUCCGGGCUCUGGGUGGCGGCGGCUGUGAGCGGCGGCACUGCGGCGCAGGCCAGCGGGCGCCGUCGGCGGCUGGCCCUGUCGGCCGCGGG
ENST00000450393.5	ABHD12	-30.741	CGGGAGGCCUGAGGAGGCCGCUCUUUCCUGAUACGAGGUUACAGCUGGGGUCUG
ENST00000461204.1	ABHD12	-64.8	GCGGCGCAGGCCAGCGGGCGCCGUCGGCGGCUGGCCCUGUCGGCCGCGGG
ENST00000491682.5	ABHD12	-29.403	GUCUCACAGAAGACGGAUCGGGAGGCCUGAGGAGGCCGCUCUUUCCUGAUACGAGGCGAAAGGGCGUGUGGUUGCGCCUGAGGAAGAUACUUUUCUGUGUUUUGGGGUUGUACAUUGCCAUUCCAUUUCUCAUCAAACUAUGUCCUGGAAUACAGGCCAAACUGAUUUUCUUGAAUUUCGUAAGAGUUCCCUAUUUCAUUGAUUUGAAAAAACCACAGGAUCAAGGUUUGAAUCACACGUGUAACUACUACCUGCAGCCAGAGGAAGACGUGACCAUUGGAGUCUGGCACACCGUCCCUGCAGUCUGGUGGAAGAACGCCCAAGGCAAAGACCAG
ENST00000672406.1	ABHD12	-38.884	GGGAGGCAGAGGGGCCGGCGCCAGACCCUGAGAGCGCUGGGGCCCACUCGGACCUCCUCCUCCUGCUCUGCAUCAGGCCCCACACCGAGCGCCCGGGCGGGCGCCCCUCGGGCUGGGCUGCGUGCGCGGAGCCUUACUGGCGCCUUGGGCCCUCGGCGGCUCUCCCCGGCGAAAGGGCGUGUGGUUGCGCCUGAGGAAGAUACUUUUCUGUGUUUUGGGGUUGUACAUUGCCAUUCCAUUUCUCAUCAAACUAUGUCCUGGAAUACAGGCCAAACUGAUUUUCUUGAAUUUCGUAAGAGUUCCCUAUUUCAUUGAUUUGAAAAAACCACAGGAUCAAGGUUUGAAUCACACGUGUAACUACUACCUGCAGCCAGAGGAAGACGUGACCAUUGGAGUCUG…
ENST00000672566.1	ABHD12	-42.049	GCCCCCGUCCGCGCCUGUGUCCCGCAUUUGGCCCGCGGCAGCCCCACCCCCGCUCCCUUCCCCAGGCACCGCGGCGGGAGCGCCCUGCCCUGCCGCUGACCCCCUGUGUCCUGCUCCGGCCCUCUCGCCAGGCACUCCUGGCCUAGCCUUGCACCCCGACCCUUUCCCGGGGAAGCCGGGGGGACCCUUACGCUGGGGGCUUGGCGCCGCCCGAAGUCAUGACCCCGCGUGGGAGAGCAGGGUAGGGGGUGGGGAGUCCUUGGAAGAUCCCUGGACGCCAGGCACAGCAGAGGCGGGAGGCAGAGGGGCCGGCGCCAGACCCUGAGAGCGCUGGGGCCCACUCGGACCUCCUCCUCCUGCUCUGCAUCAGGCCCCACACCGAGCGCCCGGGCGGGCGCC…
ENST00000673121.1	ABHD12	-31.596	GCCUUGGGCCCUCGGCGGCUCUCCCCGGCGAAAGGGCGUGUGGUUGCGCCUGAGGAAGAUACUUUUCUGUGUUUUGGGGUUGUACAUUGCCAUUCCAUUUCUCAUCAAACUAUGUCCUGGAAUACAGGCCAAACUGAUUUUCUUGAAUUUCGUAAGAGUUCCCUAUUUCAUUGAUUUGAAAAAACCACAGGAUCAAGGUUUGAAUCACACGUGUAACUACUACCUGCAGCCAGAGGAAGACGUGACCAUUGGAGUCUGGCACACCGUCCCUGCAGUCUGGUGGAAGAACGCCCAAGGCAAAGACCAG
ENST00000375898.4	ABHD13	-49.583	AGAGCGGGCAGGGUUCCCACUCCGGGAGCGGAGACGGAGAACAGGUUAUGUGGGAGCCGGCGGGGGCAUUUGCCGGCGACACCCGAGCGGGGGCCGGAAGUGGGGCCACAGCUCGCAGCAGGAGCUCCGGGCUAGACCGUGGCGCCGGCAGCGGCCCCUGGGCUGGAGGAGGAUGAUGAGGAGCGACGGAAGCGACGCGGGGGUACGCUGCUGCGCGGCGCCCGGUUUCGUGCCCGCGGCCGACUGCGCAGCCUGUCCGCGAGUCUGAGAUACUUACAGAGAGCUACA
ENST00000250974.9	ABHD17A	-57.531	GCGGAGGGACCGACGGACGCACGGGCGGGCGGCCGGGAGCCAUGGAGCGCGGCCCUGGGGCCCGGGGGCGCGGGCCGGGGUGGGCUUCCCACGGCACGACAUGGAGACCUGUGGUUGCGAGGCUCCCUGGGGCUCGGCUUGGACCGCGAUGGGGCUGGGCCCUGGCCUCCUAACGGGGCUGCUGUCUGGGGCGGUAGCUGGGGGGGCGCUCUCCCCCCUGCCCGCGACUCGGAGCACCCCCACCCCUCCCCUGCCGGGCCAGGCCGGGCGGCGUUGUUGGCGGGGGCCCCGGUGGAGGCCCGGCCUGGGCGGCGCCCGCC
ENST00000292577.12	ABHD17A	-58.303	GAGGCUCACUUCCGUCCGUGGGGGGAGCUGCGGCGGUGGCGGUGCAGGAGGCCGGGCAGGGGUGCGGAGGGACCGACGGACGCACGGGCGGGCGGCCGGGAGCCAUGGAGCGCGGCCCUGGGGCCCGGGGGCGCGGGCCGGGGUGGGCUUCCCACGGCACGACAUGGAGACCUGUGGUUGCGAGGCUCCCUGGGGCUCGGCUUGGACCGCGAUGGGGCUGGGCCCUGGCCUCCUAACGGGGCUGCUGUCUGGGGCGGUAGCUGGGGGGGCGCUCUCCCCCCUGCCCGCGACUCGGAGCACCCCCACCCCUCCCCUGCCGGGCCAGGCCGGGCGGCGUUGUUGGCGGGGGCCCCGGUGGAGGCCCGGCCUGGGCGGCGCCCGCC
ENST00000590661.1	ABHD17A	-44.737	GGCCUGGGCGGCGCCCGCC
ENST00000676686.1	ABHD17A	-55.306	GAGGCUCACUUCCGUCCGUGGGGGGAGCUGCGGCGGUGGCGGUGCAGGAGGCCGGGCAGGGGUGCGGAGGGACCGACGGACGCACGGGCGGGCGGCCGGGAGCCAUGGAGCGCGGCCCUGGGGCCCGGGGGCGCGGGCCGGGGUGGUCAUCUUCCAGUAUUUUGGCUGCUCGGUUGCUUGCUGGUCCUCAGAACACCUCUAGCUUGCAGAGGGUUGCCCAGGCUUCCCACGGCACGACAUGGAGACCUGUGGUUGCGAGGCUCCCUGGGGCUCGGCUUGGACCGCGAUGGGGCUGGGCCCUGGCCUCCUAACGGGGCUGCUGUCUGGGGCGGUAGCUGGGGGGGCGCUCUCCCCCCUGCCCGCGACUCGGAGCACCCCCACCCCUCCCCUGCCGGGCCA…
ENST00000333421.7	ABHD17B	-48.579	AGUCAGUGGCCAACUCCUGGCUCAGUGGGGAUUGUGCUCGUCCCCUCCGUUCCCCUCCAGUCUUCCUCCCGCUACCGGAACGAGCCUCGCGCUUGGCAGGCUGAGGAGGAGCAAAGAAAGCAGGAUUAAAGAGAAGGAAGACCUGGCUAGGUCUGGGUGGCGUCUGCAGUGCCAGAAAGGGAGGCGGUGGCGGCGGCGGCUGCGACCACGGCCGCGCGGGACGUGAGGCCCGAGAGCAACCGACGGGCAGCGGCGGCCGCUCCAGCGCCCCGCACCGGGGCCGUUAGUCAGCAGAACGCGAGCUCUUGUGGAGGAGCAGGGCCGGCGCGAGGCGAGACUCGGGAGCGUGAGCGGGGCCCCUGGGGCGCCGCCGUCCUUCUUCGCCCCGGCGCCGGGGGC…
ENST00000377041.6	ABHD17B	-52.425	CAGCGCCCCGCACCGGGGCCGUUAGUCAGCAGAACGCGAGCUCUUGUGGAGGAGCAGGGCCGGCGCGAGGCGAGACUCGGGAGCGUGAGCGGGGCCCCUGGGGCGCCGCCGUCCUUCUUCGCCCCGGCGCCGGGGGCUGUAGCCCUGGUCCCCGCUCCUCUGUCGGGCCAGUCUGCAGGCGGAGAGAGUCGGACGGCGCCCGGAGCGCGGAUCUCGCCUUGUGGAGGACAGCGCGUCGGCUGCGGUUCUCUCUCGACCCCUUCUGCCCGGCGCUUCGGCCCGGGCCGCUCAGGUGCAGAGC
ENST00000258884.5	ABHD17C	-40.083	GGGCUGCAGCCGCCCUCCGCGCUCGCCUGCCAGCUCCCUCGCCGCGCGUCCGUCCUCCGUCCUCCCGGGCCAGCCAGCCAGCCAGCCAGCCGGGCCGGCGGCGGGCACCAGGCCGUCCCG
ENST00000558464.1	ABHD17C	-38.151	GGCUGCAGCCGCCCUCCGCGCUCGCCUGCCAGCUCCCUCGCCGCGCGUCCGUCCUCCGUCCUCCCGGGCCAGCCAGCCAGCCAGCCAGCCGGGCCGGCGGCGGGCACCAGGCCGUCCCG
ENST00000560609.1	ABHD17C	-27.772	UUUUACUCAGUCCCUGUUCAAGAUGGAGCUGCUCCCAUUCAAACACUUCUGACAUGUUUACUACUGCCUGGCACAGAGGUAUGGCGUGAGUCCCGAGAACAUUAUCCUCUAUGGUCAGAGCAUUGGGACUGUCCCCACGGUAGACUUGGCCUCGAGGUAUGAAUGCGCAGCGGUAAUUCUCCAUUCCCCUCUG
ENST00000388795.9	ABHD18	-34.516	GCCGCGCCGCCCUGCUCCGGGUUUGUCUUCCUCCCUCCGUUUCUCCUUCCGCUGUAUCUAGCAUUUCGGUUCCUGGAAAGGUUACCGGAGCUGCGAUUGGGGCUGGGACCAAAGUUGAGUCCUGGAAAGGGAGCCUGGAGAGCGGCGGUGCUGGGAGGCCCGGCCAGCUCGAUCGCAGGCUUCCACCUGGCGGCCAAUGCUUGUUUGCUACUGAUGGGUGUGAGCAAGUUAGAUAUUCUAUACCGGAGACUUCUCCUAACAAAACUUUUUAUCAGAGGAUGGGGAAGGCCAGAAGAUCUCAAAAGACUCUUUGAAUUCAGAAAGAUGAUUGGAAAUCGGGAAAGAUGCCAGAAUCUGGUUUCAAGCGAUUAUCCAGUACACAUUGAUAAGGAUUAUUGA…
ENST00000398965.5	ABHD18	-44.717	AGCGCAGGGCGAAAGGAGGCUGUGUCCUCAGCCUCCUCCCUCGGCACGCGCCUCCCAUCCUGACGGGGACUGAGAGCCCAGGAGAGCUCGGGGCGUGUCCAAACUGCCGCGCCGCCCUGCUCCGGGUUUGUCUUCCUCCCUCCGUUUCUCCUUCCGCUGUAUCUAGCAUUUCGGUUCCUGGAAAGGUUACCGGAGCUGCGAUUGGGGCUGGGACCAAAGUUGAGUCCUGGAAAGGGAGCCUGGAGAGCGGCGGUGCUGGGAGGCCCGGCCAGCUCGAUCGCAGGCUUCCACCUGGCGGCCAAUGCUUGUUUGCUACUG
ENST00000444616.5	ABHD18	-40.081	GAGAGCCCAGGAGAGCUCGGGGCGUGUCCAAACUGCCGCGCCGCCCUGCUCCGGGUUUGUCUUCCUCCCUCCGUUUCUCCUUCCGCUGUAUCUAGCAUUUCGGUUCCUGGAAAGGUUACCGGAGCUGCGAUUGGGGCUGGGACCAAAGUUGAGUCCUGGAAAGGGAGCCUGGAGAGCGGCGGUGCUGGGAGGCCCGGCCAGCUCGAUCGCAGGCUUCCACCUGGCGGCCAAUGCUUGUUUGCUACUG
ENST00000473040.6	ABHD18	-44.563	CGAAAGGAGGCUGUGUCCUCAGCCUCCUCCCUCGGCACGCGCCUCCCAUCCUGACGGGGACUGAGAGCCCAGGAGAGCUCGGGGCGUGUCCAAACUGCCGCGCCGCCCUGCUCCGGGUUUGUCUUCCUCCCUCCGUUUCUCCUUCCGCUGUAUCUAGCAUUUCGGUUCCUGGAAAGGUUACCGGAGCUGCGAUUGGGGCUGGGACCAAAGUUGAGUCCUGGAAAGGGAGCCUGGAGAGCGGCGGUGCUGGGAGGCCCGGCCAGCUCGAUCGCAGGCUUCCACCUGGCGGCCAAUGCUUGUUUGCUACUG
ENST00000513371.1	ABHD18	-40.949	UUUCGGUUCCUGGAAAGGUUACCGGAGCUGCGAUUGGGGCUGGGACCAAAGUUGAGUCCUGGAAAGGGAGCCUGGAGAGCGGCGGUGCUGGGAGGCCCGGCCAGCUCGAUCGCAGGCUUCCACCUGGCGGCCAGUCCCCGGAUGCGCACCCCAACGGCGCCUGCGCCUACGGGGGCCUCAGCCUUGCAAAAUGUCACUCAGCAGAGCCUGCUGCUGAAACGUGGGAGUUGAAAAAGAUGCUUGUUUGCUACUG
ENST00000611882.1	ABHD18	-30.477	AUUGGGGCUGGGACCAAAGUUGAGUCCUGGAAAGGGAGCCUGGAGAGCGGCGGUGCUGGGAGGCCCGGCCAGCUCGAUCGCAGGCUUCCACCUGGCGGCCAAUGCUUGUUUGCUACUGAUGGGUGUGAGCAAGUUAGAUAUUCUAUACCGGAGACUUCUCCUAACAAAACUUUUUAUCAGAGGAUGGGGAAGGCCAGAAGAUCUCAAAAGACUCUUUGAAUUCAGAAAGAUGAUUGGAAAUCGGGAAAGAUGCCAGAAUCUGGUUUCAAGCGAUUAUCCAGUACACAUUGAUAAGGUUCCAAUUUAUUGUGCCUAAAGAAUGGAACAGCAAAUAUAGACCUGUAUGCAUUCAUCUUGCUGGAACAGGAGAUCAUCAUUACUGGAGGCGACGAACACUA
ENST00000645843.2	ABHD18	-40.642	AAACUGCCGCGCCGCCCUGCUCCGGGUUUGUCUUCCUCCCUCCGUUUCUCCUUCCGCUGUAUCUAGCAUUUCGGUUCCUGGAAAGGUUACCGGAGCUGCGAUUGGGGCUGGGACCAAAGUUGAGUCCUGGAAAGGGAGCCUGGAGAGCGGCGGUGCUGGGAGGCCCGGCCAGCUCGAUCGCAGGCUUCCACCUGGCGGCCAAUGCUUGUUUGCUACUG
ENST00000352732.10	ABHD2	-28.832	GCACUGGCCAGGGGUUCCGGCUGUAUAUCCAUGAGCGCCGCUGGCAGCCGGGGAGCUGCAGGAACCAGACUGGGGGCGAGCUGAGCACCUGUAGUCAAUCACACGCAGCUUUUAGGUUUGUUUGAAUAAGAGAUCUGACCUGACCGGCCCAACUGUACAACUCUUCAAGGAAAAUUCGUAUUUGCAGUGGGAAGAAUAAGUAACAUUGAUCAAG
ENST00000565066.5	ABHD2	-36.505	ACUUGGGCGGGGCCGGUAGCGGCGGGAGCUGCACUGGCCAGGGGUUCCGGCUGUAUAUCCAUGAGCGCCGCUGGCAGCCGGGGAGCUGCAGGAACCAGACUGGGGGCGAGCUGAGCACCUGUAGUCAAUCACACGCAGGCACAGAUGAAUCCUUCAUAUUUAUCUGGAUUUAGCUGGUAGCAUUUGUCUCCUAAGACUUGGUCACAGAGGAAUCCAUGUGACCUUCAGGCCUUCUGCUCUAAACUGGCAGGAGAUCCUGUUUCUACUCACAGCGUCCGAGGGUCUGGUGGCCGAGCCCUGAGGGGCGCUGUUGCUCCCAGGUGGCAGAAUUCAGCAUCAGAGAGCCACACAGCUGAAAGAGAUGGAUGGCUUUUAGGUUUGUUUGAAUAAGAGAUCUGA…
ENST00000565973.5	ABHD2	-33.941	GGGCGGGGCCGGUAGCGGCGGGAGCUGCACUGGCCAGGGGUUCCGGCUGUAUAUCCAUGAGCGCCGCUGGCAGCCGGGGAGCUGCAGGAACCAGACUGGGGGCGAGCUGAGCACCUGUAGUCAAUCACACGCAGAAAUAAUAAUGAUACUUAUGUUAGAAGAUUGUUUUGAGAAGUGCAUGGAGUUACUACAUCUGAAGCAUUUAGAACAGUACCUGGCACAGGAGGUUAGAGUGAUGUCUUUCGUCCCUGUGGGGAGUGAGGUGGAAUGUCAGGAGGGCGUAGUUUGCAAAACAUCCCUCCCAGUGGUACUGAUGCCUUUUCGCAGGUUCUGUCCUCUUCAUUUGCAAGCCACUGCUUUAUCCACGAGGGUGCUCCCUACUUAUGCCAGUGAAUUAAU…
ENST00000569411.5	ABHD2	-22.073	AAAGCAGUUUCAGGCUCAUAGAAUUUUAGAAAUGGGCCUAGUUUCCCAGCCGGAUGAGCUUUUAGGUUUGUUUGAAUAAGAGAUCUGACCUGACCGGCCCAACUGUACAACUCUUCAAGGAAAAUUCGUAUUUGCAGUGGGAAGAAUAAGUAACAUUGAUCAAG
ENST00000569550.5	ABHD2	-34.103	AGUUACUUGGGCGGGGCCGGUAGCGGCGGGAGCUGCACUGGCCAGGGGUUCCGGCUGUAUAUCCAUGAGCGCCGCUGGCAGCCGGGGAGCUGCAGGAACCAGACUGGGGGCGAGCUGAGCACCUGUAGUCAAUCACACGCAGGCACAGAUGAAUCCUUCAUAUUUAUCUGGAUUUAGCUGGUAGCAUUUGUCUCCUAAGACUUGGUCACAGAGGAAUCCAUGUGACCUUCAGGCCUUCUGCUCUAAACUGGCAGGAGAUCCUGUUUCUACUCACAGCGUCCGAGCUUUUAGGUUUGUUUGAAUAAGAGAUCUGACCUGACCGGCCCAACUGUACAACUCUUCAAGGAAAAUUCGUAUUUGCAGUGGGAAGAAUAAGUAACAUUGAUCAAG
ENST00000013894.3	ABHD5	-37.619	GCCGGCUUCGAGAUAAGUCCCGGCGCUUGCGCGGCGGCGGCU
ENST00000454293.2	ABHD5	-51.809	GGCCGGGUUAGGGCCCAGCGGGCAGCACCAAGGAGUCGCCGCCCGCCUGGCGACGACGGGCGGCUUCCUCGACCCUCCCCGGCAUGAGUCCGCGCGGCGCCCAGAGGCGUCCCGGCGCCGCUCUGCCUGGGAGAGGCUCCCCUCAGCGUCGGGGCCCCGAGGUGUCUGAGCCGGACUCCGGCCGCGCCGGGAGGCCGCCUUGACCCCGCGCGGAGGGUCCGCCCCGUUGUUGUAUAAGCCACCCCGCGGGCCGGCGACGGAGCUGGCCGCGGCGGCCGCACCGGCUCGGGCUCUGCCAAGGGACCCGGCCUGCCCCAAUGCCGCCGGCGGGCGGUGCCCGGUCGACCCUGCACCUGACUGCGAGGCGCGGGAAAUGACCGGGUCUGUCAGCCUCCCAUC…
ENST00000458276.7	ABHD5	-55.487	AGACGCAUGCGCUGGCGGCCUGCGCCGCCUUAAGUGCCGCGCCAGCCCGGGGCGGCCCAGUCGGCCUGUCAGCCGGCUUCGAGAUAAGUCCCGGCGCUUGCGCGGCGGCGGCU
ENST00000642351.1	ABHD5	-45.714	GUCUGAGCCGGACUCCGGCCGCGCCGGGAGGCCGCCUUGACCCCGCGCGGAGGGUCCGCCCCGUUGUUGUAUAAGCCACCCCGCGGGCCGGCGACGGAGCUGGCCGCGGCGGCCGCACCGGCUCGGGCUCUGCCAAGGGACCCGGCCUGCCCCAAUGCCGCCGGCGGGCGGUGCCCGGUCGACCCUGCACCUGACUGCGAGGCGCGGGAAAUGACCGGGUCUGUCAGCCUCCCAUCGCGGCUUCCGUCUACAGGUCAGGAUGGCUAACUGGUUGGCUCCCCACAUGGUGCCCUACGUCUAUAUCACACCUUAAAGAAGCUGAAGAGAAG
ENST00000643140.1	ABHD5	-61.398	UGCGCCGCCUUAAGUGCCGCGCCAGCCCGGGGCGGCCCAGUCGGCCUGUCAGCCGGCUUCGAGAUAAGUCCCGGCGCUUGCGCGGCGGCGGCU
ENST00000643477.1	ABHD5	-33.333	GGCGCUUGCGCGGCGGCGGCU
ENST00000643500.1	ABHD5	-57.471	GCCUUAAGUGCCGCGCCAGCCCGGGGCGGCCCAGUCGGCCUGUCAGCCGGCUUCGAGAUAAGUCCCGGCGCUUGCGCGGCGGCGGCU
ENST00000644371.2	ABHD5	-46.182	AGUCGGCCUGUCAGCCGGCUUCGAGAUAAGUCCCGGCGCUUGCGCGGCGGCGGCU
ENST00000646378.1	ABHD5	-45.833	CCCGGCGCUUGCGCGGCGGCGGCU
ENST00000649763.1	ABHD5	-58.5	GGCGGCCUGCGCCGCCUUAAGUGCCGCGCCAGCCCGGGGCGGCCCAGUCGGCCUGUCAGCCGGCUUCGAGAUAAGUCCCGGCGCUUGCGCGGCGGCGGCU
ENST00000346832.10	ABI1	-36.585	ACAAUACCAGGCGGGAGGGCGGGUAGGCGGUUUGUAUCCGGGCUGUGAGGUGCUCGGAGCCUCGGCGGACCUUGCUGCCUCUGUCUCUUUAACGCGAGAGGAAGCGAUGCAGAGGGGUGGAAA
ENST00000359188.8	ABI1	-31.25	GCUCGGAGCCUCGGCGGACCUUGCUGCCUCUGUCUCUUUAACGCGAGAGGAAGCGAUGCAGAGGGGUGGAAA
ENST00000376137.9	ABI1	-34.509	GAGAAAUAAACGCUCGCGAGAGAACGAGGUUCAGGCGGCUGCACGAAGGGGGUGGAGGGGGGCUGGAGAGAGUGAGGAGGAAGGGGAGGAGGUGCCGUCCCACAAUACCAGGCGGGAGGGCGGGUAGGCGGUUUGUAUCCGGGCUGUGAGGUGCUCGGAGCCUCGGCGGACCUUGCUGCCUCUGUCUCUUUAACGCGAGAGGAAGCGAUGCAGAGGGGUGGAAA
ENST00000376138.7	ABI1	-36.168	GGGGGCUGGAGAGAGUGAGGAGGAAGGGGAGGAGGUGCCGUCCCACAAUACCAGGCGGGAGGGCGGGUAGGCGGUUUGUAUCCGGGCUGUGAGGUGCUCGGAGCCUCGGCGGACCUUGCUGCCUCUGUCUCUUUAACGCGAGAGGAAGCGAUGCAGAGGGGUGGAAA
ENST00000376139.6	ABI1	-37.13	AGGGCGGGUAGGCGGUUUGUAUCCGGGCUGUGAGGUGCUCGGAGCCUCGGCGGACCUUGCUGCCUCUGUCUCUUUAACGCGAGAGGAAGCGAUGCAGAGGGGUGGAAA
ENST00000376140.4	ABI1	-38.737	GGUUUGUAUCCGGGCUGUGAGGUGCUCGGAGCCUCGGCGGACCUUGCUGCCUCUGUCUCUUUAACGCGAGAGGAAGCGAUGCAGAGGGGUGGAAA
ENST00000376160.5	ABI1	-36.455	GGAGGGCGGGUAGGCGGUUUGUAUCCGGGCUGUGAGGUGCUCGGAGCCUCGGCGGACCUUGCUGCCUCUGUCUCUUUAACGCGAGAGGAAGCGAUGCAGAGGGGUGGAAA
ENST00000376170.8	ABI1	-4.483	CGAGAGGAAGCGAUGCAGAGGGGUGGAAA
ENST00000261017.9	ABI2	-44.894	GCGCGUGCGCGCGCCCGGCCGGCCGUCGCCGCGGUGACCGUCCUCGGAGUCCGUCGGCUCGCGCCCCGCCCCCGUCGCCCCCUCCCCUGUCGCGCGCUGGGGCUGUUUCUCGCUCCUUCCGAGUUACCGCCGCCGUCGCCGCCGCUCCUCCUCUCCCGGUCCUGGGUUUCCUUGGCGCUGCGGCCGCCGCUCCCUCUGCGACCUGUAUGAGGAGGAGGAGGAGGAGGAUGUGAAG
ENST00000261018.12	ABI2	-36.281	CCUUCCGAGUUACCGCCGCCGUCGCCGCCGCUCCUCCUCUCCCGGUCCUGGGUUUCCUUGGCGCUGCGGCCGCCGCUCCCUCUGCGACCUGUAUGAGGAGGAGGAGGAGGAGGAUGUGAAG
ENST00000413635.5	ABI2	-36.583	CUUCCGAGUUACCGCCGCCGUCGCCGCCGCUCCUCCUCUCCCGGUCCUGGGUUUCCUUGGCGCUGCGGCCGCCGCUCCCUCUGCGACCUGUAUGAGGAGGAGGAGGAGGAGGAUGUGAAG
ENST00000416001.5	ABI2	-37.016	GCUCCUUCCGAGUUACCGCCGCCGUCGCCGCCGCUCCUCCUCUCCCGGUCCUGGGUUUCCUUGGCGCUGCGGCCGCCGCUCCCUCUGCGACCUGUAUGAGGAGGAGGAGGAGGAGGAUGUGAAG
ENST00000430418.5	ABI2	-36.341	CUCCUUCCGAGUUACCGCCGCCGUCGCCGCCGCUCCUCCUCUCCCGGUCCUGGGUUUCCUUGGCGCUGCGGCCGCCGCUCCCUCUGCGACCUGUAUGAGGAGGAGGAGGAGGAGGAUGUGAAG
ENST00000444584.1	ABI2	-39.909	ACCGCCGCCGUCGCCGCCGCUCCUCCUCUCCCGGUCCUGGGUUUCCUUGGCGCUGCGGCCGCCGCUCCCUCUGCGACCUGUAUGAGGAGGAGGAGGAGGAGGAUGUGAAG
ENST00000447762.5	ABI2	-44.635	GCGUGCGCGCGCCCGGCCGGCCGUCGCCGCGGUGACCGUCCUCGGAGUCCGUCGGCUCGCGCCCCGCCCCCGUCGCCCCCUCCCCUGUCGCGCGCUGGGGCUGUUUCUCGCUCCUUCCGAGUUACCGCCGCCGUCGCCGCCGCUCCUCCUCUCCCGGUCCUGGGUUUCCUUGGCGCUGCGGCCGCCGCUCCCUCUGCGACCUGUAUGAGGAGGAGGAGGAGGAGGAUGUGAAG
ENST00000284322.10	ABI3BP	-29.16	GUGAGUAAGCCCACGGCACAGCUAAGUGCAGCCGCCCGCCUCUGUCACUGGGAGACAGUCCACUUAAAUGCAGCUCCAGGGUUGCGAGGCACCCACCAGCAUCAUUCCCCAUGCGAGGUGGCAAAUGCAAC
ENST00000471714.6	ABI3BP	-18.649	ACCAGCAUCAUUCCCCAUGCGAGGUGGCAAAUGCAAC
ENST00000486770.7	ABI3BP	-26.579	CAGUCCACUUAAAUGCAGCUCCAGGGUUGCGAGGCACCCACCAGCAUCAUUCCCCAUGCGAGGUGGCAAAUGCAAC
ENST00000495063.6	ABI3BP	-29.275	CUUAAAUGCAGCUCCAGGGUUGCGAGGCACCCACCAGCAUCAUUCCCCAUGCGAGGUGGCAAAUGCAAC
ENST00000530539.2	ABI3BP	-31.204	AAGUGCAGCCGCCCGCCUCUGUCACUGGGAGACAGUCCACUUAAAUGCAGCUCCAGGGUUGCGAGGCACCCACCAGCAUCAUUCCCCAUGCGAGGUGGCAAAUGCAAC
ENST00000322940.11	ABITRAM	-48.736	GUGCGCCGGAAGAGCACGCCCAGUCCGGGCUGCGCGGAGGAAGCGCUGGGGUCCCGGAGGGCGGGGGUGGCGGCGCCGGAGGUCGCC
ENST00000318560.6	ABL1	-59.378	GUUAACAGGCGCGUCCCGGCCAGGCGGAGACGCGGCCGCGGCCAUGGGCGGGCGCGGGCGCGCGGGGCGGCGGUGAGGGCGGCUGGCGGGGCCGGGGGCGCCGGGGGGGCGCGCGGGCCGAGCCGGGCCUGAGCCGGGCCCGCGGACCGAGCUGGGAGAGGGGUUCCGGCCCCCGACGUGCUGGCGCGGGAAA
ENST00000372348.9	ABL1	-36.359	AAUCCAUCAUGGCGGCCGCGGGGUUUGGUGUCUGUGCCUGAGCAGCGCUGGAGCCGGAGCCGGUUCCCGGGUCCUGCGGCUGAGGAGCCCCUCCGCUGUCCACGGCCCCUACCGGCGGGGGGCGGCUGGGUCCCUCGGCGGAGCUCGGGAGAUGUGACUGCCUGAGGGCGGUGGUGGUGUCAGCGUCCGGGGCCGGGGGAGGGGGUGUCUCGGGCAGAGACCCCCGGGCUUGGGGCAGCUGAGGCGGCCGGGCCUCCUCUACACGGGGCCCGCCUUCCGCUGUCUGGGCCGCGAGAGUCCUUCGUCCCUUACAGCCCCGCCCCGGCUUUGGGACACUGCGGGUGGUCUGUUUCCCCCAGCUUGGGACACCCCGUUUUCUGAGGCGUGGAAGAGCGUCGC…
ENST00000393293.4	ABL1	-21.676	UUUCAGCAUCCCCUGUGAAUAUUUCUGUUUAGGUUUUUCUUCUUGAAAAGAAAUUGUUAUUCAGCCCGUUUAAAACAAAUCAAGAAACUUUUGGGUAACAUUGCAAUUACAUGAAAUUGAUAACCGCGAAAAUAAUUGGAACUCCUGCUUGCAAGUGUCAACCUAAAAAAAGUGCUUCCUUUUGUUAUGGAAGAUGUCUUUCUGUGAUUGACUUCAAUUGCUGACUUGUGGAGAUGCAGCGAAUGUGAAAUCCCACGUAUAUGCCAUUUCCCUCUACGCUCGCUGACCGUUCUGGAAGAUCUUGAACCCUCUUCUGGAAAGGGGUACCUAUUAUUACUUU
ENST00000344730.8	ABL2	-28.438	ACAGUUUAACUUUUGUGCUUCUGGGCAGAGGU
ENST00000361737.9	ABLIM2	-56.967	GUGCGCAAGGAGCGGGCGCGGAGCCGGCGGGCGGGCGGAGGAUAGCGCGGGCGCGGCACCUGCGGGCCCGAGGGUCUGGCUGUCGCAGCGCCGGGCCGCCCCGACUCCGAGCGGCUGCUGAG
ENST00000407564.7	ABLIM2	-49.681	GGGCGGGCGGAGGAUAGCGCGGGCGCGGCACCUGCGGGCCCGAGGGUCUGGCUGUCGCAGCGCCGGGCCGCCCCGACUCCGAGCGGCUGCUGAG
ENST00000428004.6	ABLIM2	-56.923	UGCGGCGGCGCUGCCUGGCGUGUGCGCAAGGAGCGGGCGCGGAGCCGGCGGGCGGGCGGAGGAUAGCGCGGGCGCGGCACCUGCGGGCCCGAGGGUCUGGCUGUCGCAGCGCCGGGCCGCCCCGACUCCGAGCGGCUGCUGAG
ENST00000447017.7	ABLIM2	-57.016	GUGUGCGCAAGGAGCGGGCGCGGAGCCGGCGGGCGGGCGGAGGAUAGCGCGGGCGCGGCACCUGCGGGCCCGAGGGUCUGGCUGUCGCAGCGCCGGGCCGCCCCGACUCCGAGCGGCUGCUGAG
ENST00000510277.1	ABLIM2	-36.991	GGAGCACGGCACUCAAGCAGGGCCGUCAGACUGGGCUCUGGUGCCCAGAAGCUGUGCAGGCCGGAGAGAAGCACUACCACCCUUCCUGCGCGCUAUGUGUCAGGUGCGGCCAG
ENST00000309868.12	ABLIM3	-31.606	GCCCCCUGCGCUGCCAACCCGCGAGCCCGCAUCAUGGAUGUCGAGCUCCCCUAUUUCGCAUUGCUAGCCCUGGAAUUCGAGACCCCAGACGAGGACCAGGAUUCAUGAAAUCAGUCGCAGGGGCCGGGGCAGGGGCCUCUGGCUCCCGACACUGGCCGAGAGGUGAUGAGUGAGGUUCGAAGAACGGAAGAUUUAAAAAGCAGCCGGGGCCUCCGUAUUGAAUGAAAGACCCAGUGCAAAGACAUCACC
ENST00000326685.11	ABLIM3	-33.089	GAGCGGCCGCGCCCCCUGCGCUGCCAACCCGCGAGCCCGCAUCAUGGAUGUCGAGCUCCCCUAUUUCGCAUUGCUAGCCCUGGAAUUCGAGACCCCAGACGAGGACCAGGAUUCAUGAAAUCAGUCGCAGGGGCCGGGGCAGGGGCCUCUGGCUCCCGACACUGGCCGAGAGGUGAUGAGUGAGGUUCGAAGAACGGAAGAUUUAAAAAGCAGCCGGGGCCUCCGUAUUGAAUGAAAGACCCAGUGCAAAGACAUCACC
ENST00000356541.4	ABLIM3	-36.891	CUAAGCCUCGAUUGAAGGAGCACAUCCCUUCCAUUGAAGCUGCAGAGGAGCAGCUGCCACCCUGUGCACCCACACUUGCUUAAGGGUCUAGCUGGAUAACAAAAGGAGGCCCAGAAUCGGUGGAGCUUGGAGAUGAGCGAAGCAGUCCUGCACCAGGUUCUGAACUAAUUAGCUGGUGGAGGGGACAAUACGAGUUUAAACAGCGGCUCUGGGUGCCUAAGAUUCUACAUUUUAUACAGACAUCCUUGGUUCCAGAGGGGGCUGAGCAGGGGGGUCCGAGGUGAGUCUGUGAGCAUGUGCAAGUCUGUACCAGCUUGUGAAGGACAUGCCAUGUCCCCUGAGUACUCAUAGAAAGACACCAACAUGACAAAGGUAGUUUGGCUUUAUACCUAGAAAAGG…
ENST00000504238.5	ABLIM3	-33.891	CAAUCUGAGGAGCAGGAGGACCGGGGCGCCGGUGUCCUGCCGCCUCCUUCUCCUUGCUCUCACCUGCGCCUAUUAGUCCACGCGCCUUCAAGGCCAGGGGCUACAGCCCAGACAGAGAGGGGACAGCAGAGGGAGAGAGAGCACCUGAGGAUACAGAGCUGGCACUGGACUGCCUUUUCACCCCCCAGGUGAUGAGUGAGGUUCGAAGAACGGAAGAUUUAAAAAGCAGCCGGGGCCUCCGUAUUGAAUGAAAGACCCAGUGCAAAGACAUCACC
ENST00000506113.5	ABLIM3	-44.315	GGCCGGGGCAGGGGCCUCUGGCUCCCGACACUGGCCGAGAGGUGGGUUCCGGGGCGGGUCGCUGCUCCUUGAAGCCGGGCGGGGACGCGCUGCCCCCGCCCUGCCUCCCUGUGGUCCACACCCCCUUUGGGCUCCGGAGCCGCUGGGCAGGAAUAGUCCGGGGUGCGCGCGAGCAGGCGCUGCCAACCCCACUUCUGCCCGGGAUUCCAAUCUGAGGAGCAGGAGGACCGGGGCGCCGGUGUCCUGCCGCCUCCUUCUCCUUGCUCUCACCUGCGCCUAUUAGUCCACGCGCCUUCAAGGCCAGGGGCUACAGCCCAGACAGAGAGGGGACAGCAGAGGGAGAGAGAGCACCUGAGGAUACAGAGCUGGCACUGGACUGCCUUUUCACCCCCCAGGUGA…
ENST00000515171.5	ABLIM3	-37.362	AGCCGCUGGGCAGGAAUAGUCCGGGGUGCGCGCGAGCAGGCGCUGCCAACCCCACUUCUGCCCGGGAUUCCAAUCUGAGGAGCAGGAGGACCGGGGCGCCGGUGUCCUGCCGCCUCCUUCUCCUUGCUCUCACCUGCGCCUAUUAGUCCACGCGCCUUCAAGGCCAGGGGCUACAGCCCAGACAGAGAGGGGACAGCAGAGGGAGAGAGAGCACCUGAGGAUACAGAGCUGGCACUGGACUGCCUUUUCACCCCCCAGGUGAUGAGUGAGGUUCGAAGAACGGAAGAUUUAAAAAGCAGCCGGGGCCUCCGUAUUGAAUGAAAGACCCAGUGCAAAGACAUCACC
ENST00000291107.6	ABR	-26.875	UUCCUGUCUGCCCUCCGCGGGCUCCGGCUGCC
ENST00000302538.10	ABR	-49.528	GCUCAUCGGUUCCGGGAUCCGCAGCUGGGCUCGGCGCGGCCGCUGGGGCCGGGAGGGUUCGGGAGGGUUUUGGGGGCUCCCGCCCCGCCCUCGCCCCUGCCCCGGCCGCCCCGCGCUCCUCCCGGGGACCUGGUUCCCGGCCUCCUCGCCCCUCCGCGCUCGCAACUUCGGCCUCCCCCGGCUCCCGCCCGCUCUCCCUCCUUUGUUGCGCGAUGAGGGUCGGGUUUCGGAUCUGACCGAGCCGCCGCCGCGGG
ENST00000536794.6	ABR	-41.777	AGCCUCGUGCCCAGGCAGCCAGCCAGCUACAAACGUGCUCCUCUUUAGGAUGCCAGCAGGCUGCUGGCUCCCUCCCUCCCUACCCCUCCUCCCCUUCCCCUUCCCUCCUCUCCUCGCCACGCGCCUCCCUCCCCUCCCCCUUGCUGGAAGAGCACUCCGGAGCGGCUGCCCGAUGCUGGAGUCCGUGCGGCAGCAUCAGCAAGGUGGCUGAGUGGCCGGGCUGCUGGUGGGCGCCGGGGAGCCUGGAGCGAUGGCUGCACGCUCCCGCCGCGGGGACAGAGGCUGCC
ENST00000544583.6	ABR	-41.917	GGACUGCAGAGGGAACUUGCCUUGAAGAGGCCUGGUCCUUAAAGAGACACAGCACACACGGCCCGACCGGCAGCCCCAGAGCAGAGGCUCCACUGAUGGCAGGCGCCCCUGGCUAGGCUCUGAGGUUCCUUUGCCCUCGCCUUGCUGAAUGGUGAGCCGCUGCCUCUCGGAGCCCGUCUCCUUGACAGCCUGCCCUCGGCUCCUGCAGCCACUCCUGGGCCUGAUGGGGACAGGGCCAGCCUGGUGGGUGGUGUCAGAGGUCCUGGCAGAGCAGCGUAGGCCUGGGAUGCGUCUGCAGAAUUCUGGCUGAACGAGCGAGGAGCACGGCCAGCUUCGGGGCCGUCGUGACCACAGGAGGGCAGAGGGCCAGCCCGUGAGCUCUGACCCCAGCUGGACGUG…
ENST00000570441.5	ABR	-34.108	UCUGGAGGUGGGGCUUGAGUUUCUGCCAGGAAAGCUGGGAGAGCCAGGGAGAAGCCAAGAGGCGGGAGAAAGUGCUUCAAGCCGAGGACCUGCCGUUGUUAAAGGCCUGGAAGUGAGAACGUGCCAGGCCCUUUGAGAGGUUACUGUCAACAGUGAGAUGGGUGGAAGCAGGGAAAGGCCUGGAG
ENST00000571945.5	ABR	-40.38	AGCUACAAACGUGCUCCUCUUUAGGAUGCCAGCAGGCUGCUGGCUCCCUCCCUCCCUACCCCUCCUCCCCUUCCCCUUCCCUCCUCUCCUCGCCACGCGCCUCCCUCCCCUCCCCCUUGCUGGAAGAGCACUCCGGAGCGGCUGCCCGAUGCUGGAGUCCGUGCGGCAGCAUCAGCAAGGUGGCUGAGUGGCCGGGCUGCUGGUGGGCGCCGGGGAGCCUGGAGCGAUGGCUGCACGCUCCCGCCGCGGGGACAGAGGCUGCC
ENST00000572441.5	ABR	-38.852	AGCCGGGACUGAGCGCUCCACAGGCGCCUUCUCUCCAGCGCCGCGUCCCGUCCCCCCCGGC
ENST00000574266.1	ABR	-40	CUCCUUUGUUGCGCGAUGAGGGUCGGGUUUCGGAUCUGACCGAGCCGCCGCCGCGGGAUGGAGCCGCUCAGCCACCGGGGCCUGCCGCGCCUGUCCUGGAUCGACACCCUCUACAGCAGAGCUGUCCUUGUGAUGGUUCAUUCUGCUUUGGUUUCUCAACAUCAAAGGGGCAAAGCCGGAUCCCCUGGGCAUAGGUCCUGUGCCAGGUGCCGCCGCUCCAUCUGCUCCUUCCCCUGCAGAGGCCAGCGUCGUUGGGUGAAGACUUCAGCUACGGGACGGACGAGUACGACGGAGAGGGGAAUGAGGAGCAGAAGGGGCCCCCGGAGGGCUCAGAGACC
ENST00000575934.5	ABR	-45.467	CCGCGACCUGGAGCAGCGGGAGGCCGAGGCCAAGGGCCGCCCGGGCUCGCCCCUCGCCGCGGAGGAGACCCCCGGGCGCGAGCACCUGCCCCCGUGGCGGCGCCGCAGGUUCCUGCGGGUGCCCGAGCGGGACUCGCCCGGCCACAGCUCGCCGGAGAGAGACAGCGACGGCAGCCGGCACAGCUCCGACCGCGAGGACGACUUCUCCGCAGACUUCAGCUACGGGACGGACGAGUACGACGGAGAGGGGAAUGAGGAGCAGAAGGGGCCCCCGGAGGGCUCAGAGACC
ENST00000321945.12	ABRAXAS1	-15.714	CUCUUGUGUAGCCUGAGGCGGCGGUAGC
ENST00000475656.6	ABRAXAS1	-17.097	GUCCUCUUGUGUAGCCUGAGGCGGCGGUAGC
ENST00000505489.5	ABRAXAS1	-15.134	GGGACUUCUAAUACCCCAACACUACAAAGCUUUAGAUUUUCAGUAUUCGUAAGGAAAGGUGUGAUACCUUUCCUCACUCAUCACCAGGGUCACAGCCAACAGCCCUAUAACAAAAGACAGGUUAACAAGAGAAAAGAACGACAAAUUUAUUUAAUCAAAGUUUAACACGACAUAGGCGCCUUCAGAA
ENST00000506553.5	ABRAXAS1	-27.209	AUUAGUAUUCUGUAAGUUUCAGUGAGUGAAGGGUGCUAAAAUGCAGCUUGAAAACCAAAACCGUGGCAUAUCCACUGUGGCAUCGUAAUGUUGCUACUCAACUCUUUUAUUCUUGUAAUCAUUGCUUGUCUUAAAAUGACCCUGUCAACCGUGUUCAUUUUGAUAGCUUUGCAUGUUUGUGACAGGUCGCUCAGCAGGCGCAGGCCACCAAAAGCAAUUCGCAGCCCUCUGCAGUGGUACCGACAUGCAGCGGCCUUCCGGGAGAGGAAGGUUUUCUUCUUGGGGAAGUAAAAGGUGAAGCCAAGAACAGCAUUACUGAUUCCCAA
ENST00000515303.2	ABRAXAS1	-28.472	GGGAGAGUACGUCGGCGGUGCUCUCGGGCUUUGUGCUCGGCGCACUCGCUUUCCAGCACCUCAACACGGACUCGGACACGGAAGGUUUUCUUCUUGGGGAAGUAAAAGGUGAAGCCAAGAACAGCAUUACUGAUUCCCAAAUGG
ENST00000298492.6	ABRAXAS2	0	AGAUUUCCAUC
ENST00000274849.3	ABT1	-18.667	ACGGCCGUCGUGCCGCUCGUGUCAGUCAAC
ENST00000232744.13	ABTB1	-39.73	GAGCGUGUUUACAUCCGCCGGGUGCGCGGCUUCGCCGCCCGAGGUCGUUCGGCUCGGGUACCAUCCUCCGCGCC
ENST00000453791.6	ABTB1	-43.465	GUUUACAUCCGCCGGGUGCGCGGCUUCGCCGCCCGAGGUCGUUCGGCUCGGGUACCAUCCUCCGCGCCAUGGACACCAGCGACCUGUUCGCCAGCUGCAGGAAGGGGGAUGUGGGCCGAGUGCGACCAUGAACCCGUCCUGACCCAGGCUCUGACCUCCUUCCUGCCCAGGUACCUGCUGGAGCAGCGAGACGUGGAGGUACUAUGCCUGCUUGUGUGGGCACGAGGAGCUGGUACUCUACCUUCUGGCCAAUGGAGCCCGCUGCGAGGCCAACACCUUCGAUGGUGAGCGCUGCCUCUAUGGGGCACUGAGUGACCCCAUCCGCCGGGCUCUACGCGAUUACAAGCAGGUCACGGCUUCCUGCAGGAGGCGGGAUUACUAUGACGACUUCUUGCAGCG…
ENST00000468137.5	ABTB1	-37.646	AAAGGUCCAGCCUCGGCACUGGCUCUGGCUUCUGUCCCUGUAGCCCAUCGUCCCCCAGCACUGAUAGCACACAGUGUCUGCCUGUUCGACCCCACCUCCACAUCCUUGCCUGCACUUUGCCUUGAGUGCCUCUCCUGCUCUGGUCUGCCUGUCACCUGCCCUCACCUGGGGGAGGCUUCCCCAUACCAAAAGGGAUGUUUUCUCUCCGUUCCUUUCCACGGGCCUUCUUUCUCAGACCAUGAACCCGUCCUGACCCAGGCUCUGACCUCCUUCCUGCCCAGGUACCUGCUGGAGCAGCGAGACGUGGAGGUACUAUGCCUGCUUGUGUGGGCACGAGGAGCUGGUACUCUACCUUCUGGCCAAUGGAGCCCGCUGCGAGGCCAACACCUUCGAUGGUGA…
ENST00000475042.5	ABTB1	-40.441	GUUUACAUCCGCCGGGUGCGCGGCUUCGCCGCCCGAGGUCGUUCGGCUCGGGUACCAUCCUCCGCGCC
ENST00000483857.5	ABTB1	-49.89	CGGGGCGGGGCGGGGCUGAGCGUGUUUACAUCCGCCGGGUGCGCGGCUUCGCCGCCCGAGGUCGUUCGGCUCGGGUACCAUCCUCCGCGCC
ENST00000333167.13	ACAA1	-38.696	GAGAUGUGGUUCUGCGCGUGUGCGGACGGCUGUCUGUUAACUCCGCGGUCAGUUCCCGGACUGGUGGCUGGUCUGCAGGGUUGACCUGCGCA
ENST00000418880.1	ACAA1	-41.579	GUUAACUCCGCGGUCAGUUCCCGGACUGGUGGCUGGUCUGCAGGGUUGACCUGCGCA
ENST00000440176.5	ACAA1	-40.984	GUCUGUUAACUCCGCGGUCAGUUCCCGGACUGGUGGCUGGUCUGCAGGGUUGACCUGCGCA
ENST00000447223.5	ACAA1	-39.73	CCGGACUGGUGGCUGGUCUGCAGGGUUGACCUGCGCA
ENST00000625927.3	ACAA1	-37.157	CUUGGAGGCUGAGAUGUGGUUCUGCGCGUGUGCGGACGGCUGUCUGUUAACUCCGCGGUCAGUUCCCGGACUGGUGGCUGGUCUGCAGGGUUGACCUGCGCA
ENST00000612895.4	ACACA	-27.747	GGCAGCCAGGAGAGGCAGUGGAGCUUUUCUCCGUUGACUGUCAGAAGAAAGUGACUGUUGUUGAAAAUGUUUGCUGCAACUAAAGGAGAGCUGCUAAGAUCUACUUUCUAGUUAAACAAGCUUUUAUAUUUCUCCCCGGCUCCUCUCAGUUCCCUUGGGAAAUCAACUAAUUGUGUGUGUAAGCUAAGUGUGUGGAGGAGAGAAGAUGCAAAAAGGAAGAGAAAGGUGGGGAAAGAAGGAAAUUGGGAACAAUUAGACAAAAAGACUAUAGUUUGAGGCCAUCAGGAGUAUUCUAGUCUGACUGAAGCCAGGCAGAAGGCACAGUAUCUCUUGUCCUCCUGGGUUUUAAGCAGCUGCAACAGGAGGAGGAACUGCGGCUUGUGUUUACAAGGCCGAAAU…
ENST00000614428.4	ACACA	-31.257	CGGCCUGGUGCUGCACGCCUGUCAGCCAUCGCCCGAGCCGCCGGCGUCUCCUCCCGCCCAGCAGUUCCUCCACGCAGGGGCUCCGGAAUCGCCCGACCGCACACGUUGCCACCCUGAGGUCUUUUUGGAAGUGGAUAUCUACUCAGACAGUAAGAAUUAUAAGAGCUGUAAGAGCUCAUUUUGGAGGAAUA
ENST00000614789.4	ACACA	-29.254	CGGCCUGGUGCUGCACGCCUGUCAGCCAUCGCCCGAGCCGCCGGCGUCUCCUCCCGCCCAGCAGUUCCUCCACGCAGGGGCUCCGGAAUCGCCCGACCGCACACGUUGCCACCCUGAGGUCUUUUUGGAAGUGGAUAUCUACUCAGACAGUAAGAAUUAUAAGAGCUGUAAGAGCUCAUUUUGGAGGAAUAAUGGAUGAACCAUCUCCCUUGGCCCAACCUCUGGAGCUGAACCAGCACUCUCGAUUCAUAAUAGGUUCUGUGUCUGAAGAUAACUCAGAGGAUGAGAUCAGCAACCUGGUGAAGUUGGACCUACUGGAGGAGAAGGAGGGCUCCUUGUCACCUGCUUCUGUUGGCUCAGAUACACUCUCUGAUUUGGGGAUCUCUAGCCUACAGGAUG…
ENST00000615229.4	ACACA	-39.357	AAUCACUUUGCCCGUGUGGCGCGUGGCCCGUUGCCUGAGGCUUCCUGGCGCGUGGGGCUGUUUGGUCCCCUCCGGAGUGCGGUGAGGCGGGCCGAGCCGGGACUGCCUGGGUUUGGGGAUAACGUUCCCAUCUCCACCCCUGUUGCAGCAAGGGAAAUUGAGGCUGAGGGAACUGGGCCCAGGGACGGCGAGCCGUGGCGCCUCUCCAGUCCGGGCCCCGAAGGGCUGCUCGUGGAUGAACCAGACUGAUUUUAAGGGGUGAAGAGGGUGCGUUUCAAUCAGAUGCUCCUGGAACGUCGAAAUUGUCUUCUUUGGAAAGAACCAUCCCCUCUUUGGGCUUCAGAGGCCCAAAUUGAGGCGCAAUGAUGAGAGG
ENST00000616317.5	ACACA	-42.533	GCCGCCUCCGCCCCUCGGCCGUGGAGGCCCCCGCCGGGUGCUGAGCGCCCGCCACCGCCCUCUUGGCCUUUUCCCGGUCCCCGCCGCGCGCCUGCUGCUGUCCCCGUGCCCGAGGACUGGGAGGAUGGGGCUGAGCCGCUUGCCUGACUUUUGAUCCGACCAGUAAUCACUUUGCCCGUGUGGCGCGUGGCCCGUUGCCUGAGGCUUCCUGGCGCGUGGGGCUGUUUGGUCCCCUCCGGAGUGCGGUGAGGCGGGCCGAGCCGGGACUGCCUGGGUUUGGGGAUAACGUUCCCAUCUCCACCCCUGUUGCAGCAAGGGAAAUUGAGGCUGAGGGAACUGGGCCCAGGGACGGCGAGCCGUGGCGCCUCUCCAGUCCGGGCCCCGAAGGGCUGCUCGUGG…
ENST00000616352.4	ACACA	-41.035	GCCCUCUUGGCCUUUUCCCGGUCCCCGCCGCGCGCCUGCUGCUGUCCCCGUGCCCGAGGACUGGGAGGAUGGGGCUGAGCCGCUUGCCUGACUUUUGAUCCGACCAGUAAUCACUUUGCCCGUGUGGCGCGUGGCCCGUUGCCUGAGGCUUCCUGGCGCGUGGGGCUGUUUGGUCCCCUCCGGAGUGCGGUGAGGCGGGCCGAGCCGGGACUGCCUGGGUUUGGGGAUAACGUUCCCAUCUCCACCCCUGUUGCAGCAAGGGAAAUUGAGGCUGAGGGAACUGGGCCCAGGGACGGCGAGCCGUGGCGCCUCUCCAGUCCGGGCCCCGAAGGGCUGCUCGUGGAUGAACCAGACUGAUUUUAAGGGGUGAAGAGGGUGCGUUUCAAUCAGAUGCUCCUG…
ENST00000617548.1	ACACA	-41.58	GCCCUCUUGGCCUUUUCCCGGUCCCCGCCGCGCGCCUGCUGCUGUCCCCGUGCCCGAGGACUGGGAGGAUGGGGCUGAGCCGCUUGCCUGACUUUUGAUCCGACCAGUAAUCACUUUGCCCGUGUGGCGCGUGGCCCGUUGCCUGAGGCUUCCUGGCGCGUGGGGCUGUUUGGUCCCCUCCGGAGUGCGGUGAGGCGGGCCGAGCCGGGACUGCCUGGGUUUGGGGAUAACGUUCCCAUCUCCACCCCUGUUGCAGCAAGGGAAAUUGAGGCUGAGGGAACUGGGCCCAGGGACGGCGAGCCGUGGCGCCUCUCCAGUCCGGGCCCCGAAGGGCUGCUCGUGGAUGAACCAGACUGAUUUUAAGGGGUGAAGAGGGUGCGUUUCAAUCAGAUGCUCCUG…
ENST00000313698.9	ACAD10	-37.1	ACUGCUCUUCCGGACGCAAUUUUGAGGAGGUCGGAGCGGAAGGACGUCGUGGAGAUUGCUUGCGCUGGGGUGCCACACUUAGGCUGAGCUGCAGGUUUUCGCACAGUCGCGAGUUAACCUCUGCUUGCUCCAGAGGCCUCGUCCUAAUCCACCUCGGCUGACGGCGCGGGAUCCCUGGCUCCGCGAGCCUCAGCCUCACC
ENST00000455480.6	ACAD10	-40.282	GAGGAGGUCGGAGCGGAAGGACGUCGUGGAGAUUGCUUGCGCUGGGGUGCCACACUUAGGCUGAGCUGCAGGUUUUCGCACAGUCGCGAGUUAACCUCUGCUUGCUCCAGAGGCCUCGUCCUAAUCCACCUCGGCUGACGGCGCGGGAUCCCUGGCUCCGCGAGCCUCAGCCUCACC
ENST00000514615.5	ACAD10	-37.324	GGACGCAAUUUUGAGGAGGUCGGAGCGGAAGGACGUCGUGGAGAUUGCUUGCGCUGGGGUGCCACACUUAGGCUGAGCUGCAGGUUUUCGCACAGUCGCGAGUUAACCUCUGCUUGCUCCAGAGGCCUCGUCCUAAUCCACCUCGGCUGACGGCGCGGGAUCCCUGGCUCCGCGAGAUAGGUACAACGAGGCUCAGAGAGCCUCAGCCUCACC
ENST00000549590.5	ACAD10	-39.176	AUUUUGAGGAGGUCGGAGCGGAAGGACGUCGUGGAGAUUGCUUGCGCUGGGGUGCCACACUUAGGCUGAGCUGCAGGUUUUCGCACAGUCGCGAGUUAACCUCUGCUUGCUCCAGAGGCCUCGUCCUAAUCCACCUCGGCUGACGGCGCGGGAUCCCUGGCUCCGCGAGCCUCAGCCUCACC
ENST00000552965.1	ACAD10	-38.652	AGGAGGUCGGAGCGGAAGGACGUCGUGGAGAUUGCUUGCGCUGGGGUGCCACACUUAGGCUGAGCUGCAGGUUUUCGCACAGUCGCGAGUUAACCUCUGCUUGCUCCAGAGGCCUCGUCCUAAUCCACCUCGGCUGACGGCGCGGGAUCCCUGGCUCCGCGAGGGUUUCACCAUGUUGGUCAGACUUGUCUCGAACUCCUGACCUUGUGAUCCGCCCACUUCGGCCUCCCAAAGUGCUGGGAUGACAGGCGUGAGCCACCGCGCCCGGCCCCCCCAAAGGCAUUUUUCGUCUCUACUAAGCCCUCACACAAAAUAUACAAGUGUGUAUCGGAUAUUUGGAUUAGGGAUGCUCAACCUCUACAGUUUUUUAGUCCUAGCUGGGCGCCGUGACUCACACCU…
ENST00000281182.9	ACAD8	-29.394	AGACUCUUAGCUGAACGCGGAGCUGCGGCGGCU
ENST00000374752.6	ACAD8	-41	GGCGUUCAGACUCUUAGCUGAACGCGGAGCUGCGGCGGCU
ENST00000524426.5	ACAD8	-38.14	GAAGGCGUUCAGACUCUUAGCUGAACGCGGAGCUGCGGCGGCU
ENST00000526026.5	ACAD8	-35.472	AACGGAGGUCGAAGGCGUUCAGACUCUUAGCUGAACGCGGAGCUGCGGCGGCU
ENST00000308982.12	ACAD9	-27.222	AUCAGACGUGUGUGUGUCCCUGCGGCGCUAAGAAGGGGAGACUGAGGCUGAGGCUGGGGAACAUCGGGCAGC
ENST00000505192.5	ACAD9	-26.377	AGACGUGUGUGUGUCCCUGCGGCGCUAAGAAGGGGAGACUGAGGCUGAGGCUGGGGAACAUCGGGCAGC
ENST00000514336.1	ACAD9	-27.778	GUGUGUGUCCCUGCGGCGCUAAGAAGGGGAGACUGAGGCUGAGGCUGGGGAACAUCGGGCAGC
ENST00000514643.5	ACAD9	-28.295	GCGGGCCAGUAACGUCAUCAGACGUGUGUGUGUCCCUGCGGCGCUAAGAAGGGGAGACUGAGGCUGAGGCUGGGGAACAUCGGGCAGC
ENST00000679613.1	ACAD9	-30.833	ACGUUGUCGCGGGCCAGUAACGUCAUCAGACGUGUGUGUGUCCCUGCGGCGCUAAGAAGGGGAGACUGAGGCUGAGGCUGGGGAACAUCGGGCAGC
ENST00000679715.1	ACAD9	-33.791	CUGUUGCCCACCCUGGAGUGCAGUGGUGCAAUCACAGCUCACUGCAGCCUCAACCUCCCCAGGCUCAGGGGAUCCUCCCACCUCAGCCUCCUGAGUAGCUGGAACUACAGGCGUGUGCAACCACGCCCAGGCUGGUUUUGAACUCCUGGGCUUUAAGCAAUCCCCCUGCGUCAGCUUCCCAAAGGACUAGGAUUACAGGCAGUAGCCACUGCAACCAGCUAAGCUUGUUUUUUUCUUUUUCUUUUCUUUUUUUUUUAUGGAGUCUCACUCUGUCACCUAGGCUGGAGUGCAAUGGCGCAAUCUCGGCUCACUGCAACCUCCACCUCCCGGGUUCAAGCAAUUCUCCUGCCUCAGCCUCCUGAGUAGCUGGGAUUACAGGCGCGUGCUACCAAGCCCGUG…
ENST00000679824.1	ACAD9	-15.526	GGGGAGACUGAGGCUGAGGCUGGGGAACAUCGGGCAGC
ENST00000681886.1	ACAD9	-25.69	UGUCCCUGCGGCGCUAAGAAGGGGAGACUGAGGCUGAGGCUGGGGAACAUCGGGCAGC
ENST00000420607.6	ACADM	0	GAGCCAAC
ENST00000525808.5	ACADM	-23.81	GUGGCCGGAACGGGAGCCAAC
ENST00000526129.5	ACADM	-26.341	ACCAGAGGAGUCCCGCGUUCGGGGAGUAUGUCAAGGCCGUGACCCGUGUAUUAUUGUCCGAGUGGCCGGAACGGGAGCCAAC
ENST00000530953.6	ACADM	-18.519	GUCCGAGUGGCCGGAACGGGAGCCAAC
ENST00000680743.1	ACADM	-34	UGGGCGGGACCAGAGGAGUCCCGCGUUCGGGGAGUAUGUCAAGGCCGUGACCCGUGUAUUAUUGUCCGAGUGGCCGGAACGGGAGCCAAC
ENST00000681361.1	ACADM	-40.421	GGCGCCGGGGACCGCUGCCACCCCGCCUAGCGCAGCGCCCCGUCCUUCCGCAGCCCAACCGCCUCUUCCCGCCCCGCCCCAUCCCGCCCACGGGCUCCAGUGGGCGGGACCAGAGGAGUCCCGCGUUCGGGGAGUAUGUCAAGGCCGUGACCCGUGUAUUAUUGUCCGAGUGGCCGGAACGGGAGCCAAC
ENST00000242592.9	ACADS	-28.667	ACUCCGGAACAGCGCGCUCGCAGCGGGAGGUCGCGAAGCCUGGGACUGUGUCUGUCGCCC
ENST00000411593.2	ACADS	-17.2	AAGCCUGGGACUGUGUCUGUCGCCC
ENST00000358776.7	ACADSB	-18.333	AGAGCGGAGAGGCCUGCGGCGAGG
ENST00000368869.8	ACADSB	-27.063	AGGGGCUGGCUAGAGACCCAGAGGCGCAGAGCGGAGAGGCCUGCGGCGAGGAUGGAGGGCCUGGCAGUGCGGUUGCUGCGCGGCAGCAGCUAAGAAGAAAUUUCCUGACUUGUUUGUCUUCUUGGAAGAUUCCUCCUCAUGUCUCAAAAUCUUCCCAGUCAGAAGCUCUACUCAAUAUAACAAAUAAUGGAAUACACUUUGCUCCCCUGCAAACAUUUACAGAUGAGGAAAUGAUGAUAAAGAGUUCAGUUG
ENST00000322910.9	ACADVL	-44.468	AGCAUGCCCCGGGGCCCGCAACCGUCCGCCGCCCGGUGCACUGUGGACGAUGAGUCAGGGUUAGGGGCGCCAGGACGUGGGCGUGCAGGACGCCAGAGCUGGGUCAGAGCUCGAGCCAGCGGCGCCCGGAGAGAUUCGGAG
ENST00000350303.9	ACADVL	-41.639	AACCGUCCGCCGCCCGGUGCACUGUGGACGAUGAGUCAGGGUUAGGGGCGCCAGGACGUGGGCGUGCAGGACGCCAGAGCUGGGUCAGAGCUCGAGCCAGCGGCGCCCGGAGAGAUUCGGAG
ENST00000356839.10	ACADVL	-36.596	AGAGCUGGGUCAGAGCUCGAGCCAGCGGCGCCCGGAGAGAUUCGGAG
ENST00000543245.6	ACADVL	-10.476	GUCACUAUACAGAGACAGUCC
ENST00000579886.2	ACADVL	-22.432	CAGAGCUCGAGCCAGCGGCGCCCGGAGAGAUUCGGAG
ENST00000583312.5	ACADVL	-42.24	CGCAACCGUCCGCCGCCCGGUGCACUGUGGACGAUGAGUCAGGGUUAGGGGCGCCAGGACGUGGGCGUGCAGGACGCCAGAGCUGGGUCAGAGCUCGAGCCAGCGGCGCCCGGAGAGAUUCGGAG
ENST00000584103.5	ACADVL	-43.537	GUUAGGGGCGCCAGGACGUGGGCGUGCAGGACGCCAGAGCUGGGUCAGAGCUCGAGCCAGCGGCGCCCGGAGAGAUUCGGAG
ENST00000158762.8	ACAP1	-39.563	AGCACUGCCUGGAAGUGUGGGGUGAGAGCUCCUCCUAGGACACCCCUUUCCCCUUGGGGAAAGAAUUGUGCCCCCAGGCCCUUCCCCGCGGAGGUCCCUCUCCUCCUUCCCCCUCAUCUCCCCUUCCUGGGACAGAAAGUGCCUCCACCUGCAUCCCCAGGGGCCCGGCCUCCAGGGCCCGCUGGCCCCACAGCAGGCAAGCUGAG
ENST00000326793.11	ACAP2	-46.705	CUGACUAGUCGUCGCCGUCUUCGCGGCUGCUAUGACCAGCGGGCGAGGCGCCCUUCGCAGCUCCGCGCAACGCUAGUCGCGGCCGUGCGCCCGCCGUAGCCGUCUGCGUCCCAGCGCGGCCGCUCCCGCGGCCCCCUCGGCUUUGCCAGCGCCGCCUGCGAGGCGGAGGCAGG
ENST00000439666.1	ACAP2	-20.61	GAGGCAGGAUGAAGAUGACUGUGGAUUUCGAGGAGUGUCUGAAGGACUCGCCCCGCUUCAGCUUGUGAAACUUUGUAUUGCA
ENST00000447662.1	ACAP2	-54.483	GCGGCCGCUCCCGCGGCCCCCUCGGCUUUGCCAGCGCCGCCUGCGAGGCGGAGGCAGG
ENST00000450200.2	ACAP2	-49.213	GGGGCCUGACUAGUCGUCGCCGUCUUCGCGGCUGCUAUGACCAGCGGGCGAGGCGCCCUUCGCAGCUCCGCGCAACGCUAGUCGCGGCCGUGCGCCCGCCGUAGCCGUCUGCGUCCCAGCGCGGCCGCUCCCGCGGCCCCCUCGGCUUUGCCAGCGCCGCCUGCGAGGCGGAGGCAGG
ENST00000635383.1	ACAP2	0	GGCAGG
ENST00000354700.10	ACAP3	-64.261	AUUCCGGGGCGGGCGGGCGCCGAGGCGGCGCGGGCGGGACGAGCGGUCCGGGCCGGCGCGGCUGCCGCUCGGCGCCGCGGUCCUCGUGCCAGUGAGCGCCGCGGCCGCCGCAGCC
ENST00000354980.7	ACAP3	0	GCAGCC
ENST00000366812.6	ACBD3	-30	AGAGGUCAGCAGGAAGUCGAUACGUGGCUGCCGUCUGUCCCCGCUGAGGAGGUGCAGCAGCCGGAG
ENST00000321854.13	ACBD4	-43.618	AGUAGGAAGCCGCGGGGUGGUGGCGAGAGAGGACCCAGGUGUCCUGGCAGUGGGCGCCGCGGGGCACACGCUGGGCCAAGGUGCAGGCGGCCAGGGUGGGAGACUGUUCGCCCCGCCCUGAGUACUCCUAUCUUGUUUCUCCACCUGUUCGGGAGUUGGAGAUGUGCACCUAAAGGAGGCGCAUCUGGGGACGGACACAUCUGGCACUGAGGCCCUCGCCACCUGCCUCGCCACCUGGCGACCCUGACCCCACCACACUGCCUUGAGAGUCGCUCAAAAGUAGGGCCCCAGGGCUCGCAGCAGC
ENST00000376955.8	ACBD4	-44.377	AGCCGCGGGGUGGUGGCGAGAGAGGACCCAGGUGUCCUGGCAGUGGGCGCCGCGGGGCACACGCUGGGCCAAGGUGCAGGCGGCCAGGGUGGGAGACUGUUCGCCCCGCCCUGAGUACUCCUAUCUUGUUUCUCCACCUGUUCGGGAGUUGGAGAUGUGCACCUAAAGGAGGCGCAUCUGGGGACGGACACAUCUGGCACUGAGGCCCUCGCCACCUGCCUCGCCACCUGGCGACCCUGACCCCACCACACUGCCUUGAGAGUCGCUCAAAAGUAGGGCCCCAGGGCUCGCAGCAGC
ENST00000398322.7	ACBD4	-42.402	AGUAGGAAGCCGCGGGGUGGUGGCGAGAGAGGACCCAGGUGUCCUGGCAGUGGGCGCCGCGGGGCACACGCUGGGCCAAGGUGCAGGCGGCCAGGGUGGGAGACUGUUCGCCCCGCCCUGAGUACUCCUAUCUUGUUUCUCCACCUGUUCGGGAGUUGGAGAUGUGCACCUAAAGGAGGCGCAUCUGGGGACGGACACAUCUGGCACUGAGGCCCUCGCCACCUGCCUCGCCACCUGGCGACCCUGACCCCACCACACUGCCUUGAGGUAGGAAAAGGAGGCUCCUCAACCACAACUUCUGACCUCCCAGGGUGUCUGAGGCCUCUAAAGAGCUUAGUUUGCCCCUCUGGGAAGUGAAUCCUUGGCUUAUGGUGCCGGGGGGACCCUGGAGGCCCCCUC…
ENST00000586346.5	ACBD4	-47.674	GAUCUGCGUCGCCAUCCCGGCCCUGCUGGACCCCGGGGUCAGUAGGAAGCCGCGGGGUGGUGGCGAGAGAGGACCCAGGUGUCCUGGCAGUGGGCGCCGCGGGGCACACGCUGGGCCAAGGUGCAGGCGGCCAGGGUGGGAGACUGUUCGCCCCGCCCUGAGUACUCCUAUCUUGUUUCUCCACCUGUUCGGGAGUUGGAGAUGUGCACCUAAAGGAGGCGCAUCUGGGGACGGACACAUCUGGCACUGAGGCCCUCGCCACCUGCCUCGCCACCUGGCGACCCUGACCCCACCACACUGCCUUGAGAGUCGCUCAAAAGUAGGGCCCCAGGGCUCGCAGCAGC
ENST00000589798.5	ACBD4	-25.676	AGUCGCUCAAAAGUAGGGCCCCAGGGCUCGCAGCAGC
ENST00000591859.5	ACBD4	-38.124	GGAAGCCCGGAGCCUCAGCGCUCGCCCCUGCUCUGCCUAAGUGUCUAGAGAGCUGAGUGGGUUGCCUCGGAUCGGCCAGGCCUGGAUAUCAGCGAACAGAUGCGGAUUUCCACCAGGGGGCGCUAGGACGCCACGACCUUUCACUAUGUGCACCAGGGGGCGCUGCCGCCCGCCUUGGCCAUCCCGGGCUGGGAAGUCCGACCCUUCGAUUAAGCCCCGCCUGAUUGGGAAAGGCUCUGAGAAACUAUUUGCAUGAUCUUGAAAGAGCUGUGCUGAAUGGUUGAGGAGUUGGAGAUGUGCACCUAAAGGAGGCGCAUCUGGGGACGGACACAUCUGGCACUGAGGCCCUCGCCACCUGCCUCGCCACCUGGCGACCCUGACCCCACCACACUGCCUUGA…
ENST00000592162.5	ACBD4	-43.953	AGGAAGCCGCGGGGUGGUGGCGAGAGAGGACCCAGGUGUCCUGGCAGUGGGCGCCGCGGGGCACACGCUGGGCCAAGGUGCAGGCGGCCAGGGUGGGAGACUGUUCGCCCCGCCCUGAGUACUCCUAUCUUGUUUCUCCACCUGUUCGGGAGUUGGAGAUGUGCACCUAAAGGAGGCGCAUCUGGGGACGGACACAUCUGGCACUGAGGCCCUCGCCACCUGCCUCGCCACCUGGCGACCCUGACCCCACCACACUGCCUUGAGAGUCGCUCAAAAGUAGGGCCCCAGGGCUCGCAGCAGC
ENST00000375888.5	ACBD5	-24.154	GGAACUGACCCGCUUCGCUCCCGGGCCUCCUCCUUUUGGGGCAUGUUGAUCCGCGGCUGCGCUCC
ENST00000375897.7	ACBD5	-49.948	UGCACUGCUGCUGCGGCGGCGGCGGCGCCAGUGGGUCCUCCGGUGACUCUGGGGCGGGGCUGUGGGGAGGGCACGGACUGACAGACGGACUCCGGCGGAAUGGGGGGUGUGGCUGCUCCGCCAGGGUCCCCAGGGUGGGAGAGCGGCUCCGCGGCCACCGAUGCCCGGACCCCCUCUGUCUUCUGCUAGACAUGCUCUUCCUCUCGGUGAGUUGUUUUGCUGUCGUCGCGGGCCGGAUUCGUGGCCUUAGUCACGCCCCGGGGGAGGAGGAAGGAGCCGGGCCGCUUCGAUCUGUGUGGCCUGGAUAGGGCAGGGCAAAGGGGAACUGACCCGCUUCGCUCCCGGGCCUCCUCCUUUUGGGGCAUGUUGAUCCGCGGCUGCGCUCC
ENST00000375901.5	ACBD5	-35.385	ACCGGACAGGCCUUGUCCGGCAAUACCAAGUUUCAUGCAGGCUCUUGGGAAAGCUGGUGCUGCUGCUGCCUGAUUCCCGCCGACAGACCUUGGGACCGGGGCCAACACUGGCAGCUGGAGAUGGCGGACACGAGAUCCGUGCACGAGACUAGGUUUGAGGCGGCCGUGAAGGUGAUCCAGAGUUUGCCGAAGAAUGGGAUGCUUGGAGUUCACUGGGUGAU
ENST00000375905.8	ACBD5	-39.877	UAAGCCCGCGGGGCAGGGCGAGGGGCGGGCGUCGGGGACAUUACCGGACAGGCCUUGUCCGGCAAUACCAAGUUUCAUGCAGGCUCUUGGGAAAGCUGGUGCUGCUGCUGCCUGAUUCCCGCCGACAGACCUUGGGACCGGGGCCAACACUGGCAGCUGGAG
ENST00000396271.8	ACBD5	-44.679	AGACGGACUCCGGCGGAAUGGGGGGUGUGGCUGCUCCGCCAGGGUCCCCAGGGUGGGAGAGCGGCUCCGCGGCCACCGAUGCCCGGACCCCCUCUGUCUUCUGCUAGAC
ENST00000426079.5	ACBD5	-45.136	AGUGGGUCCUCCGGUGACUCUGGGGCGGGGCUGUGGGGAGGGCACGGACUGACAGACGGACUCCGGCGGAAUGGGGGGUGUGGCUGCUCCGCCAGGGUCCCCAGGGUGGGAGAGCGGCUCCGCGGCCACCGAUGCCCGGACCCCCUCUGUCUUCUGCUAGACAUGCUCUUCCUCUCGGCUCUUGGGAAAGCUGGUGCUGCUGCUGCCUGAUUCCCGCCGACAGACCUUGGGACCGGGGCCAACACUGGCAGCUGGAG
ENST00000476758.1	ACBD5	-38.764	GGCCUGGAUAGGGCAGGGCAAAGGGGAACUGACCCGCUUCGCUCCCGGGCCUCCUCCUUUUGGGGCAUGUUGAUCCGCGGCUGCGCUCC
ENST00000676511.1	ACBD5	-45.022	GGGGCUGUGGGGAGGGCACGGACUGACAGACGGACUCCGGCGGAAUGGGGGGUGUGGCUGCUCCGCCAGGGUCCCCAGGGUGGGAGAGCGGCUCCGCGGCCACCGAUGCCCGGACCCCCUCUGUCUUCUGCUAGACAUGCUCUUCCUCUCGGCUCUUGGGAAAGCUGGUGCUGCUGCUGCCUGAUUCCCGCCGACAGACCUUGGGACCGGGGCCAACACUGGCAGCUGGAG
ENST00000676648.1	ACBD5	-45.635	GGGGAGGAGGAAGGAGCCGGGCCGCUUCGAUCUGUGUGGCCUGGAUAGGGCAGGGCAAAGGGGAACUGACCCGCUUCGCUCCCGGGCCUCCUCCUUUUGGGGCAUGUUGAUCCGCGGCUGCGCUCC
ENST00000676731.1	ACBD5	-37.887	AGGGGCGGGCGUCGGGGACAUUACCGGACAGGCCUUGUCCGGCAAUACCAAGUUUCAUGCAGGCUCUUGGGAAAGCUGGUGCUGCUGCUGCCUGAUUCCCGCCGACAGACCUUGGGACCGGGGCCAACACUGGCAGCUGGAG
ENST00000676732.1	ACBD5	-45.063	AGUCACGCCCCGGGGGAGGAGGAAGGAGCCGGGCCGCUUCGAUCUGUGUGGCCUGGAUAGGGCAGGGCAAAGGGGAACUGACCCGCUUCGCUCCCGGGCCUCCUCCUUUUGGGGCAUGUUGAUCCGCGGCUGCGCUCCAUGUUCCAGUUUCAUGCAGGCUCUUGGGAAAGCUGGUGCUGCUGCUGCCUGAUUCCCGCCGACAGACCUUGGGACCGGGGCCAACACUGGCAGCUGGAG
ENST00000676997.1	ACBD5	-45.504	UGGGGAGGGCACGGACUGACAGACGGACUCCGGCGGAAUGGGGGGUGUGGCUGCUCCGCCAGGGUCCCCAGGGUGGGAGAGCGGCUCCGCGGCCACCGAUGCCCGGACCCCCUCUGUCUUCUGCUAGAC
ENST00000677141.1	ACBD5	-42.383	AGACGGACUCCGGCGGAAUGGGGGGUGUGGCUGCUCCGCCAGGGUCCCCAGGGUGGGAGAGCGGCUCCGCGGCCACCGAUGCCCGGACCCCCUCUGUCUUCUGCUAGACAUGCUCUUCCUCUCGUUUCAUGCAGGCUCUUGGGAAAGCUGGUGCUGCUGCUGCCUGAUUCCCGCCGACAGACCUUGGGACCGGGGCCAACACUGGCAGCUGGAG
ENST00000677200.1	ACBD5	-40.393	AGGGCACGGACUGACAGACGGACUCCGGCGGAAUGGGGGGUGUGGCUGCUCCGCCAGGGUCCCCAGGGUGGGAGAGCGGCUCCGCGGCCACCGAUGCCCGGACCCCCUCUGUCUUCUGCUAGACAUGCUCUUCCUCUCGUUUCAUGCAGGCUCUUGGGAAAGCUGGUGCUGCUGCUGCCUGAUUCCCGCCGACAGACCUUGGGACCGGGGCCAACACUGGCAGCUGGAG
ENST00000677248.1	ACBD5	-48.241	GCUGCUGCGGCGGCGGCGGCGCCAGUGGGUCCUCCGGUGACUCUGGGGCGGGGCUGUGGGGAGGGCACGGACUGACAGACGGACUCCGGCGGAAUGGGGGGUGUGGCUGCUCCGCCAGGGUCCCCAGGGUGGGAGAGCGGCUCCGCGGCCACCGAUGCCCGGACCCCCUCUGUCUUCUGCUAGACAUGCUCUUCCUCUCGUUUCAUGCAGGCUCUUGGGAAAGCUGGUGCUGCUGCUGCCUGAUUCCCGCCGACAGACCUUGGGACCGGGGCCAACACUGGCAGCUGGAG
ENST00000677311.1	ACBD5	-47.993	AGACGGACUCCGGCGGAAUGGGGGGUGUGGCUGCUCCGCCAGGGUCCCCAGGGUGGGAGAGCGGCUCCGCGGCCACCGAUGCCCGGACCCCCUCUGUCUUCUGCUAGACAUGCUCUUCCUCUCGGUGAGUUGUUUUGCUGUCGUCGCGGGCCGGAUUCGUGGCCUUAGUCACGCCCCGGGGGAGGAGGAAGGAGCCGGGCCGCUUCGAUCUGUGUGGCCUGGAUAGGGCAGGGCAAAGGGGAACUGACCCGCUUCGCUCCCGGGCCUCCUCCUUUUGGGGCAUGUUGAUCCGCGGCUGCGCUCC
ENST00000677440.1	ACBD5	-38.411	CGGAAUGGGGGGUGUGGCUGCUCCGCCAGGGUCCCCAGGGUGGGAGAGCGGCUCCGCGGCCACCGAUGCCCGGACCCCCUCUGUCUUCUGCUAGACAUGCUCUUCCUCUCGUUUCAUGCAGGCUCUUGGGAAAGCUGGUGCUGCUGCUGCCUGAUUCCCGCCGACAGACCUUGGGACCGGGGCCAACACUGGCAGCUGGAGAUGGCGGACACGAGAUCCGUGCACGAGACUAGGUUUGAGGCGGCCGUGAAGGUGAUCCAGAGUUUGCCGAAGAAUGGGAUGCUUGGAGUUCACUGGGUGAU
ENST00000677441.1	ACBD5	-40.132	GGGCAGGGCGAGGGGCGGGCGUCGGGGACAUUACCGGACAGGCCUUGUCCGGCAAUACCAAGUUUCAUGCAGGCUCUUGGGAAAGCUGGUGCUGCUGCUGCCUGAUUCCCGCCGACAGACCUUGGGACCGGGGCCAACACUGGCAGCUGGAG
ENST00000677509.1	ACBD5	-35.682	GGGGCACUUCCCAAAUGCCUAAGGACGCAGGGGGUUGCGCUAUUUCAUGCAGGCUCUUGGGAAAGCUGGUGCUGCUGCUGCCUGAUUCCCGCCGACAGACCUUGGGACCGGGGCCAACACUGGCAGCUGGAG
ENST00000677960.1	ACBD5	-44.429	CCGCCAGGGUCCCCAGGGUGGGAGAGCGGCUCCGCGGCCACCGAUGCCCGGACCCCCUCUGUCUUCUGCUAGACAUGCUCUUCCUCUCGGUGAGUUGUUUUGCUGUCGUCGCGGGCCGGAUUCGUGGCCUUAGUCACGCCCCGGGGGAGGAGGAAGGAGCCGGGCCGCUUCGAUCUGUGUGGCCUGGAUAGGGCAGGGCAAAGGGGAACUGACCCGCUUCGCUCCCGGGCCUCCUCCUUUUGGGGCAUGUUGAUCCGCGGCUGCGCUCCAUGUUCCAGUUUCAUGCAGGCUCUUGGGAAAGCUGGUGCUGCUGCUGCCUGAUUCCCGCCGACAGACCUUGGGACCGGGGCCAACACUGGCAGCUGGAG
ENST00000678392.1	ACBD5	-38.252	GAGGGGCGGGCGUCGGGGACAUUACCGGACAGGCCUUGUCCGGCAAUACCAAGUUUCAUGCAGGCUCUUGGGAAAGCUGGUGCUGCUGCUGCCUGAUUCCCGCCGACAGACCUUGGGACCGGGGCCAACACUGGCAGCUGGAG
ENST00000678446.1	ACBD5	-38.98	GGGCGAGGGGCGGGCGUCGGGGACAUUACCGGACAGGCCUUGUCCGGCAAUACCAAGUUUCAUGCAGGCUCUUGGGAAAGCUGGUGCUGCUGCUGCCUGAUUCCCGCCGACAGACCUUGGGACCGGGGCCAACACUGGCAGCUGGAG
ENST00000679220.1	ACBD5	-40.15	GAGGGGCGGGCGUCGGGGACAUUACCGGACAGGCCUUGUCCGGCAAUACCAAGGCUCUUGGGAAAGCUGGUGCUGCUGCUGCCUGAUUCCCGCCGACAGACCUUGGGACCGGGGCCAACACUGGCAGCUGGAG
ENST00000679293.1	ACBD5	-35.306	ACACUUUCCUUUUCGCUUUUUCCUCCUGGGCAGUGCUCAUCCUCCCUGCCUGAUUCAGAUUCUUCCCUGGUGCUGCUGUCCAAUAUUUAUUGCUCAGCUAAGUAUCAAAAAAGAGGAAAUACAAAAAUCUUGAAGGCUACUACAUGCUAGACAAACCCGAAGCAAAGCCUCCGGAGGGCGCUGGAGAAGCCGCAGCUGCAGACACCGCGACAAUCUCAAGACACUUAAGCUGGAAGCGAAUGUGGCAUUUCAAAGAGGCACGAAAUGCAACCGGCUAGGAAGGAGGGAUUCCGCCGCACGGCUGCGGCGUCCGCGGGACAGAGACGCCUAACCGGAAGAGCUAGCAGGAACGCCGGACGCCGCUGGGACGUGUCCGGAAGCGCGGCGGAACGGCGGACU…
ENST00000367595.4	ACBD6	-45.788	ACUGCCCCUCGACUCCUGUUCCGUUGGAGGGGCCUGAGGCGAGCCUGAGCGCGCUGUUGGCCGGAGGGAAGCCGGAGGAGACCGGGUCGACUGGGCAGAGCGGCAGAGGGUCGAGGAGCCUGCUCUGCACGCCCAGGGAGUAGAAGUGGGCAGGGAGCAGGGUCACGUGAGGGAGCGCGCCGCGACUGAGCUUGGGUCCGACUGGAGCUCAGGCUCGCGACCCAGACUGGUGGGCCAGGCCUCCAAGCCGGCCUUACACCCAAUCCAAGGAGGACAGACCGGACACAGAGGGACGGAGCGAGCAAGGAGAC
ENST00000642319.1	ACBD6	-45.625	GGGCUGUUUGGAGGCGCUUGGGGCGCACAAUCUGGGGCAGGCGGAACCUUAGUCCUCAGCCUCGCGUUUCCCGCGACUCCGCUCUCACCGCUACACUACCACACAAACGGCCUCCUUCCCCCACCCCCGGGGGCCCAUCCCGGUGGCGGGCUCCGGAGCUCGGGACUGCUAAUUUCAGCGAAACGAUUAAAAGACGCCCCUACAGCUGACGGCACUUUCUCUCCUCCGGCAGGGAAGGACGUCCAGCGUAGCGUCGCCCGCGCUUCCCCGCCGGCGCAGAGCAGGCCUCACAGAAUCGCACGCCGCUGGCACGCACGCCGCCCCGCCCCCACGGCCCAGCGCCAGCCGCGCCCCGCGCUCGCACGCAUCCCGGCCUCACUGCCCCUCGACUCCUGUUCC…
ENST00000356189.6	ACBD7	-15.208	AGAGCACCGGACGACAACAGCAGCAGCAACAACGCGGCAGCCGCCACC
ENST00000263776.9	ACCS	-37.824	ACACGUGAUGGGCGCCCACCGAGUGCCAGCACCGCCUCCUCCAGCUCCGCCAAGUAGGUGGGAUCCACUACUUUGCAGAGGAGGAAGCCGUUCAGGCCUCCCUCUGUGCACUUUGCAAAAGCCUCUGCCCUUCCAUCUCGAAUCCCUUGGCGCCGAUCACACUUCCUCUGCCUGGAAACCUGGAGCCGUCUCUCGCGAGACGUCCUCCGCCCUGUAGAAGGCCGUUUCGGUUCUUCGUGCGCGGUAGCCGCCCCACUUGCGGGAUUCCAAGGCCUCAUCGAGUGCGGGUAUCUGGCUGUGGAUUCGCCGCCGUCCUGCUGGACGCCUGGAGGCUCGAACCCCGCCGCCCCCCUACCCCAGGCUUUACUCCCACCCCGGCUUCCGCCCACUGUGCUGCCC…
ENST00000524990.5	ACCS	-38.542	AGUCUCCUAGUCCGGGCGCGCUGAGCGCAGGGGGGCGCUGUCCUCACCCACGCGUAAGUCGCCGCAGGGCGUUUCCGGGCGGAGAAAACCUACACGUGAUGGGCGCCCACCGAGUGCCAGCACCGCCUCCUCCAGCUCCGCCAA
ENST00000533404.1	ACCS	-16.369	CUGCACUUGUGGAGGUUCCCAUUCCUCCCUUCCCUCAGUUCCUACCCGCCAUCUGCCUCAGAACACCACAUAAUCUCAUCCUACCCUUUACACCACAAGACCCCCAGGACUCCCAGGCAAUACUCUGCUUUAACUCAGGAAAUUUUAACCUGGCAUUUGGUAAUUGAG
ENST00000219251.13	ACD	-46.373	AUCACGCUGAGGUCCGCGCGCCCCCGGAGUCUGGGGAGCAGGGCUCCGCCAAUCCGAGGGGAGGGCGAAGGAAGUACCAUUUAUUUAGCGCUGUGUGUGUGCUCUUAUUUCCACUGGCCUUACAAGACCGUGCACUGUGUAGAUGAGGAAACUGAGUCAUAAUAAAUAUGUGCUGAACCGUUCGGGGGUCACACGGUGCUGAAAUGGUUUCGAGUCAACUCGCUCGGACGGCACUCGGCCUCAGCCUCCGGCCCUGGAACCCUCUCCAGGGACGGGACCAGCCCUUGUUCUGUUCCCUACCGGUACCACAGGAAUCUUGACGAACGGCCCAAAUGCCUGGCCGCUGUCAGAGUGACGCCGCGAUGAGAGUAAACGGGCCAGCAUCCCGUGCACCAGCGG…
ENST00000602320.1	ACD	-14.737	GCUGGGUGUAGCCGUGGGG
ENST00000602382.6	ACD	-46.109	CCCGGAGUCUGGGGAGCAGGGCUCCGCCAAUCCGAGGGGAGGGCGAAGGAAGUACCAUUUAUUUAGCGCUGUGUGUGUGCUCUUAUUUCCACUGGCCUUACAAGACCGUGCACUGUGUAGAUGAGGAAACUGAGUCAUAAUAAAUAUGUGCUGAACCGUUCGGGGGUCACACGGUGCUGAAAUGGUUUCGAGUCAACUCGCUCGGACGGCACUCGGCCUCAGCCUCCGGCCCUGGAACCCUCUCCAGGGACGGGACCAGCCCUUGUUCUGUUCCCUACCGGUACCACAGGAAUCUUGACGAACGGCCCAAAUGCCUGGCCGCUGUCAGAGUGACGCCGCGAUGAGAGUAAACGGGCCAGCAUCCCGUGCACCAGCGGGGUGGACCAGCGGGAGUCUGCA…
ENST00000695648.1	ACD	-48.421	GCCUGGGCGCCCGCGGGAAACCCGGGCCCGUUGCAUCCGCUGGGUGUAGCCGUGGGG
ENST00000695661.1	ACD	0	GUGGGG
ENST00000695662.1	ACD	-48.235	GGAAAGGCGGGGCCUGGGCGCCCGCGGGAAACCCGGGCCCGUUGCAUCCGCUGGGUGUAGCCGUGGGG
ENST00000695697.1	ACD	-48.077	CCUCUUCCGAGGAAAGGCGGGGCCUGGGCGCCCGCGGGAAACCCGGGCCCGUUGCAUCCGCUGGGUGUAGCCGUGGGG
ENST00000695711.1	ACD	-55.593	GGGCCUGGGCGCCCGCGGGAAACCCGGGCCCGUUGCAUCCGCUGGGUGUAGCCGUGGGG
ENST00000278544.9	ACER3	-42.593	CGCCUGGGCGGCGGCGGCGGCGGCGUG
ENST00000525861.5	ACER3	-33.333	GCACAGUGAGCGGAGCGCCUGGGCGGCGGCGGCGGCGGCGUG
ENST00000530334.6	ACER3	-36.216	GUGAGCGGAGCGCCUGGGCGGCGGCGGCGGCGGCGUG
ENST00000531352.5	ACER3	-39.412	AGCGGAGCGCCUGGGCGGCGGCGGCGGCGGCGUG
ENST00000531461.5	ACER3	-32.683	CACAGUGAGCGGAGCGCCUGGGCGGCGGCGGCGGCGGCGUG
ENST00000532485.6	ACER3	-46.61	GUCGCCAGCCUAACCCGGCACAGUGAGCGGAGCGCCUGGGCGGCGGCGGCGGCGGCGUG
ENST00000533873.1	ACER3	-38.286	GAGCGGAGCGCCUGGGCGGCGGCGGCGGCGGCGUG
ENST00000679754.1	ACER3	-52.712	GGGGAGGCAGGGCCGGGCGGGGCGCGAGCGAGCGCGCGGGCUGGGCCGGAGCCGGCCUGGUCGCCAGCCUAACCCGGCACAGUGAGCGGAGCGCCUGGGCGGCGGCGGCGGCGGCGUG
ENST00000679866.1	ACER3	-52.243	GCCGGGCGGGGCGCGAGCGAGCGCGCGGGCUGGGCCGGAGCCGGCCUGGUCGCCAGCCUAACCCGGCACAGUGAGCGGAGCGCCUGGGCGGCGGCGGCGGCGGCGUG
ENST00000679924.1	ACER3	-35.522	AGUGAGCGGAGCGCCUGGGCGGCGGCGGCGGCGGCGUGAUGGCUCCGGCCGCGGACCGAGAGGGCUACUGGGGCCCCACGACCUCCACGCUGGACUGGUGCGAGGAGAACUACUCCGUGACCUGGUACAUCGCCGAGUUCUGUUCCUUCCUACCAUCCUCCCUGAAGAGCAACCUCAAGGAAUACAGUGAGUAACCUGAUC
ENST00000681354.1	ACER3	-49.551	GAGCGCGCGGGCUGGGCCGGAGCCGGCCUGGUCGCCAGCCUAACCCGGCACAGUGAGCGGAGCGCCUGGGCGGCGGCGGCGGCGGCGUG
ENST00000681411.1	ACER3	-33.5	ACAGUGAGCGGAGCGCCUGGGCGGCGGCGGCGGCGGCGUG
ENST00000352035.7	ACLY	-41.579	GCUGGGGUGCUCCGGAUUUUGCGGGGUUCGUCGGGCCUGUGGAAGAAGCGCCGCGCACGGACUUCGGCAGAGGUAGAGCAGGUCUCUCUGCAGCC
ENST00000353196.5	ACLY	-43.804	AGCCGAUGGGGGCGGGGAAAAGUCCGGCUGGGCCGGGACAAAAGCCGGAUCCCGGGAAGCUACCGGCUGCUGGGGUGCUCCGGAUUUUGCGGGGUUCGUCGGGCCUGUGGAAGAAGCGCCGCGCACGGACUUCGGCAGAGGUAGAGCAGGUCUCUCUGCAGCC
ENST00000393896.6	ACLY	-42.118	GCGAGCCGAUGGGGGCGGGGAAAAGUCCGGCUGGGCCGGGACAAAAGCCGGAUCCCGGGAAGCUACCGGCUGCUGGGGUGCUCCGGAUUUUGCGGGGUUCGUCGGGCCUGUGGAAGAAGCGCCGCGCACGGACUUCGGCAGAGACAGGUAGAGCAGGUCUCUCUGCAGCC
ENST00000537919.5	ACLY	-44.173	GACAAAAGCCGGAUCCCGGGAAGCUACCGGCUGCUGGGGUGCUCCGGAUUUUGCGGGGUUCGUCGGGCCUGUGGAAGAAGCGCCGCGCACGGACUUCGGCAGAGGUAGAGCAGGUCUCUCUGCAGCC
ENST00000590151.5	ACLY	-41.182	AGCUACCGGCUGCUGGGGUGCUCCGGAUUUUGCGGGGUUCGUCGGGCCUGUGGAAGAAGCGCCGCGCACGGACUUCGGCAGAGACAGGUAGAGCAGGUCUCUCUGCAGCC
ENST00000592970.1	ACLY	-33.585	UCUGCCGCGCACUGGGCCAGGGAGUGAUGAUUGCGUGGCUGACGGCUGGGCUGGUUAGUGUUUGCUGUUGCACGCUCUGGCGGUUCUCUCUGGAGUUGCUGCCUGAAAAGGCUCCCUUGUAAGACAGCCAAGAAAACAGGAAGAGGGUUGGAGGCAAAGUUCCGAAUAGGGAUGAGGCAUACGUGACAGGUAGAGCAGGUCUCUCUGCAGCC
ENST00000309951.8	ACO1	-42.957	GAGGCGGCAGCUGGAACCGCGCAGCGCACGGGAACGCGUCCCGCUGCUUGGGUCAGGUUCGCCGGUCGCGGGAGCCCCGCCGUGCAGUCGGAGGAACACGUGGCCAUCAGUAAUC
ENST00000379923.5	ACO1	-40.922	GGGGCGAGAGGGGGCGGAGCGUGGAGGCGGCAGCUGGAACCGCGCAGCGCACGGGAACGCGUCCCGCUGCUUGGGUCAGGUUCGCCGGUCGCGGGAGCCCCGCCGUGCAGUCGGAGAGGGUGUCACUCUGAGUGGUGCUUCCUCAGCCCCUGUCAAAAAGCAGUUUCCACCAUCCUGGAGUGUGGAACACGUGGCCAUCAGUAAUC
ENST00000541043.5	ACO1	-42.423	AUCGCGCGGCGGCCCCGGGGGCGAGAGGGGGCGGAGCGUGGAGGCGGCAGCUGGAACCGCGCAGCGCACGGGAACGCGUCCCGCUGCUUGGGUCAGGUUCGCCGGUCGCGGGAGCCCCGCCGUGCAGUCGGAGAGGGUGUCACUCUGAGUGGUGCUUCCUCAGCCCCUGUCAAAAAGCAGUUUCCACCAUCCUGGAGUGUGGUAGGAACACGUGGCCAUCAGUAAUC
ENST00000343744.7	ACOT11	-36.341	AUUUGGAGUCAGGCCUGGCUGUUGCUCAGGUGACCAGCUUGUGUCUCUGGGAGGGCGCUGCUUUCCCCGGCCACCCGGCGCG
ENST00000361521.9	ACOT7	-54.511	ACAAAUAUUUACCGCCGCGCGGAGAGUGAGGGCCCAAGUCCGCCCUGCUCCGCCACUUAGGCCGCCCCAGACGCUUCCCUCGGGGCUGCCACCGGGUCGGGCGCGGCUGCCGCGGCUAGCGGGCCUUCCCCGCACCGGCGCGGCCCAACCGCCACCGAACCUUCUGGAAGCGGCGGCUGCCUGGGCCCCCACGCCGCCAGAAUCGUACGCCCGCGCGAGCUCUCUGCAGCCUUGGCGGCCUGGGAGGCGGGGCUCGGGGUGGGGCCGGCGCGGGGGCGGGGUCGGCGCGGGGAGGCCGCGUUCGAUUGCCCCCGGCGCGCAGGCCCCGCCUCACCAGCCCCAUCGCUCCACCUCUGCCCUCCCCCUUU
ENST00000377855.6	ACOT7	-39.728	CGGUCCUAGGAGGAGCAGGAGCCUGGUGCUUUCUAUCAGGGAGGGAUCACACCGGCUCACUGCUGAGCCGGCCAGGCAGACACAGGCUUGGGCUCUGCUGGGCAUCAUACUUGUCACUGGGUAAACAGUUUGCCCACUUACCGCAGG
ENST00000377860.8	ACOT7	-21.034	GCCAGACACCUGCGCCCUUCUGCAGCCGCCCGCCGCAUCCGCCGCCGCAGCCCCCAGC
ENST00000473466.2	ACOT7	-2.759	UCUGAUUUGGGGAAAGGGAGAAGGGGAUC
ENST00000336430.11	ACOT9	-39.167	GCUGUCCGGCUCCCGGGCUGUCCUCAGCAAGGGCGCGGUCUGGUACUCGUGCGUCUUUUAUCGCCUCAGUUUCCCUCCGCCGACUAGCGCGCGGGGCCCGGUUCUCCAUCGCGCGCACGGCAGCCUAGCGCA
ENST00000379295.5	ACOT9	-35.071	AAGAGCAGUAACACAAACAGGGCUGAAACACGCCCUCCUCCCGUCCCCACACCCCCGCGACUUGCCAUGUUGCGGGUGAUGUGAAGGAGAGAAGUGCUGUGGCCCUUCAGGGAGCACAGACCUAGGGGCUCCCUGAGCCAGGGCUGUGACACCCUCUUUGGGGCUCUGCGGUUUCUGGUAUCUUCAAACUUCCGGGCACCACUGCAUUCCCCUUGUCCAGACACAGGUGCCCACAGCAGAAGCCGCUUGUGGUUCAUCAGAUCCAGCUGCAGACUUGCAUAGAACCGGCACCUUUGCCGGCGCCUGGAGCUGCCUGCCCAGCUGCAGCAGCUGGUGUGUCCGGCUCUGCGCAGUGGCCAGACCCUGCGUUCGCUCGCCUGCACACCCCUCGCUGUUCCG…
ENST00000492081.1	ACOT9	-33.936	GCAAGGGCGCGGUCUGGUACUCGUGCGUCUUUUAUCGCCUCAGUUUCCCUCCGCCGACUAGCGCGCGGGGCCCGGUUCUCCAUCGCGCGCACGGCAGCCUAGCGCAAUGAGGCGGGCAGCACUGCGUUCGAGAUAAGUUGCGGGAGAUAGUAGGAGCAUCCACAAACUGGAGAGACCAUGUGAAGGCA
ENST00000494361.5	ACOT9	-38.219	CGCCCCCGGACACCGCUGUCCGGCUCCCGGGCUGUCCUCAGCAAGGGCGCGGUCUGGUACUCGUGCGUCUUUUAUCGCCUCAGUUUCCCUCCGCCGACUAGCGCGCGGGGCCCGGUUCUCCAUCGCGCGCACGGCAGCCUAGCGCA
ENST00000293217.10	ACOX1	-32.903	GCCUCCUAGGGUCCGGCCGGCGCUGGAGCUGCGGAUUUAGAUUGUCACUGCCACCUCGGUCGGUGCUUACUUCGCUGCCAGCUGGUCGUCGCC
ENST00000573078.5	ACOX1	-26	AGAUUGUCACUGCCACCUCGGUCGGUGCUUACUUCGCUGCCAGCUGGUCGUCGCC
ENST00000588176.5	ACOX1	-33.077	GUCCUGAGGCUGCCUCCUAGGGUCCGGCCGGCGCUGGAGCUGCGGAUUUAGAUUGUCACUGCCACCUCGGUCGGUGCUUACUUCGCUGCCAGCUGGUCGUCGCC
ENST00000356406.10	ACOX3	-29.222	AAAUGAGAAUGGCGCCGCUGGAGAUCCUUUCCUGCUUUUGGUUUCCCUGGCAGGGGUUGAACUGUGGAGUGUGUGGGCUCUUAUCACGCG
ENST00000503233.5	ACOX3	-47.133	AUGGGACGGACGGAGGCCGAGAGGCGUGGCGGGGGAGCAGUGGGGCCAGGCCAGAGACAGCUGCGCUGUGCGGGCAGCUAGUCCCAGUACUCCGAGUCGGUCGCGGGCCGACAGGCAUCCCCUGAGCGCCUGCUGGGCUCUUAUCACGCG
ENST00000514423.1	ACOX3	-36.23	GUGGCGGGGGAGCAGUGGGGCCAGGCCAGAGACAGCUGCGCUGUGCGGGCAGCUAGUCCCAGUACUCCGAGUCGGUCGCGGGCCGACAGGCAUCCCCUGAGCGCCUGCUGGAAAACCAUCUUCUCAGCUCUUGAGAAUGACCCUCUUUUCGCUCGUUCCCCUGGAGCCGAUCUGUCCUUGGAGAAGUAUCGCGAGCUGAACUUCCUUCGAUGCAAGCGGAUCUUCGAGUAUGACUUCCUCAGUGUCGAAGAC
ENST00000272065.10	ACP1	-7.222	GCCUCUGCGCGCGGGAAG
ENST00000405233.5	ACP1	-36.154	GGAACGCCGCGGUGUCUCGGCGCCUCUGCGCGCGGGAAG
ENST00000405364.2	ACP1	-54.348	GGCGUGCGGAACGCCGCGGUGUCUCGGCGCCUCUGCGCGCGGGAAG
ENST00000407983.7	ACP1	-51.231	AGUGCGCCUGCGCCGCGUCGGCGUGCGGAACGCCGCGGUGUCUCGGCGCCUCUGCGCGCGGGAAG
ENST00000413140.5	ACP1	-55.556	GGGUGGCAGUGCGCCUGCGCCGCGUCGGCGUGCGGAACGCCGCGGUGUCUCGGCGCCUCUGCGCGCGGGAAG
ENST00000439645.6	ACP1	-54.286	GUCGGCGUGCGGAACGCCGCGGUGUCUCGGCGCCUCUGCGCGCGGGAAG
ENST00000256997.9	ACP2	-35.214	AAGUAAGAUGGCGGCGAACGCACUUCCGGCGUGUGUCCUUACGGGUGCGUCCGGGCGGCUGCUUGCAGGUGCCACCCAGCGGGUUCCAGCUUGUUUGCUGCAUAGAUUACAACGGUG
ENST00000529444.7	ACP2	0	GAUUACAACGGUG
ENST00000533929.7	ACP2	-35.965	AAAGGCCAGCUGGUGGAGGUCGAGGAUCUCGGGAAGGAACAGCUGGUUUAGGAGGGGACGACUGGCCUGGGUAGUUGGGAGGCUGGAUUCAGGAUUGACCUGGAGCCCUGGCUU
ENST00000672073.1	ACP2	-2.8	GUUUGCUGCAUAGAUUACAACGGUG
ENST00000673604.1	ACP2	-18.627	AGGUGCCACCCAGCGGGUUCCAGCUUGUUUGCUGCAUAGAUUACAACGGUG
ENST00000392988.6	ACP6	-42.696	AAAACUCCCAGGGACUCUUCGCUGCUGCCACCUCUUGUUCUCUCCCCCGUUCCCACUCGGGGUCUCCCUCAGGGCCGGGAGGCACAGCGGUCCCUGCUUGCUGAAGGGCUGGAUGUACGCAUCCGCAGGUUCCCGCGGACUUGGGGGCGCCCGCUGAGCCCCGGCGCCCGCAGAAGACUUGUGUUUGCCUCCUGCAGCCUCAACCCGGAGGGCAGCGAGGGCCUACCACC
ENST00000493129.2	ACP6	-37.193	UCCUUGCUGGUGGAGCCGCUGCCGCCAGGGAACUCAGGGCCGGCUCCUGUUCCUUCAAGACUGCAGGAGGCCGAUGGCCAGUGUCCGGUCGACCGCAGCCUGCUGAAGUUGAAA
ENST00000583509.7	ACP6	-41.282	CACUUGGGACGGGUCCCUGAGUAGGUGAGGAGGUGGGUAGGAGCUUGCUUAUAGAAAAGUGGAAUCGAGUAGUCCUUGCUGGUGGAGCCGCUGCCGCCAGGGAACUCAGGGCCGGCUCCUGUUCCUUCAAGAGUGCUGGAGGCCAAACUUGAAAUACAAGUUUAAUGUUCCUCGUCGGGCAAAAGAUAAGGAUCCGAUCUCCCCCGGCCCGGUGUGCAGCAGGAGCGACCAACCCCGACCCGGGUUAAAACUCCCAGGGACUCUUCGCUGCUGCCACCUCUUGUUCUCUCCCCCGUUCCCACUCGGGGUCUCCCUCAGGGCCGGGAGGCACAGCGGUCCCUGCUUGCUGAAGGGCUGGAUGUACGCAUCCGCAGGUUCCCGCGGACUUGGGGGCGCCCG…
ENST00000620634.4	ACP6	-42.511	UAAAACUCCCAGGGACUCUUCGCUGCUGCCACCUCUUGUUCUCUCCCCCGUUCCCACUCGGGGUCUCCCUCAGGGCCGGGAGGCACAGCGGUCCCUGCUUGCUGAAGGGCUGGAUGUACGCAUCCGCAGGUUCCCGCGGACUUGGGGGCGCCCGCUGAGCCCCGGCGCCCGCAGAAGACUUGUGUUUGCCUCCUGCAGCCUCAACCCGGAGGGCAGCGAGGGCCUACCACC
ENST00000281455.7	ACSL1	-28.824	AGGGAGUGGGCUGCAGUGACAGCCGGCGGCGGAGCGGCCGGUCCACGGAGGAGAAUUCAGCUUAGAGAACUAUCAACACAGGACA
ENST00000454703.6	ACSL1	-40.057	GGGCGGGGCGGGGCCGCGGGAGGGCGGGGCCGGCGCGGCGAGCGCACCAGCAGCAUCCUGGCUCAGCCGCGGCGGUGGCGGGGGCGCAACCAGCGGGCCGAGGCGGCGGCGCCAGCGGCGCCUUAAAUAGCAUCCAGAGCCGGCGCGGGGCAGGGAGUGGGCUGCAGUGACAGCCGGCGGCGGAGCGGCCGGUCCACGGAGGAGGGUAGUGGUGGUGCACGAAGAUCCGCACUACUUGACAGCGACGAGCCCUUGGUGUAUUUCUAUGAUGAUGUCACAACAUUAUACGAAGGUUUCCAGAGGGGAAUACAGGUGUCAAAUAAUGGCCCUUGUUUAGGCUCUCGGAAACCAGACCAACCCUAUGAAUGGCUUUCAUAUAAACAGGUUGCAGAAUUGUCG…
ENST00000503407.6	ACSL1	-38	GUGGGCAGCAGCGUGGGGCUCGGCAUGUGACUUGUGCCCUGAGAGACCUUGGUAGGCUGGGGGAGCGCAGCUGAGCCCUGCUAACCCCCGCCCACUUCCAGGCUCAUUGCCCUCUUCUGUGUCUGCAGUGGGGUGUCACCUAGUAGUCAGCUGUUGGUGGCACAGAUGAAUUCAGCUUAGAGAACUAUCAACACAGGACA
ENST00000504900.5	ACSL1	-40.118	CGCGGCGGUGGCGGGGGCGCAACCAGCGGGCCGAGGCGGCGGCGCCAGCGGCGCCUUAAAUAGCAUCCAGAGCCGGCGCGGGGCAGGGAGUGGGCUGCAGUGACAGCCGGCGGCGGAGCGGCCGGUCCACGGAGGAGAAUUCAGCUUAGAGAACUAUCAACACAGGACA
ENST00000506733.5	ACSL1	-23.646	AUUUAUGUGGGUUUGUUUGAGGGCUGCAUUCCUAGUGAAGUAUUCCAUCAAACUGCCAUUAUUCAUCUUGAUGAAAGCUUGAGGAACUUUAGAAGGAGAGAAACAUCCAGACCACCCGGUUUUUGGUUUCUAAAUGACAUGAAGAGAAUACAAUGUUAAUAAUUCAGCUUAGAGAACUAUCAACACAGGACA
ENST00000507295.5	ACSL1	-36.358	GCAACCAGCGGGCCGAGGCGGCGGCGCCAGCGGCGCCUUAAAUAGCAUCCAGAGCCGGCGCGGGGCAGGGAGUGGGCUGCAGUGACAGCCGGCGGCGGAGCGGCCGGUCCACGGAGGAGAAUUCAGCUUAGAGAACUAUCAACACAGGACA
ENST00000513317.5	ACSL1	-38.265	GACUUUGCUGCUGGCUGCCCAUUGGCCUAUCCUCCACCCUCUGCUCUCCUGAGAAGUCAAGUGUGGAUUUUGUCUGCUAGUUACCUUUAGCCCAGUGGGCAGCAGCGUGGGGCUCGGCAUGUGACUUGUGCCCUGAGAGACCUUGGUAGGCUGGGGGAGCGCAGCUGAGCCCUGCUAACCCCCGCCCACUUCCAGGCUCAUUGCCCUCUUCUGUGUCUGCAGUGGGGUGUCACCUAGUAGUCAGCUGUUGGUGGCACAGAUGAAUUCAGCUUAGAGAACUAUCAACACAGGACA
ENST00000515030.5	ACSL1	-36.687	AAACUCCACGGUAACGGGGACCAAUGUUGUUAGAGGUUGAGGUUCCUGGUAGGUCCCAGGUGCUAAAAGGAAGAGCAGCCUUUGGGAUGUGAGCCCGAAAACCAUCGUGUUGGCUUCUGAAGCCCCAAGAUGGGCAUGGCAGGGACGCGGAAGCCCUCAGAACCGCGGAAGCCCUCAGAACCGCACAGCAGGUGGCCGCCGUGGUGCAGCGCGCAGUCGGCCCUCAGCUCCCCUGCACCGGCGCGAGCUGCGGGCGCUGCCCACGUCAGGCUCUGCAGACACCAGACAGAAAAGAAUUCAGCUUAGAGAACUAUCAACACAGGACA
ENST00000706367.1	ACSL1	-28.616	AGAUUCCUGGAGCACCAGGGCCCUACCUGCCGUGGUUAUCAGAUCUGUCUUCUGUAGCUCUGUUAACUCUUGCAGGUGUGUUUGUCUUCAUUGAUAUCCUAAACUUGCUGAAGGCAAAGAAAACCUUUCACCACGGGAAGAUGGGAAGAUCCUGACUUUGGGCAGAGCACCUGAGAGGACCCCAGGAUCUAGAAUUCAGCUUAGAGAACUAUCAACACAGGACA
ENST00000706368.1	ACSL1	-26.508	GAGGAGGCGGGGCACGGAAUGGCAGCAUCUUGCCAGCUUGGGUUGCUGCGUUAAGGAAAGAUGUCAGGCUUUCUUAAUUUGCCACUGCAGGGGCAAGGGUGUCAUUUAUGUGGGUUUGUUUGAGGGCUGCAUUCCUAGUGAAGUAUUCCAUCAAACUGCCAUUAUUCAUCUUGAUGAAAGCUUGAGGAACUUUAGAAGGAGAGAAACAUCCAGACCACCCGGUUUUUGGUUUCUAAAUGACAUGAAGAGAAUACAAUGUUAAUAAUUCAGCUUAGAGAACUAUCAACACAGGACA
ENST00000706369.1	ACSL1	-33.22	AGAGCCGGCGCGGGGCAGGGAGUGGGCUGCAGUGACAGCCGGCGGCGGAGCGGCCGGUCCACGGAGGAGCGUAGACGGAGAGUGGCGGUAGAUGACUUGAAUGGACACGUGGAUUCGAGUCUGGGGACAGGCGUUCCCCCAGUCGAAUUCAGCUUAGAGAACUAUCAACACAGGACA
ENST00000706370.1	ACSL1	-18.182	GUCACCUAGUAGUCAGCUGUUGGUGGCACAGAUGAAUUCAGCUUAGAGAACUAUCAACACAGGACA
ENST00000357430.8	ACSL3	-40.303	AGACGCUGCUGUGGCUGCGCCGGGCUGCGACACUGCAGUUGUCUACGCGGCCGGGGCCGGGACGAGGAGGCGUUGGACGGGGUCGCAUACGUUCGUCCCCUCGCAUUGCGGCCCCGACAGCUGCGCCAGGAUCCCCGGGCGGCGGCGCGGGGCGUGAACGCUCUGGGGCUCAGCCAGGCCUGCGCGGGCCCGAGGCCGGAGGAACCCGGACUCCGGCGUAGCGGUUUUGACACAAGGGCGCAUAUCUUCAAAGCACCUAGUACCUCCUACCAUUGUCAACUGAUACAGAAUUCGUUGUUGGGAAGGACUGGGGAAACAGCUGUAACAUUUGCCACCCUCAGAAGCUGCUGGUCCUGUGUCACACCACCUUAGCCUCUUGAUCGAGGAAGAUUCUCGCUG…
ENST00000392066.7	ACSL3	-43.846	ACGCGCCACCGCUCGCGGGCCAAUGGGUGGCAGCCUCUCUGCAUAGGCAACGAGUGCCGGCCGGGGGUGAGCGUCCCAGGCGGUUCCGCUCAACAGACGCUGCUGUGGCUGCGCCGGGCUGCGACACUGCAGUUGUCUACGCGGCCGGGGCCGGGACGAGGAGGCGUUGGACGGGGUCGCAUACGUUCGUCCCCUCGCAUUGCGGCCCCGACAGCUGCGCCAGGAUCCCCGGGCGGCGGCGCGGGGCGUGAACGCUCUGGGGCUCAGCCAGGCCUGCGCGGGCCCGAGGCCGGAGGAACCCGGACUCCGGCGUAGCGGUUUUGACACAAGGGCGCAUAUCUUCAAAGCACCUAGUACCUCCUACCAUUGUCAACUGAUUCUCGCUGAAGUCUGUUAAUU…
ENST00000407441.5	ACSL3	-43.128	AUAGGCAACGAGUGCCGGCCGGGGGUGAGCGUCCCAGGCGGUUCCGCUCAACAGACGCUGCUGUGGCUGCGCCGGGCUGCGACACUGCAGUUGUCUACGCGGCCGGGGCCGGGACGAGGAGGCGUUGGACGGGGUCGCAUACGUUCGUCCCCUCGCAUUGCGGCCCCGACAGCUGCGCCAGGAUCCCCGGGCGGCGGCGCGGGGCGUGAACGCUCUGGGGCUCAGCCAGGCCUGCGCGGGCCCGAGGCCGGAGGAACCCGGACUCCGGCGUAGCGGUUUUGACACAAGGGCGCAUAUCUUCAAAGCACCUAGUACCUCCUACCAUUGUCAACUGAUUCUCGCUGAAGUCUGUUAAUUCUACUUUUUGAGUACUU
ENST00000413316.1	ACSL3	-36.114	ACUGCGUGCCUCCCGGCGCUGUGGGGCGGGGUGGGGAGGCCACCCCCUUGAAUUAAGAGGGCUCUGCCGCGGCCCCAGCAGUGCGGUGUCCGUGGAAGGAGACUCAGCCCUGCGAUUUCGGAAAACCCUUGUUUGGCGGGGCGGGAGGGGCUGUUGCUGCGUGGGGUGAGAAGAAACUAGGUUUUGACACAAGGGCGCAUAUCUUCAAAGCACCUAGUACCUCCUACCAUUGUCAACUGAUACAGAAUUCGUUGUUGGGAAGGACUGGGGAAACAGCUGUAACAUUUGCCACCCUCAGAAGCUGCUGGUCCUGUGUCACACCACCUUAGCCUCUUGAUCGAGGAAGAUUCUCGCUGAAGUCUGUUAAUUCUACUUUUUGAGUACUU
ENST00000540115.1	ACSL3	-23.682	UGAAACAACGGGCAAGAUGUUCUCAGAGGCAGUGUAACAGCGAUUAAGAGCCUGGACUCCAGACCCAGACUAUAGGUCUGAAUCUUGGCUUUGCCACUUAACUGGCUUUCUGACCCUGGAAAAGUUAUUCUUGGACAGUAUAAUUGGCUUUCCUAUGAAGAUGUCUUUGUUCGAGCCUUUAAUUUUGGAAAUGGAUUACAG
ENST00000679558.1	ACSL3	-32.803	GAAUUAAGAGGGCUCUGCCGCGGCCCCAGCAGUGCGGUGUCCGUGGAAGGAGACUCAGCCCUGCGAUUUCGGAAAACCCUUGUUUGGCGGGGCGGGAGGGGCUGUUGCUGCGUGGGGUGAGAAGAAACUAGGUGCGUGAGGUUUUGACACAAGGGCGCAUAUCUUCAAAGCACCUAGUACCUCCUACCAUUGUCAACUGAUACAGAAUUCGUUGUUGGGAAGGACUGGGGAAACAGCUGUAACAUUUGCCACCCUCAGAAGCUGCUGGUCCUGUGUCACACCACCUUAGCCUCUUGAUCGAGGAAGAUUCUCGCUGAAGUCUGUUAAUUCUACUUUUUGAGUACUU
ENST00000680147.1	ACSL3	-41.728	GUCCCAGGCGGUUCCGCUCAACAGACGCUGCUGUGGCUGCGCCGGGCUGCGACACUGCAGUUGUCUACGCGGCCGGGGCCGGGACGAGGAGGCGUUGGACGGGGUCGCAUACGUUCGUCCCCUCGCAUUGCGGCCCCGACAGCUGCGCCAGGAUCCCCGGGCGGCGGCGCGGGGCGUGAACGCUCUGGGGCUCAGCCAGGCCUGCGCGGGCCCGAGGCCGGAGGAACCCGGACUCCGGCGUAGCGGUUUUGACACAAGGGCGCAUAUCUUCAAAGCACCUAGUACCUCCUACCAUUGUCAACUGGUCUGCUUUUUUUCGGGAGGGAGGCAGCAGGAUAUAUAAUUCUCGCUGAAGUCUGUUAAUUCUACUUUUUGAGUACUU
ENST00000680251.1	ACSL3	-49.365	AUAGGCAACGAGUGCCGGCCGGGGGUGAGCGUCCCAGGCGGUUCCGCUCAACAGACGCUGCUGUGGCUGCGCCGGGCUGCGACACUGCAGUUGUCUACGCGGCCGGGGCCGGGACGAGGAGGCGUUGGACGGGGUCGCAUACGUUCGUCCCCUCGCAUUGCGGCCCCGACAGCUGCGCCAGGAUCCCCGGGCGGCGGCGCGGGGCGUGAACGCUCUGGGGCUCAGCCAGGCCUGCGCGGGCCCGAGGCCGGAGGAACCCGGACUCCGGCGUAGCGAUUCUCGCUGAAGUCUGUUAAUUCUACUUUUUGAGUACUU
ENST00000680395.1	ACSL3	-42.993	UAGGCAACGAGUGCCGGCCGGGGGUGAGCGUCCCAGGCGGUUCCGCUCAACAGACGCUGCUGUGGCUGCGCCGGGCUGCGACACUGCAGUUGUCUACGCGGCCGGGGCCGGGACGAGGAGGCGUUGGACGGGGUCGCAUACGUUCGUCCCCUCGCAUUGCGGCCCCGACAGCUGCGCCAGGAUCCCCGGGCGGCGGCGCGGGGCGUGAACGCUCUGGGGCUCAGCCAGGCCUGCGCGGGCCCGAGGCCGGAGGAACCCGGACUCCGGCGUAGCGAUACAGAAUUCGUUGUUGGGAAGGACUGGGGAAACAGCUGUAACAUUUGCCACCCUCAGAAGCUGCUGGUCCUGUGUCACACCACCUUAGCCUCUUGAUCGAGGAAGAUUCUCGCUGAAGUCUGU…
ENST00000680475.1	ACSL3	-41.538	AUAGGCAACGAGUGCCGGCCGGGGGUGAGCGUCCCAGGCGGUUCCGCUCAACAGACGCUGCUGUGGCUGCGCCGGGCUGCGACACUGCAGUUGUCUACGCGGCCGGGGCCGGGACGAGGAGGCGUUGGACGGGGUCGCAUACGUUCGUCCCCUCGCAUUGCGGCCCCGACAGCUGCGCCAGGAUCCCCGGGCGGCGGCGCGGGGCGUGAACGCUCUGGGGCUCAGCCAGGCCUGCGCGGGCCCGAGGCCGGAGGAACCCGGACUCCGGCGUAGCGGUUUUGACACAAGGGCGCAUAUCUUCAAAGCACCUAGUACCUCCUACCAUUGUCAACUGAUACAGAAUUCGUUGUUGGGAAGGACUGGGGAAACAGCUGUAACAUUUGCCACCCUCAGAAGCUG…
ENST00000680684.1	ACSL3	-32.96	GCCGCGGCCCCAGCAGUGCGGUGUCCGUGGAAGGAGACUCAGCCCUGCGAUUUCGGAAAACCCUUGUUUGGCGGGGCGGGAGGGGCUGUUGCUGCGUGGGGUGAGAAGAAACUAGGUGCGUGAGGUUUUGACACAAGGGCGCAUAUCUUCAAAGCACCUAGUACCUCCUACCAUUGUCAACUGAUUCUCGCUGAAGUCUGUUAAUUCUACUUUUUGAGUACUU
ENST00000680736.1	ACSL3	-40.937	GGGUGAGCGUCCCAGGCGGUUCCGCUCAACAGACGCUGCUGUGGCUGCGCCGGGCUGCGACACUGCAGUUGUCUACGCGGCCGGGGCCGGGACGAGGAGGCGUUGGACGGGGUCGCAUACGUUCGUCCCCUCGCAUUGCGGCCCCGACAGCUGCGCCAGGAUCCCCGGGCGGCGGCGCGGGGCGUGAACGCUCUGGGGCUCAGCCAGGCCUGCGCGGGCCCGAGGCCGGAGGAACCCGGACUCCGGCGUAGCGGUUUUGACACAAGGGCGCAUAUCUUCAAAGCACCUAGUACCUCCUACCAUUGUCAACUGAUACAGAAUUCGUUGUUGGGAAGGACUGGGGAAACAGCUGUAACAUUUGCCACCCUCAGAAGCUGCUGGUCCUGUGUCACACCACCU…
ENST00000681009.1	ACSL3	-41.139	AGACGCUGCUGUGGCUGCGCCGGGCUGCGACACUGCAGUUGUCUACGCGGCCGGGGCCGGGACGAGGAGGCGUUGGACGGGGUCGCAUACGUUCGUCCCCUCGCAUUGCGGCCCCGACAGCUGCGCCAGGAUCCCCGGGCGGCGGCGCGGGGCGUGAACGCUCUGGGGCUCAGCCAGGCCUGCGCGGGCCCGAGGCCGGAGGAACCCGGACUCCGGCGUAGCGGUUUUGACACAAGGGCGCAUAUCUUCAAAGCACCUAGUACCUCCUACCAUUGUCAACUGGUUAUUCUUGGACAGUAUAAUUGGCUUUCCUAUGAAGAUGUCUUUGUUCGAGCCUUUAAUUUUGGAAAUGGAUUACAG
ENST00000681383.1	ACSL3	-44.749	GGAGCAGCGGCGAGCAGGGUGGGAGGCGGCCCGCUGGGGUCCGGGAAGCGGCUGACGUGGGGCCUCGGCCCUGAGCCCACGCGAGCCGGGAGCUGCAGCGCGAACGGCGUGGGGCGGCGCUGACCAGGCAGGGAGGAUGCACUGCGUGCCUCCCGGCGCUGUGGGGCGGGGUGGGGAGGCCACCCCCUUGAAUUAAGAGGGCUCUGCCGCGGCCCCAGCAGUGCGGUGUCCGUGGAAGGAGACUCAGCCCUGCGAUUUCGGAAAACCCUUGUUUGGCGGGGCGGGAGGGGCUGUUGCUGCGUGGGGUGAGAAGAAACUAGGUUUUGACACAAGGGCGCAUAUCUUCAAAGCACCUAGUACCUCCUACCAUUGUCAACUGAUUCUCGCUGAAGUCUGUUA…
ENST00000681697.1	ACSL3	-34.704	CCCCGGGCGGCGGCGCGGGGCGUGAACGCUCUGGGGCUCAGCCAGGCCUGCGCGGGCCCGAGGCCGGAGGAACCCGGACUCCGGCGUAGCGGUACUCGGAAUUUGGAAAUGAUUGGGCGAGUUCCUGCUCUUAAGGAGCUCACAGUUCACCACAGGAAAGAGGUGUAUGAACAAAUUACAGCAUGGUGGAACAGAAGAAGGUUUUGACACAAGGGCGCAUAUCUUCAAAGCACCUAGUACCUCCUACCAUUGUCAACUGAUACAGAAUUCGUUGUUGGGAAGGACUGGGGAAACAGCUGUAACAUUUGCCACCCUCAGAAGCUGCUGGUCCUGUGUCACACCACCUUAGCCUCUUGAUCGAGGAAGAUUCUCGCUGAAGUCUGUUAAUUCUACUUUUUG…
ENST00000340800.7	ACSL4	-26.744	GUCCCAGCGCUAGCGGGCACGCGGUUCCUUUUUGCGAGCUUUCCGAGUGCCAGGCGCCGGCCGGCUGCGAAGACGCGGUGGGCCGCCCCUCCGAUUGAAAUCACAGAAGAUAUUCGUGUUCUUCUUAAGAGAAAAAGAGGACAUUUUAGCUUUCUCAGUUGAAGGCGUACUUUAUUGUCGGCUUCCAAAGAUUACUAACUUUUAUCUGUAUCACUAAGAUUGAACUGCCUUGGCUGUACUGCUAUUCUUACUGCUGCUUCUAUUAUUGCCUUCUUCAGCACAAUAAGGCUUUCAAAAGCCAAAGAAUAACAAGAAAUAAGCACCAUUUUAGAAGCCUUUCCACU
ENST00000348502.10	ACSL4	-40.948	GUCUGCAGCCAGCGAUUCGGCUGGCUCUGCCACACCACCGCGCGCCCCCGCUCCGCCCGCCCCUCCGGGCGCGUCUUUUCCGGGCUCGCGCUGAGUCCCGCCUCCGCCGGCUGUCCGGGUGCGCGCGCGCCGCUGCGGCUUUUUCUCUGGCCUCCGCCGCGCGCUCCUCCUCGUCCCAGCGCUAGCGGGCACGCGGUUCCUUUUUGCGAGCUUUCCGAGUGCCAGGCGCCGGCCGGCUGCGAAGACGCGGUGGGCCGCCCCUCCGAUUGAAAUCACAGAAGAUAUUCGUGUUCUUCUUAAGAGAAAAAGAGGACAUUUAAAAACGCU
ENST00000469796.7	ACSL4	-26.307	CUGGCCUCCGCCGCGCGCUCCUCCUCGUCCCAGCGCUAGCGGGCACGCGGUUCCUUUUUGCGAGCUUUCCGAGUGCCAGGCGCCGGCCGGCUGCGAAGACGCGGUGGGCCGCCCCUCCGAUUGAAAUCACAGAAGAUAUUCGUGUUCUUCUUAAGAGAAAAAGAGGACAUUUGCGUACUUUAUUGUCGGCUUCCAAAGAUUACUAACUUUUAUCUGUAUCACUAAGAUUGAACUGCCUUGGCUGUACUGCUAUUCUUACUGCUGCUUCUAUUAUUGCCUUCUUCAGCACAAUAAGGCUUUCAAAAGCCAAAGAAUAACAAGAAAUAAGCACCAUUUUAGAAGCCUUUCCACU
ENST00000502391.6	ACSL4	-33.243	UCCGGGCUCGCGCUGAGUCCCGCCUCCGCCGGCUGUCCGGGUGCGCGCGCGCCGCUGCGGCUUUUUCUCUGGCCUCCGCCGCGCGCUCCUCCUCGUCCCAGCGCUAGCGGGCACGCGGUUCCUUUUUGCGAGCUUUCCGAGUGCCAGGCGCCGGCCGGCUGCGAAGACGCGGUGGGCCGCCCCUCCGGCGUACUUUAUUGUCGGCUUCCAAAGAUUACUAACUUUUAUCUGUAUCACUAAGAUUGAACUGCCUUGGCUGUACUGCUAUUCUUACUGCUGCUUCUAUUAUUGCCUUCUUCAGCACAAUAAGGCUUUCAAAAGCCAAAGAAUAACAAGAAAUAAGCACCAUUUUAGAAGCCUUUCCACU
ENST00000505855.1	ACSL4	-25.565	ACUCUAGAGCAUUAAAAGUGUCUUCAACAUGGCAGCUGAGGUGCUUUCUUUGCUGGGAAAAGCUGCAAAGAGACUGGCAGAAUGGCGACUUCAGGAGUUAAUACCUCUCCAGAAGAAAAACGCU
ENST00000508092.5	ACSL4	-40.672	UCCGGGCUCGCGCUGAGUCCCGCCUCCGCCGGCUGUCCGGGUGCGCGCGCGCCGCUGCGGCUUUUUCUCUGGCCUCCGCCGCGCGCUCCUCCUCGUCCCAGCGCUAGCGGGCACGCGGUUCCUUUUUGCGAGCUUUCCGAGUGCCAGGCGCCGGCCGGCUGCGAAGACGCGGUGGGCCGCCCCUCCGCACAAUAAGGCUUUCAAAAGCCAAAGAAUAACAAGAAAUAAGCACCAUUUUAGAAGCCUUUCCACU
ENST00000671846.1	ACSL4	-31.08	GCGGCUUUUUCUCUGGCCUCCGCCGCGCGCUCCUCCUCGUCCCAGCGCUAGCGGGCACGCGGUUCCUUUUUGCGAGCUUUCCGAGUGCCAGGCGCCGGCCGGCUGCGAAGACGCGGUGGGCCGCCCCUCCGAUUGAAAUCACAGAAGAUAUUCGUGUUCUUCUUAAGAGAAAAAGAGGACAUUUCACAAUAAGGCUUUCAAAAGCCAAAGAAUAACAAGAAAUAAGCACCAUUUUAGAAGCCUUUCCACU
ENST00000672282.1	ACSL4	-44.681	AGCGGGCACGCGGUUCCUUUUUGCGAGCUUUCCGAGUGCCAGGCGCCGGCCGGCUGCGAAGACGCGGUGGGCCGCCCCUCCGAAGAAAAACGCU
ENST00000672401.1	ACSL4	-34.293	CUGGCCUCCGCCGCGCGCUCCUCCUCGUCCCAGCGCUAGCGGGCACGCGGUUCCUUUUUGCGAGCUUUCCGAGUGCCAGGCGCCGGCCGGCUGCGAAGACGCGGUGGGCCGCCCCUCCGAUUGAAAUCACAGAAGAUAUUCGUGUUCUUCUUAAGAGAAAAAGAGGACAUUUAAGAAAAACGCU
ENST00000673016.1	ACSL4	-26.22	GCGAGCUUUCCGAGUGCCAGGCGCCGGCCGGCUGCGAAGACGCGGUGGGCCGCCCCUCCGAUUGAAAUCACAGAAGAUAUUCGUGUUCUUCUUAAGAGAAAAAGAGGACAUUUAUGCAUGGAUCCUUGCUUGGUUUAGUUCAUUUUCUAAAACUUUUGAAAAAAUAUCUUGGCAUUAACCAACUGCAGUUCAGUAGUUUUUCUCUUUCAUUCUCAAAUUGGUGUUGUGUCACAUGCUUCUGGAAGAAAAACGCU
ENST00000682031.1	ACSL4	-30.483	GCCGGCUGUCCGGGUGCGCGCGCGCCGCUGCGGCUUUUUCUCUGGCCUCCGCCGCGCGCUCCUCCUCGUCCCAGCGCUAGCGGGCACGCGGUUCCUUUUUGCGAGCUUUCCGAGUGCCAGGCGCCGGCCGGCUGCGAAGACGCGGUGGGCCGCCCCUCCGAUUGAAAUCACAGAAGAUAUUCGUGUUCUUCUUAAGAGAAAAAGAGGACAUUUGCGUACUUUAUUGUCGGCUUCCAAAGAUUACUAACUUUUAUCUGUAUCACUAAGAUUGAACUGCCUUGGCUGUACUGCUAUUCUUACUGCUGCUUCUAUUAUUGCCUUCUUCAGCACAAUAAGGCUUUCAAAAGCCAAAGAAUAACAAGAAAUAAGCACCAUUUUAGAAGCCUUUCCACU
ENST00000354273.5	ACSL5	-32.472	GAGCACGUUAGAAAGCCUGACAUGGCCUGACUCGGGACAGCUCAGAGCAGGGCAGAACUGGGGACACUCUGGGCCGGCCUUCUGCCUGC
ENST00000354655.9	ACSL5	-31.148	ACUCUCAGGACAGUACACAGUAGCUUCGGGUGUGUCCCAGUCAGUCCUAGGAGCUGUGGAAAGAGUAGAAGUGCCUGAAUGUGGUGCUGAAUCAAUACAGCCAGCUGUGAGGGGAGCACUUCCUGGACCCAGGAAGGGAGAGUCUUCUUCCAAGGUCUGAAUUUCCUGCUGCUGUUCACAAAG
ENST00000393081.6	ACSL5	-31.217	AUGACAAGUGCUCCUCCAGCCGUGAGAUGAGCCAGAGGAUGGAAUGCCACAGGCCCCACUUCGUCUCCCAGCCCUUCAUCUUUCUUCCAUGUCCAAAGGCGGCUCCCCAGAGGCCAAGGGCUCAGCUCUUGUGUUCUCUGAGACUGUGGCACAGCUCACCCUGGCUUCCUUAGUAGGAAGCUUUUAAGAACUGCUCUGUAGAAAGAACAAACCCUAAUCUAGCUCCAGCAAAGAGCCAGGAUCAUGCUGAACUUCCUGUGAGCCUUCGUGGGGGAUCGAGGCUGGAGAAAGUGCUGCUUCAUUCUGAGGUCUGAAUUUCCUGCUGCUGUUCACAAAG
ENST00000433418.6	ACSL5	-34.821	UAAAACCAGGAAGUGAAGUCCCCGAGCACGUUAGAAAGCCUGACAUGGCCUGACUCGGGACAGCUCAGAGCAGGGCAGAACUGGGGACACUCUGGGCCGGCCUUCUGCCUGC
ENST00000331849.8	ACSM5	-35.578	GCAUUUGGGGCUGAAGUUCCCUGUGGGAGGCUGUUUUCUGAGGGAGCUGAGUGUUUACAGCCACUCAGCCCUGCUCUGCUCAGCUGAAGCAGAAAACAGAGACCUUUUGCAUUACUUUGGUUCAAGAGCAAGACAGGAGGCGACUGC
ENST00000575070.1	ACSM5	-33.037	GAAGUUCCCUGUGGGAGGCUGUUUUCUGAGGGAGCUGAGUGUUUACAGCCACUCAGCCCUGCUCUGCUCAGCUGAAGCAGAAAACAGAGACCUUUUGCAUUACUUUGGUUCAAGAGCAAGACAGGAGGCGACUGC
ENST00000323482.9	ACSS1	-27.568	ACUCUGGGAGCACAGAGAGCUCAGGUAGCCUGCCUAG
ENST00000376726.3	ACSS1	-47.995	AAAAGGAAAACGAGGCACCGAGAAGUUAAGGAACUUGCUCAAGGUCACAGAGUUUGAACUCAGGCUACAGAUGCUGCAGCAACUGGAGAAAGUCCUCAUCGCCCCAUAUCACCCACCACCGACCCCCAGCAGGACGUGACCCCCGCCAGGACGGAGGCCGGCAGCUGGGGGGCUGGAGCAUGGGACCCAGAACACGGACUCAGGCUUGCGCAGCCUCCUGGCUUCUAGGCGGGAGCCUAGAAAGGCGCCAGCCCCUUUCGCGUGCUGCUGAGACUCCAGGGGUGGGGUUCACUCUCAGGGGCGCACAAAGGCAUGAAAACCUUGGCUUCAGCCUCUGAGAUGCGGAACUGACCGACCUAUUGUCUUGGGACCCACCAGUGCGCUUGGGUGCACCAGCCC…
ENST00000432802.6	ACSS1	-40.625	GGCCCGCGGAGACUCCACGGGGCGCCCCGGGCGUGAGGCACCCACUCUGGGAGCACAGAGAGCUCAGGUAGCCUGCCUAG
ENST00000537502.5	ACSS1	-34.333	AGCCCUUUCCUUGACUACCCUUUGAACAGAGGAGAGCUAUGCAAACACGCUGCGAGCGGCCUUGAGAGCCCGAGGAGGGUCUGCUUUCUGGGCCCCUGCAGAGGGCAGGGGUCGCGGGCUGGUGGUCUGCCCCGCCCAGAGAGAAAGGGCCUUGGCUUCCCCUCAUUCUUCGUUCUGUGUUAGCUCUUUUUAUUGCAAAUAAUUAAUUAAAGUCAGUACAGCAAGAGUGGGAAAGUGGUUAAUGCAAUUGCCAGGUCCAGAUUCAGAGGG
ENST00000253382.5	ACSS2	-13.75	AAAGGCGGCCGCGGUUCUAGGAACUUGACGUG
ENST00000360596.7	ACSS2	-12.941	GCAAAGGCGGCCGCGGUUCUAGGAACUUGACGUG
ENST00000473172.5	ACSS2	-37.679	AGUCCCGGCACCCGCCGCGACCGCAAAGGCGGCCGCGGUUCUAGGAACUUGACGUG
ENST00000480274.1	ACSS2	-32.727	CUGUUUUCUCAGUCCCGGCACCCGCCGCGACCGCAAAGGCGGCCGCGGUUCUAGGAACUUGACGUG
ENST00000481284.5	ACSS2	-34.38	GAAGGGAGGCUGGGCUAGAUGGGGUCACAAGGCCUGUGUAGGCUUCAGGAGGUGGGAGCUGCCCGCUUCAGGCCUCAGAAUCACUCUUGGAGUUAGAUAUUUAAGAAUCCUUCCUGCCUUGACAGCCAGUCUGUGAA
ENST00000484354.1	ACSS2	-34.324	AGUUCGGCCUGUUUUCUCAGUCCCGGCACCCGCCGCGACCGCAAAGGCGGCCGCGGUUCUAGGAACUUGACGUG
ENST00000261206.7	ACSS3	-28.594	GGCCCCAGGAAGUUGCAAGAGUACCAUUUGUCGCACACUCGGGGACCGCGGGUGGCCGGAGGAG
ENST00000548058.6	ACSS3	-31.19	ACCAUUUGUCGCACACUCGGGGACCGCGGGUGGCCGGAGGAG
ENST00000224784.10	ACTA2	-23.333	GAACACCACCCAGUGUGGAGCAGCCCAGCCAAGCACUGUCAGGAAUCCUGUGAAGCAGCUCCAGCU
ENST00000415557.1	ACTA2	-37.288	GACCUUUGGCUUGGCUUGUCAGGGCUUGUCCAGGAGUUCCGCUCCUCUCUCCAACCGGGGUCCCCCUCCAGCGACCCUAAAGCUUCCCAGACUUCCGCUUCAAUUCCUGUCCGCACCCCACGCCCACCUCAACGUGGAGCGCAGUGGUCUCCGAGGAGCGCCGGAGCUGCCCCGCCUGCCCAGCGGGGUCAGCACUUCGCAUCAAGGCCCAAGAAAAGCAAGUCCUCCAGCGUUCUGAGCACCCGGGCCUGAGGGAAGGUCCUAACAGCCCCCGGGAGCCAGUCUCCAACGCCUCCCGCAGCAGCCCGCCGCUCCCAGGUGCCCGCGUGCGCCGCUGCCGCCGCAAUCCCGCACGCGUCCCGCGCCCGCCCCACUUUGCCUAUCCCCGGGACUAAGACG…
ENST00000458159.5	ACTA2	-34.448	CAACCGGGGUCCCCCUCCAGCGACCCUAAAGCUUCCCAGACUUCCGCUUCAAUUCCUGUCCGCACCCCACGCCCACCUCAACGUGGAGCGCAGUGGUCUCCGAGGAGCGCCGGAGCUGCCCCGCCUGCCCAGCGGGGUCAGCACUUCGCAUCAAGGCCCAAGAAAAGCAAGUCCUCCAGCGUUCUGAGCACCCGGGCCUGAGGGAAGGUCCUAACAGCCCCCGGGAGCCAGUCUCCAACGCCUCCCGCAGCAGCCCGCCGCUCCCAGAAUCCUGUGAAGCAGCUCCAGCU
ENST00000570382.2	ACTG1	-44.143	GGGGGAGGCCGCGGUCGGUCUCAGUCGCCGCUGCCAGCUCUCGCACUCUGUUCUUCCGCCGCUCCGCCGUCGCGUUUCUCUGCCGGUGAGCGCCCCGCCCCGGGGCCUGAGCUGGACGUCGCAGGCCUGCGCCCCCCGACCCCGGCUGGCCCCGCUUCCAGCUGCCGAGGCCUCGUCGCGCCUUCCCCGGGAACAAAAGGCGGGGUCGCA
ENST00000571691.6	ACTG1	-15.139	CUCAGUCGCCGCUGCCAGCUCUCGCACUCUGUUCUUCCGCCGCUCCGCCGUCGCGUUUCUCUGCCGGUCGCA
ENST00000571721.6	ACTG1	-52.492	UCGCACUCUGUUCUUCCGCCGCUCCGCCGUCGCGUUUCUCUGCCGGUGAGCGCCCCGCCCCGGGGCCUGAGCUGGACGUCGCAGGCCUGCGCCCCCCGACCCCGGCUGGCCCCGCUUCCAGCUGCCGAGGCCUCGUCGCGCCUUCCCCGGGAACAAAAGGCGGGGUGGGCCGGGUCAGGCGGACGGGGCUGGGGGGGCGCCGGGGGUCCAGGGCGGGGCCCGGCCGCAGUGCAGACUUCCGAGCCGUGGACGUUACGUAAAAGGCCCGGCCUUCGGUUCCAGGCGGUUGCGAUCUUGGAGGCCACGGCCGCUGGGGUCGCA
ENST00000572105.7	ACTG1	-38.065	GCGCGGGCGCGCCGCUUCCGCUUAAAUAACGGCGGGGGAGGCCGCGGUCGGUCUCAGUCGCCGCUGCCAGCUCUCGCACUCUGUUCUUCCGCCGCUCCGCCGUCGCGUUUCUCUGCCGGUCGCA
ENST00000575087.5	ACTG1	-45.602	CGCUGCCAGCUCUCGCACUCUGUUCUUCCGCCGCUCCGCCGUCGCGUUUCUCUGCCGGUGAGCGCCCCGCCCCGGGGCCUGAGCUGGACGUCGCAGGCCUGCGCCCCCCGACCCCGGCUGGCCCCGCUUCCAGCUGCCGAGGCCUCGUCGCGCCUUCCCCGGGAACAAAAGGCGGGGUGGGCCGGGUCGCA
ENST00000575659.6	ACTG1	-58.6	GCGGGUGGCGGGGAACCCGGGGGUCUCGAGGCGCCAGCCUCGCCCCCGCCCCCACGACCCUGGCGGCCUCGGGUCCGCAACGUGGGGAAGAAAGGUCGCA
ENST00000575842.5	ACTG1	-52.037	CUCUCGCACUCUGUUCUUCCGCCGCUCCGCCGUCGCGUUUCUCUGCCGGUGAGCGCCCCGCCCCGGGGCCUGAGCUGGACGUCGCAGGCCUGCGCCCCCCGACCCCGGCUGGCCCCGCUUCCAGCUGCCGAGGCCUCGUCGCGCCUUCCCCGGGAACAAAAGGCGGGGUGGGCCGGGUCAGGCGGACGGGGCUGGGGGGGCGCCGGGGGUCCAGGGCGGGGCCCGGCCGCAGUGCAGACUUCCGAGCCGUGGACGUUACGUAAAAGGCCCGGCCUUCGGUUCCAGGCGGUUGCGAUCUUGGAGGCCACGGCCGCUGGGGUUGGGGCAGGGCCGAGGCUUCCCCGCGGGAGGGCAUUAGGUGGCUGUGGGGAGGGGACCGUGUUACAGACGCGCCCGCCU…
ENST00000575994.6	ACTG1	-43.915	GGAGAGGUGGCUCCUCGCCCUGCUGGACUGGAGCCCUGAAAACUGGGAAAUGGAGCCCUGGGGCCACCCCGCGGCUGAGGACCACGCCUUUCACAGGCCAGCAGUGCCUGCAGCCCUCCCUGCAGGCAUCGGAGGAGCCCCCACCUCAGUGCCAGGCCCUGACCGCUGCCACUCCUGUUGGCAUCCCUGUCUCCAGUGAUUCCCAGGUCGCA
ENST00000615544.5	ACTG1	-21.132	GGGUAUCCCCCCGACCGCCCGAAGCUGGGGAGCCGACCUUCAAAAAAGUCGCA
ENST00000644774.2	ACTG1	-19.444	CCGCCGCUCCGCCGUCGCGUUUCUCUGCCGGUCGCA
ENST00000679480.1	ACTG1	-42.597	GGCCCCGCUUCCAGCUGCCGAGGCCUCGUCGCGCCUUCCCCGGGAACAAAAGGCGGGGUGGGCCGGGUCAGGUCGCA
ENST00000679778.1	ACTG1	-38.032	GACUGCAGCCCGCAGGUGAGCUGGGCCGGCCGCCUUGCCCUGACUCGCUGUUGUCACUCCCAAACACGGGGUCGCGAGCUAACGUUGCAGGGCCCCGGACUCCGCGUGGGGACCCCGGCCCCGCCCCCCAGCCUGUCGAGUCAAUCUGAACGCUCUGCGACCUCGGGCGAGUCCGUCCCCUCACUGCGCGGCCUCACUGCCACCCCUACGCGGCCGGCGCUCCAACCCUGAAAAUUCCAGCAGCGCACAAGGAAACCGUAGUGCCGGGCGCCUCUCGGGGUGUAACCAAAGCACCGGCGCCGCUCCUGGCGAGGAGUGAGCGCCCUGGACAAGCCUGUGGCUAAACCCACGCCAGCCCUGAUCGCUGCUCUUAACUAGCAUCGUAAACAGAAGAGGGUA…
ENST00000680727.1	ACTG1	-47.2	GGUUCCAGGCGGUUGCGAUCUUGGAGGCCACGGCCGCUGGGGUUGGGGCAGGGCCGAGGCUUCCCCGCGGGAGGGCAUUAGGUGGCUGUGGGGAGGGGACCGUGUUACAGACGCGCCCGCCUGAGUCCAUCCUUUUCCGGGCAGGUCGCA
ENST00000681052.1	ACTG1	-25.581	GGAACCCGGGGGUCUCGAGUCGCCGCUGCCAGCUCUCGCACUCUGUUCUUCCGCCGCUCCGCCGUCGCGUUUCUCUGCCGGUCGCA
ENST00000681092.1	ACTG1	-14.932	UCUCAGUCGCCGCUGCCAGCUCUCGCACUCUGUUCUUCCGCCGCUCCGCCGUCGCGUUUCUCUGCCGGUCGCA
ENST00000681842.1	ACTG1	-34.667	GGGCGCGCCGCUUCCGCUUAAAUAACGGCGGGGGAGGCCGCGGUCGGUCUCAGUCGCCGCUGCCAGCUCUCGCACUCUGUUCUUCCGCCGCUCCGCCGUCGCGUUUCUCUGCCGGUCGCA
ENST00000252699.7	ACTN4	-33.608	GAAGCAGCUGAAGCGGCGGUAGCGGCGGCGGCUCGGGCAGAGGGGCGGGAGCUGAGGCGGGAGCGGACAGGCUGGUGGGCGAGCGAGAGGCGGCGGA
ENST00000390009.7	ACTN4	0	GCGGCGGA
ENST00000424234.7	ACTN4	-32.326	AGCGGCGGUAGCGGCGGCGGCUCGGGCAGAGGGGCGGGAGCUGAGGCGGGAGCGGACAGGCUGGUGGGCGAGCGAGAGGCGGCGGA
ENST00000369905.9	ACTR1A	-35.077	GUCAGUGGCGCUAGCGGCGGACCCGGCUGGGCAGUUCCUUCCCCAGAAGGAGAGAUUCCUCUGCC
ENST00000487599.1	ACTR1A	-28.387	UUCCUUCCCCAGAAGGAGAGAUUCCUCUGCC
ENST00000636707.1	ACTR1A	-31.129	AGUGGCGCUAGCGGCGGACCCGGCUGGGCAGUUCCUUCCCCAGAAGGAGAGAUUCCUCUGCC
ENST00000289228.7	ACTR1B	-56.234	AGAAAGCCCCGCGGGGCUCGCGUAGGCUGCAGGCUCGGGGAGGGAGGGCAGCGGCGCCGCGUCGGGAGCCGCCGCCGUCCCGGUCCUCCCGCCCGCCCGCCCAUCCGGUGCCUCCUGCAGCCCGCCUGCUGGGCAGGGCCGGCGCGGCCCGGCC
ENST00000260641.10	ACTR2	-37.215	GCAAGAGGAAGAAGAGAAAACGGCCGGGCGGCGGUGGCUGUAGGUUGUGCGGCUGCAGCGGCUCUUCCCUGGGCGGACG
ENST00000377982.8	ACTR2	-40.137	GGAAGAAGAGAAAACGGCCGGGCGGCGGUGGCUGUAGGUUGUGCGGCUGCAGCGGCUCUUCCCUGGGCGGACG
ENST00000471552.5	ACTR2	-38.052	AAGAGGAAGAAGAGAAAACGGCCGGGCGGCGGUGGCUGUAGGUUGUGCGGCUGCAGCGGCUCUUCCCUGGGCGGACG
ENST00000476840.5	ACTR2	-38.689	GGUCGGGGGAAAAAAGUUGGGCCGAAGGAGGGGCCGGGAAGACGCAAGAGGAAGAAGAGAAAACGGCCGGGCGGCGGUGGCUGUAGGUUGUGCGGCUGCAGCGGCUCUUCCCUGGGCGGACG
ENST00000263238.7	ACTR3	-41.047	GUUGCGGAAGUGAUAGCCGCCGACCGAGCCUGCUGCUUUCUUGCUACUGCUUCGGCUUCCCGGCUACCCCCCGGACGGUGAAGGCGGCCCAGCUGUGGAUGGUCAGAUAGCCCUUGUCUCCCGCCGCCAAUCUCUGGCCCCUAGCAGCACGGAGCAGACGGCGGCAGCAGCAGCAGCAGGCGAGGAGGAAG
ENST00000446821.5	ACTR3	-41.429	GUGAUAGCCGCCGACCGAGCCUGCUGCUUUCUUGCUACUGCUUCGGCUUCCCGGCUACCCCCCGGACGGUGAAGGCGGCCCAGCUGUGGAUGGUCAGAUAGCCCUUGUCUCCCGCCGCCAAUCUCUGGCCCCUAGCAGCACGGAGCAGACGGCGGCAGCAGCAGCAGCAGGCGAGGAGGAAG
ENST00000535589.3	ACTR3	-39.276	ACUACGGUGGGCAGCGCCGCCCAAAGGGCGCUGGGGACGGUCGUCUUGGGGGUGGUCCCCGGGCCCGACCCAUCCGGCUUUCCUUUCCCUCCGCGCCCGUUUUUGCCAGUCGGUUUGGGGACCCAGGGGCCGAGCUCGGGGACUGGCCUGGCAGGGGAGCUAGAAAAGAGAAGCGCUCCUGGUAUACAAAACUAGGAUAUGCUGGAAAUACAGAACCACAGUUUAUCAUCCCUUCCUGUAUUGCUAUUAAGGAGUCAGCAAAAGUGGGUGAUCAAGCUCAAAGGAGGGUG
ENST00000188312.7	ACTR6	-25.676	GGAAAACAACUACGGCUGCGGUGUGGUUGGUGGUGAG
ENST00000546902.5	ACTR6	-27.305	GAAAACAACUACGGCUGCGGUGUGGUUGGUGGUGAGAUGACGACCUUAGUGCUGGAUAAUGGAGCUUACAACGCCAAAAUCGGUUACAGCCAUGAAAAUGUGUCGUAAGUACUUUCUUUCUCCGAGGGACAAGAUAUAUACGCCUAGUGGUUUCAUGUGCUACGUUUCAUCUCCGGACAUCAAUGAACUGCAGACACCCCCGCGCGGCCCUGACUUAGCCAGAGGGAUUCCCUGGUUGGAGCUGGGGUUAUUCCUAAUUGUCAGUUCCGGUCAAAAACAGCACGUCUUAAAACUUUUACUGCCAACCAGAUAGAUGAAAUAAAAGACCCUUCUGGACUCUUUUACAUCCUCCCUUUUCAAAAGGGCUACUUGGUGAAUUGGGAUGUUCAGAGACAAGUU…
ENST00000547458.5	ACTR6	-27.143	AAAACAACUACGGCUGCGGUGUGGUUGGUGGUGAG
ENST00000551617.1	ACTR6	-24.768	GAUGACGACCUUAGUGCUGGAUAAUGGAGCUUACAACGCCAAAAUCGGUUACAGCCAUGAAAAUGUGUCGUAAGUACUUUCUUUCUCCGAGGGACAAGAUAUAUACGCCUAGUGGUUUCAUGUGCUACGUUUCAUCUCCGGACAUCAAUGAACUGCAGACACCCCCGCGCGGCCCUGACUUAGCCAGAGGGAUUCCCUGGUUGGAGCUGGGGUUAUUCCUAAUUGUCAGUUCCGGUCAAAAACAGCACGUCUUAAAACUUUUACUGCCAACCAGAUAGAUGAAAUAAAAGACCCUUCUGGACUCUUUUACAUCCUCCCUUUUCAAAAGGGCUACUUGGUGAAUUGGGAUGUUCAGAGACAAGUUUGGGAUUACCUUUUUGGAAAAGAA
ENST00000553038.5	ACTR6	-32.685	GGCUGCUGCGCUCCCUGCCCCCGCGGUGCCCCCUUCCCGCCGCCCCGCUCCUCUCUCAGGCGCUCAAAGUGGCCUGGAAUUUGUAGAACGCCCCCCUCCAAGCCCGUUGGCAGUUGUCCUAGCCCGCUGGCCCUUGCCCCCGCCCGCUGGCCGUUGCCCCCGCGACGCCCCGGAAGCCAGGUCCUGCCUCCCGCACCUGCCAAGUCCCCGCCCUGCCGGAGUCUCGCUCUGUCGCCCAGGCUGGAGUGUAGUGGAGCCAUCUCGGCUCACUGCAACCUCCGCCUCCCCGGUUCAAGCAAUUCUCCCGCCUCAGCCUCCCGAGUACUUGGGAUUACAGGCGCCCGCCACCUCGCCCGGCUACUUUUUGUAUUUUUAAUAGAGACGGGGUUUCGCCGUGUU…
ENST00000335754.8	ACTR8	-34.51	AGUCGUGGCUGCAGCGCUGAGGCGAGAGGUUGGUGGGUGUCUCCGGCCAUA
ENST00000482349.5	ACTR8	-33.855	GCGCGCCGGGACGCCGAGGGCUGGGAGGUGCGGAGCGCCAGGAGCCAGGCGGAGCCCCCGCAGGGACACCGCUCCGAUCUCCCGCACGCCCCACCGUCUGGUUGUGUGCGCUCCUGCCCGGGCUCUGGCCUCAGCUUCCCCGACCAUAAAACGACCACGGUUCAACAACUUUAAGGAUUGGUCGAGCCACAGACACUCUUCCUGCCAGCAUUCCUCACGUCAUUGCCCGAAGACACAAACAACAAGGGCAGCCCCUAUACAAGGACAGUUGGCUCCUAAGGGAGGGACUAAAUAAACCAGAAAGUAAUGAACAAAGACAAAAUGGCCUUAAA
ENST00000498740.1	ACTR8	-35.149	AGUGCGGAAGCGGUCGUUCUUUUCCGGGUGGUGGCGCGCCGGGACGCCGAGGGCUGGGAGGUGCGGAGCGCCAGGAGCCAGGCGGAGCCCCCGCAGGGACACCGCUCCGAUCUCCCGCACGCCCCACCGUCUGGUUGUGUGCGCUCCUGCCCGGGCUCUGGCCUCAGCUUCCCCGACCAUAAAACGACCACGCAAAUCCAGAGCAACUUCAUCAUUGUCAUACAUCCAGGUUCAACAACUUUAAGGAUUGGUCGAGCCACAGACACUCUUCCUGCCAGCAUUCCUCACGUCAUUGCCCGAAGACACAAACAACAAGGGCAGCCCCUAUACAAGGACAGUUGGCUCCUAAGGGAGGGACUAAAUAAACCAGAAAGUAAUGAACAAAGACAAAAUGGCCUU…
ENST00000410057.6	ACVR1	-35.28	GAAGCGAAUAGCGUUUCAGAGAUAUUGGGCGGCUCAAGGGUCUUACUCUGUCGCCCAGUCUGUAAUGCAGUGCUGUGACCAUAGCCCACUGCAGCCUCCACCUCCCAGGCUCAAGCAGUCCUUCCCCCCUCGCCCUCAUGAAUAGCUGGGACUACAGCCUGGAGCAUUGGUAAGCGUCACACUGCCAAAGUGAGAGCUGCUGGAGAACUCAUAAUCCCAGGAACGCCUCUUCUACUCUCCGAGUACCCCAGUGACCAGAGUGAGAGAAGCUCUGAACGAGGGCACGCGGCUUGAAGGACUGUGGGCAGAUGUGACCAAGAGCCUGCAUUAAGUUGUACA
ENST00000412025.5	ACVR1	-31.413	GGUCUAUCGGAAGUUUAAAGCAAUGCAGCGGGAAGUACCUUGCCUUUUUGAAGCGAAUAGCGUUUCAGAGAUAUUGGGCGGCUCAAGCCUGGAGCAUUGGUAAGCGUCACACUGCCAAAGUGAGAGCUGCUGGAGAACUCAUAAUCCCAGGAACGCCUCUUCUACUCUCCGAGUACCCCAGUGACCAGAGUGAGAGAAGCUCUGAACGAGGGCACGCGGCUUGAAGGACUGUGGGCAGAUGUGACCAAGAGCCUGCAUUAAGUUGUACA
ENST00000413751.1	ACVR1	-34.65	ACUCCGCCUCCCCCGGCUCAGCCCCCGGCCGCGGCGGGACCCGAGGUGGGCUCAGCCUUCUUUCCUUCAAUUCCUGUUUCAGUCUCAUUUUCAUGGACUGGUCCCCAAACUUGUCUGCAUUGGAAGCACCUGGGGAGUUUCUAGACCUGAGCCUGUGCCCACCUCAUGAGGGUCUUACUCUGUCGCCCAGUCUGUAAUGCAGUGCUGUGACCAUAGCCCACUGCAGCCUCCACCUCCCAGGCUCAAGCAGUCCUUCCCCCCUCGCCCUCAUGAAUAGCUGGGACUACAGCCUGGAGCAUUGGUAAGCGUCACACUGCCAAAGUGAGAGCUGCUGGAGAACUCAUAAUCCCAGGAACGCCUCUUCUACUCUCCGAGUACCCCAGUGACCAGAGUGAGAGA…
ENST00000424669.6	ACVR1	-38.899	CUGCAGCGCCCGGCUGCCUCGCACUCCGCCUCCCCCGGCUCAGCCCCCGGCCGCGGCGGGACCCGAGAGUUUCGCUCUUGUUGUCCAGGCUGGAGUGGAAUGGCGUGAUCUCGGCUCACCGUGAUCUCGGCUCACCGUAACCUCCGCCUCUCAGCCUGGAGCAUUGGUAAGCGUCACACUGCCAAAGUGAGAGCUGCUGGAGAACUCAUAAUCCCAGGAACGCCUCUUCUACUCUCCGAGUACCCCAGUGACCAGAGUGAGAGAAGCUCUGAACGAGGGCACGCGGCUUGAAGGACUGUGGGCAGAUGUGACCAAGAGCCUGCAUUAAGUUGUACA
ENST00000434821.7	ACVR1	-41.715	GCUCUUUGCAGCCGCCGCCGCCGCCGCAGCCUCCCCCUCGGCGCAGGGGGAACUUUUCUACUCUCUGUGACGGUCUCCCCCGCCGCCCCCGGGGGCAAGCCCAGCUGGUCCGCCCGCCCCGCCCGCGGUCGUGCUCCCAGCCCGAGCCUCUGCGCCUCGGGAAGUUUAUUCUGCCCGCCCUCCUCCCCUUCCUCCUCCUCUUCACCCCGCCUCCCCGCCCUCCCCCGGCUCUUUCCCCCGGGUGGCUGCCGCUGCCGCCGCUGCCGCUGCCAGCCUGCUCCUCGGCCAGCCGCGCCGGCCCCAGGGCCGGGAAGCUCCCGGCCCCACGCACCGCUCCGCUGCAGCCACCGCAGCCGCCGCCGCUCUGGGCCGGCCCUCGGCCCCCGGCUCCCGGCCCCG…
ENST00000440523.5	ACVR1	-36.058	GCAGCCGCGGAACAAAACUGUCUUGCUUUGGGCCUGAACUGCUGGUGGGAUAUGGGGGGUGGGGGGGCAGAGGCGUGGAGCGGGGGUCUCAGCCUGGAGCAUUGGUAAGCGUCACACUGCCAAAGUGAGAGCUGCUGGAGAACUCAUAAUCCCAGGAACGCCUCUUCUACUCUCCGAGUACCCCAGUGACCAGAGUGAGAGAAGCUCUGAACGAGGGCACGCGGCUUGAAGGACUGUGGGCAGAUGUGACCAAGAGCCUGCAUUAAGUUGUACA
ENST00000539637.6	ACVR1	-34.451	ACUCCGCCUCCCCCGGCUCAGCCCCCGGCCGCGGCGGGACCCGAGGGUCUUACUCUGUCGCCCAGUCUGUAAUGCAGUGCUGUGACCAUAGCCCACUGCAGCCUCCACCUCCCAGGCUCAAGCAGUCCUUCCCCCCUCGCCCUCAUGAAUAGCUGGGACUACAGCCUGGAGCAUUGGUAAGCGUCACACUGCCAAAGUGAGAGCUGCUGGAGAACUCAUAAUCCCAGGAACGCCUCUUCUACUCUCCGAGUACCCCAGUGACCAGAGUGAGAGAAGCUCUGAACGAGGGCACGCGGCUUGAAGGACUGUGGGCAGAUGUGACCAAGAGCCUGCAUUAAGUUGUACA
ENST00000672582.1	ACVR1	-32.655	GCCCCCGGCCGCGGCGGGACCCGAGGUGGGCUCAGCCUUCUUUCCUUCAAUUCCUGUUUCAGUCUCAUUUUCAUGGACUGGUCCCCAAACUUGUCUGCAUUGGAAGCACCUGGGGAGUUUCUAGACCUGAGCCUGUGCCCACCUCAUGAGGUUGUGAUUUAAUUGGUCUGGGCCUGGAGCAUUGGUAAGCGUCACACUGCCAAAGUGAGAGCUGCUGGAGAACUCAUAAUCCCAGGAACGCCUCUUCUACUCUCCGAGUACCCCAGUGACCAGAGUGAGAGAAGCUCUGAACGAGGGCACGCGGCUUGAAGGACUGUGGGCAGAUGUGACCAAGAGCCUGCAUUAAGUUGUACA
ENST00000682025.1	ACVR1	-30.835	GGGUUCUAGACUGGCUCGGCUCUGUCCAGUUUGUGCCAGAUAGUCUCCCACCCCCUCCCCACCCCUCCUUUCCCCUGGAGAUUUGAACGCUGCUUGCAUGGGAGAAAAGCUACUUAGAGAAGAAAACGUUCCACUUAGUAACAGAAGAAAAGUCUUGGUUAAAAAGUUGUCAUGAAUUUGGCUUUUGGAGAGAGGCAGCAAGGGUCUUACUCUGUCGCCCAGUCUGUAAUGCAGUGCUGUGACCAUAGCCCACUGCAGCCUCCACCUCCCAGGCUCAAGCAGUCCUUCCCCCCUCGCCCUCAUGAAUAGCUGGGACUACAGCCUGGAGCAUUGGUAAGCGUCACACUGCCAAAGUGAGAGCUGCUGGAGAACUCAUAAUCCCAGGAACGCCUCUUCUAC…
ENST00000682300.1	ACVR1	-30.862	GGGUUCUAGACUGGCUCGGCUCUGUCCAGUUUGUGCCAGAUAGUCUCCCACCCCCUCCCCACCCCUCCUUUCCCCUGGAGAUUUGAACGCUGCUUGCAUGGGAGAAAAGCUACUUAGAGAAGAAAACGUUCCACUUAGUAACAGAAGAAAAGUCUUGGUUAAAAAGUUGUCAUGAAUUUGGCUUUUGGAGAGAGGCAGCAAGGUGGGCUCAGCCUUCUUUCCUUCAAUUCCUGUUUCAGUCUCAUUUUCAUGGACUGGUCCCCAAACUUGUCUGCAUUGGAAGCACCUGGGGAGUUUCUAGACCUGAGCCUGUGCCCACCUCAUGAGGUUGUGAUUUAAUUGGUCUGGGGGUCUUACUCUGUCGCCCAGUCUGUAAUGCAGUGCUGUGACCAUAGCCCA…
ENST00000683441.1	ACVR1	-29.209	GGGUUCUAGACUGGCUCGGCUCUGUCCAGUUUGUGCCAGAUAGUCUCCCACCCCCUCCCCACCCCUCCUUUCCCCUGGAGAUUUGAACGCUGCUUGCAUGGGAGAAAAGCUACUUAGAGAAGAAAACGUUCCACUUAGUAACAGAAGAAAAGUCUUGGUUAAAAAGUUGUCAUGAAUUUGGCUUUUGGAGAGAGGCAGCAAGCCUGGAGCAUUGGUAAGCGUCACACUGCCAAAGUGAGAGCUGCUGGAGAACUCAUAAUCCCAGGAACGCCUCUUCUACUCUCCGAGUACCCCAGUGACCAGAGUGAGAGAAGCUCUGAACGAGGGCACGCGGCUUGAAGGACUGUGGGCAGAUGUGACCAAGAGCCUGCAUUAAGGUAGCUGAUUGUACA
ENST00000683487.1	ACVR1	-29.379	GGGUUCUAGACUGGCUCGGCUCUGUCCAGUUUGUGCCAGAUAGUCUCCCACCCCCUCCCCACCCCUCCUUUCCCCUGGAGAUUUGAACGCUGCUUGCAUGGGAGAAAAGCUACUUAGAGAAGAAAACGUUCCACUUAGUAACAGAAGAAAAGUCUUGGUUAAAAAGUUGUCAUGAAUUUGGCUUUUGGAGAGAGGCAGCAAGGUGGGCUCAGCCUUCUUUCCUUCAAUUCCUGUUUCAGUCUCAUUUUCAUGGACUGGUCCCCAAACUUGUCUGCAUUGGAAGCACCUGGGGAGUUUCUAGACCUGAGCCUGUGCCCACCUCAUGAGGUUGUGAUUUAAUUGGUCUGGGCCUGGAGCAUUGGUAAGCGUCACACUGCCAAAGUGAGAGCUGCUGGAGAA…
ENST00000683820.1	ACVR1	-29.18	GGGUUCUAGACUGGCUCGGCUCUGUCCAGUUUGUGCCAGAUAGUCUCCCACCCCCUCCCCACCCCUCCUUUCCCCUGGAGAUUUGAACGCUGCUUGCAUGGGAGAAAAGCUACUUAGAGAAGAAAACGUUCCACUUAGUAACAGAAGAAAAGUCUUGGUUAAAAAGUUGUCAUGAAUUUGGCUUUUGGAGAGAGGCAGCAAGCCUGGAGCAUUGGUAAGCGUCACACUGCCAAAGUGAGAGCUGCUGGAGAACUCAUAAUCCCAGGAACGCCUCUUCUACUCUCCGAGUACCCCAGUGACCAGAGUGAGAGAAGCUCUGAACGAGGGCACGCGGCUUGAAGGACUGUGGGCAGAUGUGACCAAGAGCCUGCAUUAAGGUAGCUGAGUAAGCUUUACCCA…
ENST00000684348.1	ACVR1	-40.872	GCCCCGCGCCGCGCCGACCUGCAGCGCCCGGCUGCCUCGCACUCCGCCUCCCCCGGCUCAGCCCCCGGCCGCGGCGGGACCCGAGGUGAGCGCAGGUCGCCGGCCGCGCCUGCUGGAGCCGGGAGGACUGAGGGAGGAGCCUGGAGCAUUGGUAAGCGUCACACUGCCAAAGUGAGAGCUGCUGGAGAACUCAUAAUCCCAGGAACGCCUCUUCUACUCUCCGAGUACCCCAGUGACCAGAGUGAGAGAAGCUCUGAACGAGGGCACGCGGCUUGAAGGACUGUGGGCAGAUGUGACCAAGAGCCUGCAUUAAGUUGUACA
ENST00000257963.9	ACVR1B	-53.111	GGGCGCUGCUGGGCUGCGGCGGCGGCGGCGGCGGCGGUGGUUACU
ENST00000426655.6	ACVR1B	-55.952	CGCUGCUGGGCUGCGGCGGCGGCGGCGGCGGCGGUGGUUACU
ENST00000536420.5	ACVR1B	-39.479	GCUGGGCUGCGGCGGCGGCGGCGGCGGCGGUGGUUACUAUGGCGGAGUCGGCCGGAGCCUCCUCCUUCUUCCCCCUUGUUGUCCUCCUGCUCGCCGGCAGCGGCGGGUCCGGGCCCCGGGGGGUCCAGGGAUGUGCCUAGCACCAAGCUGAAUGCUGAGAGGGAUCCUGAGGAAAGAGUCUGUCCUUGCCCUUUGGAAGUUUACACACAGAGACCGGCCACAGUGGCUCAUGCCUGUAAUCCCAACACUUUGGAGAAUGAGCUCUGCUGUGUGCGUGCACCAGCUGCCUCCAGGCCAACUACACGUGUGAGACAGAUGGGGCCUGC
ENST00000541224.5	ACVR1B	-54.884	GCGCUGCUGGGCUGCGGCGGCGGCGGCGGCGGCGGUGGUUACU
ENST00000542485.1	ACVR1B	-32.649	AAUGCUUCUCCUAAGCACCUCGUGUGUGUUCUUCGGCCUCACUGCUCUGUGGCUUAGGUAUCUGUGCUGUGGGGUUUGAGAAACAUGGUGAAGGUGUAUGAACAGAGCUUGACAUUUGUGCUCUGCUGUGUGCGUGCACCAGCUGCCUCCAGGCCAACUACACGUGUGAGACAGAUGGGGCCUGC
ENST00000352511.5	ACVR2B	-55.335	GGCUCGGCUCCGUGGCCGCCGCUCAGGAGCCAUUUUGGACUCGGUUCAGCUCCCCUCCCCCCCACCCCUCCCCCCGUUCAUGGCCCCUCCGGACUCGGCCCCUGCGCCCGGGGCCCGGGCCCAGCCCCGCCGCGCUAUGCCUGAGUCGGGCGCGCCCCGGCCCGUGCCCCGCCGCCGCCCCCCGGCCCCCGCGUCGCCCCGGAGCCCGGGCCGCAGCCUGCGCCGCCCGCAGCGGCCCUGAGCCCGGCCCCGCCGACCGGCCCUUGGAGCCCGAACGCUGCUCGGGGACGAAGGCGCAGGAAGCGCGCAGGGAACGAGACCGAAGGAAGGAGCGGGAAGGAGAGCGCAGCCGCCGCCUGGCCCUGCGCGCCCCGGGAGCGCCGUGCGGCCCUGCCCGCG…
ENST00000388922.9	ACVRL1	-56.091	CCCAGUCCCGGGAGGCUGCCGCGCCAGCUGCGCCGAGCGAGCCCCUCCCCGGCUCCAGCCCGGUCCGGGGCCGCGCCCGGACCCCAGCCCGCCGUCCAGCGCUGGCGGUGCAACUGCGGCCGCGCGGUGGAGGGGAGGUGGCCCCGGUCCGCCGAAGGCUAGCGCCCCGCCACCCGCAGAGCGGGCCCAGAGGGACC
ENST00000419526.6	ACVRL1	-29.839	AAAAAAAACUCUGUGAUUUCCUCUGGGCAGGAGGGAGCCACGGCCAGCGGCUGUCACACUUC
ENST00000550683.5	ACVRL1	-43.663	CGGCAGGGAGUAGGGAGGCGGCCUCCCUGCCUCCCCUCCAAAAAAAACUCUGUGAUUUCCUCUGGGCAGGAGGGAGCCACGGCCAGCGGCUGUCACACUUC
ENST00000551576.5	ACVRL1	-50	AAAACGCAUCUGGAUUUUGCUAGCCCCAAACUCUGCCCUCAUUGCUGCAAGCCUCCUAGACCGAGGACCCCCGGGCUGAGGGUGGGCCCCCAUCCCAGUCCCGGGAGGCUGCCGCGCCAGCUGCGCCGAGCGAGCCCCUCCCCGGCUCCAGCCCGGUCCGGGGCCGCGCCCGGACCCCAGCCCGCCGUCCAGCGCUGGCGGUGCAACUGCGGCCGCGCGGUGGAGGGGAGGUGGCCCCGGUCCGCCGAAGGCUAGCGCCCCGCCACCCGCAGAGCGGGCCCAGAGGGACC
ENST00000238618.8	ACYP1	-31.519	GCGCGCCUUGGUGAGCCGUUGGCGUGGUGGUCCCGGAGUGAUCCUGGCAGCCGGUGGGGAAGACAAGGAGGGUUUGAGC
ENST00000357971.7	ACYP1	-23.143	GGUGAGCCGUUGGCGUGGUGGUCCCGGAGUGAUCCUGGCAGCCGGUGGGGAAGACAAGGAGGGUUUGAGC
ENST00000553302.1	ACYP1	-28.4	GCCUUGGUGAGCCGUUGGCGUGGUGGUCCCGGAGUGAUCCUGGCAGCCGGUGGGGAAGACAAGGAGGGUUUGAGC
ENST00000555135.1	ACYP1	-21.774	GUUGGCGUGGUGGUCCCGGAGUGAUCCUGGCAGCCGGUGGGGAAGACAAGGAGGGUUUGAGC
ENST00000555463.1	ACYP1	-42.76	GUCCGGCCAACUCUGCAGCUCGGUCCAGCCCUGCCCUUGGGGAGCCGGGGAGGGGCGGGAGAGGCUUUUCUGGAGCUCCUUCAAAGAAGAACUUGUACUUUUCUGAGAACGACGCUCCCAGACCUUGGGGUGUGCCCUUGUCUGGCAAAGGGCGGAGGCCCUGGCUGUGCCUCCGCGUGCUUCCGCCGCAGG
ENST00000555694.5	ACYP1	-32.344	UUUGCGCGCCUUGGUGAGCCGUUGGCGUGGUGGUCCCGGAGUGAUCCUGGCAGCCGGUUUGAGC
ENST00000303536.8	ACYP2	-44.359	CGGCUGCCCUCGCUCCCAGGCCCCGCAGUCUCAUUUGCCGCUUCCGACGCGUGACCCCGGCGCGCUAGCGUCCGGGACCGGUGACAGGCGCGGGGUGCGCCAAGCAGUCCCAUGUGUCCCCUCCCUCUCGCAGCCGCCGCAGUCGCUGCGCCCCGAGCCCCUCUCCGGCUCCUCAACAGAGGGCUCGCCGCCGCC
ENST00000394666.8	ACYP2	-42.512	CUCUUCCCUCCUGGCGUCCCCGGCUGCCCUCGCUCCCAGGCCCCGCAGUCUCAUUUGCCGCUUCCGACGCGUGACCCCGGCGCGCUAGCGUCCGGGACCGGUGACAGGCGCGGGGUGCGCCAAGCAGUCCCAUGUGUCCCCUCCCUCUCGCAGCCGCCGCAGUCGCUGCGCCCCGAGCCCCUCUCCGGCUCCUCAACAGAGGGCUCGCCGCCGCC
ENST00000406041.5	ACYP2	-45.304	AUUAAAUGGUAGGGAGCGCUGUGGAGACAGCAUCCUCCCCAGUCCGGGAAGAGAGGCCUAGGAUGCCUGGGGCCCAGCGGCCUCUUCCCUCCUGGCGUCCCCGGCUGCCCUCGCUCCCAGGCCCCGCAGUCUCAUUUGCCGCUUCCGACGCGUGACCCCGGCGCGCUAGCGUCCGGGACCGGUGACAGGCGCGGGGUGCGCCAAGCAGUCCCAUGUGUCCCCUCCCUCUCGCAGCCGCCGCAGUCGCUGCGCCCCGAGCCCCUCUCCGGCUCCUCAACAGAGGGCUCGCCGCCGCC
ENST00000422521.2	ACYP2	-41.8	GCGGUGGUGGCGGCAGCUGGAGCCCAACGGGCUGCGCCUUCUUCGCCGUGGGCCCGGCUCGGAGCCCCCACCCCAGGCCUCACCGGCCCAGCGCGAGGCUGCCUCACCGGAAACACGAGGCCGAAUUCCAAGCUAUUGUCCUGCUUCGCCGGGGGUCGCGCACUCCAAGCGGCAGCCCACUGGAGUCCCAGUCGCCACGACAGGCGGCAGCCAGACUCAGCCUGCCUGCACCCAGGUGAAAUAAACAGCC
ENST00000606082.5	ACYP2	-52.846	ACCCCUCUCCGGGCUCCGCCUCCUCCGCGUCUUCGUCGCCCUGCGGCCGCUGGCGGCCCGUCGCCCUCGGACCGAUCGCUAGGCCCCCUUCCCUGGCCGGCGUGCUGCUGGGCCCCACGCGGCUCUCAGUUCGUUGGCGGCGGCAGCGGCCGCUCUGCCCGCCCCGCACCGGCUCUGCUGGUGACGCUGCAGCCGCCGGGCCCAGAGGUUCCGGACCGGCCUCAAGUCACUUCCGGGGCGGGGCGGGGCGGAGCGACGGCGUCGGGGGAGGCGGUGGUGGCGGCAGCUGGAGCCCAACGGGCUGCGCCUUCUUCGCCGUGGGCCCGGCUCGGAGCCCCCACCCCAGGCCUCACCGGCCCAGCGCGAGGCUGCCUCACCGGAAACACGAGGCCGAAUUCC…
ENST00000606865.1	ACYP2	-22.878	ACACACUAAUGAUACGCCUCCUCACAGAAGGAAUUUCCGCUAGAGAGAAAGAUGCUUUCUCCUGCAGAAAUAAGUUAUAAAAUCUAGAGAGAGCUCAGUCAUUUAGUUCUACUUGCCGUACUUCAAGAGGAUCUUCACUGCAGUUGUUUUGGUAUGGAGUGAUAGGAAAAAGUCAGGGAGGUUGUACGGUAAGCAAAAUUGGAGA
ENST00000607452.6	ACYP2	-41.918	GGUGGCGGCAGCUGGAGCCCAACGGGCUGCGCCUUCUUCGCCGUGGGCCCGGCUCGGAGCCCCCACCCCAGGCCUCACCGGCCCAGCGCGAGGCUGCCUCACCGGAAACACGAGGCCGAAUUCCAAGCUAUUGUCCUGCUUCGCCGGGGGUCGCGCACUCCAAGCGGCAGCCCACUGGAGUCCCAGUCGCCACGACAGGCGGCAGCCAGACUCAGCCUGCCUGCACCCAGGUGAAAUAAACAGCC
ENST00000330232.9	ADA2	-28.78	GAUGUCGAAACUAAAGCCUGGAAAGGUCAAAGAGCUUGAUGAAGGUCAAAUAGGUAGUAAGGGGUGGCUGGACCCAGACCAGGGCUCCUAAGUUCGUCGCUUUCCUCACCGCGCUGGGCUCUCUGAGCGUCCUAAUAGCCACGCCCACCUCAAAUGGCGAUCCCAGAGAGCAUCUGGCUUCAAUUUUCCUUUUUCCGGAGGGGAG
ENST00000543038.2	ADA2	-39.57	AGUUGGUGAGCUUUUCCGGUGCUCUGCACAGAUGCUGGGGCGCUGAGCAAACAGCCCUCAGUUUCUGGAGCUGUUCCGAGUCCAGGCAUCCCG
ENST00000649310.2	ADA2	-16.14	CCCUACUGGUCCUUCUGCCUUAGCCACAGGUUCUGAAACCAAAGCAAAACCACCAGAGAGUGAUUCAUUCCCGUGGAGUCUCCAUCUGAGCCCUUUCCUAGUCCAGGCAUCCCG
ENST00000649915.2	ADA2	-31.906	UCAAACUCAGAUGCACACAGCAAGCAUGCAUGUAAGCCACACACUUGCCACUCUGGCUGCCUCAGCACUGCAGAGCCCCUCUCCCCGGCCUCUAGUUGGAUCCCUGGUGCACACUGGAGGGAAAUAAAACCUACCCCAACAGGAAGUGAAACAGUUGGUGAGCUUUUCCGGUGCUCUGCACAGAUGCUGGGGCGCUGAGCAAACAGCCCUCAGUUUCUGGAGCUGUUCCGAGUCCCGUGGAGUCUCCAUCUGAGCCCUUUCCUAGUCCAGGCAUCCCG
ENST00000696196.1	ADA2	-30	AGUUGGUGAGCUUUUCCGGUGCUCUGCACAGAUGCUGGGGCGCUGAGCAAACAGCCCUCAGUUUCUGGAGCUGUUCCGAGGUUUUCACUCCCCCACUCUCCUUUGCAGUCCCGUGGAGUCUCCAUCUGAGCCCUUUCCUAGUCCAGGCAUCCCG
ENST00000696197.1	ADA2	-33.336	UAAAUGUCUAACAAACACUCAUACACCCAAACACCCGCUCUUUUCCUCCAUACUUUCAAUCAUGCGUGCCUUCCCGCAGCAGACGUUUGGGUCCUUCCUCUGAGCCUGGCACUAUGAAGACCCCAAGAUUUUCAGGUUCUGAACACAAGCCCAGUUUCUGCUUCUGAUGAUCAUUUUCAAUAGAGCAUAAAAAACAGAGCCAUGUUCCACGUUUUUACGGCCUCUGCACUUGGCAAAAUAUUCUUCCCGAAUGGCCUCACGUGUGCUCCCUAUCAUCACGCCUUUUCAGCUAGGCAACGCUCAGAGUCACACCUGAGUGGAGGCCGACGCCCCUUUGGAGGCGACUCCAGCCAUAAAAAGUCCUGCUUGGAGCUGGUUUUAGCCACAGAGGGCCAAUAA…
ENST00000696225.1	ADA2	-35.558	AGUUGGUGAGCUUUUCCGGUGCUCUGCACAGAUGCUGGGGCGCUGAGCAAACAGCCCUCAGUUUCUGGAGCUGUUCCGAGAGAUUGGCCGGGCAUGGUGACUCACGCCUGUAAUCCCAGCACUUUGGGAGGCCAAGGCAGGAGGAUCACCUGAGGUCAGGAGUUCAAGACCAGCCUGGGCAACAUAGUGAAACUCCGUCUCUACUACAAAUACAAAAAAAUUAGCCGGGCCUGGUGGCACAUGCCUGUAGUCCCAGCUACUCAGGAGCUGGGAGGCUCAGGCAGAAGAACUACUUGGACCAGGGAGACGGAGAUUGCAGUGAGCCAAGAAAAGGCUGGGCACGGUGGCUCAUGUCUGUAAUGCCAGUACUUUAGGAGUCCGAGUCUGGUGGAUCACCUG…
ENST00000696226.1	ADA2	-32.609	UUUUCCGGUGCUCUGCACAGAUGCUGGGGCGCUGAGCAAACAGCCCUCAGUUUCUGGAGCUGUUCCGAGUCCCGUGGAGUCUCCAUCUGAGCCCUUUCCUAGUCCAGGCAUCCCG
ENST00000696227.1	ADA2	-32.895	UUUCCGGUGCUCUGCACAGAUGCUGGGGCGCUGAGCAAACAGCCCUCAGUUUCUGGAGCUGUUCCGAGUCCCGUGGAGUCUCCAUCUGAGCCCUUUCCUAGUCCAGGCAUCCCG
ENST00000389651.8	ADAL	-26.833	CAUUUGUCCCAGAAUACGGUCCGCUACCGCUGUGACAUGAGUGUUAGGGAAGGCGGGUUGUCACGUUUCUACAAGCCUUCCAGUCAAAAGGGAAACCUUGCCUAAGUCCUUGUAGUUGAGAAAUCUCUAAGAGGAGGCUGAAGUGGGAGGAUCGCUUGAGUCUGGAAGCUUGAGACUGCAGCAAGCUGUGAUCGUGACACUGCACUCCAGCCUGGGCAACAAAGUAAGAUCCUGUCUCAAAAGAAAAAAAAAAAAAGGUGAAGCUGAACCCAGAUCUACACAUACAGCUAAUCUUACCAAAAUGUGUGGAAGUAAAGCAAUCUGAAGGAAAUUCAGUACCAUACAAUUUACUGACUGAAAUACAUCAUAUUGCUCAUACUAAGAAUAAGAGUGGAGAAG…
ENST00000428046.7	ADAL	-26.847	AGCCAGUGCUAAGUUCGCUUGCGGCUGACCUUUCUUUGGAAUGUCGUGAGUUCCAUUUGUCCCAGAAUACGGUCCGCUACCGCUGUGACAUGAGUGUUAGGGAAGGCGGGUUGUCACGUUUCUACAAGCCUUCCAGUCAAAAGGGAAACCUUGCCUAAGUCCUUGUAGUUGAGAAAUCUCUAAGAGGUGGAAGCAAAUACUGCACAUGCGUGUUGGUCCUGUGAGGGAAACCAGCUAGUGGAGAGGGAGAGGUUGAAGGAACAGAAAAAUGAGAAGACAACUCACUGGAGGCUGAAGUGGGAGGAUCGCUUGAGUCUGGAAGCUUGAGACUGCAGCAAGCUGUGAUCGUGACACUGCACUCCAGCCUGGGCAACAAAGUAAGAUCCUGUCUCAAAAGAA…
ENST00000562188.7	ADAL	-26.997	GUAGCCAGUGCUAAGUUCGCUUGCGGCUGACCUUUCUUUGGAAUGUCGUGAGUUCCAUUUGUCCCAGAAUACGGUCCGCUACCGCUGUGACAUGAGUGUUAGGGAAGGCGGGUUGUCACGUUUCUACAAGCCUUCCAGUCAAAAGGGAAACCUUGCCUAAGUCCUUGUAGUUGAGAAAUCUCUAAGAGGUGGAAGCAAAUACUGCACAUGCGUGUUGGUCCUGUGAGGGAAACCAGCUAGUGGAGAGGGAGAGGUUGAAGGAACAGAAAAAUGAGAAGACAACUCACUGGAGGCUGAAGUGGGAGGAUCGCUUGAGUCUGGAAGCUUGAGACUGCAGCAAGCUGUGAUCGUGACACUGCACUCCAGCCUGGGCAACAAAGUAAGAUCCUGUCUCAAAAG…
ENST00000563551.1	ADAL	-27.031	CAGAAAAAUGAGAAGACAACUCACUGGAGGCUGAAGUGGGAGGAUCGCUUGAGUCUGGAAGCUUGAGACUGCAGCAAGCUGUGAUCGUGACACUGCACUCCAGCCUGGGCAACAAAGUAAGAUCCUGUCUCAAAAGAAAAAAAAAAAAAGGAACUUCAUGCCCACUUGAAUGGAUCCAUUAGUUCUCAUACC
ENST00000260408.8	ADAM10	-47.746	GUUGCCGGCCCCUGAAGUGGAGCGAGAGGGAGGUGCUUCGCCGUUUCUCCUGCCAGGGGAGGUCCCGGCUUCCCGUGGAGGCUCCGGACCAAGCCCCUUCAGCUUCUCCCUCCGGAUCGAUGUGCUGCUGUUAACCCGUGAGGAGGCGGCGGCGGCGGCAGCGGCAGCGGAAG
ENST00000402627.5	ADAM10	-42.833	GGAUCGAUGUGCUGCUGUUAACCCGUGAGGAGGCGGCGGCGGCGGCAGCGGCAGCGGAAG
ENST00000439637.5	ADAM10	-43.884	AAGGAAACGAACGAGGGGGAGGGAGGUCCCUGUUUUGGAGGAGCUAGGAGCGUUGCCGGCCCCUGAAGUGGAGCGAGAGGGAGGUGCUUCGCCGUUUCUCCUGCCAGGGGAGGUCCCGGCUUCCCGUGGAGGCUCCGGACCAAGCCCCUUCAGCUUCUCCCUCCGGAUCGAUGUGCUGCUGUUAACCCGUGAGGAGGCGGCGGCGGCGGCAGCGGCAGCGGAAG
ENST00000461408.2	ADAM10	-45.784	GGAGCUAGGAGCGUUGCCGGCCCCUGAAGUGGAGCGAGAGGGAGGUGCUUCGCCGUUUCUCCUGCCAGGGGAGGUCCCGGCUUCCCGUGGAGGCUCCGGACCAAGCCCCUUCAGCUUCUCCCUCCGGAUCGAUGUGCUGCUGUUAACCCGUGAGGAGGCGGCGGCGGCGGCAGCGGCAGCGGAAG
ENST00000558004.1	ADAM10	-42.333	AAGCGGGGAAAGGAGGAAGGAAACGAACGAGGGGGAGGGAGGUCCCUGUUUUGGAGGAGCUAGGAGCGUUGCCGGCCCCUGAAGUGGAGCGAGAGGGAGGUGCUUCGCCGUUUCUCCUGCCAGGGGAGGUCCCGGCUUCCCGUGGAGGCUCCGGACCAAGCCCCUUCAGCUUCUCCCUCCGGAUCGAUGUGCUGCUGUUAACCCGUGAGGAGGCGGCGGCGGCGGCAGCGGCAGCGGAAG
ENST00000559053.1	ADAM10	-37.396	GAGGCUCCGGACCAAGCCCCUUCAGCUUCUCCCUCCGGAUCGAUGUGCUGCUGUUAACCCGUGAGGAGGCGGCGGCGGCGGCAGCGGCAGCGGAAG
ENST00000368676.8	ADAM12	-46.161	CACUAACGCUCUUCCUAGUCCCCGGGCCAACUCGGACAGUUUGCUCAUUUAUUGCAACGGUCAAGGCUGGCUUGUGCCAGAACGGCGCGCGCGCGCGCACGCACGCACACACACGGGGGGAAACUUUUUUAAAAAUGAAAGGCUAGAAGAGCUCAGCGGCGGCGCGGGCGCUGCGCGAGGGCUCCGGAGCUGACUCGCCGAGGCAGGAAAUCCCUCCGGUCGCGACGCCCGGCCCCGGCUCGGCGCCCGCGUGGGAUGGUGCAGCGCUCGCCGCCGGGCCCGAGAGCUGCUGCACUGAAGGCCGGCGACG
ENST00000448723.2	ADAM12	-46.627	AUUUCACAGGCCUGCCUUCUCUCACUAACGCUCUUCCUAGUCCCCGGGCCAACUCGGACAGUUUGCUCAUUUAUUGCAACGGUCAAGGCUGGCUUGUGCCAGAACGGCGCGCGCGCGCGCACGCACGCACACACACGGGGGGAAACUUUUUUAAAAAUGAAAGGCUAGAAGAGCUCAGCGGCGGCGCGGGCGCUGCGCGAGGGCUCCGGAGCUGACUCGCCGAGGCAGGAAAUCCCUCCGGUCGCGACGCCCGGCCCCGGCUCGGCGCCCGCGUGGGAUGGUGCAGCGCUCGCCGCCGGGCCCGAGAGCUGCUGCACUGAAGGCCGGCGACG
ENST00000271836.10	ADAM15	-37.901	CCGAGGCGACCUGGCCGCCGGCCGCUCCUCCGCGCGCUGUUCCGCACUUGCUGCCCUCGCCCGGCCCGGAGCGCCGCUGCC
ENST00000355956.6	ADAM15	-54.356	GCGCGGCGCUGCUGGGUUCUCCGAGGCGACCUGGCCGCCGGCCGCUCCUCCGCGCGCUGUUCCGCACUUGCUGCCCUCGCCCGGCCCGGAGCGCCGCUGCC
ENST00000356955.7	ADAM15	-41.831	CUGGCCGCCGGCCGCUCCUCCGCGCGCUGUUCCGCACUUGCUGCCCUCGCCCGGCCCGGAGCGCCGCUGCC
ENST00000447332.3	ADAM15	-29.143	CUUGCUGCCCUCGCCCGGCCCGGAGCGCCGCUGCC
ENST00000531455.5	ADAM15	-28.333	ACUUGCUGCCCUCGCCCGGCCCGGAGCGCCGCUGCC
ENST00000310823.8	ADAM17	-45.556	AGCGGCGGCCGGAAGCUGGCUGAGCCGGCCUUUGGUAACGCCACCUGCACUUCUGGGGGCGUCGAGCCUGGCGGUAGAAUCUUCCCAGUAGGCGGCGCGGGAGGGAAAAGAGGAUUGAGGGGCUAGGCCGGGCGGAUCCCGUCCUCCCCCGAUGUGAGCAGUUUUCCGAAACCCCGUCAGGCGAAGGCUGCCCAGAGAGGUGGAGUCGGUAGCGGGGCCGGGAAC
ENST00000618923.2	ADAM17	-42.353	CGCCACCUGCACUUCUGGGGGCGUCGAGCCUGGCGGUAGAAUCUUCCCAGUAGGCGGCGCGGGAGGGAAAAGAGGAUUGAGGGGCUAGGCCGGGCGGAUCCCGUCCUCCCCCGAUGUGAGCAGUUUUCCGAAACCCCGUCAGGCGAAGGCUGCCCAGAGAGGUGGAGUCGGUAGCGGGGCCGGGAAC
ENST00000647610.1	ADAM17	-37.684	GGCGGAUCCCGUCCUCCCCCGAUGUGAGCAGUUUUCCGAAACCCCGUCAGGCGAAGGCUGCCCAGAGAGGUGGAGUCGGUAGCGGGGCCGGGAAC
ENST00000647622.1	ADAM17	-42.514	GCACUUCUGGGGGCGUCGAGCCUGGCGGUAGAAUCUUCCCAGUAGGCGGCGCGGGAGGGAAAAGAGGAUUGAGGGGCUAGGCCGGGCGGAUCCCGUCCUCCCCCGAUGUGAGCAGUUUUCCGAAACCCCGUCAGGCGAAGGCUGCCCAGAGAGGUGGAGUCGGUAGCGGGGCCGGGAAC
ENST00000647979.1	ADAM17	-36.744	GCGGGAGGGAAAAGAGGAUUGAGGGGCUAGGCCGGGCGGAUCCCGUCCUCCCCCGAUGUGAGCAGUUUUCCGAAACCCCGUCAGGCGAAGGCUGCCCAGAGAGGUGGAGUCGGUAGCGGGGCCGGGAAC
ENST00000649227.1	ADAM17	-43.279	ACCUGCACUUCUGGGGGCGUCGAGCCUGGCGGUAGAAUCUUCCCAGUAGGCGGCGCGGGAGGGAAAAGAGGAUUGAGGGGCUAGGCCGGGCGGAUCCCGUCCUCCCCCGAUGUGAGCAGUUUUCCGAAACCCCGUCAGGCGAAGGCUGCCCAGAGAGGUGGAGUCGGUAGCGGGGCCGGGAAC
ENST00000650116.1	ADAM17	-37.424	AGUUUUCCGAAACCCCGUCAGGCGAAGGCUGCCCAGAGAGGUGGAGUCGGUAGCGGGGCCGGGAAC
ENST00000699316.1	ADAM17	-41.13	ACUUCUGGGGGCGUCGAGCCUGGCGGUAGAAUCUUCCCAGUAGGCGGCGCGGGAGGGAAAAGAGGAUUGAGGGGCUAGGCCGGGCGGAUCCCGUCCUCCCCCGAUGUGAGCAGUUUUCCGAAACCCCGUCAGGCGAAGGCUGCCCAGAGAGGUGGAGUCGGUAGCGGGGCCGGGAAC
ENST00000699317.1	ADAM17	-46.261	GGCGGCCGGAAGCUGGCUGAGCCGGCCUUUGGUAACGCCACCUGCACUUCUGGGGGCGUCGAGCCUGGCGGUAGAAUCUUCCCAGUAGGCGGCGCGGGAGGGAAAAGAGGAUUGAGGGGCUAGGCCGGGCGGAUCCCGUCCUCCCCCGAUGUGAGCAGUUUUCCGAAACCCCGUCAGGCGAAGGCUGCCCAGAGAGGUGGAGUCGGUAGCGGGGCCGGGAAC
ENST00000699318.1	ADAM17	-44.615	GCGGGGGACAGCGGCGGCCGGAAGCUGGCUGAGCCGGCCUUUGGUAACGCCACCUGCACUUCUGGGGGCGUCGAGCCUGGCGGUAGAAUCUUCCCAGUAGGCGGCGCGGGAGGGAAAAGAGGAUUGAGGGGCUAGGCCGGGCGGAUCCCGUCCUCCCCCGAUGUGAGCAGUUUUCCGAAACCCCGUCAGGCGAAGGCUGCCCAGAGAGGUGGAGUCGGUAGCGGGGCCGGGAAC
ENST00000699321.1	ADAM17	-38.876	GGGCGUCGAGCCUGGCGGUAGAAUCUUCCCAGUAGGCGGCGCGGGAGGGAAAAGAGGAUUGAGGGGCUAGGCCGGGCGGAUCCCGUCCUCCCCCGAUGUGAGCAGUUUUCCGAAACCCCGUCAGGCGAAGGCUGCCCAGAGAGGUGGAGUCGGUAGCGGGGCCGGGAAC
ENST00000699324.1	ADAM17	-44.239	GUGGGUGGUGCGGGGGACAGCGGCGGCCGGAAGCUGGCUGAGCCGGCCUUUGGUAACGCCACCUGCACUUCUGGGGGCGUCGAGCCUGGCGGUAGAAUCUUCCCAGUAGGCGGCGCGGGAGGGAAAAGAGGAUUGAGGGGCUAGGCCGGGCGGAUCCCGUCCUCCCCCGAUGUGAGCAGUUUUCCGAAACCCCGUCAGGCGAAGGCUGCCCAGAGAGGUGGAGUCGGUAGCGGGGCCGGGAAC
ENST00000257527.9	ADAM19	-40.127	AGACGCGCCUCCACCGCCGGGCAGUGGGCAGGUAUGGCUGAGGGCGUGUGAGCGCCGAGCGCUAAGGGCCGCCGCCACC
ENST00000517905.1	ADAM19	-43.333	UGGCUGAGGGCGUGUGAGCGCCGAGCGCUAAGGGCCGCCGCCACC
ENST00000264377.8	ADAM23	-55.881	AUCCUCAGGCCCGGCGGCAGCCCCCGCAGUCGCUGAAGCGGCCGCGCCCGCCGGGGGAGGGAGUAGCCGCUGGGGAGGCUCCAAGUUGGCGGAGCGGCGAGGACCCCUGGACUCCUCUGCGUCCCGCCCCGGGAGUGGCUGCGAGGCUAGGCGAGCCGGGAAAGGGGGCGCCGCCCAGCCCCGAGCCCCGCGCCCCGUGCCCCGAGCCCGGAGCCCCCUGCCCGCCGCGGCACCAUGCGCGCCGAGCCGGCGUGACCGGCUCCGCCCGCGGCCGCCCCGCAGCUAGCCCGGCGCUCUCGCCGGCCACACGGAGCGGCGCCCGGGAGCUAUGAGCC
ENST00000379917.7	ADAM9	-24.211	CGACCGAGUGCUGAGAGGAACCUGCGGAAUCGGCCGAG
ENST00000466936.5	ADAM9	-45.795	UAGGCGAUGUCGGGAGCGAGCUCGGACCGAGGGCUCAGUUGCGUCAGUGCCGCGCGCGUGCUCGUCGGGCGCGCGUGCUCGUCGGGCGCGCGCGCUUCCCGGCCAGACUUGGGGCCCCGGCAGGGUUGGAAAAUGAUGGAAGAGGCGGAGGUGGAGGCGACCGAGUGCUGAGAGGAACCUGCGGAAUCGGCCGAG
ENST00000481513.5	ADAM9	-19.744	CGGCAGGGUUGGAAAAUGAUGGAAGAGGCGGAGGUGGAGGCGACCGAGUGCUGAGAGGAACCUGCGGAAUCGGCCGAG
ENST00000487273.7	ADAM9	-24.945	AGACUUGGGGCCCCGGCAGGGUUGGAAAAUGAUGGAAGAGGCGGAGGUGGAGGCGACCGAGUGCUGAGAGGAACCUGCGGAAUCGGCCGAG
ENST00000676617.1	ADAM9	-44.467	AGUGCCGCGCGCGUGCUCGUCGGGCGCGCGUGCUCGUCGGGCGCGCGCGCUUCCCGGCCAGACUUGGGGCCCCGGCAGGGUUGGAAAAUGAUGGAAGAGGCGGAGGUGGAGGCGACCGAGUGCUGAGAGGAACCUGCGGAAUCGGCCGAG
ENST00000676765.1	ADAM9	-47.181	GGGGCGGAUAUGACUGGCGGGCCGACUAGUGCUGGUUGCCACCGCCGGUUUAGAAAUCCUAUUCUCGCGCCGGGGACUGGAUUUUUCCCUACGUCAGCGCAGCUAGGCGAUGUCGGGAGCGAGCUCGGACCGAGGGCUCAGUUGCGUCAGUGCCGCGCGCGUGCUCGUCGGGCGCGCGUGCUCGUCGGGCGCGCGCGCUUCCCGGCCAGACUUGGGGCCCCGGCAGGGUUGGAAAAUGAUGGAAGAGGCGGAGGUGGAGGCGACCGAGUGCUGAGAGGAACCUGCGGAAUCGGCCGAG
ENST00000678474.1	ADAM9	-46.903	AGCCGACGGGGCGGGGCGGAUAUGACUGGCGGGCCGACUAGUGCUGGUUGCCACCGCCGGUUUAGAAAUCCUAUUCUCGCGCCGGGGACUGGAUUUUUCCCUACGUCAGCGCAGCUAGGCGAUGUCGGGAGCGAGCUCGGACCGAGGGCUCAGUUGCGUCAGUGCCGCGCGCGUGCUCGUCGGGCGCGCGUGCUCGUCGGGCGCGCGCGCUUCCCGGCCAGACUUGGGGCCCCGGCAGGGUUGGAAAAUGAUGGAAGAGGCGGAGGUGGAGGCGACCGAGUGCUGAGAGGAACCUGCGGAAUCGGCCGAG
ENST00000678863.1	ADAM9	-32.477	AGUUGGAAAUGCAGAAAUCACCAUCUUCUGCGUCUGUUACACUGGGAGCUGCAGACCGGAGCUGUUCCUAUUCGGCCAUCUUGGAAUGGCCACACGGUCUUGAUUACUGCAGCUUUAGAGGGUUCCAGAAACUUUAGCAGUUGCAGUGCAGAGGACUUUGAGAAGUUAACUUUAAAUAAAGGAGGAAACUGCCUUCUUAAUAUUCCAAAGCCUG
ENST00000284984.8	ADAMTS1	-41.604	GCACUCGCUGGAAAGCGGCUCCGAGCCAGGGGCUAUUGCAAAGCCAGGGUGCGCUACCGGACGGAGAGGGGAGAGCCCUGAGCAGAGUGAGCAACAUCGCAGCCAAGGCGGAGGCCGAAGAGGGGCGCCAGGCACCAAUCUCCGCGUUGCCUCAGCCCCGGAGGCGCCCCAGAGCGCUUCUUGUCCCAGCAGAGCCACUCUGCCUGCGCCUGCCUCUCAGUGUCUCCAACUUUGCGCUGGAAGAAAAACUUCCCGCGCGCCGGCAGAACUGCAGCGCCUCCUUUUAGUGACUCCGGGAGCUUCGGCUGUAGCCGGCUCUGCGCGCCCUUCCAACGAAUAAUAGAAAUUGUUAAUUUUAACAAUCCAGAGCAGGCCAACGAGGCUUUGCUCUCCCGACCC…
ENST00000451462.6	ADAMTS1	-24.58	ACUGCCGGUCCUUCCUGCUACGGCCUUCUCUCUGUGCAGUGCUUAUUCUCCAGUUCUUUUUGUUUCAUCACUUUGGAACUGGAAGCAUAAGAAAGAAGCGAUUUGUGUCCAGUCACCGCUAUGUGGAAACC
ENST00000517777.6	ADAMTS1	-25.108	CUCUUGCUCCAAGAUUUUACUACAAUUGGGUAGGAUUAUGUGCGAAAUUGCCUUGUUCAGACUGUGGGAUUUCAAAGAGAACAGAAGAAAUCCUGCUCACACACAGAAAGAUCCUGACCAUGCAAAGGAGCGCGUGGUCUUUUUAUUUAAAGGAGAGGAGAGAACUUUAAAAAUAACACUUGGAGUGAAGAUAUGCAAAUAUUUUUGUUAUUGUUGUUCUGGGAACUGGAAGCAUAAGAAAGAAGCGAUUUGUGUCCAGUCACCGCUAUGUGGAAACC
ENST00000678221.1	ADAMTS1	-26.714	AUUCAGGAUUUGAGCCCUCGCCUGUGAAAGAGUGACUCAGGGCCUCUGCCUGCCGCUCUUGCUCCAAGAUUUUACUACAAUUGGGAACUGGAAGCAUAAGAAAGAAGCGAUUUGUGUCCAGUCACCGCUAUGUGGAAACC
ENST00000679152.1	ADAMTS1	-4.5	GUGGAGAGGGCAGAGGAGCA
ENST00000355699.7	ADAMTS13	-15.584	AUUCCAUACUGACCAGAUUCCCAGUCACCAAGGCCCCCUCUCACUCCGCUCCACUCCUCGGGCUGGCUCUCCUGAGG
ENST00000356589.6	ADAMTS13	-22.25	ACACUGCCUAAUCGUCCCGCCCAGUAGUGAGCAGGCCUGUCCCAUUCCAUACUGACCAGAUUCCCAGUCACCAAGGCCCCCUCUCACUCCGCUCCACUCCUCGGGCUGGCUCUCCUGAGG
ENST00000371910.1	ADAMTS13	-34.694	GGUGGGCAAAGGCAUCUUCCUCUGGGAAGGACUGGCACAAGCACUUGGUCCCUGGGUUGUGUGCCUGGGAGGCCGGGAUCAGGGCUGGCCCUCUUUCUCCCUGGCAAAGCAAAACCUCCCUUUUACUACUAUCAAGGGGAAGUAACUUGAAGGUGCCUGUGGCAGGCAGCACCUUGAGCCAACAGGAACCAUUGAC
ENST00000371916.5	ADAMTS13	-44.251	AACCACGAUGUCUUUGGCACAGCCUCUCAUCUGUCAGAUGGGAGCGGGGACCCCGGAGAGGGAGUCAGCCGAGGUCCUGGCAUUCCUUGUGAACCCCCGUCUGUGGGUUUCUGGUCCAGUGUCCCUUCUCCAGAUUAGAUGGCUUAGGCCUCCUCUAAGGGGGUGGGCGUGCACAUCCGGAGAGCUGUCUGGUGUGCAGGACUGGGCUGCAGGUUACCCUGAACUGCAACCAUCUUAGAGCAAGGCCCAGCUUGCAGCAGGAGGAGCUGCAGGCCGCCCACCCUAGCCACGGCCCCUGCCCUGGCAGGAAGCUUCCAAGAGUAAACACUGCCUAAUCGUCCCGCCCAGUAGUGAGCAGGCCUGUCCCAUUCCAUACUGACCAGAUUCCCAGUCACCAAG…
ENST00000371929.7	ADAMTS13	-39.64	AACCACGAUGUCUUUGGCACAGCCUCUCAUCUGUCAGAUGGGAGCGGGGACCCCGGAGAGGGAGUCAGCCGAGGUCCUGGCAUUCCUUGUGAACCCCCGUCUGUGGGUUUCUGGUCCAGUGUCCCUUCUCCAGAUUAGAUGGCUUAGGCCUCCUCUAAGGGGGUGGGCGUGCACAUCCGGAGAGCUGUCUGGUGUGCAGGACUGGGCUGCAGGUUACCCUGAACUGCAACCAUCUUAGAGCAAGGCCCAGCUUGCAGCAGGAGGAGCUGCAGGCCGCCCACCCUAGCCACGGCCCCUGCCCUGGCAGGAAGCUUCCAAGAGUAAACACUGCCUAAUCGUCCCGCCCAGUAGUGAGCAGGCCUGUCCCAUUCCAUACUGACCAGAUUCCCAGUCACCAAG…
ENST00000474918.1	ADAMTS13	-22.437	CACUGCCUAAUCGUCCCGCCCAGUAGUGAGCAGGCCUGUCCCAUUCCAUACUGACCAGAUUCCCAGUCACCAAGGCCCCCUCUCACUCCGCUCCACUCCUCGGGCUGGCUCUCCUGAGG
ENST00000373207.2	ADAMTS14	-58.013	ACUGCGCGGGCGGGCUGACCGACCAGCCGGCAGUUGGCACCGGGUGCGCUGGCGCGUCAGUGGCCCCGCUCUCCAGCCGGCAGCCUCGCGCGCCCGGAGCCAGCGGUCCAGGCGGCGGCGCCGCGCAGGGGACCCGGAGCAGGCGGGAGGGAAGCAGCUAGGCGGGGAGGCGGCUGAGGCGGCAGCGGCGGCAGCCAGCCGGUGCUCCGACAGCCCGGGGCGCACCCUAGCCUCGCCGCCCUCAGCCUGGGACUUGGGGAUCGGGCGCUUGCCCAGCCCGCGUCCCAGCGCGGCCAC
ENST00000251582.12	ADAMTS2	-53.684	GCCUCCUCCGCCCCGCGCCCUGCGGUGCUGCAGCUGCGGGCGGCUCCAGCUGCCCCCAGAUGUGGGCUGGGCGGCUCGCGGGGAACUUUCGCGCCGGCUGCGAGUGCGGGGCCCCGGCUGCAGUCCGGCUGCC
ENST00000274609.5	ADAMTS2	-54.608	AGCUGCGGGCGGCUCCAGCUGCCCCCAGAUGUGGGCUGGGCGGCUCGCGGGGAACUUUCGCGCCGGCUGCGAGUGCGGGGCCCCGGCUGCAGUCCGGCUGCC
ENST00000367995.3	ADAMTS4	-32.512	GGAGAACCCACAGGGAGACCCACAGACACAUAUGCACGAGAGAGACAGAGGAGGAAAGAGACAGAGACAAAGGCACAGCGGAAGAAGGCAGAGACAGGGCAGGCACAGAAGCGGCCCAGACAGAGUCCUACAGAGGGAGAGGCCAGAGAAGCUGCAGAAGACACAGGCAGGGAGAGACAAAGAUCCAGGAAAGGAGGGCUCAGGAGGAGAGUUUGGAGAAGCCAGACCCCUGGGCACCUCUCCCAAGCCCAAGGACUAAGUUUUCUCCAUUUCCUUUAACGGUCCUCAGCCCUUCUGAAAACUUUGCCUCUGACCUUGGCAGGAGUCCAAGCCCCCAGGCUACAGAGAGGAGCUUUCCAAAGCUAGGGUGUGGAGGACUUGGUGCCCUAGACGGCCUCA…
ENST00000367996.6	ADAMTS4	-33.115	GGGAGAACCCACAGGGAGACCCACAGACACAUAUGCACGAGAGAGACAGAGGAGGAAAGAGACAGAGACAAAGGCACAGCGGAAGAAGGCAGAGACAGGGCAGGCACAGAAGCGGCCCAGACAGAGUCCUACAGAGGGAGAGGCCAGAGAAGCUGCAGAAGACACAGGCAGGGAGAGACAAAGAUCCAGGAAAGGAGGGCUCAGGAGGAGAGUUUGGAGAAGCCAGACCCCUGGGCACCUCUCCCAAGCCCAAGGACUAAGUUUUCUCCAUUUCCUUUAACGGUCCUCAGCCCUUCUGAAAACUUUGCCUCUGACCUUGGCAGGAGUCCAAGCCCCCAGGCUACAGAGAGGAGCUUUCCAAAGCUAGGGUGUGGAGGACUUGGUGCCCUAGACGGCCUC…
ENST00000381052.8	ADAMTS6	-18.814	GGGAGUACGUGAGUCGUCCAGUGCAAUCUCUAUUGUCUGAAACUUACUUUUUAUCAGAAUUUGAAGAUGAAAACGGUUAAAAAAUGGCCAUACUUUAGUAACUAAUCAGCCUAAUGCUUUGCUUAUGAAAACUUUUACCAUCAUUAUUUUUUUCAUUUUGGAUUGAGAAAAUGAAUCCAGAUAUAGAAGAAAGUGCAGGAUGUUGGAUAAAAGUGGCUCUUAAACAGUGGAACAUCCAAUAACUAAUUUGCAAGAAGUUUUAAAGAAAUAAAAUUGUUAUGCUUCGAUUUUGGUAUGGUAUUGACUCUUUAGCACAUAGGUAGCCCUCAAAAAAAUCAUCCAGUUUUCUAAAUU
ENST00000381055.8	ADAMTS6	-27.176	AGUGUGCUCUGCCUCCGAGGAAAAGCUGCCAAAAUUUUCUCCUGCUGCAAUUCAAGUUGGCUGGGGGCCGGUAGUGAGAUCUAGGGCUACUUCAACAAAACUUUGCUGCCCUUCCUGCUCCUCUUGUCUUCUUUUCUCCUGAUACCUUUUGAUGCUCUGCACAUGUUAUUUGCAUAGCAAAGGCACUAAGCUUUCCAGGAAGAGAGGGCACCACUUCCACCCCCAAUAAGUCUUUUUUCCCGUCUUUUCUUUCUUUUCCUUUCCUUUUUUGGGGGGUGGGGAGGGAGAGAAAGGGGGUUUGCAAAGGCAGCAUCUCAGAGUGAUAGCCUAGAUGUAUUGAAGGCAUCUCUUAUUCUGCCAAAUCGGAAAGUCAGUUCUCUAAAGCCCGGGUUAGCCAGA…
ENST00000388820.5	ADAMTS7	-43.525	CUUUCUUUCUUUCUCUCCUUCUAGCUCUCUUGUCUUUUCUUUGCCUCUGCAGCGGCCAAGGGGGCGGGCCCUGCAGCCUUUGUUGCCCGCGGACCGAGCGCAGCCGAACGGAGUCGGGGCCGGGUCGCCGGGAGCUGCACGCCGGCCGGGCAUGUCCUGAGCCGGACCUGGGACCAGGCAGCGACCGGACGGGACGGACGAGAGCGUGCGCGCGGGGUCACCCGGCGGCCGCCCGGUUCCUGCC
ENST00000295903.8	ADAMTS9	-18.636	GGAGGGAGGGGUGGGAAGCACC
ENST00000459780.1	ADAMTS9	-53.033	CGGCGCGCCUCGGAGCGCAAGUUCCUCGCCUUCUCCUGCCCGCUCGCUGGGCAUUAUGCGGCCAAGCAGCCGAGCCCCAGUCCUCCUCCUCCUCCUGCUCCUCCGGCUCCUCCUGCGGCCCGAGCGGCUCAGCUCUCGGCAGGCGGCGGCGUUGCUCAGCCGAGCGCAGACGGGACCCUCGCAGCGAGACCUCAGCGACUCCUAAAGUCAAAAGUUGGCGGCGGGCGCCGGGCUCCGCGCGCUCUCCACGGCCGCUGCCUCGCGUCGCCGCCGCAGCCAAGGAGGGCAGGAGGGAGGGGGGUGGGGGCAGCGGAGGGAGGGGUGGGAAGCACC
ENST00000498707.5	ADAMTS9	-52.682	ACAGGGCGCCCGGCGCGCCUCGGAGCGCAAGUUCCUCGCCUUCUCCUGCCCGCUCGCUGGGCAUUAUGCGGCCAAGCAGCCGAGCCCCAGUCCUCCUCCUCCUCCUGCUCCUCCGGCUCCUCCUGCGGCCCGAGCGGCUCAGCUCUCGGCAGGCGGCGGCGUUGCUCAGCCGAGCGCAGACGGGACCCUCGCAGCGAGACCUCAGCGACUCCUAAAGUCAAAAGUUGGCGGCGGGCGCCGGGCUCCGCGCGCUCUCCACGGCCGCUGCCUCGCGUCGCCGCCGCAGCCAAGGAGGGCAGGAGGGAGGGGGGUGGGGGCAGCGGAGGGAGGGGUGGGAAGCACC
ENST00000327883.11	ADAMTSL1	-26.692	AAAUGUGAGAGGGGCUGAUGGAAGCUGAUAGGCAGGACUGGAGUGUUAGCACCAGUACUGGAUGUGACAGCAGGCAGAGGAGCACUUAGCAGCUUAUUCAGUGUCCGAUUCUGAUUCCGGCAAGGAUCCAAGC
ENST00000380548.9	ADAMTSL1	-22.625	AGUACUGGAUGUGACAGCAGGCAGAGGAGCACUUAGCAGCUUAUUCAGUGUCCGAUUCUGAUUCCGGCAAGGAUCCAAGC
ENST00000380566.8	ADAMTSL1	-17.812	GCAGGCAGAGGAGCACUUAGCAGCUUAUUCAGUGUCCGAUUCUGAUUCCGGCAAGGAUCCAAGC
ENST00000431052.6	ADAMTSL1	-21.011	GUUAGCACCAGUACUGGAUGUGACAGCAGGCAGAGGAGCACUUAGCAGCUUAUUCAGUGUCCGAUUCUGAUUCCGGCAAGGAUCCAAGC
ENST00000286744.10	ADAMTSL3	-45.882	GCGGCGCCGCGGGCUGGAGGCCGGCGUCGGGGAAGGUCCUGGUGCCGGAUUCCGCACGAGGUGUUGACGGGCGGCUUCUGCCAACUUCUCCCCAGCGCGCGCCGAGCCCGCGCGGCCCCGGGGCUGCACGUCCCAGAUACUUCUGCGGCGCAAGGCUACAACUGAGACCCGGAGGAGACUAGACCCC
ENST00000567476.1	ADAMTSL3	-45.586	CAGCCCCAUUUAACUUCGCGGCGGCGGCGGCGACUGCGGCGCCGCGGGCUGGAGGCCGGCGUCGGGGAAGGUCCUGGUGCCGGAUUCCGCACGAGGUGUUGACGGGCGGCUUCUGCCAACUUCUCCCCAGCGCGCGCCGAGCCCGCGCGGCCCCGGGGCUGCACGUCCCAGAUACUUCUGCGGCGCAAGGCUACAACUGAGACCCGGAGGAGACUAGACCCC
ENST00000271643.9	ADAMTSL4	-49.92	AGGGGCCCCAGUGGCCGCCGCGGAGCGAGGUUGCCUGGAGAGAGCGCCUGGGCGCAGAAGGGUUAACGGGCCACCGGGGGCUCGCAGAGCAGGAGGGUGCUCUCGGACGGUGUGUCCCCCACUGCACUCCUGAACUUGGAGGACAGGGUCGCCGCGAGGGACGCAGAGAGCACCCUCCACGCCCAGAUGCCUGCGUAGUUUUUGUGACCAGUCCGCUCCUGCCUCCCCCUGGGGCAGUAGAGGGGGAGCG
ENST00000369038.6	ADAMTSL4	-32.637	GAGGAUCCUAAAGGGAUGGACCAGUUUCACCCCCUCCUCCAUAUUCUCUGAGCUGUCCUCCCAGCCCCAAGCUCUCUGGACACUGGAGAGGUAACCACCAGGCUUCUGUCCCUGCAGAGAGCACCCUCCACGCCCAGAUGCCUGCGUAGUUUUUGUGACCAGUCCGCUCCUGCCUCCCCCUGGGGCAGUAGAGGGGGAGCG
ENST00000369039.9	ADAMTSL4	-51.211	GGAGUUGCGGCCGAGGCGGCCGUGACCGGAGCGCGGCUCAGGGGCCCCAGUGGCCGCCGCGGAGCGAGGUUGCCUGGAGAGAGCGCCUGGGCGCAGAAGGGUUAACGGGCCACCGGGGGCUCGCAGAGCAGGAGGGUGCUCUCGGACGGUGUGUCCCCCACUGCACUCCUGAACUUGGAGGACAGGGUCGCCGCGAGGGACGCAGAGAGCACCCUCCACGCCCAGAUGCCUGCGUAGUUUUUGUGACCAGUCCGCUCCUGCCUCCCCCUGGGGCAGUAGAGGGGGAGCG
ENST00000674043.1	ADAMTSL4	-38.298	GUGUGUCCCCCACUGCACUCCUGAACUUGGAGGACAGGGUCGCCGCGAGGGACGCAGAGAGCACCCUCCACGCCCAGAUGCCUGCGUAGUUUUUGUGACCAGUCCGCUCCUGCCUCCCCCUGGGGCAGUAGAGGGGGAGCG
ENST00000265846.10	ADAP1	-56.158	ACUCGCUCAGCGACCGCGGCGGAGACACGAGCGGCGGCGGCGGAGCCCAGAGGGCGGCGGGAAUGCGGAACCGGCGCGCGGGCUGAGGCCGCCCGGGAUGGCGCAGGGGCGGCGGCGGCGGGCGGCCUGCGCGGGGCCCUAGCGAGCCGGGCUGACGCUCCCGGCCCCGGCCCCGGCAUCGGCAUCGCGGGCGCAUCGCGGCC
ENST00000617043.4	ADAP1	-39.07	GUAAUUCCCUGGGAGUGGAAAAGGCUGGGGCGGCUGCCUGUGCACCUGGGCCGUGCCGGGCCUGUGUGUGGGUCGUGGUUUCUGCA
ENST00000368471.8	ADAR	-35.518	GAUUCCCGACUGAAGGUAGAGAAGGCUACGUGGUGGGGGAGGGUGGGGGGAGGGUCGCGGCCGCACUGGCAGUCUCCGGGUGUCCGGCCGUGUCCCGAGGAAGUGCAAGACCCGGGGUAUUCCCUCAGCGGAUACUACACCCAUCCAUUUCAAGGCUAUGAGCACAGACAGCUCAGGUACCAGCAGCCUGGGCCAGGAUCUUCCCCCAGUAGUUUCCUGCUUAAGCAAAUAGAAUUUCUCAAGGGGCAGCUCCCAGAAGCACCGGUGAUUGGAAAGCAGACACCGUCACUGCCACCUUCCCUCCCAGGACUCCGGCCAAGGUUUCCAGUACUACUUGCCUCCAGUACCAGAGGCAGGCAAGUGGACAUCAGGGGUGUCCCCAGGGGCGUGCAUCUCAGA…
ENST00000368474.9	ADAR	-55.222	GAACCGGAGCCAUCUUGGGCCCGGCGCGCAGACCCGCGGAGUUUCCCGUGCCGACGCCCCGGGGCCACUUCCAGUGCGGAGUAGCGGAGGCGUGGGGGCCUCGAGGGGCUGGCGCGGCCCAGCGGUCGGGCCAGGGUCGUGCCGCCGGCGGGUCGGGCCGGGCAAUGCCUCGCGGGCGCA
ENST00000529168.2	ADAR	-57.134	GGGCCCGGCGCGCAGACCCGCGGAGUUUCCCGUGCCGACGCCCCGGGGCCACUUCCAGUGCGGAGUAGCGGAGGCGUGGGGGCCUCGAGGGGCUGGCGCGGCCCAGCGGUCGGGCCAGGGUCGUGCCGCCGGCGGGUCGGGCCGGGCAAUGCCUCGCGGGCGCA
ENST00000648231.2	ADAR	-37.173	GAACCGGAGCCAUCUUGGGCCCGGCGCGCAGACCCGCGGAGUUUCCCGUGCCGACGCCCCGGGGCCACUUCCAGUGCGGAGUAGCGGAGGCGUGGGGGCCUCGAGGGGCUGGCGCGGCCCAGCGGUCGGGCCAGGGUCGUGCCGCCGGCGGGUCGGGCCGGGCAAUGCCUCGCGGGCGCAAUGAAUCCGCGGCAGGUGAAUACAAAUAGAUAUGACACAUUUUAAAAAAAUAAAAUAACUGGCCGGGCGUGGUAGCUCAUGCCUGUAAUCCCAGCACUUUGGGAGGCCGAGGAGGGCGGAUCAGGAGAUCGACACCAUCCUGGCCAGCAUGGUGAAACCCCAUCUCUACUAAAAAUACAAAAAUUAGCUGGGUGUGGUGGCGUGCGCCUGUAAUCCCAG…
ENST00000649022.2	ADAR	-35.264	CACCAAUCUGCGACCAGACCAUUGAUUCCCGACUGAAGGUAGAGAAGGCUACGUGGUGGGGGAGGGUGGGGGGAGGGUCGCGGCCGCACUGGCAGUCUCCGGGUGUCCGGCCGUGUCCCGAGGAAGUGCAAGACCCGCAUUGUCCAGAUAUGAACCAAGGUUUGGCCUUUUCACCCAGAGAAAAAGGACAGGCUCAUGGGUACACUGUGCUGGGAUGACGGGCACAAAGGGUAUUCCCUCAGCGGAUACUACACCCAUCCAUUUCAAGGCUAUGAGCACAGACAGCUCAGGUACCAGCAGCCUGGGCCAGGAUCUUCCCCCAGUAGUUUCCUGCUUAAGCAAAUAGAAUUUCUCAAGGGGCAGCUCCCAGAAGCACCGGUGAUUGGAAAGCAGACACCG…
ENST00000649042.1	ADAR	-31.413	AGACCAUUGAUUCCCGACUGAAGGGGUAUUCCCUCAGCGGAUACUACACCCAUCCAUUUCAAGGCUAUGAGCACAGACAGCUCAGGUACCAGCAGCCUGGGCCAGGAUCUUCCCCCAGUAGUUUCCUGCUUAAGCAAAUAGAAUUUCUCAAGGGGCAGCUCCCAGAAGCACCGGUGAUUGGAAAGCAGACACCGUCACUGCCACCUUCCCUCCCAGGACUCCGGCCAAGGUUUCCAGUACUACUUGCCUCCAGUACCAGAGGCAGGAACUGAGUAUCUACCAAGAUCAGGAACAAAGGAUCUUAAAGUUCCUGGAAGAGCUUGGGGAAGGGAAGGCCACCACAGCACAUGAUCUGUCUGGGAAACUUGGGACUCCGAAGAAAGAAAUCAAUCGAGUUUU…
ENST00000649724.1	ADAR	-33.409	ACGCCCGGCGCGCCAAUGAUGUCACCAAUCUGCGACCAGACCAUUGAUUCCCGACUGAAGGGGUAUUCCCUCAGCGGAUACUACACCCAUCCAUUUCAAGGCUAUGAGCACAGACAGCUCAGGUACCAGCAGCCUGGGCCAGGAUCUUCCCCCAGUAGUUUCCUGCUUAAGCAAAUAGAAUUUCUCAAGGGGCAGCUCCCAGAAGCACCGGUGAUUGGAAAGCAGACACCGUCACUGCCACCUUCCCUCCCAGGACUCCGGCCAAGGUUUCCAGUACUACUUGCCUCCAGUACCAGAGGCAGGCAAGUGGACAUCAGGGGUGUCCCCAGGGGCGUGCAUCUCAGAAGUCAGGGGCUCCAGAGAGGGUUCCAGCAUCCUUCACCACGUGGCAGGAGUCUG…
ENST00000649749.1	ADAR	-34.613	GGCGCGGAGAGAGGGAGGACCGGGCGUCAUGCUGUUUCUGGCCUGAGGGGUAUUCCCUCAGCGGAUACUACACCCAUCCAUUUCAAGGCUAUGAGCACAGACAGCUCAGGUACCAGCAGCCUGGGCCAGGAUCUUCCCCCAGUAGUUUCCUGCUUAAGCAAAUAGAAUUUCUCAAGGGGCAGCUCCCAGAAGCACCGGUGAUUGGAAAGCAGACACCGUCACUGCCACCUUCCCUCCCAGGACUCCGGCCAAGGUUUCCAGUACUACUUGCCUCCAGUACCAGAGGCAGGCAAGUGGACAUCAGGGGUGUCCCCAGGGGCGUGCAUCUCAGAAGUCAGGGGCUCCAGAGAGGGUUCCAGCAUCCUUCACCACGUGGCAGGAGUCUGCCACAGAGAGGUG…
ENST00000679375.1	ADAR	-32.825	GGGAGGGUGGGGGGAGGGUCGCGGCCGCACUGGCAGUCUCCGGGUGUCCGGCCGUGUCCCGAGGAAGUGCAAGACCCGGAACUGAGUAUCUACCAAGAUCAGGAACAAAGGAUCUUAAAGUUCCUGGAAGAGCUUGGGGAAGGGAAGGCCACCACAGCACAUGAUCUGUCUGGGAAACUUGGGACUCCGAAGAAAGAAAUCAAUCGAGUUUUAUACUCCCUGGCAAAGAAGGGCAAGCUACAGAAAGAGGCAGGAACACCCCCUUUGUGGAAAAUCGCGGUCUCCACUCAGGCUUGGAACCAGCACAGCGGAGUGGUAAGACCAGACGGUCAUAGCCAAGGAGCCCCAAACUCAGACCCGAGUUUGGAACCGGAAGACAGAAACUCCACAUCUGUCUCA…
ENST00000679899.1	ADAR	-34.616	GGGGAGGGUCGCGGCCGCACUGGCAGUCUCCGGGUGUCCGGCCGUGUCCCGAGGAAGUGCAAGACCCGGGGUAUUCCCUCAGCGGAUACUACACCCAUCCAUUUCAAGGCUAUGAGCACAGACAGCUCAGGUACCAGCAGCCUGGGCCAGGAUCUUCCCCCAGUAGUUUCCUGCUUAAGCAAAUAGAAUUUCUCAAGGGGCAGCUCCCAGAAGCACCGGUGAUUGGAAAGCAGACACCGUCACUGCCACCUUCCCUCCCAGGACUCCGGCCAAGGUUUCCAGUACUACUUGCCUCCAGUACCAGAGGCAGGCAAGUGGACAUCAGGGGUGUCCCCAGGGGCGUGCAUCUCAGAAGUCAGGGGCUCCAGAGAGGGUUCCAGCAUCCUUCACCACGUGGCA…
ENST00000680270.1	ADAR	-32.695	AAUCUGCGACCAGACCAUUGAUUCCCGACUGAAGGGGUAUUCCCUCAGCGGAUACUACACCCAUCCAUUUCAAGGCUAUGAGCACAGACAGCUCAGGUACCAGCAGCCUGGGCCAGGAUCUUCCCCCAGUAGUUUCCUGCUUAAGCAAAUAGAAUUUCUCAAGGGGCAGCUCCCAGAAGCACCGGUGAUUGGAAAGCAGACACCGUCACUGCCACCUUCCCUCCCAGGACUCCGGCCAAGGUUUCCAGUACUACUUGCCUCCAGUACCAGAGGCAGGCAAGUGGACAUCAGGGGUGUCCCCAGGGGCGUGCAUCUCAGAAGUCAGGGGCUCCAGAGAGGGUUCCAGCAUCCUUCACCACGUGGCAGGAGUCUGCCACAGAGAGGUGUUGAUUGCCUUUC…
ENST00000681056.1	ADAR	-29.65	GCGCCAAUGAUGUCACCAAUCUGCGACCAGACCAUUGAUUCCCGACUGAAGGAACUGAGUAUCUACCAAGAUCAGGAACAAAGGAUCUUAAAGUUCCUGGAAGAGCUUGGGGAAGGGAAGGCCACCACAGCACAUGAUCUGUCUGGGAAACUUGGGACUCCGAAGAAAGAAAUCAAUCGAGUUUUAUACUCCCUGGCAAAGAAGGGCAAGCUACAGAAAGAGGCAGGAACACCCCCUUUGUGGAAAAUCGCGGUCUCCACUCAGGCUUGGAACCAGCACAGCGGAGUGGUAAGACCAGACGGUCAUAGCCAAGGAGCCCCAAACUCAGACCCGAGUUUGGAACCGGAAGACAGAAACUCCACAUCUGUCUCAGAAGAUCUUCUUGAGCCUUUUAUUGCA…
ENST00000681235.1	ADAR	-54.114	GGAGCCAUCUUGGGCCCGGCGCGCAGACCCGCGGAGUUUCCCGUGCCGACGCCCCGGGGCCACUUCCAGUGCGGAGUAGCGGAGGCGUGGGGGCCUCGAGGGGCUGGCGCGGCCCAGCGGUCGGGCCAGGGUCGUGCCGCCGGCGGGUCGGGCCGGGCAAUGCCUCGCGGGCGCA
ENST00000681901.1	ADAR	-46.928	CAUGCAGCGGAGGGGUUCGACUUGUAACCGGCCUGAAACCAAGCGUGGCGCAAGAUUUGCUCAAGCCCCUCCUCUUGGCCAAACUUUCCGGAGGGGAAGGCUUUCCGAGGAAACGAAAGCGAAAUUGAACCGGAGCCAUCUUGGGCCCGGCGCGCAGACCCGCGGAGUUUCCCGUGCCGACGCCCCGGGGCCACUUCCAGUGCGGAGUAGCGGAGGCGUGGGGGCCUCGAGGGGCUGGCGCGGCCCAGCGGUCGGGCCAGGGUCGUGCCGCCGGCGGGUCGGGCCGGGCAAUGCCUCGCGGGCGCA
ENST00000348831.9	ADARB1	-46.189	GAGGCGCUGAGGCGGCCGUGGCGGCGGCGGCGGCGGCGGCGGCAGCGGCGGCCAAGCGGCCAGGUUGGCGGCCGGGGCUCCGGGCCGCGCGAGGCCACGGCCACGCCGCGCCGCUGCGCACAACCAACGAGGCAGAGCGCCGCCCGGCGCGAGACUGCGGCCGAAGCGUGGGGCGCGCGUGCGGAGGACCAGGCGCGGCGCGGCUGCGGCUGAGAGUGGAGCCUUUCAGGCUGGCAUGGAGAGCUUAAGGGGCAACUGAAGGAGACACACUGGCCAAGCGCGGAGUUCUGCUUACUUCAGUCCUGCUGAGAUACUCUCUCAGUCCGCUCGCACCGAAGGAAGCUGCCUUGGGAUCAGAGCAGACAUAAAGCUAGAAAAAUUUCAAGACAGAAACAGUCU…
ENST00000360697.4	ADARB1	0	CAAAAGUAUUUUGCC
ENST00000389861.7	ADARB1	-42.09	GCGGCGGCGGCGGCGGCGGCGGCAGCGGCGGCCAAGCGGCCAGGUUGGCGGCCGGGGCUCCGGGCCGCGCGAGGCCACGGCCACGCCGCGCCGCUGCGCACAACCAACGAGGCAGAGCGCCGCCCGGCGCGAGACUGCGGCCGAAGCGUGGGGCGCGCGUGCGGAGGACCAGGCGCGGCGCGGCUGCGGCUGAGAGUGGAGCCUUUCAGGCUGGCAUGGAGAGCUUAAGGGGCAACUGAAGGAGACACACUGGCCAAGCGCGGAGUUCUGCUUACUUCAGUCCUGCUGAGAUACUCUCUCAGUCCGCUCGCACCGAAGGAAGCUGCCUUGGGAUCAGAGCAGACAUAAAGCUAGAAAAAUUUCAAGAUGAAAUUGAAAUGGCCAAUGAGCACACCCUCA…
ENST00000389863.8	ADARB1	-45.012	GCGGCGGCGGCGGCGGCGGCGGCAGCGGCGGCCAAGCGGCCAGGUUGGCGGCCGGGGCUCCGGGCCGCGCGAGGCCACGGCCACGCCGCGCCGCUGCGCACAACCAACGAGGCAGAGCGCCGCCCGGCGCGAGACUGCGGCCGAAGCGUGGGGCGCGCGUGCGGAGGACCAGGCGCGGCGCGGCUGCGGCUGAGAGUGGAGCCUUUCAGGCUGGCAUGGAGAGCUUAAGGGGCAACUGAAGGAGACACACUGGCCAAGCGCGGAGUUCUGCUUACUUCAGUCCUGCUGAGAUACUCUCUCAGUCCGCUCGCACCGAAGGAAGCUGCCUUGGGAUCAGAGCAGACAUAAAGCUAGAAAAAUUUCAAGACAGAAACAGUCUCCGCCAGUCAAGAAACCCUC…
ENST00000449478.2	ADARB1	-31.534	GCGCGGCUGCGGCUGAGGUGAGGGCGGCGCGGGGCCGCGGCGGCUCGGGCGGGCGCGGGCUCCGGACCCCGCGGUGGCGGCGUUUAUAGUCUAGUGUUGGUAAUGAGAAGUUGGAUAUCCGUUUGAUCCUUGUUCUACUGCAGGUAGUGUAUAUUUUGAGAACAGCGUGAGGUUUAUUCUACUAAUGGAAAUUUACAAAAAUACCAGUUUGAAUGAUUGAGAAAUCUAAGUUAAAGAACCCUUGAAUAGAAAUGUCGCUGUUCAGUGCGUUGAUCGAUUCUCACAUCUGAAGCCAGCUGUGUAUUCUUGAGUGGAGCCUUUCAGGCUGGCAUGGAGAGCUUAAGGGGCAACUGAAGGAGACACACUGGCCAAGCGCGGAGUUCUGCUUACUUCAGUCCU…
ENST00000705392.1	ADARB1	-32.658	GAGUCGGUGUGCUGCUGCCCCGAGUGACUGAGGGACAGAAUGAGGCUGGGGCCGGCCGGACUGGCAUUGGCGUGUCUGC
ENST00000307921.7	ADAT1	-29.384	GUGACGUCACGUCCGCCUUACCGGCGGAUUAAGCUCGCUUUCUUCUAGGCGCGUUUCCUGAAGGUCGAUGGCCAGGUGGUCUUCAUAAACUAUACUGCCUUGUGAUGCCUCCCUAGAAAUGAGAGGUCUCAAUACCAGCUCAGACC
ENST00000564657.2	ADAT1	-36.789	ACCGGCGGAUUAAGCUCGCUUUCUUCUAGGCGCGUUUCCUGAAGGUGGGAGGGGAGCGUCCGCGAGGCGCUGGGGCGACGGGGCAGGUUUAUCCGGGCUAACUUUGCCGAGUCUGUUUUUGAGGGAAGAGGUUGUGAGGAUCGUAUCUUCCGGGACGCGUUUCACGUGGGAAGGCGCUCCACGCCUGGAACUGUCAGCAGCCGGCGCCUGAAGAGCUCCUGGCGCGGGGCCUCUGGCCUGGCAGCCGCAGGACCCAAUGGAUCAGGCGCUCACGCUGUUCUCACUGCAUGGCUUCAGUGCCUUGCCUGGCACCUCCUAUCCUGUAACUGGCCGACUCGGGGUCCCACCCAGGCUUCUCCAGCGGCCGGGAAGGGGCUCUGCUUCCGGAAGUGUUUAGGA…
ENST00000566445.5	ADAT1	-23.882	AGGUCGAUGGCCAGGUGGUCUUCAUAAACUAUACUGCCUUGUGAUGCCUCCCUAGAAAUGAGAGGUCUCAAUACCAGCUCAGACC
ENST00000568001.5	ADAT1	-24.803	ACCGGCGGAUUAAGCUCGCUUUCUUCUAGGCGCGUUUCCUGAAGGUCGAUGGCCAGGUGGUCUUCAUAAACUAUACUGCCUUGUGAUGCCUCCCUAGAAAUGAGAGGUCUCAAUACCAGCUCAGACC
ENST00000237283.9	ADAT2	-42.162	CUCUGCCGCGGGCUCUGUAGCUGAGUGGUGGCUGGGU
ENST00000606514.5	ADAT2	-25.419	AGUGUGGCUGUACCAUUUUAUAUUCCGACCAGCAGUAUAUGAGUAAUAUCACUUCUCCACAGCCUUGCCAGCAUUUGAUGUUGUUUUUACGUUUCACUUUAGUCAUGCUGAUGGGUGUGUAGUGAUACCUCAUUGUGGUUUUAGUUGACAUUUCUCUACCGGCUAAUGAUGUGAAAACAUCUUUUCGUGUACUUAUUUGCUAUGUGUGUUAUCUUCUUUGGUGAAAUGUCUGUCUUUUGCCUUCUCAUAUAGUUUGGAUAUUUGUCGCCUCCAAAUUUCAUGUUGAAAUUGAAUCCCUGGUAUUAGUAGCAGGGCCUGGUGGGAAGUUUGGAUCAUGGGGAGGAUACCUCAUAAAUCAUUUUUAUAGUGGCAAGUUCUCACUAUAUUAUUAUCAUGAGA…
ENST00000072869.9	ADCK2	-60.907	GCCACCCCAGCGAUCUCAUACUGGCCCCUGGGCGCACGGUGACCCUGCGGCUGCCCGGCCCCUGCCUCCGCCCGCGCGGCCCCCUCGCUCAGGUCGCGGGCGCCCGGGGCCUGGCUUCGCGUGGGUCCUGGCUCCUCCCGUUCCGCAGUUGGUGCCGUCUGACAGCCCCUUCCGCGCGGCGCGGCGCGGCGCGGCGGGUGUCGGGCGGGGCGCGGGCCUCCGGCCUGAGGCCCGGCGAGGUGCUGGAGGGAGCGGGGCGCGGAUCCGGCCCAGAUGGGCAGCUCCGUCCGCGGGGUCAGGGCCGGGCUUCGGCUUCACCGCAGCCUCGCCUGAGCGGGCGCCUCUGAAGUGGAGGGCGGGCCGCCUGGGCCGCGGGCCUCGGGAGG
ENST00000476491.5	ADCK2	-59.831	GGCGCGGGCCUCCGGCCUGAGGCCCGGCGAGGUGCUGGAGGGAGCGGGGCGCGGAUCCGGCCCAGAUGGGCAGCUCCGUCCGCGGGGUCAGGGCCGGGCUUCGGCUUCACCGCAGCCUCGCCUGAGCGGGCGCCUCUGAAGUGGAGGGCGGGCCGCCUGGGCCGCGGGCCUCGGGAGG
ENST00000260600.9	ADCY3	-44.871	CGGGCCUGACGGCGGGAGAUCGCGCUCCGGCCGGGCCCCGAGGCGCUGCCGGGGCGGCGCGGCUCUGCGGGGAGCAGCCCUCGGGCGCGCCGAGCUCUCCCGCCCCAGCCCGCGCGGGGACCGUCCCGGAGCACGCGGUGGCCGAGUUCCCGCACAGGUAAACGCAGGGGCAGGGCCAGGCUUCCGGGGGGGAAGACAGCGCCCCGAGCGUGGGAAGGGGGCCGGAUCGGAGCCCGAGCCUCCAAGGGUUUGGUGGAAAAAGGAAGUAAACAGAAGGAAGGCUCAGGAAUCCCCCACGAUGGUCCUGAUUUCUUUCCGGCACAUUUUAUUUACAGCUUCUAAGGACUGGGCCUGGAGGGAAUUUAGGUGAGGAAGUCGGGGACUGAGAAAGAAGAGAUG…
ENST00000433852.1	ADCY3	-30.722	UGUCACCACAGAGCCUGAUCGUGCUGUGCAGUCUAAAGGGGACCACGGGGCAAGAAGAGGUGACUUUGGUGGUGUCCAGAGCAGGCUUCUCAACCUC
ENST00000435135.5	ADCY3	-46.808	CGGGCCUGACGGCGGGAGAUCGCGCUCCGGCCGGGCCCCGAGGCGCUGCCGGGGCGGCGCGGCUCUGCGGGGAGCAGCCCUCGGGCGCGCCGAGCUCUCCCGCCCCAGCCCGCGCGGGGACCGUCCCGGAGCACGCGGUGGCCGAGUUCCCGCACAGUUCUAGCUGAUCAGUGCUACCUGUGCUCUGGAAACCCGCUCUGCGUUCCUGCUGGAGGUGGCCUCCCCUCCGCCCCAGACAAGAAGAGGCCCUCAGCCCUCCCCCGGUCUCAGAGAGCCCUGAGAGGAGGCCCAGUCCAGAGCUCUUCCUCCGUUCCCAGUCCACUUCUCUAGGGCCAGUAGCAGACACCAGCCAGU
ENST00000438445.1	ADCY3	-34.746	AUUUACAGCUUCUAAGGACUGGGCCUGGAGGGAAUUUAGUUCUAGCUGAUCAGUGCUACCUGUGCUCUGGAAACCCGCUCUGCGUUCCUGCUGGAGGUGGCCUCCCCUCCGCCCCAGACAAGAAGAGGCCCUCAGCCCUCCCCCGGUCUCAGAGAGCCCUGAGAGGAGGCCCAGUCCAGAGCUCUUCCUCCGUUCCCAGUCCACUUCUCUAGGGCCAGUAGCAGACACCAGCCAGU
ENST00000679454.1	ADCY3	-55.465	GAGCGCGCGUGGCCCCGGAGCCGCCGGCGCCGCGCGGGGAAUAGCUGUGCAGCACGCCGAGCCCGGACUCGGCUGGCUCGGCUCGGCGCGGGCGGGCGAGAGGAUGCUGGCGGGCUUCCCCGGGCUCGGCCCGCGCUCCCGCCGGGGAGGGCCCCGCGCGCGCCCCUAGCAGCCGCCGCCGCCGCGGGUGCAGGGGAGGGGUCCGGAGAGCCGCGCUCGCCGCCGCCCGCGCCUGCCGGCCCCCGCACGGCCCCUGCCCCUGAGCCUCAGCCCCAGGGCGGGCGCGCUGGGCCGGCGCCCACGGAUCUCCCAGCCCUCGUCGCCGCCUCCUCCUUCCCCCUGCGGCCGGGCGCCCGCGGAUGCUGAGGGGCAGCCCUGCGCCUCUCCCGGUCGGAUCCC…
ENST00000307885.4	ADCY6	-34.633	CCGGUCUAUAGGUGCAUACCACCACACCAGGCUAAUUUUUUUUUUUUUGAGACGGAGUCUCACUCUGUCACCCAGGCUGGAGUGCAAUGGCGCGAUCUUUGCUCACUGCAACCUCUGCCACCCGGGUUCAAGCAAUUCUCCUGCCUCAGCUCCUGAGUAGCUGGGAUUACAGGCGCCCGCCACCACGCCCGGCUAAUUUUUGUAUUUUUAGUAGAGACGAGGUUUCACCAUCUUGGCCAGGCUGGUCUUGAACUCCUGACCUUGUGAUCUACCUGCCAGGGCCUUCCAAAGUGCUGGGAUUACGGACGUGAGCCACCACGCCUGGCCCAGGCUAAUUUUUUGAAAUUUUAAUAGAGGCAGGGUCUUGCUGUAUUGCCCAGGUUGCUCUCACAUUCCUAG…
ENST00000357869.8	ADCY6	-54.468	AGAGGGCGGCUGCGCUGGACAGCUCGGGAGGGGGCGAGGGCCGGGCGGACGGCGGACGGCGGACGGCGGGCGGGACGGCCAGGACGCGCGGGCUCGGAGGACCGCGGGACGGCCGGCCGGCCGGCCGGAGCCCGCGGGGGCGGCGGGGCGGGGGCCCAGGGCAGGCGCGGAGCCGGGCCGGCAGCAAC
ENST00000548820.1	ADCY6	-27.164	GUAAUGGGAGAGAUAUAUUGCAGGGGUGGCAGUGGCUUGGGGACAGACAGGGUGCAGGACCCUGGCUUCCUUCCUCAGAGAACCUAGCAAGUUGUGUGAAUGUGUGUGUGUGUUUAGGGGGGCAGGCAGAGGAG
ENST00000550422.5	ADCY6	-55.809	CGGACGGCGGACGGCGGGCGGGACGGCCAGGACGCGCGGGCUCGGAGGACCGCGGGACGGCCGGCCGGCCGGCCGGAGCCCGCGGGGGCGGCGGGGCGGGGGCCCAGGGCAGGCGCGGAGCCGGGCCGGCAGCAAC
ENST00000254235.7	ADCY7	-43.134	AGCUGAGGAACUGCGUGUGGAGUCAGCCCAGUCUGGAUGCACAGGAGGAUGCUGGCGGCACAGUGAGUGAGGCCUGGUGCCAGAGCUGUGCGGACCCCUUGUUGGCCAUGGAGCAGCAGGCCCAGAGGCCCUCUCCCCAGCCCUGCUUGCCUGCCUCGGAGAGGACAGAGGCCUAGGCCCACGGGGGAGGGUGUUGGCAGACAGAUGCCCUCCAGGCCCUGGGGCCUCCUUAACGGCCCCUUAACGACACGCGUGCCAAGGGUGGAGG
ENST00000394697.7	ADCY7	-43.279	ACUCUCAUUAGGUAGCGUGGAAGGAGCCUUCGGAUGGAGCUGAGGAACUGCGUGUGGAGUCAGCCCAGUCUGGAUGCACAGGAGGAUGCUGGCGGCACAGUGAGUGAGGCCUGGUGCCAGAGCUGUGCGGACCCCUUGUUGGCCAUGGAGCAGCAGGCCCAGAGGCCCUCUCCCCAGCCCUGCUUGCCUGCCUCGGAGAGGACAGAGGCCUAGGCCCACGGGGGAGGGUGUUGGCAGACAGAUGCCCUCCAGGCCCUGGGGCCUCCUUAACGGCCCCUUAACGACACGCGUGCCAAGGGUGGAGG
ENST00000537579.5	ADCY7	-43.16	GAGCUGAGGAACUGCGUGUGGAGUCAGCCCAGUCUGGAUGCACAGGAGGAUGCUGGCGGCACAGUGAGUGAGGCCUGGUGCCAGAGCUGUGCGGACCCCUUGUUGGCCAUGGAGCAGCAGGCCCAGAGGCCCUCUCCCCAGCCCUGCUUGCCUGCCUCGGAGAGGACAGAGGCCUAGGCCCACGGGGGAGGGUGUUGGCAGACAGAUGCCCUCCAGGCCCUGGGGCCUCCUUAACGGCCCCUUAACGACACGCGUGCCAAGGGUGGAGG
ENST00000564044.5	ADCY7	-43.193	GCCCGCUGCCACUGGGGCGGCCACUCGGGCGGCGGUGGAGCGGGAGCGCGCAGCAGCUGCUGGCCAACGCAGUCAUCUUCCUGUGUGGGAACCUGACAGGCGCCUUCCACAAGCACCAA
ENST00000564965.5	ADCY7	-46.896	GUGCCGGGCCAGCCCGCUGCCACUGGGGCGGCCACUCGGGCGGCGGUGGAGCGGGAGCGCGCAGCAGAGCUGAGGAACUGCGUGUGGAGUCAGCCCAGUCUGGAUGCACAGGAGGAUGCUGGCGGCACAGUGAGUGAGGCCUGGUGCCAGAGCUGUGCGGACCCCUUGUUGGCCAUGGAGCAGCAGGCCCAGAGGCCCUCUCCCCAGCCCUGCUUGCCUGCCUCGGAGAGGACAGAGGCCUAGGCCCACGGGGGAGGGUGUUGGCAGACAGAUGCCCUCCAGGCCCUGGGGCCUCCUUAACGGCCCCUUAACGACACGCGUGCCAAGGGUGGAGG
ENST00000566761.2	ADCY7	-44.506	CACAGAGGAGGCCAGGGAAGCUCUAGAGGCGUUUUUUGGCCAAGGGGUCAAGUUCCUGUCUGCUUCGUCUCCGCAGAGCUGAGGAACUGCGUGUGGAGUCAGCCCAGUCUGGAUGCACAGGAGGAUGCUGGCGGCACAGUGAGUGAGGCCUGGUGCCAGAGCUGUGCGGACCCCUUGUUGGCCAUGGAGCAGCAGGCCCAGAGGCCCUCUCCCCAGCCCUGCUUGCCUGCCUCGGAGAGGACAGAGGCCUAGGCCCACGGGGGAGGGUGUUGGCAGACAGAUGCCCUCCAGGCCCUGGGGCCUCCUUAACGGCCCCUUAACGACACGCGUGCCAAGGGUGGAGG
ENST00000567277.6	ADCY7	-44.078	CAGAGGCCUAGGCCCACGGGGGAGGGUGUUGGCAGACAGAUGCCCUCCAGGCCCUGGGGCCUCCUUAACGGCCCCUUAACGACACGCGUGCCAAGGGUGGAGG
ENST00000569265.1	ADCY7	-42.063	GUCAGUUGAUAAACACUGUUGCCUGAACACCCGCUGUGUGCAGAGACCUAGCAGAUACCCUGGUUGGGGCAGUGCUAAGGAUUCUGCCUUCUGGGAGCUCAUUUCCUGAGCAGAAUUCCCUCUUGGUACCUGGCCUGGCACCUGGUGCACAGAAGGCAUGAGUGCACAUCUGCUGAAGAGCUGAGGAACUGCGUGUGGAGUCAGCCCAGUCUGGAUGCACAGGAGGAUGCUGGCGGCACAGUGAGUGAGGCCUGGUGCCAGAGCUGUGCGGACCCCUUGUUGGCCAUGGAGCAGCAGGCCCAGAGGCCCUCUCCCCAGCCCUGCUUGCCUGCCUCGGAGAGGACAGAGGCCUAGGCCCACGGGGGAGGGUGUUGGCAGACAGAUGCCCUCCAGGCCCUG…
ENST00000673801.1	ADCY7	-49.146	ACUCUCAUUAGGUAGCGUGGAAGGAGCCUUCGGAUGGGUGAGCCUGGGCGCGUCUGAGGAAGGGCAGGCGGGGGCCGGGCCACCUCCCUGCAGACCCUGGCCGGCUGCUGGGGCCGGGGAGGAGAGCCAGAGCUGAGGAACUGCGUGUGGAGUCAGCCCAGUCUGGAUGCACAGGAGGAUGCUGGCGGCACAGUGAGUGAGGCCUGGUGCCAGAGCUGUGCGGACCCCUUGUUGGCCAUGGAGCAGCAGGCCCAGAGGCCCUCUCCCCAGCCCUGCUUGCCUGCCUCGGAGAGGACAGAGGCCUAGGCCCACGGGGGAGGGUGUUGGCAGACAGAUGCCCUCCAGGCCCUGGGGCCUCCUUAACGGCCCCUUAACGACACGCGUGCCAAGGGUGGAGG
ENST00000673973.1	ADCY7	-44.29	GAGGAGGCCAGGGAAGCUCUAGAGGCGUUUUUUGGCCAAGGGAGCUGAGGAACUGCGUGUGGAGUCAGCCCAGUCUGGAUGCACAGGAGGAUGCUGGCGGCACAGUGAGUGAGGCCUGGUGCCAGAGCUGUGCGGACCCCUUGUUGGCCAUGGAGCAGCAGGCCCAGAGGCCCUCUCCCCAGCCCUGCUUGCCUGCCUCGGAGAGGACAGAGGCCUAGGCCCACGGGGGAGGGUGUUGGCAGACAGAUGCCCUCCAGGCCCUGGGGCCUCCUUAACGGCCCCUUAACGACACGCGUGCCAAGGGUGGAGG
ENST00000286355.10	ADCY8	-44.236	AUCCCGGCGCAAUGGAGUUCUCCGAAGGGCGAUGAUUCCAGCCACAUCUGCUAACUUCGCACCCAUCGCUGCCGCCGGUCACCGCCGGCCAGGCCCCCUGCAGCCGCGGAGCAGUGGGCGUCCAAAGCCCAGUGCAGCAGCCAGGACCCGCCCGACGCGCAGCAGAAGCACGGCGCCCAGGCGCUUAGGCGUCUCUUGGAGAGCAAAGGCUGCGCCAAAACGCUGAGCCUAGAAUCAACCAAGGAGCCUGAGCCCAGGAAGGGGCUGCGUGGCUCACAGCGCUGCGGCUCCUGAGGACAAAUAGCCACUGCCGCUGCGUACCCAAGCUGCGCCGGCUGGCGGGAGAGCAGCACGCAAGGACGCCGAGGUCCGCCGCGAUCUUCCAGGUGCCCUUUGCCC…
ENST00000522949.1	ADCY8	-31.453	CUGGUGAAGGGGAGACAGAUAAGGUUGUGGCCCAGGCAGUGCUAUUCAUGUGUAUGAACACAGCUGGAAUCUUCAUCAGUUACCUGUCAGACCGGGCCCAGCGCCAAGCUUUCCUGGAGACUCGGAGGAGCGGCUCGUGCUUUCUGUGCUCCCCCGGUUUGUUGUCCUGGAA
ENST00000294016.8	ADCY9	-61.658	AGUGACAGCGGGCGGGGCAGGGGCCGGAGAUGGUGGCGGCGGCAGCUCUUCCGACAUGAGGCAGCGGCCGCGGGGGACACGGCGGCGGGCGCGGCGGCGGCCGCAUCUCUAGCUCGGGGAGGCGGCCCCCGGCGUGGGCGCGGGCGGGCGGGCGUCCCGGCCGGCGUCGCGGGAGCCCGGCUCUGCGGCAGCGUCUGCACCGCCGCCCGGCGAGGGGCCCGCGUCCGUGGUUCCACGCGCUCGGUCCCGGGACAGCUGCGGCCGCGGCGGGAGCGGCGGCGCACUCGGGGGGAAGCAGGCCCCACUAGACGGGCCGCGCCGACGGGCUCCGCGCACUCGCAGCCCGGGGCGCCCCCACCCCCAGCGCCCGCCGCCGCGGGCAGGGCCGGCCCGGAGCGC…
ENST00000264758.11	ADD1	-45.904	GCACCCAGGUCGGGCGGUGGGGGCGAGCGGAGGGGCUGAGGGGCGGAGAGGCCUGGCGGGCCGCUGCUGCGGGCCAGGGGACGGGGGCGGAGCCGGAGCCGGAGCCGACGGGCGGUGGCCGCACUGGGACCCCGGAAUCCCGCGCGCUGCCCACGAUUCGCUUCUGAGGAACCUAGAAAGAUUGUACA
ENST00000355842.7	ADD1	-35.817	GGGGGCGGGGAGGCCGCUGCGGCGCCGAGGGCGUCUUGGAGGGGUCCCCGCGGGGCCUUCGGCCUGGGCCGAGCCGGGGAGCGAGGGCGCCGCAGAUCUUUCAUCGGGAUAGGACCCCGGGGACUAGGCUUUUCCCGGGCCGCUCGUUCCUGGCCGGCUUGUGGGCUGCAGGGGUGGGGGCGGAGGAGGACGACCCUGGCUGGACGCUGGUCAGCAUCCUGCUUGUGAGACCGGUUCCGCGGUCCGCAGCGCUGGUGGCUGCAAGGUUUGUGUACGGACGCAUCUGUCGGCUCUCGUAUUUAAAAACGACGGCUUCUGCCAAAAGAGAAAAGCCAUAUCUGCCGACGGACGCUCGAGAGAUAAUCGUGGAACUUUAUCAGCGAUGGGGCUGUUGGUCAC…
ENST00000398123.6	ADD1	0	GAACCUAGAAAGAUUGUACA
ENST00000503455.6	ADD1	-12.241	CCCGGAAUCCCGCGCGCUGCCCACGAUUCGCUUCUGAGGAACCUAGAAAGAUUGUACA
ENST00000508277.5	ADD1	-18.254	GGGACCCCGGAAUCCCGCGCGCUGCCCACGAUUCGCUUCUGAGGAACCUAGAAAGAUUGUACA
ENST00000510101.5	ADD1	-45.434	GGUGGGGGCGAGCGGAGGGGCUGAGGGGCGGAGAGGCCUGGCGGGCCGCUGCUGCGGGCCAGGGGACGGGGGCGGAGCCGGAGCCGGAGCCGACGGGCGGUGGCCGCACUGGGACCCCGGAAUCCCGCGCGCUGCCCACGAUUCGCUUCUGAGGAACCUAGAAAGAUUGUACA
ENST00000511797.5	ADD1	-31.202	GGAGCCGGAGCCGGAGCCGACGGGCGGUGGCCGCACUGGGACCCCGGAAUCCCGCGCGCUGCCCACGAUUCGCUUCUGAGGGGCCUUUUGAGCAGCUGCUUCUGCAAGAGGACAUCCGGAGACACAGGAAUAGAAAUGAUCCGAUCAGAGUAAUUAAAGGCUUUUAACUGAGCUCUGAGGUCCCAAACAGGGCACACUCCGUCAGCCUAAAGCUGUGAAGAAGAACCUUCAACAUAAGGAACCUAGAAAGAUUGUACA
ENST00000513328.6	ADD1	-26.25	GGCCGCACUGGGACCCCGGAAUCCCGCGCGCUGCCCACGAUUCGCUUCUGAGGAACCUAGAAAGAUUGUACA
ENST00000651918.1	ADD1	-28.887	CUGGUGGCUGCAAGGUUUGUGUACGGACGCAUCUGUCGGCUCUCGUAUUUAAAAACGACGGCUUCUGCCAAAAGAGAAAAGCCAUAUCUGCCGACGGACGCUCGAGAGAUAAUCGUGGAACUUUAUCAGCGAUGGGGCUGUUGGUCACCUUUGCCCUCCCUCUCUUUUCUUUUUUCUUAAUCUUUUAUUUUCGUUUUUUGGGAGAUGUCAGAGGGCCUUUCCCUGUUAGGAUGACUUUUAUCUUUGCUCUUGUAAUGGCUCAAGAUAGUUGGGAGGUAAUUUGCAUUCACUUUAUGCAUACCCACCUUGAAAAACGUAUUUUGGUUCGCCUGAAACUGUUGUUGGUUUGAGCAUAAUUUAUGUUUAGAAAGACAAAAAGCAAUUGUCAUAUCUCCAAAG…
ENST00000683351.1	ADD1	-46.617	AGCGCCGCAGGCCGCACCCAGGUCGGGCGGUGGGGGCGAGCGGAGGGGCUGAGGGGCGGAGAGGCCUGGCGGGCCGCUGCUGCGGGCCAGGGGACGGGGGCGGAGCCGGAGCCGGAGCCGACGGGCGGUGGCCGCACUGGGACCCCGGAAUCCCGCGCGCUGCCCACGAUUCGCUUCUGAGGAACCUAGAAAGAUUGUACA
ENST00000277900.12	ADD3	-44.356	GGCGCUCGGCUAGUCCCGCCAGAGCGCGAGCCGCCAGCCCGUAACGGUCGCCAGUGUGAGGGGCGGGAGGGAAAGAAGAGGGGUUUAAAUUAGAUUUUUUAAAACACAGAGCAAGCGCCAGAGGCGUCGGCAUCCCAGGUGUCGCCGCUUCCUGCUGCACAGGGCUCGGCGUACAGGUCCCUCCCUCCUCAAGCCCCCUCCCCUUCUCCCGCCCUACCCUCUGGGGCUCUGCGGCGCUUAAGAGGCGGCCGCAGCGGCGGAUCCGGCGGCUGCUGCAGCCCGGGCGGCUGCCGAGAAGGAGGGAGGGGAAACACAAAGCCGGCUACGCGCUGCGAGAUAACAAGAGUAAUCCACAGACUUAAAAC
ENST00000356080.9	ADD3	-43.739	AGAGCGCGAGCCGCCAGCCCGUAACGGUCGCCAGUGUGAGGGGCGGGAGGGAAAGAAGAGGGGUUUAAAUUAGAUUUUUUAAAACACAGAGCAAGCGCCAGAGGCGUCGGCAUCCCAGGUGUCGCCGCUUCCUGCUGCACAGGGCUCGGCGUACAGGUCCCUCCCUCCUCAAGCCCCCUCCCCUUCUCCCGCCCUACCCUCUGGGGCUCUGCGGCGCUUAAGAGGCGGCCGCAGCGGCGGAUCCGGCGGCUGCUGCAGCCCGGGCGGCUGCCGAGAAGGAGGGAGGGGAAACACAAAGCCGGCUACGCGCUGCGAGAUAACAAGAGUAAUCCACAGACUUAAAAC
ENST00000360162.7	ADD3	-26.79	AGUCCACAAAACUCCCUGAUUCCAUCCUCUCUGCCUCUUAUGAAGCAAUACUAGAGAGGAAAAACAAAACCCAUUCCUUUAAGAAAGAUUCCGCCUCCUCUCAUAAGCAAGCGCCUAAUGGUAAUUGUAGAGUUUACUAAGUCAAACACUUACUACUCAGCAUUGAGAGAAGCUGCUGCUGCUAAUGCUGCUGCUGCUGCUGCCGCCGCCGCCGCUGCUGCUGCUGCUGUUGGUCUGAGGCUGCAGUAGGUUUCUGUGCAGCAUUGCAGAAUCCACACCUAGAGAACAGAAGACACAGACACGUACGUCUACUACCCUUGUUAGAAGGAAGCUUUGGAUCUUCGGUGGAUAACAAGAGUAAUCCACAGACUUAAAAC
ENST00000315215.11	ADGRA2	-58.044	GCGGCGGCAGCAGGAGCCCGGCGCGAUCCGCUAGGUCCCAGCCCAGCGCCCAGCGAGCAGGCGACGCGGAGGGGCCGGGCCUCCAGUGUCCCGAGGGCCGGGCGCUGAGACUCCGGCCGCGCAGCUGGGAGCUGCCCGCGCUGCGCUGACAGCCGCGCCGACGUCCUCCCCGCCGGGGCGCUCGCAGGACAUGCCCCCGGGGCGCGGCGGCGGGGACCCCGGGGCUCGCCUCCGCCCAGGGCCCCCCUCCACGCCCUCGGGAGCCCCGGGCCCCCGCUGAGCACUCCUCCCGCACGCCUGGGUCCCUCCGGCCGGCGCGCAGCCCGGCCCCAGCGCUGUGGGUCCCCGCGGGGCGAUGGGUUG
ENST00000412232.3	ADGRA2	-57.876	AUCCAUGGCACGGAGCGGCGGCGGCGGCGGCAGCAGGAGCCCGGCGCGAUCCGCUAGGUCCCAGCCCAGCGCCCAGCGAGCAGGCGACGCGGAGGGGCCGGGCCUCCAGUGUCCCGAGGGCCGGGCGCUGAGACUCCGGCCGCGCAGCUGGGAGCUGCCCGCGCUGCGCUGACAGCCGCGCCGACGUCCUCCCCGCCGGGGCGCUCGCAGGACAUGCCCCCGGGGCGCGGCGGCGGGGACCCCGGGGCUCGCCUCCGCCCAGGGCCCCCCUCCACGCCCUCGGGAGCCCCGGGCCCCCGCUGAGCACUCCUCCCGCACGCCUGGGUCCCUCCGGCCGGCGCGCAGCCCGGCCCCAGCGCUGUGGGUCCCCGCGGGGCGAUGGGUUG
ENST00000373655.6	ADGRB2	-38.713	GCCGCCCGGGAGAGCGGGAGCCUCGGCCCUCCGCGCGGCUGCAGCUACCUACCCUGCGCCCGGCCCGGUCCCCGACUUAGGGAUGGCAAACUUGCGCCCCGUGGCCGCCCCCGCCAGCGCCGGCCCCCGCUCCUGCUGCUGACGGCGCCCAGGAAAUCCACAGCAGUGAUACAUGUGACGUCCACACUGACAGUGCCCUCCUGUGGGCAUGGCUCAGGUUGUGCGCAGUUCCUGGCACACUGGCUGUAACUCCGCCCCUUUCUCUCCCUCUCAGUAAAGCAAGAUUACGCGGUGACAUGCCUCACAGCUGAUCACGACACACGGGGAUGGAGAGCAAGAGUU
ENST00000373658.8	ADGRB2	-53.941	ACUCGGCCCGGCGCGCGCUGCGGGCAGCGGCCGGAGCGGCCGGAGGAACCGGGUUCGGCGGCAGCGGCGGCGGCGCUCAGAGACCGAAGAGGAUGCGGCACCGGCUCUCAGAGCCCGGGGCUGCGGCCGCCGCCCGCAAAUAGGAGGCGGCGCGCGGCGCGGGCGGUGCUCGGGGCGGGGGAGCGGGGGAGCGGGGGGCGGCGCGGCAAGGAGGCGGCGGCGGCGGCGGCGGCAGGAGCCCGCGCCCGGCCCGGCGCCGCCCGCCCGCCCGCCCCGCGCUGCUCCGCGGCGCCUUUUCUGCACCCGCCGCCCGGGAGAGCGGGAGCCUCGGCCCUCCGCGCGGCUGCAGCUACCUACCCUGCGCCCGGCCCGGUCCCCGACUUAGGGAUGGCAAACUUG…
ENST00000398542.5	ADGRB2	-61.419	ACUCGGCCCGGCGCGCGCUGCGGGCAGCGGCCGGAGCGGCCGGAGGAACCGGGUUCGGCGGCAGCGGCGGCGGCGCUCAGAGACCGAAGAGGAUGCGGCACCGGCUCUCAGAGCCCGGGGCUGCGGCCGCCGCCCGCAAAUAGGAGGCGGCGCGCGGCGCGGGCGGUGCUCGGGGCGGGGGAGCGGGGGAGCGGGGGGCGGCGCGGCAAGGAGGCGGCGGCGGCGGCGGCGGCAGGAGCCCGCGCCCGGCCCGGCGCCGCCCGCCCGCCCGCCCCGCGCUGCUCCGCGGCGCCUUUUCUGCACCCGCCGCCCGGGAGAGCGGGAGCCUCGGCCCUCCGCGCGGCUGCAGCUACCUACCCUGCGCCCGGCCCGGUCCCCGACUUAGGGAUGGCAAACUUG…
ENST00000398547.5	ADGRB2	-28.519	CCAGCGCCGGCCCCCGCUCCUGCUGCUGACGGCGCCCAGGGCAAGGGACAUAGG
ENST00000398556.7	ADGRB2	-23.836	GGGGAGGGAGAUCCAGCUUCAGACAUGCAAAGGAAGACCCCGCAGAGGAUCCUGCCUGACACUUAGCUGUCAU
ENST00000436464.1	ADGRB2	-47.266	ACCGCCCCCAGGGGCCGAGGGCUGCCCCUUGUCCCCCUUCCAGUUCUGCCCGCGUUUUCCUCCUUAAGGAGGAACCCCCUCCCCUAAGAGAGCGACCCUCUCUGGCAGUCGGAGCGGGAGGACUGCACAGAGGGGGUCGCUCCCUCCCCUCGGCCCAGUCCCCAGCUCCGGAGGCAGGAUGGAGGGUGUGCGUCCCCCAGGGCGACAGAGCUCUAGGAGAGCGGCUCCUGAGGACCCUGUCCUUGGGUCCGAGCGCUGGCAGAGGACCCAAAGCCACCGAGUGGGGGUCACCGCCUGCGUGGCGGCCUGGGCAGGUCGGGCGGCGAGCGCCGGGGAGGCGGAGGGAAAUCCACAGCAGUGAUACAUGUGACGUCCACACUGACAGUGCCCUCCUGUGGG…
ENST00000527361.5	ADGRB2	-10.263	CAGCUGAUCACGACACACGGGGAUGGAGAGCAAGAGUU
ENST00000315576.8	ADGRE2	-37.053	AGAAAGACCAGAAAGAUCCGGGGGGUCUGCUCUGUGCGGUGAAGCUUCUCUUCUUGGCACCUGCCUGGCAUCGGAAGAGGGCCCCUUCUCCCUCCCUGGGCUUUUAUGUGGACACUGUAAUGCCUCAGUUUUCUUUCUUUCUUUUUGUUUUUGACACAGGGUCUCACUCUAUCACCCAAGCUGGAGUGCAGUGGCACCAUCUUAGCUCACCGCAGCCUCAAACUCCCCAGCUCGGGUGAUUCUUCCUGCCUCAGCCUCCUGAGUAGUAGCAGCUGGGACCACAGACGUCUGCCACCAAGCCCAGCUGCACCGCCAGUUCCGGGGAGGGCCCUGGGCCAGCGGCUGUCCGCCCCCCCUCCUUUAUAAAGUCCUGGCCUCGGGACAGCCCGCACAGCUGCC…
ENST00000392962.3	ADGRE2	-35.412	ACAGCUGCCCAGCCUGCGGAGACGGGACAGCCCUGUCCCACUCACUCUUUCCCCUGCUGCUCCUGCCGGCAGCUCAGCUGGAACC
ENST00000392965.7	ADGRE2	-35	CACAGCUGCCCAGCCUGCGGAGACGGGACAGCCCUGUCCCACUCACUCUUUCCCCUGCUGCUCCUGCCGGCAGCUCAGCUGGAACC
ENST00000344373.8	ADGRE3	-25.338	GCUUUUCUGAUAGCAAUUUCAUGAGUCAGCUGACCUAAGAUACAUACUUCAAUUCUCAUGGGAUUUCUUGAGCUAGGAAAGGUGGUUGGCUUACGGCACAGUAGAGAGCUUCCAGGGCUGGCUGGCGUGGGAUACCCGUACCACAGAA
ENST00000595472.1	ADGRE3	-25.307	CAAUAGCUAGGCAGAAAAGGUACAGCAAAUAAACGAAAAGCAGAACCAUGAGUCUGAUGGCGAAAGAGGGGAAGCAGUUUGCUUUUCUGAUAGCAAUUUCAUGAGUCAGCUGACCUAAGAUACAUACUUCAAUUCUCAUGGGAUUUCUUGAGCUAGGAAAGGUGGUUGGCUUACGGCACAGUAGAGAGCUUCCAGGGCUGGCUGGCGUGGGAUACCCGUACCACAGAA
ENST00000242786.6	ADGRE5	-34.75	ACAGCUGCCUAGCCUGUGGAGACGGGACAGCCCUGUCCCACUCACUCUUUCCCCUGCCGCUCCUGCCGGCAGCUCCAACC
ENST00000357355.7	ADGRE5	-33.371	ACAGCCUGCACAGCUGCCUAGCCUGUGGAGACGGGACAGCCCUGUCCCACUCACUCUUUCCCCUGCCGCUCCUGCCGGCAGCUCCAACC
ENST00000358600.7	ADGRE5	-35.408	AGAGCAGCCAGCCCCAACACAGAGGCCAAAGGGUUCGUCAGAGCCACAUGGUGGAAACUCUAGCAGAGGGUUUUUGAAAGCAGGUUGCACUUCAUUCUUACUGAGUGCACGUGUGUGUGUGUGUGUGUGUGUGUGUGUGUGUGUGUGUGUAUGCAGCGCCCCUGGGUCUGUGUUUUUAUUGCACUUUCCUGCUGGCUUCCAGCUGCACCGCCAGUUCCGGGGAGGGCCCUGGGCCAGCGGCUGUCCGCCCCCCCUCCUUCAUAAAGUCCUGGCCUCGGGACAGCCUGCACAGCUGCCUAGCCUGUGGAGACGGGACAGCCCUGUCCCACUCACUCUUUCCCCUGCCGCUCCUGCCGGCAGCUCCAACC
ENST00000586517.5	ADGRE5	-35.648	AUAAAGUCCUGGCCUCGGGACAGCCUGCACAGCUGCCUAGCCUGUGGAGACGGGACAGCCCUGUCCCACUCACUCUUUCCCCUGCCGCUCCUGCCGGCAGCUCCAACC
ENST00000230173.10	ADGRG6	-46.639	CCAGCUCCAGUCACGCCGGAAGCGCGGGCGGAGCGCACGGGUCCGGGGAGAGUCGCCUGCGCCCGCGAGGGGGACCCAAGUACCUAGGGUGGUGGCCGAGUCCCGCCUCCCGCCAGCGGGGGCGAGGACCUGCGACGCGCACCCCUGCCUGGCCCGGUCUCCUCAGCACCAGCCCCACGCACACCCUACUUCCUCAGCUUCUCGCCCUCACCCUGCCAACUUCCCUGCGAGGAGGGACCUGCCGCCAGCCUGCUUCCUCGUCCGCAGGCCCUGCGCUGAACGCUGCCGCGCCCAGGGUUCACCUUGCGCCGUCGGGAAAGCCCAUGAACUCUCCAGAAACGGCGUAAAGGAGGGUCCCGCCGCGGCGCAGGGCUGGGGCGCCUGGGUUCCCCCUGGGUG…
ENST00000296932.13	ADGRG6	-42.136	CCGGUCUCCUCAGCACCAGCCCCACGCACACCCUACUUCCUCAGCUUCUCGCCCUCACCCUGCCAACUUCCCUGCGAGGAGGGACCUGCCGCCAGCCUGCUUCCUCGUCCGCAGGCCCUGCGCUGAACGCUGCCGCGCCCAGGGUUCACCUUGCGCCGUCGGGAAAGCCCAUGAACUCUCCAGAAACGGCGUAAAGGAGGGUCCCGCCGCGGCGCAGGGCUGGGGCGCCUGGGUUCCCCCUGGGUGGAGCAGCGGCAGCAGAGCGGGAAAGUGGUGGAGGAUGAUCUUGCGGCCAAAGGGGACCUCGGCGCAGUAAUGUCAAC
ENST00000367608.6	ADGRG6	-46.561	UCCAGUCACGCCGGAAGCGCGGGCGGAGCGCACGGGUCCGGGGAGAGUCGCCUGCGCCCGCGAGGGGGACCCAAGUACCUAGGGUGGUGGCCGAGUCCCGCCUCCCGCCAGCGGGGGCGAGGACCUGCGACGCGCACCCCUGCCUGGCCCGGUCUCCUCAGCACCAGCCCCACGCACACCCUACUUCCUCAGCUUCUCGCCCUCACCCUGCCAACUUCCCUGCGAGGAGGGACCUGCCGCCAGCCUGCUUCCUCGUCCGCAGGCCCUGCGCUGAACGCUGCCGCGCCCAGGGUUCACCUUGCGCCGUCGGGAAAGCCCAUGAACUCUCCAGAAACGGCGUAAAGGAGGGUCCCGCCGCGGCGCAGGGCUGGGGCGCCUGGGUUCCCCCUGGGUGGAGCA…
ENST00000435011.6	ADGRG6	-25.565	AAAACGUGUUUUCAAUUCAAAUUAAACAAGGAGUAACAGGCACCGCUCCUCAGUCCAGAGGCCUGGCCCUGCCAAGAAGGCGCUCUCCGGAAUCAACACCUGGGGGCUUGGAAGG
ENST00000661030.1	ADGRL4	-27.667	AGAGGCAACAAGACUGAUAUGAGGUUUAAUCCAUGCCAAGACAACUUGUGCUUGUGGGCUCUAGCUUGCUCUUGCACUUCUCCGUUUUACAUUCAUCUUUCCUUUUCUGUUGCCUGCCCUGUAGUCUUCAAGUACCAACAGCAUCAGAUGCACAGAUGACAGCUUUACAGAAACUGCUUAGCCAGCUCCUACAAUUGUGUAAGGUGUCAGGCCCAUAUUGUGUCUGGAGUUGGUUCCUGCUGGUGGGUUCGUGGUCUCGCUGACUUCAAGAAUGGAGCUGCAGACCUUCCAAGAGCAAUGAAGUGGUGUGAUGCAUUGCAAGCUAUGAAAAAAAGGCUUCUCAUGGUGAAACCAACUCUACCAAAUGGUAAACGACAGCAGUAGGGAUGGAGAACACUU…
ENST00000662530.1	ADGRL4	-25.623	AAACUGCUACACCCAGGAAGCUGGAAGAAGAGUAGAUAUUACAUAUUGAGUUUCUGAGUGUCAGGCCCAUAUUGUGUCUGGAGUUGGUUCCUGCUGGUGGGUUCGUGGUCUCGCUGACUUCAAGAAUGGAGCUGCAGACCUUCCAAGAGCAAUGAAGUGGUGUGAUGCAUUGCAAGCUAUGAAAAAAAGGCUUCUCAUGGUGAAACCAACUCUACCAAAUGGUAAACGACAGCAGUAGGGAUGGAGAACACUUUCCUGGUAGGACAAGAAAGACAAAGGAGAUGAUAAUGAAUGUGGAAAUUUAACUCAGUCCUGUGGCGAAAAUGCUAAUUGCACUAACACAGAAGGAAGUUAUUAUUGU
ENST00000296412.14	ADH5	-25.114	CUCGCUAGGCGCUCGCCACGCCCAUGCCUCCGUCGCUGCGCGGCCCACCCCGGAUGUCAGCCCCCCGCGCCGACCAGAAUCCGUGAAC
ENST00000502590.5	ADH5	0	GAAC
ENST00000505652.1	ADH5	-9.444	GAUGUCAGCCCCCCGCGCCGACCAGAAUCCGUGAAC
ENST00000626055.2	ADH5	-19.02	GCGCGGCCCACCCCGGAUGUCAGCCCCCCGCGCCGACCAGAAUCCGUGAAC
ENST00000327435.11	ADI1	-39.318	GAGCGCGGCCCCUGGGUUCGAACACGGCACCCGCACUGCGCGUC
ENST00000382093.5	ADI1	-29.514	UUUGCCCAGGCUGGAGUGCAGUGGCAUGAUCUCGGCUCACCGCAACCUCAUCUUCCCGAGUUCAAGCCAUUCUCAUGUGUCAGCCUCCCGAGUAGCUGGGAUUACAAGGUGCACAGCACCAUGCCGGGCUAAUUUUGUAUUUUUAGUAGAGACAGGGUUUCUCCAUGUUGGUCAGGCUGAUCUUGAACUGCUGACCUCAGGUGAUCCACCCACUUCGGCCUCCCAAAGUGCUGGCAUUAUAGACACGAACCACCGCACCCGGCCUAUAUGCUUUCUUAAUAUCCAUUCUGGAUCAGUGCUGUUGGAAGACAAAAUUACAACAAAUUUAGUUAAAGAUCUAAUUAGCUUUUAUUCUUGAUUUGUGAAUAGGGCAACCUCCGUUCUACAAAAUAGAAUAAG…
ENST00000357103.5	ADIPOR2	-29.231	AGAAGCGGCAUCGCGGCGGCGGCAGCGGCGGCGGCUACACCGGGCUUGGCCCCCUCCCUCCUCCGUUCCCCCCUCCUCCCCCCUCCCCUCAGCGGUGGCUCCCAAGAAGUCCGAGACACGCGGAUCAACUCACUAUCCUGAAGGUCCAUUCUCCCAAGAAGAGGGGACAGAAAGACAGAUCUAUUUGUAAGAAAGGCUUGGGUAUCCC
ENST00000286621.7	ADK	-17.818	AGAGAGUGGAUGGCAGAGGUGGGCUGUAGAGCCAAAGUGGGGUGGGAGCGCGAAG
ENST00000372734.5	ADK	-42.273	AGUCGCUGAGUGCCUGAGCCGGGAAGCAGUUGCUGUGGUACCUGCUGCUGCCCGAGCGGACGUAGAGCAUCGGACGCGGGCGCCGUGGCGCUGGGCAGGAGGGCGAAGCC
ENST00000478611.2	ADK	-30.423	GGCAGAGGUGGGCUGUAGAGCCAAAGUGGGGUGGGAGCGCGAAGAUGGCAGCUGCUGAGGAGGAGCCGAAGCCCAAAAAGCUGAAGGUGGAGGCGCCGCAAGCGCUGAGGCUUGCUACUCAGCCUGGCCCACAGACCAGAAGCAAUUAGUGAGACCUGGGAACAUAAAGAAAUGCAAAAUUUUGGUCACUGAUACCUGCAGUGCCAAACCUGCAUUUUAACAAGAUCCACGAGAUUUGUAUGCAUGUUAAAGUUUGAAAAGCACUGAUGGUGUGAAAUGUGGAUUAUCUAUCAACAUUUUCCACAAGAGAAGAGAAAAUAUUCUCUUUGGA
ENST00000539909.6	ADK	-20	ACCAGAGAGUGGAUGGCAGAGGUGGGCUGUAGAGCCAAAGUGGGGUGGGAGCGCGAAG
ENST00000541550.6	ADK	-38.447	GAGUGCCUGAGCCGGGAAGCAGUUGCUGUGGUACCUGCUGCUGCCCGAGCGGACGUAGAGCAUCGGACGCGGGCGCCGUGGCGCUGGGCAGGAGGGCGAAGCC
ENST00000672394.1	ADK	-33.181	ACGAUCUCCAGCCCUUCGCACGGGGCGGAGCGCCCGCCUUCCCUCCAAUCAGCACGCCGGGCCGGCUAGCCAGGGGCCGCCCGCGCGCGGGGUGUGUGAGGACGCGCUCCCAGUCGCUGAGUGCCUGAGCCGGGAAGCAGUUGCUGUGGUACCUGCUGCUGCCCGAGCGGACGUAGAGCAUCGGACGCGGGCGCCGUGGCGCUGGGCAGGAGGGCGAAGCCAUGACGUCAGUCAGAGAAAAUAUUCUCUUUGGAAUGGGAAAUCCUCUGCUUGACAUCUCUGCUGUAGUGGACAAAGAUUUCCUUGAUAAGUAUUCUCUGAAACCAAAUGACCAAAUCUUGGCUGAAGACAAACACAAGGAACUCUACCUAUGGCCUGCCCCACCCGCAUCCUGUGCCU…
ENST00000672429.1	ADK	-19.61	GAUGCGAAGAGGGGGCGGGACCAGAGAGUGGAUGGCAGAGGUGGGCUGUAGAGCCAAAGUGGGGUGGGAGCGCGAAG
ENST00000672920.1	ADK	-48.443	UAGUCAUCUCGCUAGCCCGCGCGCCAGUGAGCUGGCACGAGACACGCGGUGGCCCACGGCGUCUGGGGACGAUCUCCAGCCCUUCGCACGGGGCGGAGCGCCCGCCUUCCCUCCAAUCAGCACGCCGGGCCGGCUAGCCAGGGGCCGCCCGCGCGCGGGGUGUGUGAGGACGCGCUCCCAGUCGCUGAGUGCCUGAGCCGGGAAGCAGUUGCUGUGGUACCUGCUGCUGCCCGAGCGGACGUAGAGCAUCGGACGCGGGCGCCGUGGCGCUGGGCAGGAGGGCGAAGCC
ENST00000673310.1	ADK	-48.385	GUUACUAGGACUCAAGAUGGCCACCGCGCCCGCUAGUCAUCUCGCUAGCCCGCGCGCCAGUGAGCUGGCACGAGACACGCGGUGGCCCACGGCGUCUGGGGACGAUCUCCAGCCCUUCGCACGGGGCGGAGCGCCCGCCUUCCCUCCAAUCAGCACGCCGGGCCGGCUAGCCAGGGGCCGCCCGCGCGCGGGGUGUGUGAGGACGCGCUCCCAGUCGCUGAGUGCCUGAGCCGGGAAGCAGUUGCUGUGGUACCUGCUGCUGCCCGAGCGGACGUAGAGCAUCGGACGCGGGCGCCGUGGCGCUGGGCAGGAGGGCGAAGCC
ENST00000673352.1	ADK	-21.538	AGGUGGGCUGUAGAGCCAAAGUGGGGUGGGAGCGCGAAG
ENST00000278175.10	ADM	-30.899	ACUCAGUGGUUUCUUGGUGACACUGGAUAGAACAGCUCAAGCCUUGCCACUUCGGGCUUCUCACUGCAGCUGGGCUUGGACUUCGGAGUUUUGCCAUUGCCAGUGGGACGUCUGAGACUUUCUCCUUCAAGUACUUGGCAGAUCACUCUCUUAGCAGGGUCUGCGCUUCGCAGCCGGG
ENST00000524948.5	ADM	-30.402	AGUGGUUUCUUGGUGACACUGGAUAGAACAGCUCAAGCCUUGCCACUUCGGGCUUCUCACUGCAGCUGGGCUUGGACUUCGGAGUUUUGCCAUUGCCAGUGGGACGUCUGAGACUUUCUCCUUCAAGUACUUGGCAGAUCACUCUCUUAGCAGGGUCUGCGCUUCGCAGCCGGG
ENST00000525063.2	ADM	-31.411	GGUGACACUGGAUAGAACAGCUCAAGCCUUGCCACUUCGGGCUUCUCACUGCAGCUGGGCUUGGACUUCGGAGUUUUGCCAUUGCCAGUGGGACGUCUGAGACUUUCUCCUUCAAGUACUUGGCAGAUCACUCUCUUAGCAGGGUCUGCGCUUCGCAGCCGGG
ENST00000528544.1	ADM	-48.704	GUGCACACAGCUGGAGGUCCAGAGACCCAGUCCCCUCUGCUCCGUCAGCCAAGUUCCAAGAAGUUGAGCAGAGACCCUCUGGGAGCCUGGCGGGGUGCAGCGGCCUCCCCUGCGGGGCCUGUCACCCGGCCGGCGCGUGCAAACGCCUCUGGCGCCUCUCUGCGCGGAGGGAGAUAAGCGUCUGAGCCAGGGAAAGCGCGGGCUAAACCCGCCUCGCCGGGGCCCCUGCCCGCCCUCCGUGCCCCGCCCGGGCGGUGCAGCUGGCCCGGGUGCUCACGCUCGACUCUCUUUCUUCUUUUCCAGGGUCUGCGCUUCGCAGCCGGG
ENST00000528655.5	ADM	-44.36	UCUUGGUGACACUGGAUAGAACAGCUCAAGCCUUGCCACUUCGGGCUUCUCACUGCAGCUGGGCUUGGACUUCGGAGUUUUGCCAUUGCCAGUGGGACGUCUGAGACUUUCUCCUUCAAGUACUUGGCAGAUCACUCUCUUAGCAGGUAGGUGCCGCAGACCCUGCGGGUUAAGAGGUGGGGUGGGGGGCAGUGCUUGCCAAGGCCCUAAACUGGGAGCGCUGGGUGAGGGGAACAACCCACUUUGGAGGGUUCUCUGAGAGAUAGAUACACCCCAUAUCCUGGGCCCAGCUCGUGCACACAGCUGGAGGUCCAGAGACCCAGUCCCCUCUGCUCCGUCAGCCAAGUUCCAAGAAGUUGAGCAGAGACCCUCUGGGAGCCUGGCGGGGUGCAGCGGCCU…
ENST00000530439.1	ADM	-41.597	CUCAGUGGUUUCUUGGUGACACUGGAUAGAACAGCUCAAGCCUUGCCACUUCGGGCUUCUCACUGCAGCUGGGCUUGGACUUCGGAGUUUUGCCAUUGCCAGUGGGACGUCUGAGACUUUCUCCUUCAAGUACUUGGCAGAUCACUCUCUUAGCAGGGUCUGCGCUUCGCAGCCGGGAUGAAGCUGGUUUCCGUCGCCCUGAUGUACCUGGGUUCGCUCGCCUUCCUAGGCGCUGACACCGCUCGGUUGGAUGUCGCGUCGGAGUUUCGAAAGAAGUGAGUCCGGGCAGCGCCUUCCCCCUUGCUGGUACCUGGCAGGCAAGGGGAACUGACCGUUGGUCCCGAAGGUCUAGAAGUGAAUGGGAGCAGGGACAGGCCUGGGCGUCACCUGAACGCACGC…
ENST00000534464.1	ADM	-37.463	ACUCAGUGGUUUCUUGGUGACACUGGAUAGAACAGCUCAAGCCUUGCCACUUCGGGCUUCUCACUGCAGCUGGGCUUGGACUUCGGAGUUUUGCCAUUGCCAGUGGGACGUCUGAGACUUUCUCCUUCAAGUACUUGGCAGAUCACUCUCUUAGCAGGGUCUGCGCUUCGCAGCCGGGAUGAAGCUGGUUUCCGUCGCCCUGAUGUACCUGGGUUCGCUCGCCUUCCUAGGCGCUGACACCGCUCGGUUGGAUGUCGCGUCGGAGUUUCGAAAGAAGUGAGUCCGGGCAGCGCCUUCCCCCUUGCUGGUACCUGGCAGGCAAGGGGAACUGACCGUUGGUCCCGAAGGUCUAGAAGUGAAUGGGAGCAGGGACAGGCCUGGGCGUCACCUGAACGCACG…
ENST00000349014.8	ADNP	-24.175	AAUAUUCUUAACUAGUCAAACUGAGUCAUGUGUACUCUGCUCUGCUGGAAAAGUGACUUUCUGUCUUCCAUCAAUCGUGGCAGAGGCGUUUCCAAGAGGAGGCUGGGCAGGCAAAAACAGGUGUCUAAACCCUACUGAUUGAGGGCUGGCUAUGUGUAUUCUAAGCUGGAAGAAAUGGACUGUUGAAGGGGAAGAAGAACCAUGUCUUACUCAUCUCUCUAUUCCUAGCACAGUUGAGUGGCUAAGUGCAAGUGCUCUGAAAAUGAUUGUCUAACAGAUGAACAAUAUAUAGAAACU
ENST00000371602.9	ADNP	-25.999	GGGGUUACUCUUUGAUUUUGGUAGAUUUCACUCUUUCUCCUUUUAUUUUCCAUUUUUUUAUAGUUAACGUUGAUUUUGGAUUAGAAUAAUAAAUGAGGCAGCAUUUUAUUACAUUUGGAUUAGUUGACUUGCCAUUUACAGAUGAUAUUGGUAUUACAGAGUAACAGCCUUUGUUAAUUAGAAAACUGGAUUUGCAUAUAUUAAAUUUUAAUUCCUGGUGCUUUGUCUUUUGUUUUUGCUGUUUUGGGUUUUAGAACUACUUUAUAUCCUGCGAAAUUGUGUUAGAUUUGGAUUAUUAAAUUGAUAAAUUUUUACCAUAUUAUGGGAAGCAUUUCUGAUCUCAUUAGAAACCAUACAUAUUCUCAGCUGCCCAGGUUUUACUGAUUUUAUUUUCUCAUU…
ENST00000396029.8	ADNP	-38.562	UCUGCUGAGGGGAGACGCGGGAUCAGCCCCCUCCCCCGCCCGUUGCCGCCGCCGCCUCCGCCGGCCCGGUCUCCCCUCCGCCGCCCGCCGGGAUCCAUGAGCUGAACUCCCGCCCCCCCCCCCCCGGCCGCCGCCAUCUUGUGCCCCCUCCCCCUCCCGCAGGCAGCGCUAAGGGGGAUUUUGGCGUCUUCUCAGACACAGCUCCCUCUCUCGGUCCCCGCUGCUGAGGAGCGAGAGGAGCGCGGCCGCCGCCGCCCGCGCCGGUGAAGCCGCCUCUCCCACACCCUCCGUCUCCUCCCUCCGCCCCUCCUUUGUCUGCACCGCUCGACGACGCCGCCGCCGCCCGCCGCUCUGCUGCGCCCGCCGCGCCCCCCGGCAGCACCCGCGGCCGCGGCGCGA…
ENST00000396032.8	ADNP	-42.779	UUUGGCUAGGGCAGGUUCGGGGACUCGGUCCGAGGCGCUUGUAUUGUCUGCUGAGGGGAGACGCGGGAUCAGCCCCCUCCCCCGCCCGUUGCCGCCGCCGCCUCCGCCGGCCCGGUCUCCCCUCCGCCGCCCGCCGGGAUCCAUGAGCUGAACUCCCGCCCCCCCCCCCCCGGCCGCCGCCAUCUUGUGCCCCCUCCCCCUCCCGCAGGCAGCGCUAAGGGGGAUUUUGGCGUCUUCUCAGACACAGCUCCCUCUCUCGGUCCCCGCUGCUGAGGAGCGAGAGGAGCGCGGCCGCCGCCGCCCGCGCCGGUGAAGCCGCCUCUCCCACACCCUCCGUCUCCUCCCUCCGCCCCUCCUUUGUCUGCACCGCUCGACGACGCCGCCGCCGCCCGCCGCUCU…
ENST00000621696.5	ADNP	-38.413	CUUUCUCGGCCGCCAUUUUGGCUAGGGCAGGUUCGGGGACUCGGUCCGAGGCGCUUGUAUUGUCUGCUGAGGGGAGACGCGGGAUCAGCCCCCUCCCCCGCCCGUUGCCGCCGCCGCCUCCGCCGGCCCGGUCUCCCCUCCGCCGCCCGCCGGGAUCCAUGAGCUGAACUCCCGCCCCCCCCCCCCCGGCCGCCGCCAUCUUGUGCCCCCUCCCCCUCCCGCAGGCAGCGCUAAGGGGGAUUUUGGCGUCUUCUCAGACACAGCUCCCUCUCUCGGUCCCCGCUGCUGAGGAGCGAGAGGAGCGCGGCCGCCGCCGCCCGCGCCGGUGAAGCCGCCUCUCCCACACCCUCCGUCUCCUCCCUCCGCCCCUCCUUUGUCUGCACCGCUCGACGACGCCGC…
ENST00000644386.1	ADNP	-16.667	GGUUAUGCCCUGUACUACCAUUUUGAGGAUCUGGACUCCGUUUCCUGCCUUGCUCUUUGGACCACAUUGUCAAUUCACACCGAAACU
ENST00000645081.1	ADNP	-31.112	GAGACGCGGGAUCAGCCCCCUCCCCCGCCCGUUGCCGCCGCCGCCUCCGCCGGCCCGGUCUCCCCUCCGCCGCCCGCCGGGAUCCAUGAGCUGAACUCCCGCCCCCCCCCCCCCGGCCGCCGCCAUCUUGUGCCCCCUCCCCCUCCCGCAGGCAGCGCUAAGGGGGAUUUUGGCGUCUUCUCAGACACAGCUCCCUCUCUCGGUCCCCGCUGCUGAGGAGCGAGAGGAGCGCGGCCGCCGCCGCCCGCGCCGGUGAAGCCGCCUCUCCCACACCCUCCGUCUCCUCCCUCCGCCCCUCCUUUGUCUGCACCGCUCGACGACGCCGCCGCCGCCCGCCGCUCUGCUGCGCCCGCCGCGCCCCCCGGCAGCACCCGCGGCCGCGGCGCGAGCCGGAGUCCG…
ENST00000673732.1	ADNP	-43.005	CUUUCUCGGCCGCCAUUUUGGCUAGGGCAGGUUCGGGGACUCGGUCCGAGGCGCUUGUAUUGUCUGCUGAGGGGAGACGCGGGAUCAGCCCCCUCCCCCGCCCGUUGCCGCCGCCGCCUCCGCCGGCCCGGUCUCCCCUCCGCCGCCCGCCGGGAUCCAUGAGCUGAACUCCCGCCCCCCCCCCCCCGGCCGCCGCCAUCUUGUGCCCCCUCCCCCUCCCGCAGGCAGCGCUAAGGGGGAUUUUGGCGUCUUCUCAGACACAGCUCCCUCUCUCGGUCCCCGCUGCUGAGGAGCGAGAGGAGCGCGGCCGCCGCCGCCCGCGCCGGUGAAGCCGCCUCUCCCACACCCUCCGUCUCCUCCCUCCGCCCCUCCUUUGUCUGCACCGCUCGACGACGCCGC…
ENST00000262198.9	ADNP2	-52.991	AAUCGAGCGCCAUUUUCUCUUUCUGGCUGCGCGGGAGGAGGGGACCAGUCGCGCUGGGGGUGGGCGCGCGCUGAGGCGGGGGUCCCGCCGCGCGGGGCGGAGGCGCGGGCGGGCGCAGGCGGCCCCACGGGACGCGGCUGCGCUCGGCGGAAGACGCGGCAGCCCUGCGAGAGGCAGCAGCGGAGACGCGGUGCUCCUCGGGCGCCAAGCGGAAAAUUUCAAAA
ENST00000559951.5	ADNP2	-34.013	ACGUGGGAGCGGGGGCCGCCCCGGGAGGGCGGAGAAGGGGAUGGGGACCUGAGGGGAGAGUAGGAAUAGGGGAAAGACGAGGACGGGGACCGAGGGAGAGAGGGGGGCUGGUGAAGGGAGCGAGGAGUAGAGGGAGAGGGAACGGGGAUGGAGAAGAAGAGAGGGGGCAAGGAGCUGUGGCGACCCCUGUAAGGACUCCAGAAACGCCCCGCCCGCUGGCCCGCCCGCCGCAUCCCCGAGACCGGGUUCUCCUGGAAGCUUCUCUCUGGAGGAGCCUUGAGUGACGGCAGAUGUAGGAAAAUUUCAAAA
ENST00000560752.5	ADNP2	-52.021	CGGGAGGAGGGGACCAGUCGCGCUGGGGGUGGGCGCGCGCUGAGGCGGGGGUCCCGCCGCGCGGGGCGGAGGCGCGGGCGGGCGCAGGCGGCCCCACGGGACGCGGCUGCGCUCGGCGGAAGACGCGGCAGCCCUGCGAGAGGCAGCAGCGGAGACGCGGUGCUCCUCGGGCGCCAAGCGGAAAAUUUCAAAA
ENST00000373783.3	ADO	-58.118	GGGCGCCCGGCCACCGUCGUAGGUGCGGGCCGCAUGAAUGGAGCGCCGGGCGUAAGGCAAAGCCUGGCACCGUCUGCGCGGCCGCUAUCUGCUCCCGGAGCGUGAGUGCGGGGUGUGGGGCGUGCGCGUGCGCGCUCAGAGGGGGCUCAAGGCGAGCGCGCCGGGCAGUUGCGGGCGCGUGGCUGCUGAGGUUGGCGGCGGUGCCGCGCGCCCGACGGGCCGGUGGUUGCGGGGCCUCCCGCCUCGACCCGGGCUGGGGGCAGCCGUGGCGGCCGCCGGGGACCGCAAGGGGCGGAGGAAAGGAGGGGGCCGGUCCCGGCACGCAGAGGAGCAGCCGACC
ENST00000304222.3	ADORA2B	-58.319	AGAAGCGGCAGGCGGAGGCGCGGUCCGGGCGCUAUGGCCAUGCCCGGCGGGUCUCACGCGGCUGCCCCUCGCCCGGCGCGCCUUCGGUAGGGGGCGCCCGGGGCCCAGCUGGCCCGGCC
ENST00000357003.8	ADPRH	-45.913	ACAGCCAGGCGAGAGCCGGCUUUCCGGUGCCGCCACAUUCCGGGCACCAGGCUCCGGGCUCUUCAGAGCAUUUGGGGCGGGCGACGGAGGUCCCGUCCACUCUCGCUUGGGUGCAGAAGGGCGCGGCGGUGCCAGGAAGCCGCCUUGGAGGCUCCAAGAUUAGCUCACUCAGCGCGGCCAAGCGCAGGUGCGGGGGCCCUCGCCGCCACCCUGCUUAUCUGGGGACAGUCCCGGAACCCGGUGACCCGGCUCCGCCCCAACCCGCGCCCUCGUCCACCCGCAGCAGCCAAGGCCUCUUCCCCGGCCCCGGGAGCCCGCGCCACGCCCGUCGCUCGCGCGUUCCAGUCCAGGCUACAGCAGGGGCUCUCCAGCCUGCAUUCCAUGGCCAACAGCAGUGCA…
ENST00000465513.1	ADPRH	-15.524	AGAGUCGUUGUUUUUUCUGAUUCUUCUUGCUCCUCAUCCUAUUUCCUUUGUCUUAAUUUCCCCACAAAGACACCCUCUCCAGAGCCCAGCAAUUGUGAGGGACUG
ENST00000478399.5	ADPRH	-36.754	AAAUAAAUGACUAGUUAAAAUUAACUAACUGAAUCCUUAACAACCAUUCUAAGAGGCAGAUAUUAUUAUCCCACUUUAUGCGUGAGGGCCCAGAACCCUGGCAAGGGCGGCACACUCAGUACGCUCUUCAAGCAUCUGGGCACACCCGGUCCACUACAGUCCUACAAAGUCGGACGUGAGCACGGGCGAAGGCGUCAGCCGGGGCCACACGGGAGUCACUGACCACAGCCAGGCGAGAGCCGGCUUUCCGGUGCCGCCACAUUCCGGGCACCAGGCUCCGGGCUCUUCAGAGCAUUUGGGGCGGGCGACGGAGGUCCCGUCCACUCUCGCUUGGGUGCAGAAGGGCGCGGCGGUGCCAGGAAGCCGCCUUGGAGGCUCCAAGAUUAGCUCACUCAGCGC…
ENST00000478927.5	ADPRH	-42.517	ACUCUCGCUUGGGUGCAGAAGGGCGCGGCGGUGCCAGGAAGCCGCCUUGGAGGCUCCAAGAUUAGCUCACUCAGCGCGGCCAAGCGCAGGUGCGGGGGCCCUCGCCGCCACCCUGCUUAUCUGGGGACAGUCCCGGAACCCGGUGACCCGGCUCCGCCCCAACCCGCGCCCUCGUCCACCCGCAGCAGCCAAGGCCUCUUCCCCGGCCCCGGGAGCCCGCGCCACGCCCGUCGCUCGCGCGUUCCAGUCCAGGCUACAGCAGACACCCUCUCCAGAGCCCAGCAAUUGUGAGGGACUG
ENST00000481816.5	ADPRH	-43.888	AAAGUCGGACGUGAGCACGGGCGAAGGCGUCAGCCGGGGCCACACGGGAGUCACUGACCACAGCCAGGCGAGAGCCGGCUUUCCGGUGCCGCCACAUUCCGGGCACCAGGCUCCGGGCUCUUCAGAGCAUUUGGGGCGGGCGACGGAGGUCCCGUCCACUCUCGCUUGGGUGCAGAAGGGCGCGGCGGUGCCAGGAAGCCGCCUUGGAGGCUCCAAGAUUAGCUCACUCAGCGCGGCCAAGCGCAGGUGCGGGGGCCCUCGCCGCCACCCUGCUUAUCUGGGGACAGUCCCGGAACCCGGUGACCCGGCUCCGCCCCAACCCGCGCCCUCGUCCACCCGCAGCAGCCAAGGCCUCUUCCCCGGCCCCGGGAGCCCGCGCCACGCCCGUCGCUCGCGCGU…
ENST00000356501.8	ADPRHL1	-27.955	GGCACGAGAGCAGACUCUGAACCAGGAAGUAGCCGUGUCUAGCGCUCUACAAGACACAUAGGAGAGGUGGCAUCCAUGGCCCUGAAACGACAAGCCCAUGUUGCCAGCGCAUUAUCACCAAGUCACUUGGCAAGCGUUUAGCAGACUACUGGUGCCUGGAUGAUCUGUACCGGGAG
ENST00000375418.8	ADPRHL1	-37.647	CAAAGGCCAGGACGCUCCGCAGCUGUUGGGGAAGAGGAGCUGCCUCCUGGG
ENST00000413169.2	ADPRHL1	-36.527	GGUCCCUCCUUCCCGGUGAGCCUCUCUGACUGGGGCUGCCUCCUUCCGGGUGAGCCUCUCUGACUGGGGCUGCCUCCUUCCGGGUGAGCCUCUCUGACUGGGGCUGCCUCCUUCCGGGUGAGCCUCUCUGAACAGGGCACGAGAGCAGACUCUGAACCAGGAAGUAGCCGUGUCUAGCGCUCUACAAGACACAUAGGAGAGGUGGCAUCCAUGGCCCUGAAACGACAAGCCCAUGUUGCCAGCGCAUUAUCACCAAGUCACUUGGCAAGCGUUUAGCAGACUACUGGUGCCUGGAUGAUCUGUACCGGGAG
ENST00000682618.1	ADPRHL1	-35.033	GACAAAACGUGUGACAGGCUCUGAGAAGUUCAGCCUCCUGGGGUGAAGGGAGCGCAGCCCUCCACGGGCCGCCAAGUCAUAGCAGAGGGGACGUGUCCAGAGACGCCCGGCGGAAGGCAGCCGGAAGAGCAGCAAGACCUGCAGUGACGUC
ENST00000373178.5	ADPRS	0	AGUCUGCGCGCGG
ENST00000306675.5	ADRA1B	-45.024	AGUCAGCCCAGAAGCGGCUCAUUGAAAGCAGACCCUCUUCGGCGCUCGCUGGGCGGAGGACGCGCCGCGGUCCGCAGACCCGAGCGAGCUGGGCACCGCCGGGCGCCCCCGGCCCUGCCGCCCCCUCCUCCCCGCCGCUCCCCCGCGAGCCCGGCCAGGCGCGCCUGACGUGGACCAUUAAACUUGGAGCUGCCGCCUCGUCCCCUCUCCUCCUCCUCCUCCCUCUGACAGGCGAGCGAGCGACUCGGUGCAGGCAGGAGACGUGCUGCCGGGCUGGGCUGCCCGGGGGAGAUGACUCCUCGCCAGGAGGGCGCCUCUGGGAAGAAGACCACGGGGGAAGCAAAGUUUCAGGGCAGCUGAGGAGCCUUCGCCGCAGCCCUUCCGAGCCCAAUCAUCCCC…
ENST00000305988.6	ADRB2	-36.923	GCACUGCGAAGCGGCUUCUUCAGAGCACGGGCUGGAACUGGCAGGCACCGCGAGCCCCUAGCACCCGACAAGCUGAGUGUGCAGGACGAGUCCCCACCACACCCACACCACAGCCGCUGAAUGAGGCUUCCAGGCGUCCGCUCGCGGCCCGCAGAGCCCCGCCGUGGGUCCGCCCGCUGAGGCGCCCCCAGCCAGUGCGCUCACCUGCCAGACUGCGCGCC
ENST00000330877.7	ADSS1	-33.81	GGGCUCCUGGCCGGGCCAGCGCAGCGGAAGAGCCAAGCCAGC
ENST00000332972.9	ADSS1	-44.528	GGCGUCGUGGGGAGGAGCGUGGCGUCGGCGUCGUGGGGAGGAGCGUGGCGUCGGCGUCGUGGGGAGGAGCGUGGCGUCGGCGUCGUGGGGAGGAGCGUGGCGUCGGCGUCGUGGGGAGGAGCGUGGCGUCGGCGUCGUGGGGAGGAGCGUGGCGUCGGC
ENST00000555674.1	ADSS1	-35.55	CCUGCUUACCACCCAACACUGAGAAAAUCAAACUGGGCCACGUGCCCACUUGCUGCCUUCCUUGCAGCUGAGUCCCUAGGCAAGGAGGCCCUGGAUGGGGGUGGCCGUGUCACCAAAUAUCCGCUUCCCUGGUGAUAGGAGGUCUGUGGGCCCCACUCAUCUCCUGUGUGCUUCCCCCAGCUAACCAGGAG
ENST00000366535.4	ADSS2	-35.326	CUCUGCAUGUGGCUGGCGGCCGCAGAGCAGUUCAGUUCGCUCACUCCUCGCCGGCCGCCUCUCCUUCGGGCUCUCCUCGCGUCACUGGAGCC
ENST00000266508.14	AEBP2	-47.115	AGUCUCCGUGUGAGUGCGCGUAGUCGCGCGCCUGUCCCCGCGCGGGCUCCGUAGCGCGUGUGCAGGCUGACGCAGCUCGCGGGCCCUCCUCCUGCUCUGCAGCGGCGUCGGCGGAGUUUUGGGCGUUUGGGAGGGGGGCGAGGGAGAGAGAGUCGAGAGAGGGAGGCGGCGGUGGGGAGGAGGAGGAGGAGGAGGAGCAGGCGCCGCC
ENST00000360995.8	AEBP2	-29.516	AACUCUCCUUUCCCCGCCCUCUUUCCCCUCGGCGCUUCGCUCCUCACGGACCUCAGGACGGCUCUAACUCGGAAACAGUCCCCAAACGGGCCCAGAUCCUCUGGCGGAGCAGAAGAGGGCCUUG
ENST00000541908.5	AEBP2	-15.867	UUCGCCGCACUUCCCGCUCGACCCUCGGUUCUGGACAACGGAGAUCGUCCCCAGUCAAGCAUAAGCAGUACUAUA
ENST00000358461.6	AFAP1	-56.557	GGGCGCCCGGCUCCGCUGGGGGCGGGACGGCGGGCGGCGGGCGGGGCCGUGUGCGCCUGCGUGGUGUCUGUCCCGGCCGCAGCCCCACGCCGGCUGCAGCUCCGCGAGCCGAGCCGGAUCUCGAGCGGGGUACACGGGCUGAGGCGGCGGCGGCGGCCCCGCCCCGGGGCUCCAUUGUUAAGGCGGCUGCGGCUCUGUCGGCUGUUCAGCUGCGCUCCAGUCGGCCCAGGCGCCGCGGCGAGGAGCGAGCGCUGCGAGGUGGCGGCCUGAGCA
ENST00000382543.4	AFAP1	-20.602	GCCUUAAAGCAGAAGCAAAGGAGUAGUGCAUUUGUUAAGAAGAAGACGCCUGAAUCUUUUAGUGGACCUGCUUUCAGCAAACUUGUUUUUUAGGUCAGAAUACUAUAUCCAAUGAUCAAGCUAAACAUGAAAUGCUUCGAGUAAGACUCAGUAUUCAUACUUUGACAUUUGCAAAUCACUGGGUCUAAUAAUACUCUUCCUCUUUUGUUGUCAGCA
ENST00000420658.6	AFAP1	-52.452	GUCUGUCCCGGCCGCAGCCCCACGCCGGCUGCAGCUCCGCGAGCCGAGCCGGAUCUCGAGCGGGGUACACGGGCUGAGGCGGCGGCGGCGGCCCCGCCCCGGGGCUCCAUUGUUAAGGCGGCUGCGGCUCUGUCGGCUGUUCAGCUGCGCUCCAGUCGGCCCAGGCGCCGCGGCGAGGAGCGAGCGCUGCGAGGUGGCGGCCUGAGCA
ENST00000296721.9	AFAP1L1	-60.182	AGAGAGCGCCGGCCGCUGGGCUGGCCUGAGAGCGCAGCGCGCCGGCCGCUACCAGCCGCGCCGGAGCCCCUGCGCCCUGCGGCCCGCUCCCCGGGGACCGGGCCGGCGCC
ENST00000515000.1	AFAP1L1	-51.8	CCGGAGCCCCUGCGCCCUGCGGCCCGCUCCCCGGGGACCGGGCCGGCGCC
ENST00000344191.8	AFDN	-63.953	CCAGGCGGAGGCCAAGUCGGAGGACGCGGCGCGGCCGCGGAGGCGGAGGCAGCCGCGGAGGCGGAGGCGGCCGGCGGGGGGUGGCGAGGGGCGCCGGGCCCCCGCGGACCUGUCGUCCUCGGCCCGUCCUCCGGCCCCGGCCCCGCGCGGCUGAGGAGGCGCGGCCAGGACC
ENST00000366806.6	AFDN	-47.555	GUGGCUCGCGGCGCCCCUUCGCCGUGGCCGGGAUGGAGCCUGUGACGCGCGCUGUGCUUCGGGUUCAUAAACUUGCAGGCUGCCAGCUGGGAGGGGAAAGUCAGUAUCACAAAGUUCGGGAGGUGCGGGCUGCCUGAUGGCACAGGCCCGGAGUCGGACGCCUCCGAGGAAAGGCGCGCCUUCUCCACCUUCGGGGCCGCGAGGAAGGGCCCUCUGCGGCGGCCUCUGCCCGGAGGGAGGCGCCGGCCCCAGGCUGGCUCCCUGAGAGGAGGAGGAAAUCACGCUCGCUCCUGGCCUGGAUUUGGAGUUCCAUGGAGUG
ENST00000392108.7	AFDN	-62.887	GCGGCCGCGGAGGCGGAGGCAGCCGCGGAGGCGGAGGCGGCCGGCGGGGGGUGGCGAGGGGCGCCGGGCCCCCGCGGACCUGUCGUCCUCGGCCCGUCCUCCGGCCCCGGCCCCGCGCGGCUGAGGAGGCGCGGCCAGGACC
ENST00000400824.8	AFDN	-60.602	GAGGCGGAGGCAGCCGCGGAGGCGGAGGCGGCCGGCGGGGGGUGGCGAGGGGCGCCGGGCCCCCGCGGACCUGUCGUCCUCGGCCCGUCCUCCGGCCCCGGCCCCGCGCGGCUGAGGAGGCGCGGCCAGGACC
ENST00000515794.3	AFDN	-65	GGGCGGCGGGCGCCGGGCGCACACCGGCCGGCGGGGCUGAGGCGGCGCGGCGCGGCGCGGACUGAGCCCCAGGCGGAGGCCAAGUCGGAGGACGCGGCGCGGCCGCGGAGGCGGAGGCAGCCGCGGAGGCGGAGGCGGCCGGCGGGGGGUGGCGAGGGGCGCCGGGCCCCCGCGGACCUGUCGUCCUCGGCCCGUCCUCCGGCCCCGGCCCCGCGCGGCUGAGGAGGCGCGGCCAGGACC
ENST00000683244.1	AFDN	-64.865	GCACACCGGCCGGCGGGGCUGAGGCGGCGCGGCGCGGCGCGGACUGAGCCCCAGGCGGAGGCCAAGUCGGAGGACGCGGCGCGGCCGCGGAGGCGGAGGCAGCCGCGGAGGCGGAGGCGGCCGGCGGGGGGUGGCGAGGGGCGCCGGGCCCCCGCGGACCUGUCGUCCUCGGCCCGUCCUCCGGCCCCGGCCCCGCGCGGCUGAGGAGGCGCGGCCAGGACC
ENST00000307808.10	AFF1	-49.452	GGCAAUUUCUUUUCCUUUCUAACUGUGGCCCGCGUUGUGCUGUUGCUGGGCAGGCGUUGGGCGCCGGCGGUCUUCGAGCGUGGGGGCCCGCUGGCUUUCCCUUCUCAGAAACUGCGCCGGGGGCGCUCGCUUGCCCCGGAUUCGGACGCGGCGCUCCCCGGGCUCGUCUGAAGUGCAGAUCGCCGCAGAGGCCCCAGUGCCCGGAUGUCCAUCAGGAUUAGCGCGAGCCAAUACGGGCCGAGCCCGGGGCUGCGCCGAGGACGCCCGGGGCUCGAGAGCAGGUAGUCCCGUAACAUCGGGGCGCCGCGCCGGGACGCGUCCCCGCCCGGCUCCGCCAAAUGGUGAGCGCGGCGCUGGCAGCAGGGCCCGCGGGGUGAAGGCGCUCAUGGACGGAAGACC…
ENST00000395146.9	AFF1	-47.556	AGCCAGCUAGCGAGCGACGGGCGCGCGCGGCCCCUGCGCACUCGGCCGCCGCCUGCGCGCGUUGCGGCCGCAGCUGCACCUUUGCCUCCGCGGUUCCGCAGCCGAGCCCCGGGAGGAGGCGCUCCCCUGCGUCGUCCGCACUUGCGCCCUUUCCCACCGCAACAGGUCAGGGGAGGGCGGAGGUGACGAGGGCGCCCGACCCGGGACUAGAGGACGGAAGGGUCUGGAAGAUGAACAGACUAGCCACUUUGCAUUGACUGGAAACA
ENST00000511442.1	AFF1	-25.817	AGUCUGAGAGGCGUGGAGAAUUUUGCUUGUGCAAGAUUAUUUCAGAGCAAGGUCGUGCGGUGUGUGUAGAAGAUGAACAGACUAGCCACUUUGCAUUGACUGGAAACAAUGGCAUUUACAGAAAGAGUCAACAGCAGUGGCAACAGUUUGUACAAUGACGACAGAAACCUGCUUCGAAUUAGAGAGAAGGAAAGACGCAACCAGGAAGCCCACCAAGAGAAAGAGGCAUUUCCUGAAAAGAUUCCCCUUUUUGGAGAGCCCUACAAGACAGCAAAAGGUGAUGAGCUGUCUAGUCGAAUACAGAAC
ENST00000511722.5	AFF1	-39.604	CGAGGACGCCCGGGGCUCGAGAGCAGGUAGUCCCGUAACAUCGGGGCGCCGCGCCGGGACGCGUCCCCGCCCGGCUCCGCCAAAUGGUGAGCGCGGCGCUGGCAGCAGGGCCCGCGGGGUGAAGGCGCUCAUGGACGGAAGACCCCUGGCUCUAUAAGCUGAAUUAUGGCAGCCCAGUCAAGACCUACUCCAAUGAAGUCCAUUGUGUUGAAGAGAUUCUGAAGGAA
ENST00000544085.6	AFF1	-50.137	UAGAACCUGGCAAGAGAGCACUCUCGAGGAGCCCGCAGGCGGGGCUCGGCCGGGGACCAGCAGGGCUUGUCGGCGCCCAGGCUCUGCCCCCUACCCGACCCUGCCUGCCGCUUGCCGCCUGCCUUUGGCUAGGGCCGCCGAGCGCCCUGCCCAUUUAAGUAGGCGGGCCGUACCACCGCAACUUUCUUGACAGGGGGUAUCCCGGCGGACUCGGACAACUUCAAGUGAGCCCAGAGGCAAUUUCUUUUCCUUUCUAACUGUGGCCCGCGUUGUGCUGUUGCUGGGCAGGCGUUGGGCGCCGGCGGUCUUCGAGCGUGGGGGCCCGCUGGCUUUCCCUUCUCAGAAACUGCGCCGGGGGCGCUCGCUUGCCCCGGAUUCGGACGCGGCGCUCCCCGGGCU…
ENST00000286437.7	AFF2	-19.556	AGUUUUGGUUGUGGCAACCCAGAGGAAGGUUGCAGUGGCCCAUCUAUCUAUCCCAGAUGUAAGAUAUGCUUCACCCCUCUUUCUUGAUCC
ENST00000342251.7	AFF2	-54.077	GCCGCUGCCUCUGCCCCGGCCGCCCCCGCCGCCGCUGCCGCCGCCGGCCCGCAGCCAGCCAGGCGGGCGGCCCAGCCCGCCUGAGCCCGCAGCGGCUGCCGCCGCAGCGUCGGGUCGCUGGGUGCGCGGGCUACCGCGGACCGAGCGGACCCGAGUGGGCGACCAGGCGCUUGCCCGCCCAGUGCCACUGCCGCCGCUUCCUCGCCGGAGCACAGGACCAGACACCUCCAGCGCCCGCUGCUGCUGCCGAUGCGGCCCGGACACUUUUAGCUGGGCGGGAGGGCUGGAGAGCCGGGGGCCGCCGAGAACCGCCAGCGAGCUGUGCCGAGAGCCGCGCCGACCCGCUGCGAUCAGGGACAGGCGCCCGCCCGCCGCCGCCGCCUGGCCGCU
ENST00000370457.9	AFF2	-37.059	ACCCGCUGCGAUCAGGGACAGGCGCCCGCCCGCCGCCGCCGCCUGGCCGCU
ENST00000370458.5	AFF2	-40.112	CCGAGAACCGCCAGCGAGCUGUGCCGAGAGCCGCGCCGACCCGCUGCGAUCAGGGACAGGCGCCCGCCCGCCGCCGCCGCCUGGCCGCU
ENST00000370460.7	AFF2	-53.077	GCCGCCGCCUGUGCAGCCGCUGCCGCCGCCGCCGCCGCCGCCGCCGCCGCCGCCGCCGCCGCCGCCGCUGCCGCCCCGGCUGCCGCGCCGCGCCGCUGCCUCUGCCCCGGCCGCCCCCGCCGCCGCUGCCGCCGCCGGCCCGCAGCCAGCCAGGCGGGCGGCCCAGCCCGCCUGAGCCCGCAGCGGCUGCCGCCGCAGCGUCGGGUCGCUGGGUGCGCGGGCUACCGCGGACCGAGCGGACCCGAGUGGGCGACCAGGCGCUUGCCCGCCCAGUGCCACUGCCGCCGCUUCCUCGCCGGAGCACAGGACCAGACACCUCCAGCGCCCGCUGCUGCUGCCGAUGCGGCCCGGACACUUUUAGCUGGGCGGGAGGGCUGGAGAGCCGGGGGCCGCCGAGAA…
ENST00000265343.10	AFF4	-48.289	GUCAGUCACAGCCCUGGCUGCAGGAGUCCAGCUGCCGUCGCCGCCGCCAGCGGACGGGGCGGGGAUCCUGGUGCCAGGUCUUCGUUAACCCGCCCCCGCCGCCUCAGUCAGCUGUCCCAGCCCGGGCCCGACCGUCAUGGAGCGGUGCGGGGCCUACGCCUGUUCCGUGUGAGGCGCAUCGCUGCCGCCGCCGCCGACGCCGCCUUCGUUUGUCGAGGCCUCCGGAACCCCCGCCGCCUCCCGGAGCCCCUCGCCCUUGGCAGCCUGUCACCGCCCCCUGGGCGGGCUCGAAUGCGCGUCCGGUGAAGGUGCAGGCCCGGCGCCGCCACUGCCGCAGCCAGGAGAUGGUUCGGGCCUAGCGGAGCCGGGACUGGAGCAAC
ENST00000378595.7	AFF4	-49.011	GCUGCAGGAGUCCAGCUGCCGUCGCCGCCGCCAGCGGACGGGGCGGGGAUCCUGGUGCCAGGUCUUCGUUAACCCGCCCCCGCCGCCUCAGUCAGCUGUCCCAGCCCGGGCCCGACCGUCAUGGAGCGGUGCGGGGCCUACGCCUGUUCCGUGUGAGGCGCAUCGCUGCCGCCGCCGCCGACGCCGCCUUCGUUUGUCGAGGCCUCCGGAACCCCCGCCGCCUCCCGGAGCCCCUCGCCCUUGGCAGCCUGUCACCGCCCCCUGGGCGGGCUCGAAUGCGCGUCCGGUGAAGGUGCAGGCCCGGCGCCGCCACUGCCGCAGCCAGGAGAUGGUUCGGGCCUAGCGGAGCCGGGACUGGAGCAAC
ENST00000421773.1	AFF4	-18.125	GGAAUCUAGAGCAACAGCAAAGCUGAGGUCAAACUACCGUAAGGAUGGACACCAAGGAAGCUGUGUUUGGGACAAAAAGAAAUCAAGAUAAGCAAC
ENST00000368977.9	AFG1L	-18.077	CUUCCUCUCCUCGUACGGAGUUCAAG
ENST00000437715.1	AFG1L	-27.71	CUCCCUGGCUUCCUUCAUUCAGUUAUAUGUUCAUGAAUGAAUGAAUGAAUGUAUAUUCUGAGUAACCAAGAGUGCCAGUUUUACUGCUCUAUUCAUGUAUUCGCACUAAACUGCACGAUUUUCAAAGAGAUGAGGUCUUGCUAUGUUGCCAAGGCUGGAGUGCAGUGGCCAUUCACAGGUAUGAUCAUGGUGCUCUGCAGCCUCCAACUUUUGGUUUCAAGGGAUCCUCCUGCCUCAGCCUCCCAAGUAGCUGGGACUACAG
ENST00000269143.8	AFG3L2	-53.586	GAGAGCUUGGGCUCCUCCGUGAGCCGCCGGCGCGCUUCGCUGCCUGGCGGCCUUUCCCCGAGCCGAGCCCGCUUCCCGAGGCCGCCAGUCGUCGCCUGCCCGCGCCUGCGCAGCGUCCCGGGCCGAGAGGGCCACGGCGGCGGCC
ENST00000687337.1	AFG3L2	-45.769	GGGCCGAGAGGGCCACGGCGGCGGCC
ENST00000688199.1	AFG3L2	-44.074	CGGGCCGAGAGGGCCACGGCGGCGGCC
ENST00000691970.1	AFG3L2	-55.161	GUCCCGGGCCGAGAGGGCCACGGCGGCGGCC
ENST00000692497.1	AFG3L2	-53.333	GCAGCGUCCCGGGCCGAGAGGGCCACGGCGGCGGCC
ENST00000327898.9	AFMID	0	GUAGACGCC
ENST00000586542.5	AFMID	0	AGACGCC
ENST00000586731.1	AFMID	-11.429	AGCAAGGUUCCUUGGAAGAAG
ENST00000238856.8	AFTPH	-45.794	GUGUCGGCGGCAGCGGUUCCCCCGCUGCAUGAUGGGAGAGUGUGUGGAGUGGGCGGGGGGUCUCCGCGGAGGAGGUGGAGGAGGCGGCGGCGGCGGCGGAAGAGGGCGGAGGGUAGUGGGAUGGGGGUCCCGCGGCAGCGGUGAAACUCCGGGUGGGCGUCCAUGGUGCUGCUGCGCUGACAGGGCUGUGAGCAGCCGGCCUUCCGCUCUCACCAGUUCCGCGUCGGAAUAGACGGUCCUUCCCCGGGGAGUCAGUUCCUCCCCGGGCCCCUGAGCCAUGCCCAUCGCAGCCGCCCCGAAGGAGCCAGGUGUAAAUUAAUUAUUUGAAAGCAACUGAACA
ENST00000409933.6	AFTPH	-45.773	GCUGCAUGAUGGGAGAGUGUGUGGAGUGGGCGGGGGGUCUCCGCGGAGGAGGUGGAGGAGGCGGCGGCGGCGGCGGAAGAGGGCGGAGGGUAGUGGGAUGGGGGUCCCGCGGCAGCGGUGAAACUCCGGGUGGGCGUCCAUGGUGCUGCUGCGCUGACAGGGCUGUGAGCAGCCGGCCUUCCGCUCUCACCAGUUCCGCGUCGGAAUAGACGGUCCUUCCCCGGGGAGUCAGUUCCUCCCCGGGCCCCUGAGCCAUGCCCAUCGCAGCCGCCCCGAAGGAGCCAGGUGUAAAUUAAUUAUUUGAAAGCAACUGAACA
ENST00000695864.1	AFTPH	-45.549	AGUGACGUGUCGGCGGCAGCGGUUCCCCCGCUGCAUGAUGGGAGAGUGUGUGGAGUGGGCGGGGGGUCUCCGCGGAGGAGGUGGAGGAGGCGGCGGCGGCGGCGGAAGAGGGCGGAGGGUAGUGGGAUGGGGGUCCCGCGGCAGCGGUGAAACUCCGGGUGGGCGUCCAUGGUGCUGCUGCGCUGACAGGGCUGUGAGCAGCCGGCCUUCCGCUCUCACCAGUUCCGCGUCGGAAUAGACGGUCCUUCCCCGGGGAGUCAGUUCCUCCCCGGGCCCCUGAGCCAUGCCCAUCGCAGCCGCCCCGAAGGAGCCAGGUGUAAAUUAAUUAUUUGAAAGCAACUGAACA
ENST00000695865.1	AFTPH	-44.185	GGAGGUGGAGGAGGCGGCGGCGGCGGCGGAAGAGGGCGGAGGGUAGUGGGAUGGGGGUCCCGCGGCAGCGGUGAAACUCCGGGUGGGCGUCCAUGGUGCUGCUGCGCUGACAGGGCUGUGAGCAGCCGGCCUUCCGCUCUCACCAGUUCCGCGUCGGAAUAGACGGUCCUUCCCCGGGGAGUCAGUUCCUCCCCGGGCCCCUGAGCCAUGCCCAUCGCAGCCGCCCCGAAGGAGCCAGGUGUAAAUUAAUUAUUUGAAAGCAACUGAACA
ENST00000695869.1	AFTPH	-39.742	GGAGGGUAGUGGGAUGGGGGUCCCGCGGCAGCGGUGAAACUCCGGGUGGGCGUCCAUGGUGCUGCUGCGCUGACAGGGCUGUGAGCAGCCGGCCUUCCGCUCUCACCAGUUCCGCGUCGGAAUAGACGGUCCUUCCCCGGGGAGUCAGUUCCUCCCCGGGCCCCUGAGCCAUGCCCAUCGCAGCCGCCCCGAAGGAGCCAGGUGUAAAUUAAUUAUUUGAAAGCAACUGAACA
ENST00000304032.13	AGAP1	-69.519	GGAGCCCUGCGUGCCAGGGAGGGGGCCGGCCGGGCAGGCGGCGGGCGGCGCUCGGAGCGGGCUCCGCGGCUUGCAAGGCGCCUGCGACUCGGUCCCAGGUCGGCGGGCGGCGCACGGCGGGCUCGCGCGGGGGCCCCGGCGCGCCGGGCGGCGCAGUACGCAGCGCGCGGACCCACGCCACGGCCAGGAGCCCAGAGCAGCGCGGCCACACUGCCCAGGGGUCGGCCCUCGGCCCCGGCGCUCGGAGCGCGGCGGCUGCCUGGGCUUUAAUGGCUGCUCCGCGGAGCAGCGCCUAGGGCUGGAAGGCGGCUGCGGCUCAGGAAGUCACCCGAGCAAGCCUCCUUCGGGGCCGGCCGCACCCGCCGCGGCGCGCUCCAUGGGGGCGCGCUCCCCCCGGGC…
ENST00000336665.9	AGAP1	-67.897	CGCGGCUUGCAAGGCGCCUGCGACUCGGUCCCAGGUCGGCGGGCGGCGCACGGCGGGCUCGCGCGGGGGCCCCGGCGCGCCGGGCGGCGCAGUACGCAGCGCGCGGACCCACGCCACGGCCAGGAGCCCAGAGCAGCGCGGCCACACUGCCCAGGGGUCGGCCCUCGGCCCCGGCGCUCGGAGCGCGGCGGCUGCCUGGGCUUUAAUGGCUGCUCCGCGGAGCAGCGCCUAGGGCUGGAAGGCGGCUGCGGCUCAGGAAGUCACCCGAGCAAGCCUCCUUCGGGGCCGGCCGCACCCGCCGCGGCGCGCUCCAUGGGGGCGCGCUCCCCCCGGGCGGCCCGCUGACCCGGGACGCCGGGGCCCGCUCGCUCGCCGGCCGCGCGUCCCGGCCAUGAACUG…
ENST00000402604.6	AGAP1	-37.925	AUCCGGUUUGGCAGGAACAGGACAGGGUGGUUAGCAGGCCACAGUGUGGUGGGAGUGAAAGUGUACUGUCCUGUGUGAUAUUUUUGCACAGCCUGACAGUGGGGGCAAGUUUAGAGCCUUUGAGCUGAGAAUCUGGAGAGAGCAGUGGAUGCGAUGGGCAGUUGCUUGUCCUUGCUGUGAGAAGACAGGCCACGGGGCUGCACCCAGCCCCC
ENST00000409457.5	AGAP1	-68.378	GGCGCUCGGAGCGGGCUCCGCGGCUUGCAAGGCGCCUGCGACUCGGUCCCAGGUCGGCGGGCGGCGCACGGCGGGCUCGCGCGGGGGCCCCGGCGCGCCGGGCGGCGCAGUACGCAGCGCGCGGACCCACGCCACGGCCAGGAGCCCAGAGCAGCGCGGCCACACUGCCCAGGGGUCGGCCCUCGGCCCCGGCGCUCGGAGCGCGGCGGCUGCCUGGGCUUUAAUGGCUGCUCCGCGGAGCAGCGCCUAGGGCUGGAAGGCGGCUGCGGCUCAGGAAGUCACCCGAGCAAGCCUCCUUCGGGGCCGGCCGCACCCGCCGCGGCGCGCUCCAUGGGGGCGCGCUCCCCCCGGGCGGCCCGCUGACCCGGGACGCCGGGGCCCGCUCGCUCGCCGGCCGCG…
ENST00000409538.5	AGAP1	-61.653	GCGCGUUUCCAUUUUAAACCGCCGCCCGCCGCCCGCCACCCGCCACCCUUCGGCCGCAGCCGGUGCAGCUGUCCGCGCGUCCCGGAGCCCAGGGAGUGGCGGAGGCUGCGGAACCGCCGAGCUGUGCAGCCGGAGCGGGAGGAUGCGCACGGGCCCCGCGUCGUAGACAAUGAAGCCGCGGGCGCCGCCGCCUGCCCUGGGCCCUGCGCACCGCGGCCGCACCUGCCGGCGAGAGCGCUCUAGCGCCUGACCGGCCGCCUCGCUUGGCCCCGCCGGCCCAUGGCUCGGCGCCCCGGGCCCGGACCCCGGCACUCGGGCGGCGCGGCGCACGGGCCGGCGGGUGCCAGGGGCGCCGUCCCCGCAGCCUGAGUGCGGCCCUCGCGGUCAGCGGGGGGCGUG…
ENST00000335367.7	AGAP3	-53.978	GCCGGAGGUCCGUGCGCCCCGGCCGCGGCCCCGGCCCGGGCCCAGCCCCGUGCCCCUCGCCAUGGGCCUGGCCCGCGCCCGCCGGCCCUGAGC
ENST00000397238.7	AGAP3	-55.206	GUUGUUGCCGCUGGAGGCUGCUCCGAGGCAGCGGGAUCACGGCGCUGGGAAGCGCUCGGCAGCGGCGGCCACAGCGUGCGCGGCGGCGCCUCCUGGCCUCGGCCUCCGGCCCCCGGCCCCCGGCUCCAUGCGCUAGCCCCGCGCCGCCAGCCCAGUAGUCCCGGCCCCGCCAGCCCCGCGCUCCCGCUCGCCGCUGCCGCCGCCGCCGCCGCCGCCGCCUCCGCCGCGCCGCCCCGGGCCCGCCUCGGGCCCCACGGCUCCGAAGCC
ENST00000463381.5	AGAP3	-42.661	CUUUUAGGAGAGCACUGCUGCAGCCGGCAGUGGAGAGCCUGGGCAGGGAGACAGGGAGAAAACUCCGGCAGCAGGGUGGUCUCUAGGGCUGACCUCGGAGCCUGGGGACAGGGGAGCCUAUGCCGCACUGAAGGCGGGACGCUACUCGUUUGUGAACAGCCAGGAGUGGACGCUGAGCCGCUCCGUACCGGAGCUUAAAGUGGGCAUAGUGGGGAACCUGUCUAGCGGGAAGUCAGCCCUGGUGCACCGCUAUCUGACGGGGACCUAUGUCCAGGAGGAGUCCCCUGAAGGGGGGCGGUUUAAGAAGGAGAUUGUGGUGGAUGGCCAGAGUUACCUGCUGCUGAUCCGAGAUGAAGGAGGCCCCCCUGAGCUCCAGUUUGCUGCCUGGGUGGAUGCAGU…
ENST00000452145.6	AGAP9	-35	AGCGGGAAGACCAUCUCUGCAAGUGCAGCAUAGCCUCGGCCUAGGACAGCGGGAGUGCGUGGCCAAAGCUGUGAGCAGAGGCACAGGUGGUGGCAGACAGUAGAGGCGCCCC
ENST00000525123.6	AGBL2	-40.542	AGACUACCCGGGCCCUCACAGAAGGCGGUGGCGGGCGGGUGCAGCGAGUUUGUCCCCUUGCCCGCACACUGCUUGGCCUCUGUACUUAAGUGCGGUGGCCGCCUGCCUCGCUGGAGCUUCUCUGCCGCAGCCAUCCGUGCUGCUUGGGACGGGCCGGGGCGCGAAGGCGGUCGCAUCCAUCGCUCUGCCCUCCUGCUUCUCUUGUGUAAUCAGCUGCCUAUUUGGAAAUUGGGCAGGGUUUGCGACUGGAUGCUAAUGUCACUGACUAGUUUUCAGCCUACCAUCCAGAAGUAAC
ENST00000528244.5	AGBL2	-44.764	AGACUACCCGGGCCCUCACAGAAGGCGGUGGCGGGCGGGUGCAGCGAGUUUGUCCCCUUGCCCGCACACUGCUUGGCCUCUGUACUUAAGUGCGGUGGCCGCCUGCCUCGCUGGAGCUUCUCUGCCGCAGCCAUCCGUGCUGCUUGGGACGGGCCGGGGCGCGAAGGCGGUCGCAUCCAUCGCUCUGCCCUCCUGGGUUUGCGACUGGAUGCUAAUGUCACUGACUAGUUUUCAGCCUACCAUCCAGAAGUAAC
ENST00000528632.5	AGBL2	-23.051	GGUUUGCGACUGGAUGCUAAUGUCACUGACUAGUUUUCAGCCUACCAUCCAGAAGUAAC
ENST00000529154.5	AGBL2	-36.958	GCUUUCGGUUGCUAGACUACCCGGGCCCUCACAGAAGGCGGUGGCGGGCGGGUGCAGCGAGUUUGUCCCCUUGCCCGCACACUGCUUGGCCUCUGUACUUAAGUGCGGUGGCCGCCUGCCUCGCUGGAGCUUCUCUGCCGCAGCCAUCCGUGCUGCUUGGGACGGGCCGGGGCGCGAAGGCGGUCGCAUCCAUCGCUCUGCCCUCCUGGGAAGUUUCUGCUCUCCUUCCCCGCUCCUACCCUUAGGAAACCCCCUCACCACCUGCCCCAGACCAGGUUCCUCUGAACCCUAAAUUCAAUCUUUAGGGCCCACUUUCCCAACCCCCUGACCUUUUUCCAUCGGCACCUACCGAGACGACUUCGUCGCGUGCUCCCAUACCCAUUUCUUUCACUUUCCUGU…
ENST00000530577.5	AGBL2	-10.748	AACAACGCUCAUGUACUUUUUGUUGAGUCUAUUAUGGUUUGAAAACAUUAUCUUGAUUGAAGUGGCCUUUCCUUUCACAGACUAUUCCUGAUCCUUAUGAAGACUUU
ENST00000530969.1	AGBL2	-38.351	GCUUCCUGCUUUCGGUUGCUAGACUACCCGGGCCCUCACAGAAGGCGGUGGCGGGCGGGUGCAGCGAGUUUGUCCCCUUGCCCGCACACUGCUUGGCCUCUGUACUUAAGUGCGGUGGCCGCCUGCCUCGCUGGAGCUUCUCUGCCGCAGCCAUCCGUGCUGCUUGGGACGGGCCGGGGCGCGAAGGCGGUCGCAUCCAUCGCUCUGCCCUCCUGGGAAGUUUCUGCUCUCCUUCCCCGCUCCUACCCUUAGGAAACCCCCUCACCACCUGCCCCAGACCAGCUUCUCUUGUGUAAUCAGCUGCCUAUUUGGAAAUUGGGCAGGGUUUGCGACUGGAUGCUAAUGUCACUGACUAGUUUUCAGCCUACCAUCCAGAAGUAAC
ENST00000323064.12	AGBL5	-52.407	CCCGGCACCGCGGCGCUCGGGUGUUUUUGGGGGCCCGGGUGGAGGGCCCGGGUGCCGGGGCCCAAGGUGCGGCCUCGCUAGCGGGAGAGGGAGCGGGAUCACCGGCCCGGAGAGAGCUCUCAGGGCCAGAGCGGGGCAGGAGGAUGCUUUCCCAGCCCCACC
ENST00000360131.5	AGBL5	-55.872	AGAGCGGGGUCCCGGCACCGCGGCGCUCGGGUGUUUUUGGGGGCCCGGGUGGAGGGCCCGGGUGCCGGGGCCCAAGGUGCGGCCUCGCUAGCGGGAGAGGGAGCGGGAUCACCGGCCCGGAGAGAGCUCUCAGGGCCAGAGCGGGGCAGGAGGAUGCUUUCCCAGCCCCACC
ENST00000421915.5	AGBL5	-32.314	AAAGUGAGGUCAUGAAUACAACAGCAUCUCGUGUUCGCUACGUUUCCUCUGGAAUUAGCCCACAAGCAGACCCCUUGCUCUCCUAGUGGCAAUUAACCAUGACCAUCUUCCUGGAGAAGAGAAACUACCUGGCAAAGGGCCAAAGUCUUAGGACUGCUGGGCAGGAGAACUGGCCUGUGUUCAAGUUGAGUCCCAGUUUCUGCCGCUUUAUCUUUCCCGCCUCCCGGCAGGCAGGCCGUUAACCGUCUUCCGGAAGACGCUGCUAGAACCCUCCGGCCGCUCCUGCCCGCCAUCGUCCCCGAACGACACUCGCUCAGCUCUCAGGGCCAGAGCGGGGCAGGAGGAUGCUUUCCCAGCCCCACC
ENST00000437006.1	AGBL5	-40.266	CCCCGCUCCCGACCUGGCUUACGCGGUCCCGACCCCGCCCAGCUCCGUGGCCUCACCUCUGACUCCUAGGCCCUCCCUGCCUAAUCCCCUGCCGCGGGAGCCCGUCUCGACCCCUUCCAUGCCUCCCAGUCCCACCCUGCCCAGGGCAAGCCCGCUCGGUGUGACGGUUCCCCGCGAGUCGAGGGUGGAGAAGCCAGCCUCCUUCCCCCGAGUGGGACUCUAGCAGCCCACCUCUUUUAGGGGUGCUGAGAACACCCAUUACUCAUCCACAGCUACUAGGGUAGCUUUCUCAGGGUGCAGUGCUUACGGGGCGGAGGGGGAUGGAAACAGACCCAUGCCCUGGCUGGAAGGGAGCUCCAGUCGCUAGCUCUCAGGGCCAGAGCGGGGCAGGAGGAUGCU…
ENST00000451003.5	AGBL5	-44.778	AGAGCGGGGUCCCGGCACCGCGGCGCUCGGGUGUUUUUGGGGGCCCGGGUGGAGGGCCCGGGUGCCGGGGCCCAAGGUGCGGCCUCGCUAGCGGGAGAGGGAGCGGGAUCACCGGCCCGGAGAGAGGCAUAAGGUAGGAACAAAAAAGGAAGAACCAGCCCUUCCAGGGCUCAGGGGAGCAACACCAGAAUGUCCGCUCAGUACUUGUGAGGACAGAGGCUGGAGAGAGGACUACCCAUUUACACUCAGAACCUCGAUUCCUCUCUCUGCUCUGUGCUGGAGAGUGCAGAGCCAGAGAUCCAGAACGGCCCAUCUCUAAAGGUGGCCAUGUAUGGUGCUCUCAGGGCCAGAGCGGGGCAGGAGGAUGCUUUCCCAGCCCCACC
ENST00000487078.5	AGBL5	-53.041	GAGAGACUUCUUGUUUCCUGGCAGAGCGGGGUCCCGGCACCGCGGCGCUCGGGUGUUUUUGGGGGCCCGGGUGGAGGGCCCGGGUGCCGGGGCCCAAGGUGCGGCCUCGCUAGCGGGAGAGGGAGCGGGAUCACCGGCCCGGAGAGAGCUCUCAGGGCCAGAGCGGGGCAGGAGGAUGCUUUCCCAGCCCCACC
ENST00000310078.13	AGFG1	-61.88	CCCCUCAGGAGAAGUCGGGAAGGUGGCGGCGGCGGCGGCGGUUGUCCCGGCUGUGCCGGUUGGUGUGGCCCGUCAGCCCGCGUACCACAGCGCCCGGGCCGCGUCGAGCCCAGUACAGCCAAGCCGCUGCGGCCGGGUCCGGCGCGGGCGGCGCGCGCAGACGGAGGGCGGCGGCCGCGGCCAGGGCGGCCCGUGGGACCGCGGGCCCCCGGCGCAGCGCUGCCCGGCUCCCGGCCCUGCCGGCCUCCUCCCUUGGCGCCGCGGCC
ENST00000373671.7	AGFG1	-40.2	GCGCUGCCCGGCUCCCGGCCCUGCCGGCCUCCUCCCUUGGCGCCGCGGCC
ENST00000409315.5	AGFG1	-38.302	GCAGCGCUGCCCGGCUCCCGGCCCUGCCGGCCUCCUCCCUUGGCGCCGCGGCC
ENST00000409979.6	AGFG1	-62.407	UUUUCCCCUCAGGAGAAGUCGGGAAGGUGGCGGCGGCGGCGGCGGUUGUCCCGGCUGUGCCGGUUGGUGUGGCCCGUCAGCCCGCGUACCACAGCGCCCGGGCCGCGUCGAGCCCAGUACAGCCAAGCCGCUGCGGCCGGGUCCGGCGCGGGCGGCGCGCGCAGACGGAGGGCGGCGGCCGCGGCCAGGGCGGCCCGUGGGACCGCGGGCCCCCGGCGCAGCGCUGCCCGGCUCCCGGCCCUGCCGGCCUCCUCCCUUGGCGCCGCGGCC
ENST00000300176.9	AGFG2	-41.528	GGUGGACGGCGAAGUCUCCUGCGGAUGCCGCCCGCUCCCGAGCUUCUGUCAGGGGAGCCGGGCGUGCGGAGGCGGCUGAGGAGGCGGGAAGGCGGCAGUGGUUGAAGGGGUGAUUGCUGACUAGCGGGGAGGGAGUGGGCAGCG
ENST00000430857.5	AGFG2	-41.397	GCGAAGUCUCCUGCGGAUGCCGCCCGCUCCCGAGCUUCUGUCAGGGGAGCCGGGCGUGCGGAGGCGGCUGAGGAGGCGGGAAGGCGGCAGUGGUUGAAGGGGUGAUUGCUGACUAGCGGGGAGGGAGUGGGCAGCG
ENST00000312916.12	AGGF1	-44.353	GCCGUUGUUUCCGGCUCAACUGGGGAGCUGCUGGAGCUCUUCUGGCCUCUGGUUUUCCGACUGCUUAUCCGACGCUCCUCCCUCUGUCUCUGUAGCUGGAGAAGGUAGUUUCCAGGAAAGUUUUCCGGUUUGCAGGCCGCGCACAUCGGGCAGGGGCCAUCCUCGGUCCCCUUGCUCGUUGCUCGCAGCCCCGUUCGGCUACAAGUGAGUUUCAGGGCGUCAUGGCCAGGGGCCACCGCGGCCAGCCGGGUGUGAGGCUGCCUUUCGCUGCCCGCGCGCUCCAGUGGUCUCUGGGUCCGCCGGCGUCCGUUUCGGCCUGAACGCAGCCCCUCCGCGGCGACGAGCAGUCUCGCGCCGGAGCUC
ENST00000473247.5	AGK	-32.535	GCACACAGGAAAGGCAGAGCCGCGAGCUGGACCAGCCGUGCAAAUCUCUAGAAGAUGACGGUGUUCUUUAAAACGCUUCGAAAUCACUGGAAGAAAACUACAGCUGGGCUCUGCCUGCUGACCUGGGGAGGCCAUUGGCUCU
ENST00000473884.5	AGK	-12.258	GAGCUGGACCAGCCGUGCAAAUCUCUAGAAG
ENST00000492693.5	AGK	0	CAAAUCUCUAGAAG
ENST00000629555.2	AGK	-40.76	AUCCGAGCCGGUUCCCGCCCCCGGCCCGAACUGGCCCGCGCGCGCUCGCAGCCCCGCGGCGGAACCCGAGGGCGGCGGCAGCGGUUUCCCUUGAACGAGCCGGGGAAUCUGGAGGGAGCACACAGGAAAGGCAGAGCCGCGAGCUGGACCAGCCGUGCAAAUCUCUAGAAG
ENST00000647568.1	AGK	-11.667	AGCUGGACCAGCCGUGCAAAUCUCUAGAAG
ENST00000648068.1	AGK	-35	GGUGAGUGCAGCGGCGCCCAGGCGGGGAGCGCAGUGCGGGUCGCUGGGACUGAGCGCGCGAGCGGGCAAAUCUCUAGAAG
ENST00000648395.1	AGK	-28.807	GUGGUGAGUGCAGCGGCGCCCAGGCGGGGAGCGCAGUGCGGGUCGCUGGGACUGAGCGCGCGAGCGGGUGAUAACCUCCUAAGGAGAGCAGCCUGUCAAGAAGCUCAGGUGUUUGGCAAUCAACUCAUUCCUCCCAAUGCACAAGUGAAGAAGGCCACUGUUUUUCUCAAUCCUGCAGCUUGCAAAGGAAAAGCCAGGACUCUAUUUGAAAAAAAUGCUGCCCCGAUUUUACAUUUAUCUGGC
ENST00000648690.1	AGK	-22	AGAGCCGCGAGCUGGACCAGCCGUGUGAUAACCUCCUAAGGAGAGCAGCCUGUCAAGAAGCUCAGGUGUUUGGCAAUCAACUCAUUCCUCCCAAUGCACAAGUGAAGAAGGCCACUGUUUUUCUCAAUCCUGCAGCUUGCAAAGGAAAAGCCAGGACUCUAUUUGAAAAAAAUGCUGCCCCGAUUUUACAUUUAUCUGGC
ENST00000649286.2	AGK	-26.667	AGAGCCGCGAGCUGGACCAGCCGUGCAAAUCUCUAGAAG
ENST00000649365.1	AGK	-23.478	GAAAGGCAGAGCCGCGAGCUGGACCAGCCGUGCAAAUCUCUAGAAG
ENST00000650006.1	AGK	-5.357	CUCUACUAACCUAGCAAAUCUCUAGAAG
ENST00000650365.1	AGK	-25	GGCAGAGCCGCGAGCUGGACCAGCCGUGCAAAUCUCUAGAAG
ENST00000650547.1	AGK	-31.304	CCGCGGGGACCCAAGCAUCAGGGGUCGUGGGUGCAGGCGGCGGCGCGGCUUGAGGCAAAUCUCUAGAAG
ENST00000373204.6	AGO1	-57.934	ACUGGCAGCUGGCCGGGCGCUCGCAGUGGGAGCUGCUGCAGGCUCCGCGGCGGCGGCAACGGAGGCUGCGGGGGCGGCGGCGCGAGCGGCCGGGCUUGGUAGGGGAGCCGAGCCCGGCCCGGGAUCCCGAGCAGCGAGAGUGUGGGGUACCUAGGCCCCUCACGCUGGACUUCACAGUCUCCGGGCCGCCUGACCUCCGCACGGGUAUAUGGG
ENST00000699841.1	AGO1	-40.901	GGGAGCCGAGCCCGGCCCGGGAUCCCGAGCAGCGAGAGUGUGGGGUACCUAGGCCCCUCACGCUGGACUUCACAGUCUCCGGGCCGCCUGACCUCCGCACGGGUAUAUGGG
ENST00000699842.1	AGO1	-30.571	GGGGUACCUAGGCCCCUCACGCUGGACUUCACAGUCUCCGGGCCGCCUGACCUCCGCACGGGUAUAUGGG
ENST00000699843.1	AGO1	-31.667	GGCCCCUCACGCUGGACUUCACAGUCUCCGGGCCGCCUGACCUCCGCACGGGUAUAUGGG
ENST00000220592.10	AGO2	-59.843	CUGUUUGGCGAGGCGGCCGCGCCGGGGCGGAUCGUGCGGCCGGCGGCUCCCUCGCGGCUCGCGGCGUCGGGGCCCGUGGCGCGCGCGCGGCCGCCCCUCGGCCCCGGAGCCCCUCGGCGGCGCCACC
ENST00000519980.5	AGO2	-43.5	CGGCCGCCCCUCGGCCCCGGAGCCCCUCGGCGGCGCCACC
ENST00000524328.1	AGO2	-23.654	AGCUUCAUCCCACCGGGCAAUUUUCCUGCACAGCAGCUGUUACAGUCCCAUUCUCACCUGGCCCCUGGGCCAGUUCGGAAGCCUCUGAGCAGCACUUGCACCUCCUGCGCCGCCGCCCCCCAUCCAAGGAUAUGCCUUCAAGCCUCCACCUAGACCCGACUUUGGGACCUCCGGGAGAACAAUCAAAUUACAGGCCAAUUUCUUCGAA
ENST00000373210.4	AGO4	-65.387	GUUCCCCGACCCGCCUCGCCGCCUGCCGGGCUCUGUGGACCCCGCGCCCGGGGCCGCGCACGCCCCCUCCGCCCGCCGGGACCCUGGGUCCGCGCACCCCGCGCCCCCUUCCCUCCCGGCGGGCGCGCGCGCUGGCUCCCGCUCCCGCUCCCGUUGGCGGCGGCGGCGGCGGCGGCGGCGGGGAUUGUUUUUGUUGUCGCUGAGGCCGGAAGAGCCGGAGCCGGGUCCCUGUCCCCGGGCCGGGCGCCGCCGCCGCCCCCUGCCCAGCGCCCGCGUCUCCGCGGCGCCACCCCAGCGCCAAUAUUCCGGAGAUCAAGCGUUACGCGGCGGCGGCGGCGGCGGCGGCGGGGCCCGGAGCGGGAGGCGCCGGGGACCGGGGCGAGGCGGCCCCCGCCGCCG…
ENST00000291572.13	AGPAT3	-54.06	ACUCGCUGAGGCCCCGACGCAGGGCCGGGCCGGGCCCAGGGCCGAGGAGCGCGGCGGCCAGAGCGGGGCCGCGGAGGCGACGCCGGGGACGCCCGCGCGACGAGCAGGUGGCGGCGGCUGCAGGCUUGUCCAGCCGGAAGCCCUGAGGGCAGCUGUUCCCACUGGCUCUGCUGACCUUGUGCCUUGGACGGCUGUCCUCAGCGAGGGGCCGUGCACCCGCUCCUGAGCAGCGCC
ENST00000327505.6	AGPAT3	-39.322	AUUUGGUCACACGGCGUCUCUCCAGUCCUGCGCAAGCACGUUGACAUGUGUGCCUUUCACUUUCAGGCUUGUCCAGCCGGAAGCCCUGAGGGCAGCUGUUCCCACUGGCUCUGCUGACCUUGUGCCUUGGACGGCUGUCCUCAGCGAGGGGCCGUGCACCCGCUCCUGAGCAGCGCC
ENST00000398058.5	AGPAT3	-44.676	AUUGUGCAGUCAUCAGGCCCUGGGAGCUUUCCACAUCCCUCCACCUCCCACCCAACAUCACCACUCUCCGGCCAGUGAGACCAUCACAGCACCCCAGAGGAGACAAAUUCUGGAGCUCAGAGAGCUGGGUGGCUCCUGCACCUUCAGACACUGCCUCCUCACCGAGGGAGGGAAGAACGACAAAGGACCUCCAGGACGUAGAGGUUGAUGAUCCGGGCAGGUGGCCUUCAGCGAGGGAGCACGUCAAAAGGCUGUGGGCCGUGCAGACAGCUGGGGGACACCGUCCCGGGUGUGACCUUGGGCCACACGGCAGGGUGGUGGACUUGCUCCUAGAAUUGGGCUCCAGGGCUGAAGCCAGCCCCUCUGAUCUGGCACUGGCCGGCUCCAUUCACCCUUUUU…
ENST00000398061.5	AGPAT3	-42.459	UCUAUGAAACCAACAUACAUGGCGUUUGCAUCACAGUUGGAGUCAGAUGUGAGCCCGGAGGGCAGGUGUCUGGCUUGUCCAGCCGGAAGCCCUGAGGGCAGCUGUUCCCACUGGCUCUGCUGACCUUGUGCCUUGGACGGCUGUCCUCAGCGAGGGGCCGUGCACCCGCUCCUGAGCAGCGCC
ENST00000398063.6	AGPAT3	-41.789	CGCCGACACAUGGUCGUUCGACUUCUGGCUUGGCCUCUUUUGUGAGUGUGGGGCCUGGUCAUAUCCUCUUGGUCAGUGUCUCUGUGAUGAUGAGAACGGGAAGACGGCCACGGUGCCCACCCUGGCAGGACUCUCUCCCCUCGCUGGCGCUGGCUCAGCUGCCGUGAGCGGCCGUAGGCACUGUCCCGGGCCCUCCUGUGGUUGCUCCCAGCCAUGCUGCUGGCUGCUUCUGCCGUCCUGGCUUGCAGAGACUCUGGGUCAUGCGGGGAAGAGGGCAGAGUCCUCCUCCCUGCUCAGGCAAGAGAGGAUCCAGCAAGAUUUCUUCCUCCCCACCCUCCUGCCCCUCCCAGUCUGGGCAGCAGAUAAAAGCCAGGGCCCCACACUUCUGCCACCUCCUGC…
ENST00000448287.5	AGPAT3	-39.722	CGGAACGGCAGGGCCGCCUUUAGGCUUACAUCCCUGGAACUCCCACCUCCACAGACCCGUCCGGGUGCUGAAAGUCCACGGAUGCUAUCCCUGGUCAAAUCAGAGGCUUGUCCAGCCGGAAGCCCUGAGGGCAGCUGUUCCCACUGGCUCUGCUGACCUUGUGCCUUGGACGGCUGUCCUCAGCGAGGGGCCGUGCACCCGCUCCUGAGCAGCGCC
ENST00000546158.1	AGPAT3	-46.608	AGGACCUCCAGGACGUAGAGGUUGAUGAUCCGGGCAGGUGGCCUUCAGCGAGGGAGCACGUCAAAAGGCUGUGGGCCGUGCAGACAGCUGGGGGACACCGUCCCGGGUGUGACCUUGGGCCACACGGCAGGGUGGUGGACUUGCUCCUAGAAUUGGGCUCCAGGGCUGAAGCCAGCCCCUCUGAUCUGGCACUGGCCGGCUCCAUUCACCCUUUUUGGGGCUUACUGCCGCAGAGACUUCCUUUGAGGAGAGCUGGACCCAAGACGCCAGAGUUCCGGGGGCACUGAGUGCUGUGUGGCACCCGGGCCAGGAGAAACAUGUGCCAGAGGGCAGGCGUGGGCUCUCCGGGGAGUCUCUGCGUAGACUUUCUAGCCCAGAGGUUCAGGUGAUGGACCAGAG…
ENST00000320285.9	AGPAT4	-27.606	GCUUUUUCUUUCCAGUGUUGGCUGACUUACAGCUCUUAUAAACUAGUGGCAAUUUCUGAACCCAGCCGGCUCCAUCUCAGCUUCUGGUUUCUAAGUCCAUGUGCCAAAGGCUGCCAGGAAGGAGACGCCUUCCUGAGUCCUGGAUCUUUCUUCCUUCUGGAAAUCUUUGACUGUGGGUAGUUAUUUAUUUCUGAAUAAGAGCGUCCACGCAUC
ENST00000366905.3	AGPAT4	-27.989	CAGCUCUUAUAAACUAGUGGCAAUUUCUGAACCCAGCCGGCUCCAUCUCAGCUUCUGGUUUCUAAGUCCAUGUGCCAAAGGCUGCCAGGAAGGAGACGCCUUCCUGAGUCCUGGAUCUUUCUUCCUUCUGGAAAUCUUUGACUGUGGGUAGUUAUUUAUUUCUGAAUAAGAGCGUCCACGCAUC
ENST00000366911.9	AGPAT4	-27.74	UAUAAACUAGUGGCAAUUUCUGAACCCAGCCGGCUCCAUCUCAGCUUCUGGUUUCUAAGUCCAUGUGCCAAAGGCUGCCAGGAAGGAGACGCCUUCCUGAGUCCUGGAUCUUUCUUCCUUCUGGAAAUCUUUGACUGUGGGUAGUUAUUUAUUUCUGAAUAAGAGCGUCCACGCAUC
ENST00000436279.1	AGPAT4	-12.174	CUGAAUAAGAGCGUCCACGCAUC
ENST00000285518.11	AGPAT5	-31.481	GGAGCUCGCUGCCGCCGAGCUGAGAAG
ENST00000379370.7	AGRN	-35.66	AGUCCCGUCCCCGGCGCGGCCCGCGCGCUCCUCCGCCGCCUCUCGCCUGCGCC
ENST00000620552.4	AGRN	-47.953	CCCGUCCCCGGCGCGGCCCGCGCGCUCCUCCGCCGCCUCUCGCCUGCGCCAUGGCCGGCCGGUCCCACCCGGGCCCGCUGCGGCCGCUGCUGCCGCUCCUUGUGGUGGCCGCGUGCGUCCUGCCCGGAGCCGGCGGGACAUGCCCGGAGCGCGCGCUGGAGCGGCGCGAGGAGGAGGCGAACGUGGUGCUCACCGGGACGGUGGAGGAGAUCCUCAACGUGGACCCGGUGCAGCACACGUACUCCUGCAAGGUUCGGGUCUGGCGGUACUUGAAGGGCAAAGACCUGGUGGCCCGGGAGAGCCUGCUGGACGGCGGCAACAAGGUGGUGAUCAGCGGCUUUGGAGACCCCCUCAUCUGUGACAACCAGGUGUCCACUGGGGACACCAGGAUCUUCUUUG…
ENST00000651234.1	AGRN	-51.622	UGCCCGCUCCUAUCGCCGCUUCCGCCUCUGCCGGGGACGGGGACAGCAGACCCUCGGCGCCCGGCCCCCGCGCACCUGCCGCGCGCACCGCCUCUCCGGCCUGCGCGGCUCCGGGGGCUCCGGGAAGACCGAGCGCUGGCGGCCAGCCCGGGGAGGCUGUGGGCAGCAGGGGUGGCUGCGGGCUCCCAGUCCCUCCUCCGCCUACCUCGGAGCCCACAUUUGGGAUUUCUACUCCGGGAGAAUUCUGCCCUCCUCCCACGAUGAGCCUGGAGGACUGGAGCCGGGACCUGGCACCCCCAGGGCUGUGACUGGGUGAACUCUGAGGGCACAGCUGCUGUCCGCCGCCCCAGGGGUCCCAGGAUGGGGCGAGCAGCCCUGAAGAGGCCCAAGGGCACCCCG…
ENST00000337006.8	AGTPBP1	-43.582	CUGCGCGUGCUGGGAGCCGGCUGGCAAGGCGUGCGGUGGGCGGGGCGCCGCGCUGACGUUGCCCGGG
ENST00000357081.8	AGTPBP1	-41.737	AGGUUCCGCCGCCUCCAGCGCCGCCGCCGCAGCUGCCGCCGCCGCCGCCUCCGCCUCGCCUGCCACCGGGGUUUGUAUGAAAACACCGGGCGGCGGGCGGCGAGGGAUCCGCCGUGAUCCAGGUGCUGAGCCGGGUGCUGCGGCUCUGCGCGGUCCCCGCCAGCGCCCCAUCCUGAGCCGAUUAUCUGCAAUUAUGAAAUGAAGUAACUCAAG
ENST00000376083.7	AGTPBP1	-22.857	GCUGCGGCUCUGCGCGGUCCCCGCCAGCGCCCCAUCCUGAGCCGAUUAUCUGCAAUUAUGAAAUGAAGUAACUCAAG
ENST00000217426.7	AHCY	-27.647	CCCUGCUCGGCGCUGCCCGCCCAGUUCCUGUUCCCAGACUGAGGCCCAGCCCCCUUCGCCCGUUUCCAUCACGAGUGCCGCCAGC
ENST00000359172.3	AHCYL1	-32.368	GCUUCUGACUGUGGAAUUGGAUUCUAGCUGUGUGUGUGUUAUAUCCUGUUACUGUUGAGACACAGAGGCGGGAGUCGGCGGGGGAAGAUAUGUGCUGAGAUUAGUCAGCCUGCCCUCCCUCUCCCCCAAGAAACUCAGGCCCCAUCUGGGGAGAGUGAGAACUUAAGAAACUUGAGACAGGGAAGGAGAGCCGGGAGCAGCCAAAACCUGCUAAGUCUCAGAAGACUGGUUUCUGCACAAGGGAAUGGAAGAAGUGACUGGAGGUGGCUGUGGAUUCAACUCUGGCCUGAGAUUGAUUCCCUUGAGAUAAGUUGUUUUCUGCAAAUCCAGUUUGCUGAUGAC
ENST00000369799.10	AHCYL1	-51.285	GCUUUGCGUGCGUGUUUGCGUACAGCGGAGGUGGCGGCGCGGGCAGGUCGGAGCUCGGAGCUGCUGUUCUGGUUCUCUUGUGGCCGCCGUCGCUGUCCGGCUGCCUUGGGCUGCCGAACAGACAAGGCGUGGGCCACAGCACCUCAGAAGCCGACGCAGCUCGACGCAGGGGCCGGCAGGAGGGUGGGCGAUCGCGUGUCGGAGGGCGCCGCGCGGGCAGGCGGGCGGGCGCCAGAGGGGGAAAGAGGCGGGGGCGGCGGGUCAGCCGCUGGCCGGGCCGGCCGGGGA
ENST00000393614.8	AHCYL1	-48.75	GCUUUGCGUGCGUGUUUGCGUACAGCGGAGGUGGCGGCGCGGGCAGGUCGGAGCUCGGAGCUGCUGUUCUGGUUCUCUUGUGGCCGCCGUCGCUGUCCGGCUGCCUUGGGCUGCCGAACAGACAAGGCGUGGGCCACAGCACCUCAGAAGCCGACGCAGCUCGACGCAGGGGCCGGCAGGAGGGUGGGCGAUCGCGUGUCGGAGGGCGCCGCGCGGGCAGGCGGGCGGGCGCCAGAGGGGGAAAGAGGCGGGGGCGGCGGGUCAGCCGCUGGCCGGGCCGGCCGGGGAAUGUCGAUGCCUGACGCGAUGCCGCUGCCCGGGGUCGGGGAGGAGCUGAAGCAGGCCAAGGAGAUCGAGGACGCCGAGAAGUACUCCUUCAUGGCCACCGUCACCAAGGCG…
ENST00000247087.10	AHDC1	-43.963	UCCAGCGGAGUUAGCGGCGGAGAAUGUGAGCCGAGGCGCGAGCCAUGCUGUCAGCGACGGCGGGCGGCUCAGGGCUCCUCCACGACUCCUCUCCUCAGCAGCCGGGCGCCCGCGUCGCUGCCACCGCCGGAAGACAGACGUCCCCCAAAACCCCUCGCCUGGCUCGGACCCACGGAGCCGGCAGCCCAGCACUCCGAUGGGAGCUUGCCUGAUUGUCAACCCAUCGGCCUGGACCCCAGAGCCCACCCAGUUGAGCGUGUGCAGAGGGCCCCGAGUGCGGGGCGACGCUCAGGCCGUUGCAGAGACCACCCUGGAGAUGCUGAUGAAGACAGGCCUUUCCUGCUGAGCCCAGCCUAUCUUCGCAGCCUGCUCAGGCGCUGUCCACGCCCCGAGGCCUGG…
ENST00000374011.6	AHDC1	-43.096	UGAUCGAGGUGGGGGGGCGCCGCGGGAGCGGGGGGCCGUGUCCAGCGGAGUUAGCGGCGGAGAAUGUGAGCCGAGGCGCGAGCCAUGCUGUCAGCGACGGCGGGCGGCUCAGGGCUCCUCCACGACUCCUCUCCUCAGCAGCCGGGCGCCCGCGUCGCUGCCACCGCCGGAAGACAGACGUCCCCCAAAACCCCUCGCCUGGCUCGGACCCACGGAGCCGGCAGCCCAGCACUCCGAUGGGAGCUUGCCUGAUUGUCAACCCAUCGGCCUGGACCCCAGAGCCCACCCAGUUGAGCGUGUGCAGAGGGCCCCGAGUGCGGGGCGACGCUCAGGCCGUUGCAGAGACCACCCUGGAGAUGCUGAUGAAGACAGGCCUUUCCUGCUGAGCCCAGCCUAUCU…
ENST00000642245.1	AHDC1	-41.465	AGCUCGCAGAGGCAGCGGCGGCGGCGGCGGAGACGGAGAGAGCUUGGAGAGCAGAGAAAGGCAGAGAGAGCGAGAAAUAGAGACAGUCUGAGAGACAGACAGACAGCCAGAGAGAGCGGGAGGGAGGAGGGCGGAGGAGGAGGAGCAGGAGGACUACGCGGGGCGCGUUCCCUCCCAGCCGGGCGCCCGCGUCGCUGCCACCGCCGGAAGACAGACGUCCCCCAAAACCCCUCGCCUGGCUCGGACCCACGGAGCCGGCAGCCCAGCACUCCGAUGGGAGCUUGCCUGAUUGUCAACCCAUCGGCCUGGACCCCAGAGCCCACCCAGUUGAGCGUGUGCAGAGGGCCCCGAGUGCGGGGCGACGCUCAGGCCGUUGCAGAGACCACCCUGGAGAUGCUG…
ENST00000642416.1	AHDC1	-42.536	GGAUGGUGAGCGGCGAAGCAGCCGGGCGCCCGCGUCGCUGCCACCGCCGGAAGACAGACGUCCCCCAAAACCCCUCGCCUGGCUCGGACCCACGGAGCCGGCAGCCCAGCACUCCGAUGGGAGCUUGCCUGAUUGUCAACCCAUCGGCCUGGACCCCAGAGCCCACCCAGUUGAGCGUGUGCAGAGGGCCCCGAGUGCGGGGCGACGCUCAGGCCGUUGCAGAGACCACCCUGGAGAUGCUGAUGAAGACAGGCCUUUCCUGCUGAGCCCAGCCUAUCUUCGCAGCCUGCUCAGGAUUGGUAUGAAGAAUUAAAUGAAACGAUGCCUGGACAGCUUCCAGCCCAGUACCUGGCGCGCAGUAGGUGCUCACUAAACCUGAGCUGCGAUGGUCCUUUCCAG…
ENST00000644989.1	AHDC1	-40.546	GUCGCUGCCACCGCCGGAAGACAGACGUCCCCCAAAACCCCUCGCCUGGCUCGGACCCACGGAGCCGGCAGCCCAGCACUCCGAUGGGAGCUUGCCUGAUUGUCAACCCAUCGGCCUGGACCCCAGAGCCCACCCAGUUGAGCGUGUGCAGAGGGCCCCGAGUGCGGGGCGACGCUCAGGCCGUUGCAGAGACCACCCUGGAGAUGCUGAUGAAGACAGGCCUUUCCUGCUGAGCCCAGCCUAUCUUCGCAGCCUGCUCAGCCCCUACCUCACAGGAUUGGUAUGAAGAAUUAAAUGAAACGAUGCCUGGACAGCUUCCAGCCCAGUACCUGGCGCGCAGUAGGUGCUCACUAAACCUGAGCUGCGAUGGUCCUUUCCAGGCGCUGUCCACGCCCCGAG…
ENST00000673934.1	AHDC1	-41.509	AGAGGCAGCGGCGGCGGCGGCGGAGACGGAGAGAGGCAGCUUGGAGAGCAGAGAAAGGCAGAGAGAGCGAGAAAUAGAGACAGUCUGAGAGACAGACAGACAGCCAGAGAGAGCGGGAGGGAGGAGGGCGGAGGAGGAGGAGCAGGAGGACUACGCGGGGCGCGUUCCCUCCCAGCAGCCGGGCGCCCGCGUCGCUGCCACCGCCGGAAGACAGACGUCCCCCAAAACCCCUCGCCUGGCUCGGACCCACGGAGCCGGCAGCCCAGCACUCCGAUGGGAGCUUGCCUGAUUGUCAACCCAUCGGCCUGGACCCCAGAGCCCACCCAGUUGAGCGUGUGCAGAGGGCCCCGAGUGCGGGGCGACGCUCAGGCCGUUGCAGAGACCACCCUGGAGAUGCUG…
ENST00000257247.11	AHNAK	-43.347	AGCUGCUCUGCCGCGGGGACUGCACCGCCCGCCCUGCCAGACCCGCCCGGAACGGGGCUCGUCGCCGCCAGUAGCCGCAGCACCGCAGCCUUGGGCCUCGCGCCGGCUAUGGCCGUGCCCUGGGGCUGAGCCCUCAGGUUGUGACCGAGAUUCCCGACGAGAGAGACUGAGGGGAAGAGAGGAAGGAGGGGCGGGCUCCUGGCAAGGCAUUCGCUCCUGAGCGGAAUCCUGCAAAG
ENST00000378024.9	AHNAK	-45.285	GGCCACUCGGAGCUGCUCUGCCGCGGGGACUGCACCGCCCGCCCUGCCAGACCCGCCCGGAACGGGGCUCGUCGCCGCCAGUAGCCGCAGCACCGCAGCCUUGGGCCUCGCGCCGGCUAUGGCCGUGCCCUGGGGCUGAGCCCUCAGGUUGUGACCGAGAUUCCCGACGAGAGAGACUGAGGGGAAGAGAGGAAGGAGGGGCGGGCUCCUGGCAAGGCAUUCGCUCCUGAGCGGAAUCCUGCAAAG
ENST00000528508.5	AHNAK	-38.579	AGCUGCGCUCGCUGGAACCCUGCGCUCCAGCGGUGCGCGCCAGGAGAGGGGGCCCGAAGCGAGGUCUCGCCUAGAGUUGGAAAGGCAGCGUGCUUAGGGUUGUGACCGAGAUUCCCGACGAGAGAGACUGAGGGGAAGAGAGGAAGGAGGGGCGGGCUCCUGGCAAGGCAUUCGCUCCUGAGCGGAAUCCUGCAAAG
ENST00000530124.5	AHNAK	0	UCAUUCCAG
ENST00000530285.5	AHNAK	-33.946	GAGCUGGCGACCCGACUCCAUGGUCCAGCACAUGGCACAGAGACUGGGGUUGUGACCGAGAUUCCCGACGAGAGAGACUGAGGGGAAGAGAGGAAGGAGGGGCGGGCUCCUGGCAAGGCAUUCGCUCCUGAGCGGAAUCCUGCAAAG
ENST00000531324.1	AHNAK	-42.919	AAGAGCCGCCUCCGCGCACGGGGGCCCGGCCACUCGGAGCUGCUCUGCCGCGGGGACUGCACCGCCCGCCCUGCCAGACCCGCCCGGAACGGGGCUCGUCGCCGCCAGUAGCCGCAGCACCGCAGCCUUGGGCCUCGCGCCGGCUAUGGCCGUGCCCUGGGGCUGAGCCCUCAGGUUGUGACCGAGAUUCCCGACGAGAGAGACUGAGGGGAAGAGAGGAAGGAGGGGCGGGCUCCUGGCAAGGCAUUCGCUCCUGAGCGGAAUCCUGCAAAGUGGAAGGACGUGAGACGAAUUACCCCACCCCCAACACCUCACCUGGCAG
ENST00000533365.5	AHNAK	-39.005	GGGCUUGGCGUGGGAGGAGGGCUAAGCUGCGCUCGCUGGAACCCUGCGCUCCAGCGGUGCGCGCCAGGAGAGGGGGCCCGAAGCGAGGUCUCGCCUAGAGUUGGAAAGGCAGCGUGCUUAGGGUUGUGACCGAGAUUCCCGACGAGAGAGACUGAGGGGAAGAGAGGAAGGAGGGGCGGGCUCCUGGCAAGGCAUUCGCUCCUGAGCGGAAUCCUGCAAAG
ENST00000333244.6	AHNAK2	-56.35	AGUCCGAGGUCGGCCGCCCGCGGCAGCGCAGGGCAGCGGGGCAGAGCGCGGCUCCCGCCCGCCCGCCCCGUGCGCCGGAGCCGGGACCAGCGACUGGACGCGACGGGCCGCCAGGCCCGCACCGCCUGGCCGCCGCG
ENST00000557457.1	AHNAK2	-31.926	GACAGGAUGCGUCCUCAAAAGCGGACAGAGUGCUCCACUGACCUGCAGCCUCCAGAGGGAGUUCCAACAUCUCAAGCUGAGAGUCACUCUGGCCCACUGAAUUCCAUGAUUCCUGUUUCUCUUGGUCAGGUGGUCCCCGAAGAAGGAAACAGGGCCAAAGGUGGACCCAGAAUGCAGCGUGGAGGACUCAAAACUCAGCCUGGUUUUAGACAAGGAUGAAGUGGCCCCGCAGUCUGCCAUCCAC
ENST00000340020.11	AIDA	-46.264	CAAAGUUUGGCUGUGGCGGCAAAUGGGCUUGGGCGGCUCCUCGGCGGGUGGCGGUGGUGGCCGUAGCGGUUCCUCCUGGCCCUGUUAAUGUCGGGGCCAGGCCGGGGGAGGAUGGCGCCCUAGAACCCGGCCUUGCUGGGGUAGGGGCGGGAGGGGACGGGGUGGGGACCGGCC
ENST00000355727.3	AIDA	-51.982	UAGCGGUUCCUCCUGGCCCUGUUAAUGUCGGGGCCAGGCCGGGGGAGGAUGGCGCCCUAGAACCCGGCCUUGCUGGGGUAGGGGCGGGAGGGGACGGGGUGGGGACCGGCC
ENST00000275235.8	AIG1	-27.2	CAGCCGGUCCAGGCCUCUGGCGAAC
ENST00000357847.9	AIG1	-31.081	CUCCUUGCCGCCCAGCCGGUCCAGGCCUCUGGCGAAC
ENST00000367601.8	AIG1	-37.517	CGCCCACUAGCCACAGGGCCCGCUUCCCCCUGGAGAUCAGCGCGCACUUCCCGAGCCCUCGUAGCACUCAGAGGUCGCAUCCACACCUGGGAUGCCUAGGGGGCGCCUCCUGGCCGGGUGUCCCGGGACCCUGCGAACGCAGGAGCAGA
ENST00000447498.5	AIG1	-26.575	CGCCCCCGCGCGCCCGGCGCCUCCCUCACGCCCGCCCUCCUUGCCGCCCAGCCGGUCCAGGCCUCUGGCGAAC
ENST00000458219.1	AIG1	-28.596	GCAUUGAUUUCUCUACGGAGUAGCAUUCAAAUAUGUAACUGAUCAUGGACUCCAGGUUAUCCAGGCUGUCUUUUUUGGCAUCUGUGUGCUGACUGAUCUUUCCAGUCUUCUGACUCGAGGAAGUGGGAACCAGGAGCAAGAGAGGCAGCUCAAGAAGCUCAUCUCUCUCCGGGACUGG
ENST00000629020.2	AIG1	-25.185	CCCAGCCGGUCCAGGCCUCUGGCGAAC
ENST00000646199.1	AIG1	-27.222	GCCCCCGCGCGCCCGGCGCCUCCCUCACGCCCGCCCUCCUUGCCGCCCAGCCGGUCCAGGCCUCUGGCGAAC
ENST00000368129.3	AIM2	-21.935	UGCACUUGCACUCUAAGGAAGCUGAGGUGGGGGAGGCGGGAAAGUCCACAGAGGAGUUUAAAGCAGCCAUGCCAAAAGCCUGAACAGAAACAG
ENST00000368130.9	AIM2	-28.636	AGAAGUGUCAGAGUCUUUGUAGCUUUGAAAGUCACCUAGGUUAUUUGGGCAUGCUCUCCUGAGUCCUCUGCUAGUUAAGCUCUCUGAAAAGAAGGUGGCAGACCCGGUUUGCUGAUCGCCCCAGGGAUCAGGAGGCUGAUCCCAAAGUUGUCAG
ENST00000411768.2	AIM2	-26.445	AAUAUAGGUGUGUUGUAGAGUCAGGCAGAACCCAGAACGUCUGGAGAUGAAUGUAGGGAAGAAGGAAGGACCAGCAAGUUCUUCCAGGCUGGAGUACGAUGGCGCAAUCUCCGCUCACUGCAAUCUCCACUGACUACAACCUCCGCCUCCCGGGUUCAAGUGAUUAUCCUGCCUCAGCCUCCUGAGUAGCUGGGAUUACAGAUACUUAACUAUCAGGAAACAUUUACAGAUGAAGAAAGAAGAACAUCUGAACACAGACUGAGCUUACUGGAUAUUGAUGCCAGUGGCAAUAUUGGCAAACAAAUCUUGAAGAUAGAUGGCCAGAGAAAUGAUGGAAACUGUGUCUGAGUCACUGCUUGGAAGAGAGCCACCAAACCAGGAGCACUUACAUCCGACUGG…
ENST00000695580.1	AIM2	-22.169	CUGCAAUCUCCACUGACUACAACCUCCGCCUCCCGGGUUCAAGUGAUUAUCCUGCCUCAGCCUCCUGAGUAGCUGGGAUUACAGAUACUUAACUAUCAGGAAACAUUUACAGAUGAAGAAAGAAGAACAUCUGAACACAGACUGAGGCUGAUCCCAAAGUUGUCAG
ENST00000436881.3	AJM1	-49.569	GCUGCUGCCUGGAAGCUUCUGCCCGUGCCGGGGACGCAGCAGUGCCGGGGACACAGAGGAGCCGACCUGGGGGUGGCACAGCCCACCGGGGCACAGCCAGAGCAGCACCCAGGUGCUUCUGACCCCGGCAUGGAGGAAGCGCCCGCGUUCUCGGCCCAGGCCCGCAGCCAGGGCUGCUCCGCCCGCUGCGCCCCAGGGCAAAAGCCCCGCAAGGCAGUGUGAGCUGGAGCCGCCAGCCUGGGGACCUCUUUUAAG
ENST00000262713.7	AJUBA	-50.702	AGUCGGGCGAGUCGACGCGUGAACAGAUAGACCUGCGGACUGGACAGCCGCGGCCAGAGACCCUGCUAGCCCCGCUCAGCCCCAGAUGCGCGGGGGGACGCAGCCCCUCCCGCUGGGGGAUGCUGUGGGAUUCCUGGCGCAGGGCAUCCAGGCCGCCCGCUAAGCCCCUGUGCCUCCCCUGUGCCCCUGGGGAACCAGAGUCCGGCUGCAGGGAAAGAGAACCGGCCGCCGAGACGCCGCAGGGUGCCAGGCGGGGAGGGGGCGAGAGGCCCCAGGCCCGAGGGC
ENST00000397388.7	AJUBA	-33.486	UAACUCCAGUCCUGACCUCCAUGGAGUCUGUCCCUGGAAGGAGACAGGCAUUUGAGAGCAGGAUAGAUAUGCUCAGGCAAAGAGGCUUCUAGGUUGAAGGGUCCCAGAGGGAAAGGCCUGUUAACAAUGUGGUUCUCUCUAUGCAAAUCAUAUAGCACCUUAUUAAGAGCUCACGUAUUCCAGCACGUAGUUGGCUUUACUCUCCCAGGUGGCUUCCUAUGCACUGGAGAGGAAGGCAGUUUGUUUAGGGGAGGGGCCCUAGAAAACUGUUAAGGAGGCAGGAGCUGGAGGAGCAGCAAGCAGAGGAGAGGGGAAGUUGGCUGGAAUGAAGCCAAAGCAAAUUGGAAUUGCAUCAGAUGGAAUUUUUGUGCGGGGAAGGACAGACAGCAGUUAGGAGGA…
ENST00000553592.5	AJUBA	-27.753	CAGACAGCAGUUAGGAGGAAAAGCACAAAGUCCAGGGCGAACUUUGCGUUGCAAGGCUUUCUACAGUGUCAAUGGCUCUGUGUACUGUGAGGAAGAUUAUCUGUUUUCAGGGUUUCAGGAGGCAGCUGAGAAAUGCUGUGUCUGUGGUCACUUGAUUUUGGAGAAGAUCCUACAAGCA
ENST00000553911.1	AJUBA	-33.646	AAAUAUAUUAUGCAGCAGCGGGGAGCAGUGACCCCAGAAGUCUUGCACCUGGGCUGUGGGAUAGGUUCCAGCCCCUUCUCUAUUGUUUCUAGGGCGAACUUUGCGUUGCAAGGCUUUCUACAGUGUCAAUGGCUCUGUGUACUGUGAGGAAGAUUAUCUGUUUUCAGGGUUUCAGGAGGCAGCUGAGAAAUGCUGUGUCUGUGGUCACUUGAUUUUGGAGAAGAUGGAGUCUCACUCUGUUGCCCAGGCUGGAGUCCAGUGGUGCGAUCUCGGCUUACUGCAAGCUCCGCCUCCUGGUUCACGCCAUUCUCCUGCCUAGCUGGGACUACAGGCGCCCGCCACAUGCCCGGCUAAUUUUUUGAUCCUACAAGCA
ENST00000556731.5	AJUBA	-28.345	ACUGCUUACCCAUUCUGAUUCCUUUGCUAAACCUUUAAUCUCCUAUCUCUGCCUGUCUGACUUCAGCACUCAGCUUUUCUCACUCCCCCAGUUUCUGCCUGGUUCUCUUUAGGCUCAUCUGUCUGUCUAUCCUUCUGUUUACAGGGCCUCUUCUGGCUAUAUCUCUUUCCCUAUCUUUCCUCCCCUGUGUCUCAUGAGCUUCUAAGUCAGCUUUCCUAACCCACUGGACAGAGUUGGAAGUAGGGAUUUUGAGGGGAAGAAGGCAAAGGGCGAACUUUGCGUUGCAAGGCUUUCUACAGUGUCAAUGGCUCUGUGUACUGUGAGGAAGAUUAUCUGUUUUCAGGGUUUCAGGAGGCAGCUGAGAAAUGCUGUGUCUGUGGUCACUUGAUUUUGGAGAAG…
ENST00000223836.10	AK1	-35.521	GCUAAGCCCCCACUGCCGGGGGAGGCGGGUGAUGGGCCGGCCCAGGGCCUGAGAGGGGAAGGGCAGGGUGCACAGGAGACACGGCAGGACGGGACC
ENST00000373156.5	AK1	-42.147	GGGAGUUUCGAGGGGAGCAGCUCUGCAGUUGUGUGGCCGCUGUUUAUGUCCCUCGGUGCCAUCCUCACUGUCCCAGCCCCUCCAGCGGGAACCCAGGUGGAUGGGAGGGGGCUACUGCCCUUCUGUGACAGAGCACUGACACGGCUCCCGGGACCUCGGCAGG
ENST00000644144.2	AK1	-35.059	GAGGACGGGCAGGGCACGCACUGGCCCCGGCGCCCACCCGCACCCCUCCCCAGAGCACUGACACGGCUCCCGGGACCUCGGCAGG
ENST00000354858.11	AK2	-38.693	GCAGUUGGUAAGGUGAAGAGUCCGUCGUGCUCAGGGGCGGGCGGAACGGGCUGACGGACGCGGCUAUGGGCCAGUGUGAGCGGCGAGUGGGACGUGCGUGGCGUGCGUGCGUUGACCUGGGAAGCACUGGACCUGUGAGGCGUGCGAACUGGUGGCAGUGAGAGACUUCGGCGGAC
ENST00000373449.7	AK2	-21.636	AAGCACUGGACCUGUGAGGCGUGCGAACUGGUGGCAGUGAGAGACUUCGGCGGAC
ENST00000467905.5	AK2	-23.103	GGGAAGCACUGGACCUGUGAGGCGUGCGAACUGGUGGCAGUGAGAGACUUCGGCGGAC
ENST00000480134.5	AK2	-23.878	UGGACCUGUGAGGCGUGCGAACUGGUGGCAGUGAGAGACUUCGGCGGAC
ENST00000487289.1	AK2	0	AGAGACUUCGGCGGAC
ENST00000491241.2	AK2	-23.019	GCACUGGACCUGUGAGGCGUGCGAACUGGUGGCAGUGAGAGACUUCGGCGGAC
ENST00000548033.5	AK2	0	ACUUCGGCGGAC
ENST00000673291.1	AK2	-18.571	GUGCGAACUGGUGGCAGUGAGAGACUUCGGCGGAC
ENST00000695601.1	AK2	-23.788	GUUGACCUGGGAAGCACUGGACCUGUGAGGCGUGCGAACUGGUGGCAGUGAGAGACUUCGGCGGAC
ENST00000695602.1	AK2	-20.968	GAACUGGUGGCAGUGAGAGACUUCGGCGGAC
ENST00000695605.1	AK2	-16.923	GGUGGCAGUGAGAGACUUCGGCGGAC
ENST00000359883.6	AK3	-27.252	ACACACUCUUUUACGUUAUUUAUAAAAGAGUCUCACUCAAUGGAAGCUGGAUUUCCUCUCCUGUAAAAUGAGAAAUUGGCGUGUUAGCCAAGGCUUUCAUUGACCAAGGGAAACUCAUCCCAGAUGAUGUC
ENST00000447596.4	AK3	-50.143	ACUUCCGGGAACGCCGGGGAACCGCAGUAGCCGCCUGCUAGUGGCGCUGCUAGCCGGCCGGCGCAGGCUGCCGAGCGGGUGAGCGCGCAGGCCAGGCCAAAGCCCUGGUACCCGCGCGGUGCGGGCCUCAGUCUGCGGCC
ENST00000327299.8	AK4	-46.341	AGUCCGCCUGCUACUCGGUCCCGGCGCUGGGCUGAGGGGAGGGGUUGUCUUAAAAGUCUCUCCUUCCCCCUGUAGGGGCGGCCGGCGAGUCCCAGUGAGAGCGGAGGGUGCCAGAGGUAGGGGGCCGAGAAACAAAGUUCCCGGGGCUUCCUCCGGGGCCGCGGUCGGGGCUGCGCGUUUGACCGCCCCCCUCCUCGCGAAGGCA
ENST00000395334.6	AK4	-52.765	AGCCGCCGGGGAGGGGACGAGACGCAGACCACACGUUGCCCACGUGCGAGGACCGGGCAGGGGCUCAGCCCCUAGGCCGCCCGGUGCGUGGGGCGGCGGGGGCUGGCUUUGAGUCACCCCCGCUUGUGCCAGCUUCCCCGGCUCGGCGGAGACUGGCUUGGGGAUGCCUGGCCGCCCGGCCCCCUUCUCGGACGCGGCGUGGGGAGCGAGCUGGAGUUAAGGAUGAAGGGGCGGCCGGCGAGUCCCAGUGAGAGCGGAGGGUGCCAGAGGUAGGGGGCCGAGAAACAAAGUUCCCGGGGCUUCCUCCGGGGCCGCGGUCGGGGCUGCGCGUUUGACCGCCCCCCUCCUCGCGAAGGCA
ENST00000545314.5	AK4	-50.648	UUACGUAAGGCGCGAGUCCCGCGCGGCCGGCCGGGGCUCCGCGACUGGGCGGGCGGAGGCGGCGCCGCCCUGCAGGAUCCGGGCUGGAAGCCUCUCGGAGUGCUGCCUCCAGCCAAGGGGCGGCCGGCGAGUCCCAGUGAGAGCGGAGGGUGCCAGAGGUAGGGGGCCGAGAAACAAAGUUCCCGGGGCUUCCUCCGGGGCCGCGGUCGGGGCUGCGCGUUUGACCGCCCCCCUCCUCGCGAAGGCA
ENST00000546702.5	AK4	-39.143	GUGUUUAUUUGAUUGCUUUUGGUGGCGAGGCGCGGGGCUCGGGCUCGUCGCGCGCCCCAUGGCCGGGGAGCGCAUCCGCCAACCCCGGGCGGAGAAGUUGGUGAG
ENST00000344720.9	AK5	-36.413	AGUCUUCCAGCAGGGUUCUGAAAGCAGCCUGCUCCCAUCGCGCCCCUCGGAUGUGGACACCCAGGGUGGGCUGCAGACCGCGGCCGGGCCGCACUCUCUGGGGGCGAGGGCCAGGUCAGGUGGCUGCACUGUCGCCCAGCAGCGAGUAAAGACUCGAAACUGAGGGAGCCAGAGCCCUAGUCACUCUGCUGGUCGAGGGUCGGAACCCCUGGGGGAAAGAGGAAAUGUGGACGAAGGCAGCCCUUCCUGGAGACAGCUUGGAAGAGAGGGAUGAAGAUGCAAAAAGCAAAACCCAACCUAUCAAGUGCCACCUCCCCGGUGACAGGCCCCCAGCCUUGCUCUGCGCUUUCGCUGAAUGAACUCCUGAGCACGUUUUUCCCGUUGCCUAGGAAGGGUUGG…
ENST00000354567.7	AK5	-58.068	GGCGGCCGCGCUGCCUGGCAGCCCGGGAAGCCGCGGCACAGCUGCUCGGCGCCUGCAGCUCCGGCUCGGGGGCUGGAACCGAAGCGGGGGCGGCGGGAGCGCGGAGACCACAGCCCCCGGGGAGAGGCGGAGGGGGUCCCUGGCCUGGGCGGAGAGGCUGAGCUGAGUGCGCGUGAGAAAGAGGGCUGCACCGCUGCUCGGCGCGGACUCUGCCAGCCCCAGCUUCAGCCCCGGCUCAGGUCGCCGCAGCCCGGGAGCCUCCCCGCUUGCGCCCCAAGGCACGCGCGGCACAGCC
ENST00000478255.1	AK5	-41.877	CUCCACACCUCCCUGCAAGCUAAGGAAGCCGGCUCCGGCCUUGGGCAGCCCAGAAAGGGGCUCCCACAGUGCAGCGGCGGGCUGAAGGGCUCCUCAAGCGCGGCCAGAGUGGGCGCCAAGGCGGAGGAGGCGCUGACAUCGAGCGGGGGCUGUGAGGGCUGCCAGCAUGCUGUCACCUCUCAGUCCCACUAGAUCCCAAGAGGCAGCAGAGGCAGCUUCUGAAAAAUAAAAUAAAUUGGAGACCCACAGUUGGUGAUCUGU
ENST00000478407.1	AK5	-38.211	UGUUGCUCAGUCUUCAGACCGCAGCACAGCAUCAUCUGCACCGGGACCCGGGAAUGGGGGGACACUUGGAGACUGAGAGAGAGGAGGCUCGAGGAAUGAACCUUGAGCCUUUUGAAUGGACUG
ENST00000285397.9	AK9	-27.317	AUAGAGAGGUCGGGUAGAGGCUCCCGGGACCUGCGUGCUGCCGAGAGAGGAAGCGAAGGGCACCAUCUUUGUAUUUUGUGUC
ENST00000355283.1	AK9	-16.032	AUUCUCAGUGCUGCUUUAUUUUCCUCAUGAAAAUAAAGAAACUUAGAAUGUGCACUUAGAGUAAUAUAUGAGAAACUGAUUUUUAAUUAAUUAAAAUAAUAUAAGGACUGGCUUUUUGUGGAUAGUUUUCAAGUUGCUACAGAUUAAAUAUUAUUCAAGAAGCAUUUUAAAAAAUUAUCUGCAUCAAAAUACUUUUUUAGUUUAAUGUUCUCCAAACUUUGAAUACCGUUUCUAGGGUGAAGAUAAA
ENST00000424296.7	AK9	-23.582	AGAGGCUCCCGGGACCUGCGUGCUGCCGAGAGAGGAAGCGAAGGGCACCAUCUUUGUAUUUUGUGUC
ENST00000448084.6	AK9	-25.168	AGUUGCUUCCCUGAGGAGGGUCCGGCUGCGGCCAGGGUGUUGGGAAAACAACAUUAGCCCGUUACAUAACACAGGCAUGGAAAUGUAUUCGUGUUGAAGCUUUGCCAAUUUUAGAAGAACAGAUUGCUGCUGAAACCGAAUCAGGAGUU
ENST00000532976.1	AK9	-33.905	AUAAAUGCCAAAUUAGGUACAAAAGUGACUAUUUCGAAUUGGAAAAGAAAUGACAAAGAACUACAGCCCCGCCUCUCGAGGCCCCGCCCCACCAAGCAGCAGGUGCGUGGCGGCCAGAGGUCUCCCCGGCAACCGCCCGACAGCCCCGCGGAGUCCCUGGAGGCAGUUGCUUCCCUGAGGAGGGUCCGGCUGCGGCCAGUAUUUUGUGUC
ENST00000225737.11	AKAP10	-45.302	AACUCCGGGCGGGCGGCUUGUUGAUAAUAUGGCGGCUGGAGCUGCCUGGGCAUCCCGAGGAGGCGGUGGGGCCCACUCCCGGAAGAAGGGUCCCUUUUCGCGCUAGUGCAGCGGCCCCUCUGGACCCGGAAGUCCGGGCCGGUUGCUGA
ENST00000025301.4	AKAP11	-27.273	AGCUUGCUUGCCCGGCUCGCUCACGGGUCGUUGAGGCCGGUGACAUGUCUGUGAGCUGCGGAGGCUGCGGCCCCCAGAUCUUUCUCUUUGACACUUUGCAAUAAAAAAGGGCAGUGAGAUUGAAUAGGUGUUUUGUGGAUUAACUCUUCAUUGAUUAUAUACAACAAAAAAUAGUU
ENST00000253332.5	AKAP12	-44.603	UUCUUUUAAGGAGUUUGCCGCGAGCGCGUCUCCUUCAUUCGCAGGCUGGGCGCGUUCGCAGUCGGCUGGCGGCGAAGGAAGGCGCUCUCGGGACCUCGCGGGCGCGCGUCUUUUGGCUCUUGCCCCUGUCCCUGCGGCUUGGGGAAGGCGUAACCCGGCGGCUAGGCGCGGGAGAAGUGCGGAGGAGCC
ENST00000354675.10	AKAP12	-38.15	GGCAGCUCCGAGGGCACCUCCGGUUCUCCCCCAUCCUCCGGGAGUGUCUGGGCGCUCAGUCCGCUCUGAUCCCGCCGAAACCACCUGCGGUUGGCAGGCAGGAGACUAGGCGUCUGCCGGGGAGGGCAGGGACCCGCUAAGCUGAUCUCCUGUACAGUAGUGCUACUUAAAAU
ENST00000359755.5	AKAP12	-31.34	AGUGAGUAGCACGUGCACCCAAGCGGCAGUUCGCCCCGCAGCGAUGGCGGACACGGAAUCCCGAGGGCCACCAACUGUCCCUUAGGACCGGCCCGAG
ENST00000402676.7	AKAP12	-44.301	GGAGUUAAACACAAUCUGCAGGAAAGCAAAUGGGGACUCGGACUCGCUCCUGGGCGAGCUGAAAGUCGGCUGCAGCAGAAGCUCCUGCCUUGGGAGUUUGCCGCGAGCGCGUCUCCUUCAUUCGCAGGCUGGGCGCGUUCGCAGUCGGCUGGCGGCGAAGGAAGGCGCUCUCGGGACCUCGCGGGCGCGCGUCUUUUGGCUCUUGCCCCUGUCCCUGCGGCUUGGGGAAGGCGUAACCCGGCGGCUAGGCGCGGGAGAAGUGCGGAGGAGCC
ENST00000361243.6	AKAP13	-43.704	UGUCUUUCUCCGCGGCGAAGGUGAAGAGUUGUCCCAGCUCGGCCCGCGGGGGAGCCCCGGGAGCCGCACGUGUCCUGGGUC
ENST00000394510.6	AKAP13	-25.423	UUUUAAUAGAGAGGAGUCUGGAAGGCAGAGAUCUCCACCACCUAACCGUGAGAAAUUUGGAACUAAGGACUUGCACUGGUCCCCAAGUUAACAGUGGAUAUACUUCCUGCAUUUUCUCUGUUCUUUCUUGCAUUUGGGCAAA
ENST00000394518.7	AKAP13	-46.473	GUGUGCAGGGCCAGCGCGGAGCCCGAGCAGCCGCGGUGAAGCGCCUGUGCUCUGCCGAGACUGCCGUGCCCAUUGCUCGCCUCGGUCGCCGCCGCUUUAGCCGCCUCCGGGGGAGCGGCCGCCUAUUGUCUUUCUCCGCGGCGAAGGUGAAGAGUUGUCCCAGCUCGGCCCGCGGGGGAGCCCCGGGAGCCGCACGUGUCCUGGGUC
ENST00000558166.2	AKAP13	-24.91	AUUGUGUGUUUGCCGCAAAUUAAAACCUCAGCUCUGUAUCUUGCCUUCUGCUGGAGGUUUGUAAGCUUGCUCCUGCUAACCACUUCAUUGUCUGAGAGAGAAACGGAGAAUGCUGGAGAACCAGACUCCUGGAGCAGUUUAUCCUAUGAAAUACCGUAUGGAGACUGUUCUGUGAGGCAUCAUCGAGAGUUGGACAUCUAUACAUUAACCUCUGAGUCUGAUUCACAUCAUGAACACCCAUUUCCUGGAGACGGUUGCACUGGACCAAUUUUUAAACUU
ENST00000560256.1	AKAP13	-36.154	GUUGUCCCAGCUCGGCCCGCGGGGGAGCCCCGGGAGCCGCACGGGACAUGUAUAGUUUCACCAUGUUGGCCAGGAUGGUCUGAAACUCCUUAUCUGAAGUGAUCAGCCUGCCUUGACCUCCCAAAAUUCUGGGAUUACAGGCGUGUGCCACCGCGUCUGUCCUAAGGAGACACACUGUUUCUCUGGCUUAUUAAGAGUGUCCUGGGUC
ENST00000560302.5	AKAP13	-42.706	GAAGCGCCUGUGCUCUGCCGAGACUGCCGUGCCCAUUGCUCGCCUCGGUCGCCGCCGCUUUAGCCGCCUCCGGGGGAGCGGCCGCCUAUUGUCUUUCUCCGCGGCGAAGGUGAAGAGUUGUCCCAGCUCGGCCCGCGGGGGAGCCCCGGGAGCCGCACGUGUCCUGGGUC
ENST00000560340.5	AKAP13	-26.304	UCACACAGCAGCCUGUUCCAUCUGUGGGUAACCAUGUUCCGAGGCAGCAAAGAGAAACCGCUAUUGCUCCGUGGAAAUAAACUAUCUGAAUAAAACUUCUUAACGGGGGUUGAGGCUGAAGCUGAAACGGGAGUCGGACACGAUCUUGGCUCCUGAAGUCUUUAAAGGUCAGUUUGAUGCACACUUCUAUACCACCACCUGUUACCAGCUGUAGACAGAAGACCUAUCUCCAUGCUUGCCCCUAGGCUUUUGUAGAA
ENST00000560676.5	AKAP13	-23.46	AUCGGCCGUUAUGCUUAGCCAGUUUAUUCUUUAUUUUUUUACUGGAGUCAUUGCCAGUGAUGGAAACGGUGUUUGCUUCUCUUUCAGUCAAGAUCUGCACAAAGUAUAGCAUUAGGUGGUAUUUAUUGUUUAUAUUAUGAGUUCUACAUUCAUCUUUCCAGCACUCUGAAGUUAUCAGCAAGUUCUCAGUCAGUUCAAGGCAUUGGAUUCUGCUUGAUUUCUUUUUAAUUCAUUGUUUUUGACCCCUUUGAGAGUUUUAAUAGAGAGGAGUCUGGAAGGCAGAGAUCUCCACCACCUAACCGUGAGAAAUUUGGAACUAAGGACUUGCACUGGUCCCCAAGUUAACAGUGGAUAUACUUCCUGCAUUUUCUCUGUUCUUUCUUGCAUUUGGGCAAA
ENST00000612418.1	AKAP13	-19.381	GUCUAAAACUCUCUUUUCUCUUGGCUCUUCUUAUUCGAGUGAUGAGGAGGAGGAGUUGCAUAAUUCACGGCCCUUCCACAGUACCUUCCACAAUACCAGUGCUAAUCUGACUGAGAGUAUAACAGAAGAGAACUAUAAUUUCCUGCCACAUAGCCCCUCCAAGAAAGAUUCUGAAUGGAAGAGUGGAACAAAAGUCAGUCGUACAUUCAGCUACAUCAAGAAUAAA
ENST00000263050.3	AKAP7	-18.218	UAUCUUUCUUGUUUUGCUUUCAAAUGGAUUGUCCUCUUCCAAGUGGUUUCAAACUUAAUCACAGAAUGACAAUCAGUGGUGAAGGGAGUGAAAAAAAUAGAUCCUGAUUUAUAUGAAAAGUUUAUCAGUCACAGAUUUGGAGAAGAAAUAUUAUAUCGCAUAGAUCUUUGCUCC
ENST00000431975.7	AKAP7	-53.603	CUGGCUUGUUCCGGCGUCCGGCCUGGCAUGCGGGUGCUGCGGCUGCUGCGGCUGCCGCCGCCGCUGCUGCCGCUGCCGCGGGGGCUGCGGCUUGGGAAGCUCCGCGCUUCCGCAGGCCUGGCCUCCGCCGCCCGGGCCCCCGCAGCCUGUCGCUGGACCCCGCGCCGGCCCAGCGCACCGCCCUCAGGCCCCGAGCCCCGCCCUGGCCUCCGCCUCGGCCUCGCCUCCAGCCCCGGGACGCGGCCCGCCACCGCCGCUGCCGCCAGCCCAGACGCGCCGCCCGCAUGCGCCGCGACC
ENST00000474850.2	AKAP7	-28.986	AUUGGCUCUUCAAGCUGCCUGUGCUGCUCCGUGGAGUGAAAAAGGCAGGGUGUGCUCGCAGACUGUGCUAUAAACUGCAAUUUCUAUUUGGGGUCCUCACGGAGAAGAACACCAGGAAAGACAGACAGGACCAGUGCC
ENST00000537868.5	AKAP7	-18.457	CUUCCUGUCGCUCUUCAAGGUUUCCAAAAGACCAUCUUUCAGCAGUUGCCUCAAUUAAGGCCUUGGAACCAGGGAGUGAAAAAAAUAGAUCCUGAUUUAUAUGAAAAGUUUAUCAGUCACAGAUUUGGAGAAGAAAUAUUAUAUCGCAUAGAUCUUUGCUCC
ENST00000541650.5	AKAP7	-37.037	GACGCGCCGCCCGCAUGCGCCGCGACC
ENST00000706999.1	AKAP7	-33.562	AGAGCAGUUGCAUUAGGCUGGAGGACUGGAGGUGGAGCCUUUUUUGCUCACGGCAGCAAGUUCCCUUCUCCUUUCUCUCCCCCGGCGGCGUGUGCAUUGGCUCUUCAAGCUGCCUGUGCUGCUCCGUGGAGUGAAAAAGGCAGGGUGUGCUCGCAGACUGUGCUAUAAACUGCAAUUUCUAUUUGGGGUCCUCACGGAGAAGAACACCAGGAAAGACAGACAGGACCAGUGCC
ENST00000299576.9	AKIP1	-41.538	GCUGCGCCGGCGCCGCCGGGAGCGCUAGGCCUGGUCCCUCUUCCUAGAAUAGCGUUGCGCGCAUGCGCCUUGACGAGUGAGCCGGGGAGCC
ENST00000309357.8	AKIP1	-31.447	CCGGGAGCGCUAGGCCUGGUCCCUCUUCCUAGAAUAGCGUUGCGCGCAUGCGCCUUGACGAGUGAGCCGGGGAGCC
ENST00000309377.9	AKIP1	-29.024	AGCGUUGCGCGCAUGCGCCUUGACGAGUGAGCCGGGGAGCC
ENST00000396648.6	AKIP1	-39.018	CGGUGGUCUCCAGGGAGGUCGAGGCUGGGGCUCCCACCCGGAUUUGGAGCAGGGUCGCCGCGGCCCAGCUGACCCGCCGGCGUUUGUACGUUGUGUGCCCACUCAGGGAGCC
ENST00000524577.5	AKIP1	-25.806	GCAUGCGCCUUGACGAGUGAGCCGGGGAGCC
ENST00000525005.5	AKIP1	-42.829	GUUGCGCGCAUGCGCCUUGACGAGUGAGCCGGGUGAGGGGGCUCCCUAAGUAGCGGAAGGGGUAGAUGAAAAUGGAAGGGGCGGGCGCGCUAGGCCUAGUCCUGGCUGGGCUCCCGCUGGAGUGUGCGUUGGGGGCGGACCAGGAGCGGUGGUCUCCAGGGAGGUCGAGGCUGGGGCUCCCACCCGGAUUUGGAGCAGGGUCGCCGCGGCCCAGCUGACCCGCCGGCGUUUGUACGUUGUGUGCCCACUCAGGGAGCC
ENST00000529876.5	AKIP1	-42.835	AGCGUUGCGCGCAUGCGCCUUGACGAGUGAGCCGGGUGAGGGGGCUCCCUAAGUAGCGGAAGGGGUAGAUGAAAAUGGAAGGGGCGGGCGCGCUAGGCCUAGUCCUGGCUGGGCUCCCGCUGGAGUGUGCGUUGGGGGCGGACCAGGAGCGGUGGUCUCCAGGGAGGUCGAGGCUGGGGCUCCCACCCGGAUUUGGAGCAGGGUCGCCGCGGCCCAGCUGACCCGCCGGCGUUUGUACGUUGUGUGCCCACUCAGGGAGCC
ENST00000530281.5	AKIP1	-37.771	UAGUCCUGGCUGGGCUCCCGCUGGAGUGUGCGUUGGGGGCGGACCAGGAGCGGUGGUCUCCAGGGAGGCGCCCCACCUAGAGAAACAGCCGGCAGCCGGCCCGCAGCGCGUUCUCCCGGGAGAGAGAGAAGAGAGACCCCCAACCCUUAGUGCUUCCUUCAGAACA
ENST00000534147.5	AKIP1	0	GGGAGCC
ENST00000372984.8	AKIRIN1	-43.656	AUUGGAGCCGGCUUGGCUGGCGAGCCCGGCUGAGGAGCCUCUUGGGCCGCACUUACCGCCGCGUCCGCUCCCGGUCCCUGGCCCCUCAGCGGC
ENST00000432648.8	AKIRIN1	-49.048	GCUGGAGGCGCCAUUGGAGCCGGCUUGGCUGGCGAGCCCGGCUGAGGAGCCUCUUGGGCCGCACUUACCGCCGCGUCCGCUCCCGGUCCCUGGCCCCUCAGCGGC
ENST00000257787.6	AKIRIN2	-41.002	AGAGUUCUACGAGGGAGGGGAAGCGGUUGGACGUGUUCGCUUGGGUUCCUGCUGCGGCAGCUACCUCGCAAUCUCUCUGCAUCGAUCGCCGCUCGCAAGCUACUGACCGUACUCGGGCGUAUUAGGAGCCGCGUUCCAGCCUCACACCCCACGGUGCUGUUUUCGACUUCAGAAAGGAUCUAGUCUCAGCACAGAAGCGCCUCAGGCGCGGCGCAAAGCUCGAGCGGACGGCGGGGGCGGCCGGAGCCUCUCUCGGGGGAGCCGCGCCUGAGGAGGCGGAAGAACCCCCCUGACGCGACUGGCGUGUGCUUCUGCCCGCCACCGCCCCUCCCGCUCUCACCCGGGCCGUCCCUGGCCACUGCCCCUGCCGCGGAGGCAGCGGCGGCAGCGGCUCUCCUU…
ENST00000223791.7	AKNA	-37.285	GAGAGAAACGACCAGAUUCUUCUGCCCUCAGCCCAAGGAACACAUCUGGAAGCAGACAAAGACGUCACCUAAGCCACUCCCUUCCCGAUUCAUUGGCUCCAUCAGCCCCCUGAAUCCCCAGCCCAGGCCAACGCGGCAGGGCAGGCCGCUGCCCAGACAGGGAGCCACUCUGGCUGGCCGCUCCUCUUCUAAUGCCCCCAAGUAUGGCCGGGGGCAGUUGAACUACCCACUCCCUGAUUUCUCCAAGGUAGGGCCCCGGGUGAGAUUCCCCAAAGAUGAGAGCUACCGUCCCCCCAAGUCCAGAAGCCACAACAGGAAGCCUCAGGCCCCUGCCAGGCCCCUCAUCUUCAAGUCUCCAGCUGAGAUUGUGCAGGAGGUGCUGUUGAGCAGUGGAGAAGC…
ENST00000307564.8	AKNA	-34.506	GCAACUGAAGACGGAGGUGCCCAAGGUCAGAAGGAAGCACCACACAGAGGGCACAGGCAGGAUGGCCGAUGCUGACAGGAACCAGCGGUGACUCUGGGGCCCCUGGCAGCAGCUCUGUCUCCUGAAGAUGAAGUGGCCCAGGUGAAGCCCAGGCCAGCCCCA
ENST00000312033.3	AKNA	-45.313	GGCUGGGCGCUUCCUGCCGAGGCGAGGCGGCCUCAACCACGGCAGGGGCGGGGAGAGGUGGGGAGCGAUGCUGGUCUGUGAGCAGCAGCUUGGGCUGGCAGAACGGCCUGGAGGUGGGCCAGGGCGCAAUGGAGACAGGGGGCUCCCUGGGUUUGGAACAAAGAAUUCACAGGCAGGUCCCCUGAAACUGGGUCGGCAGGACGGUGGUGGAGCCCGAGAGAGGGCACAGGCAGGAUGGCCGAUGCUGACAGGAACCAGCGGUGACUCUGGGGCCCCUGGCAGCAGCUCUGUCUCCUGAAGAUGAAGUGGCCCAGGUGAAGCCCAGGCCAGCCCCA
ENST00000374075.9	AKNA	-15.417	GUGAUGAGGAAAUGGAAGCCAGAGAGUUGAAGUGACUUAGGGUAAGUUACAAGGUGGGUGCAGAGCUGGUAU
ENST00000374079.8	AKNA	-21.404	CUGGGGCACAGCCAGGAAGAGGCCUCCACUCCUUCUGACACAGUCAUCUGAGCGCUC
ENST00000374088.8	AKNA	-41.271	AGAACGGCCUGGAGGUGGGCCAGGGCGCAAUGGAGACAGGGGGCUCCCUGGGUUUGGAACAAAGAAUUCACAGGCAGGUCCCCUGAAACUGGGUCGGCAGGACGGUGGUGGAGCCCGAGAGAGGGCACAGGCAGGAUGGCCGAUGCUGACAGGAACCAGCGGUGACUCUGGGGCCCCUGGCAGCAGCUCUGUCUCCUGAAGAUGAAGUGGCCCAGGUGAAGCCCAGGCCAGCCCCA
ENST00000235835.8	AKR7A2	-29	AACGCGCAGGCGCCGCUGCU
ENST00000349310.7	AKT1	-58.631	GGCGGCGGCGGCAGGACCGAGCGCGGCAGGCGGCUGGCCCAGCGCACGCAGCGCGGCCCGAAGACGGGAGCAGGCGGCCGAGCACCGAGCGCUGGGCACCGGGCACCGAGCGGCGGCGGCACGCGAGGCCCGGCCCCGAGCAGCGCCCCCGCCCGCCGCGGCCUCCAGCCCGGCCCCGCCCAGCGCCGGCCCGCGGGGAUGCGGAGCGGCGGGCGCCGGAGGCCGCGGCCCGGCUAGGCCCGCGCUCGCGCCCGGACGCGGCGGCCCGGGGCUUAGGGAAGGCCGAGCCAGCCUGGGUCAAAGAAGUCAAAGGGGCUGCCUGGAGGAGGCAGCCUGUCAGCUGGUGCAUCAGAGGCUGUGGCCAGGCCAGCUGGGCUCGGGGAGCGCCAGCCUGAGAGG…
ENST00000402615.6	AKT1	-45.901	AAGAAUAUGUGCUUAUGGUAAAGGCAGGCGGCAGGUACGGAGGCUGUGGGAAGUCGGGGUCCCUCCGCCCCCACAGGCAGCCCUGUGCUGGCCUGGUGUAUACGUUUCUGUGCAGACGUACACCACCCUGUGUGAGCACAGAUGUAUUUUUACACAUGGCUCUGGACAGCUGUCUGACUCUGUCAGCAGCAGGCCUUGGAGGGGCUCAGGCCCGUGUGGGGGUGGGGGGACAUCCAGAGGUCUUUGAGUCCAGCCCUCUGCCUCCAGGCCACGCCCACUCAGUGUCGUCAGAGCCCCCUGUGCCUGAGGCGUGCGCGGCUCGGAGCCCUGCCCUCGGAGUCCUGCGGUGCCUUCCUCGAGUCUGGCCUGCUUUCCAUCCUGCUAAGUACUUGGGGCAUU…
ENST00000407796.7	AKT1	-61.773	GGCGGCGGCAGGACCGAGCGCGGCAGGCGGCUGGCCCAGCGCACGCAGCGCGGCCCGAAGACGGGAGCAGGCGGCCGAGCACCGAGCGCUGGGCACCGGGCACCGAGCGGCGGCGGCACGCGAGGCCCGGCCCCGAGCAGCGCCCCCGCCCGCCGCGGCCUCCAGCCCGGCCCCGCCCAGCGCCGGCCCGCGGGGAUGCGGAGCGGCGGGCGCCGGAGGCCGCGGCCCGGCUAGGCCCGCGCUCGCGCCCGGACGCGGCGGCCCGAGGCUGUGGCCAGGCCAGCUGGGCUCGGGGAGCGCCAGCCUGAGAGGAGCGCGUGAGCGUCGCGGGAGCCUCGGGCACC
ENST00000553797.2	AKT1	-44.471	GGAAGGAGACUUCGUUUCCCACGGACGAAAAGUUGCCACGCCCACUCAGUGUCGUCAGAGCCCCCUGUGCCUGAGGCGUGCGCGGCUCGGAGCCCUGCCCUCGGAGUCCUGCGGUGCCUUCCUCGAGUCUGGCCUGCUUUCCAUCCUGCUAAGUACUUGGGGCAUUUCCCUCUUUGGGUAAGGUGUGGUCUUCCCUGUCCUGGCAUUAGACACAAGGCAGUGGGCCUUCCUGCCAUUCUAAGUGUAGCUUAAGACAAUCAGUGCAAAGCAACCCUUUGUGGGUGUCCAGCCCUUGCCUCGGGAGGCCAGAAAGGUGGCCUGGGGGGAGAGCGUCUAAGCUGGCUGUGGAAAGACCCAUGUUGGGAUCCAUUCCACAGAGGUCGUCAGGGGUCUCUGCCU…
ENST00000554581.5	AKT1	-45.003	CUUUGGGUAAGGUGUGGUCUUCCCUGUCCUGGCAUUAGACACAAGGCAGUGGGCCUUCCUGCCAUUCUAAGUGUAGCUUAAGACAAUCAGUGCAAAGCAACCCUUUGUGGGUGUCCAGCCCUUGCCUCGGGAGGCCAGAAAGGUGGCCUGGGGGGAGAGCGUCUAAGCUGGCUGUGGAAAGACCCAUGUUGGGAUCCAUUCCACAGAGGUCGUCAGGGGUCUCUGCCUGGCCUGGAGGUCCCAGAGAGGACCCUCCUCCCCUCAGGAAGGCCCAUCUGGAAGGGUAGCAGAGGACUGCUCACAGGAAGAGCAUGCGAAGUGCUCUUUCUGGGGAUGCCUGUAGUUGGUGAUGUGGGAACUGGGUUUUGAGGGAUGCCUAGGAGUUCAUCCAUCAGAGGG…
ENST00000554848.5	AKT1	-46.316	AGUCCUGCGGUGCCUUCCUCGAGUCUGGCCUGCUUUCCAUCCUGCUAAGUACUUGGGGCAUUUCCCUCUUUGGAGGCUGUGGCCAGGCCAGCUGGGCUCGGGGAGCGCCAGCCUGAGAGGAGCGCGUGAGCGUCGCGGGAGCCUCGGGCACC
ENST00000555528.5	AKT1	-45.498	AUGGAUAAAGUGUGCUCAGGUGAGGGUUGGCUGGUGGGCCGCUGCAGGGCGGGGGCCUGUCCAGUGCUCCCCCACUUACUUGCUGCCUCCCGACUGCUGUAAUUAUGGGUCUGUAACCACCCUGGACUGGGUGCUCCUCACUGACGGACUUGUCUGAACCUCUCUUUGUCUCCAGCGCCCAGCACUGGGCCUGGCAAAACCUGAGACGCCCGGUACAUGUUGGCCAAAUGAAUGAACCAGAUUCAGACCGGCAGGGGCGCUGUGGUUUAGGAGGGGCCUGGGGUUUCUCCCAGGAGGUUUUUGGGCUUGCGCUGGAGGGCUCUGGACUCCCGUUUGCGCCAGUGGCCUGCAUCCUGGUCCUGUCUUCCUCAUGUUUGAAUUUCUUUGCUUUCCUAGUCU…
ENST00000649815.2	AKT1	-57.835	GGCGGCGGCAGGACCGAGCGCGGCAGGCGGCUGGCCCAGCGCACGCAGCGCGGCCCGAAGACGGGAGCAGGCGGCCGAGCACCGAGCGCUGGGCACCGGGCACCGAGCGGCGGCGGCACGCGAGGCCCGGCCCCGAGCAGCGCCCCCGCCCGCCGCGGCCUCCAGCCCGGCCCCGCCCAGCGCCGGCCCGCGGGGAUGCGGAGCGGCGGGCGCCGGAGGCCGCGGCCCGGCUAGGCCCGCGCUCGCGCCCGGACGCGGCGGCCCGUCUGGGGAGCAGGGAGGAGCCCUGUGCCCUGUCCCAGGAUCCAUGGGUAGGAACACCAUGGACAGGGAGAGCAAACGGGGCCAUCUGUCACCAGGGGCUUAGGGAAGGCCGAGCCAGCCUGGGUCAAAGAAGUC…
ENST00000683722.1	AKT1	-51.684	AUCCCAGAGGCCAAGGCUUGGAGGGCAGCUGGGGCUUGCCCCUUAGAUUGAGUAUCCUGGGGCGCUAGCGAGCUUGGUCCUGUCGGGACGGCCUCUGAGUGCUGCCUUGGUCAGCGGAGGCUGUGGCCAGGCCAGCUGGGCUCGGGGAGCGCCAGCCUGAGAGGAGCGCGUGAGCGUCGCGGGAGCCUCGGGCACC
ENST00000311278.10	AKT2	-39.778	CCCUGAGCUGUCCCGAGCUAGGUGACAGCGUACCACGCUGCCACC
ENST00000358335.9	AKT2	-49.586	AAACACAAGGAAAGGGAACCAGCGCAGCGUGGCGAUGGGCGGGGGUAGAGCCCCGCCGGAGAGGCUGGGCGGCUGCCGGUGACAGACUGUGCCCUGUCCACGGUGCCUCCUGCAUGUCCUGCUGCCCUGAGCUGUCCCGAGCUAGGUGACAGCGUACCACGCUGCCACC
ENST00000391844.8	AKT2	-50.093	GCUGGGGGGAGGGGGCGGGGGGGGCCGCGCCGUGCUAGCCGUUGGGCCUGCCUCGGAGGAGGCGUCGCCGCCGCCGCUGCCGCUGCCGGCGCCGUUGCCGCUGCCGGGAAACACAAGGAAAGGGAACCAGCGCAGCGUGGCGAUGGGCGGGGGUAGAGCCCCGCCGGAGAGGCUGGGCGGCUGCCGGUGACAGGUGAAUACAUCAAGACCUGGAGGCCACGGUACUUCCUGCUGAAGAGCGACGGCUCCUUCAUUGGGUACAAGGAGAGGCCCGAGGCCCCUGAUCAGACUCUACCCCCCUUAAACAACUUCUCCGUAGCAGA
ENST00000392037.5	AKT2	-41.607	UUGGGGUCGCUGGGGACAUUGCCACAUCUCUCUGCUCAGAAUGGGUCCUUGAGAGCGGGCUCCACGCCACCCUUGCUGGCCUUACCCUUUGCUGAGUGGGCAGAACAGCCAGAGGGCCUCAGAGCCCGGCGUCCUCAGGGAAGGGGCUGGUGUGGAAUCCCCUCCCGCCCUGACCAGCUCCUCUCUUGUCUUGCAGACUGUGCCCUGUCCACGGUGCCUCCUGCAUGUCCUGCUGCCCUGAGCUGUCCCGAGCUAGGUGACAGCGUACCACGCUGCCACC
ENST00000392038.7	AKT2	-48.795	GCCGUGCUAGCCGUUGGGCCUGCCUCGGAGGAGGCGUCGCCGCCGCCGCUGCCGCUGCCGGCGCCGUUGCCGCUGCCGGGAAACACAAGGAAAGGGAACCAGCGCAGCGUGGCGAUGGGCGGGGGUAGAGCCCCGCCGGAGAGGCUGGGCGGCUGCCGGUGACAGACUGUGCCCUGUCCACGGUGCCUCCUGCAUGUCCUGCUGCCCUGAGCUGUCCCGAGCUAGGUGACAGCGUACCACGCUGCCACC
ENST00000416362.5	AKT2	-36.424	AAGUGCUGGGAUUACACGCGUGAGCCACCACGUCCAGCUUCCUGUUGUCUUUGAAUUUAUCUCCUGAGCAAGUCUUCCUCCGGGCGCUGUGGAAAGGCACAGAUCUGAGUGCAGGCGACAGAGGCUCCUGAGGGGGUCGCUGCCACCUCCCCAAUGAGCCUCCGCAGCACCAGGAAGGAGCCCCACCCACCAGCUCCAGCUCCAAGAGACGCAGAUCUCUGCUUCCCCACCUGCCUCCCUAGCCCAUCUGUGCUGUCUGGCAUCAAAAUCAGUUUUCCACAGUAGUUGAACCAUUUUGCACCUCCCACCAAUAAUGAGUAAGGGUUCUGGUUCCUCUACAUCCGAGCCAGCAGUUGGCCUUGUCAGUUUUUAAAAUUCGAGCCAUCCCAGCUGUGCUGA…
ENST00000416994.6	AKT2	-46.143	GGGUAUCUUCCUAGAAGGAGCAGAACCCCUCAGAACAAACCACUAGGGUCUCCAGAAGGCCCCCGGGAUGGGUUGGGAUGGAAAGGAGUGUCUUUCAGACUUGAGCUCCAAGCCCCUGGAGGACCCAGGGUCACCCCUCCCCGGGCCUCUCUUCAGCUUCCCAGAGCUCUCAGCGGAAGGCCCUCAACCACAGGCCUCCGGGCCGCACGGUGGGGUGGUUCCAUGGCAGGCUCUUCUGGACAGCCAGCCAAGCAGCGAGAGGCCCAGCUGGGGGAGACAGCCUGGGAGCAGGACCAGGAGGGAGGGAGUGAGUGUGGGAGGGGCGCUGGGUGGGAGCUCAGCCUGGCCCCCUUGGGGCAGGACCCACUGCCAACUCGGCACCCACAGCAGGGCCCAGGU…
ENST00000423127.5	AKT2	-36.993	GUAGAGGGCUGUACCUUUUUGGCGCUGUGGAAGCCGUUGCUGUGCUGUAUUUACAGGGAGUCCGAAAUUGAAGUUCAGAGGAAGAAUUGCCUUCCACCGCAUCUUAUCAGACCCUAUGGGUGCCAGGGUGUGUGCUGGGAGAAGAAGACAGCAAGAGAGCCAUGCAGGGGGUGACACAGCUACCAGGGACCUGCGUUAGCUAGCAGCAGGACGGUGAAGUCGGUUCUAGCUCUGCGACCUUGGACCACACUGUUCACUCCCAUACAGUGGUCUCAGAAGGACGUCCACCUUGGGCUGUUGUGAGGAUUAAAUGAAUUAAUCCACGAGAAGCUCCUAGAAUGGUGCCUGGUACUGUACUGUGCCCUGUCCACGGUGCCUCCUGCAUGUCCUGCUGCCCUG…
ENST00000424901.5	AKT2	-56.421	UGGGAGGGGGCGGUAAGCGGGGGCUGGGGGGAGGGGGCGGGGGGGGCCGCGCCGUGCUAGCCGUUGGGCCUGCCUCGGAGGAGGCGUCGCCGCCGCCGCUGCCGCUGCCGGCGCCGUUGCCGCUGCCGGGAAACACAAGGAAAGGGAACCAGCGCAGCGUGGCGAUGGGCGGGGGUAGAGCCCCGCCGGAGAGGCUGGGCGGCUGCCGGUGACAGACUGUGCCCUGUCCACGGUGCCUCCUGCAUGUCCUGCUGCCCUGAGCUGUCCCGAGCUAGGUGACAGCGUACCACGCUGCCACC
ENST00000427375.1	AKT2	-35.694	AGGUCGUGGGAUAGGCAUAUAUUGAGCUUUGAUUUUGACUGCUUAACAGUUUUCCACAGUAGUUGAACCAUUUUGCACCUCCCACCAAUAAUGAGUAAGGGUUCUGGUUCCUCUACAUCCGAGCCAGCAGUUGGCCUUGUCAGUUUUUAAAAUUCGAGCCAUCCCAGCUGUGCUGACUCCUUAGUUGCUGAGAUGAGCUUGUAAAAAGCAGCUCUGUUGAUCCCAGCAGCGGCCAGGGCCUCCGCUGCUUCUCGGCUGGGAGACCCGAGACUGUGCCCUGUCCACGGUGCCUCCUGCAUGUCCUGCUGCCCUGAGCUGUCCCGAGCUAGGUGACAGCGUACCACGCUGCCACC
ENST00000441941.6	AKT2	-41.422	GAUGCCCAUGGUGUCCCUAGAGCCAGCUGCCACUUCUCUGGGCGCCACCGUAGCUCCCGACCUGCUGUCCGCAAAUAACCCCAGGCUGGGAAAGGCAAAGGCGCCUUGGUCUCUGUGGACCCUGGCCAGGCCCCAGGCUCCAGGUAGGGGCCCAGCUGGCGCUGCCUCGCGCCCUCCUCCCCUCCGUUCUGGGAACCUGAGACGAAGCAGUGGCCUCGGCGUCCCUCAGUCUGUUGGUUGCUGGUCCCUGAGGACAGAAGUGAAGGUCUUGGGGUAGGGAUCAGGGCCUCGGUCAAGCCCCCAGGACUGGCUUCUAGGCCCCAGACCGUGCAUACGCAACUGUGCCCUGUCCACGGUGCCUCCUGCAUGUCCUGCUGCCCUGAGCUGUCCCGAGCUAGG…
ENST00000486368.6	AKT2	-40.519	AGAUGCAUGCGGCUGUGGGGAGGGCCUCUGAGCUGAUCCCAGUUUGGCAAGACUGUGCCCUGUCCACGGUGCCUCCUGCAUGUCCUGCUGCCCUGAGCUGUCCCGAGCUAGGUGACAGCGUACCACGCUGCCACC
ENST00000578123.5	AKT2	-29.538	AAUGUGCGCAGGCGCCCUGCUGUGAGCCCGCCUCCUUCUCUGCCCUGCUCUUGCGCUCUCGCUCUCUCAGAGUUCGUCUCUGGCUCUUUACUGUGCCCUGUCCACGGUGCCUCCUGCAUGUCCUGCUGCCCUGAGCUGUCCCGAGCUAGGUGACAGCGUACCACGCUGCCACC
ENST00000579047.5	AKT2	-43.576	GUGCUAGCCGUUGGGCCUGCCUCGGAGGAGGCGUCGCCGCCGCCGCUGCCGCUGCCGGCGCCGUUGCCGCUGCCGGGAAACACAAGGAAAGGGAACCAGCGCAGCGUGGCGAUGGGCGGGGGUAGAGCCCCGCCGGAGAGGCUGGGCGGCUGCCGGUGACAGGUGAAUACAUCAAGACCUGGAGGCCACGGUACUUCCUGCUGAAGAGCGACGGCUCCUUCAUUGGGUACAAGGAGAGGCCCGAGGCCCCUGAUCAGACUCUACCCCCCUUAAACAACUUCUCCGUAGCAGAAUGCCAGCUG
ENST00000580747.5	AKT2	-36.05	GAGAGAAAGCUGAUGCCCAUGGUGUCCCUAGAGCCAGCUGCCACUUCUCUGGGCGCCACCGUAGCUCCCGACCUGCUGUCCGCAAAUAACCCCAGGCUGGGAAAGGCAAAGGCGCCUUGGUCUCUGUGGACCCUGGCCAGGCCCCAGGCUCCAGACUGUGCCCUGUCCACGGUGCCUCCUGCAUGUCCUGCUGCCCUGAGCUGUCCCGAGCUAGGUGACAGCGUACCACGCUGCCACC
ENST00000583859.5	AKT2	-46.543	AAGUUUGCGGGACGGGGAGCGCAGGCCGCAGCGUGCGCGGGCCGGGGGCUGGACCUUUCGGGCGCGGCGGGCAGAUCGAGCCUGGCGUGCGCGGGCUAAGCUAUCGAGGGGGCGCGCCGCAUCAAGUGUAGAGGGCUGUACCUUUUUGGCGCUGUGGAAGCCGUUGCUGUGCUGUAUUUACAGGGACUGUGCCCUGUCCACGGUGCCUCCUGCAUGUCCUGCUGCCCUGAGCUGUCCCGAGCUAGGUGACAGCGUACCACGCUGCCACC
ENST00000584288.5	AKT2	-44.649	GUGCUAGCCGUUGGGCCUGCCUCGGAGGAGGCGUCGCCGCCGCCGCUGCCGCUGCCGGCGCCGUUGCCGCUGCCGGGAAACACAAGGAAAGGGAACCAGCGCAGCGUGGCGAUGGGCGGGGGUAGAGCCCCGCCGGAGAGGCUGGGCGGCUGCCGGUGACAGACUGUGCCCUGUCCACGGUGCCUCCUGCAUGUCCUGCUGCCCUGAGCUGUCCCGAGCUAGGUGACAGCGUACCACGCUGCCACCAUGAAUGAGGUGAAUACAUCAAGACCUGGAGGCCACGGUACUUCCUGCUGAAGAGCGACGGCUCCUUCAUUGGGUACAAGGAGAGGCCCGAGGCCCCUGAUCAGACUCUACCCCCCUUAAACAACUUCUCCGUAGCAGA
ENST00000596634.5	AKT2	-38.75	GUGCCCGGCGGGGGGACCGCGGCCCUCGAGCCCCUCCUUCAGGAACUGUGCCCUGUCCACGGUGCCUCCUGCAUGUCCUGCUGCCCUGAGCUGUCCCGAGCUAGGUGACAGCGUACCACGCUGCCACC
ENST00000672890.1	AKT2	-40.092	CUCCAGUAGCAUCACUGCCUUACAGCCAGCAAAGGCCUGAGGGUUGCCUCCCUCCUGUGGUUUUCACACCGUGUUCUCCAGAGCCCGUGGCUGUUACUUUUAGGGAAAGAGGAGGGGAGGCUCAUUGGGCUGAUUUCUCUGCCCAUUCCUCCCCAACCCAACCAGCCGGACUAAUACUGAAUAGCAACGCAGGGCAGCAGUCACACCUGAUACAGACAGCACCCGCUGACCCUGCGUCCACGCUGCCGUGGGCCUGUAGGCCUGCGCCAUUCCCAGUGCUCCUCUGGAAUUGGAAAGACCAGGGCUUGUGACUGGCGCCCAGCACCCAGGUCUCUGGUUGGGCUCAGGUGUGGUUGAUAUUACGAAGGCAAAAUAAAUGAGGGCCAGGUUGAGAGUGUG…
ENST00000263826.12	AKT3	-28.741	AUUGGGCACCGCCCACUUCGUGGGCUUCCAGGCUGAGUCAUCACUAGAGAGUGGGAAGGGCAGCAGCAGCAGAGAAUCCAAACCCUAAAGCUGAUAUCACAAAGUACCAUUUCUCCAAGUUGGGGGCUCAGAGGGGAGUCAUC
ENST00000336199.9	AKT3	-15.152	CCAAACCCUAAAGCUGAUAUCACAAAGUACCAUUUCUCCAAGUUGGGGGCUCAGAGGGGAGUCAUC
ENST00000366539.6	AKT3	-26.154	GGGGCCGCCACCGCCGCCGCCGCCGUUGCAGGCUGAGUCAUCACUAGAGAGUGGGAAGGGCAGCAGCAGCAGAGAAUCCAAACCCUAAAGCUGAUAUCACAAAGUACCAUUUCUCCAAGUUGGGGGCUCAGAGGGGAGUCAUC
ENST00000366540.5	AKT3	-17.647	CUCAAAUACACAUCACCAAACAAAUUUUCUCUAUUAUUUGGGCUGAGUCAUCACUAGAGAGUGGGAAGGGCAGCAGCAGCAGAGAAUCCAAACCCUAAAGCUGAUAUCACAAAGUACCAUUUCUCCAAGUUGGGGGCUCAGAGGGGAGUCAUC
ENST00000672238.1	AKT3	-45.165	GGGGGAGGGGUGUUCCCGGCCUAGCGGUACCGUCUGUGUCUGGGCUGCCCCGGCCCGGCGCCUGCUGUCUGCGCAACUCUCGCUCCUUCCCCUCGCCCCUCCCCGCCCGGGCCGCGCGGCGUGGGGAGGGGGCGCCCGCCUGGACCGGGGGCGGCGGCGAGGCUGAGUCAUCACUAGAGAGUGGGAAGGGCAGCAGCAGCAGAGAAUCCAAACCCUAAAGCUGAUAUCACAAAGUACCAUUUCUCCAAGUUGGGGGCUCAGAGGGGAGUCAUC
ENST00000672442.1	AKT3	-32.197	UCCAUCCUCCGCCGCCGCCCGAGCAGCUGCGGGGCCGCCACCGCCGCCGCCGCCGUUGCAGGCUGAGUCAUCACUAGAGAGUGGGAAGGGCAGCAGCAGCAGAGAAUCCAAACCCUAAAGCUGAUAUCACAAAGUACCAUUUCUCCAAGUUGGGGGCUCAGAGGGGAGUCAUC
ENST00000672578.1	AKT3	-26.169	GGCUCCAUCCUCCGCCGCCGCCCGAGCAGCUGCGGGGCCGCCACCGCCGCCGCCGCCGUUGCAGGAGAAUAUAUAAAAAACUGGAGGCCAAGAUACUUCCUUUUGAAGACAGAUGGCUCAUUCAUAGGAUAUAAAGAGAAACCUCAAGAUGUGGAUUUACCUUAUCCCCUCAACAACUUUUCAGUGGCAAAAUGCCAGUUA
ENST00000673400.1	AKT3	-19.177	AAUAGUAUCCUCAUAAGGUUAUAAAGAUCACAUAAGAAUAAUAGAUGCUGAGUCAUCACUAGAGAGUGGGAAGGGCAGCAGCAGCAGAGAAUCCAAACCCUAAAGCUGAUAUCACAAAGUACCAUUUCUCCAAGUUGGGGGCUCAGAGGGGAGUCAUC
ENST00000673466.1	AKT3	-50.475	GCAGCCCUUCGCUUGCCCUCCCGCCGGCCGCACCGGGCUCCAGGAGGCCAGAGGCUCUGUGGGGUGGGGGGAGGACAGGAGGGGAGGAGGAGGGAGGGGGGACCCCCGAGUCGCCCCCUCUCCUCCCCCCGCCCCCCCCCGGCUCCAUCCUCCGCCGCCGCCCGAGCAGCUGCGGGGCCGCCACCGCCGCCGCCGCCGUUGCAGGCUGAGUCAUCACUAGAGAGUGGGAAGGGCAGCAGCAGCAGAGAAUCCAAACCCUAAAGCUGAUAUCACAAAGUACCAUUUCUCCAAGUUGGGGGCUCAGAGGGGAGUCAUC
ENST00000300245.8	AKTIP	-33.807	CGGGGAUCAAGCAGGGGCAGGGCUGGCGCUGCGGCGGGAGAUGCUGUCGGGCCGCGGCGGCGCUUGGCAGCCAGGAGCUCUGCAUUGAAGGCACUGGGCCGUUUGAUUGGUGCAAGUAGGAAUUCAGAGAAGGAGCUCUGCUUUAAAGGUAAAGUGAAUGCCGAAGACAGAAGAUUUGGAUGAUACACCACUGACUUUCUUUGUUUGGAAUACACGUU
ENST00000394657.12	AKTIP	-27.669	GGGAGAUGCUGUCGGGCCGCGGCGGCGCUUGGCAGCCAGGAGCUCUGCAUUGAAGGCACUGGGGUAAAGUGAAUGCCGAAGACAGAAGAUUUGGAUGAUACACCACUGACUUUCUUUGUUUGGAAUACACGUU
ENST00000565408.5	AKTIP	-24.118	AGAGGCAACCAAAAAUGGACCAAACAACCCGGCCAGAGAAUGCGGCUUCUGAGUGUAAGACACUGAGGCGGUGUCACAGACAGGUAAAGUGAAUGCCGAAGACAGAAGAUUUGGAUGAUACACCACUGACUUUCUUUGUUUGGAAUACACGUU
ENST00000568022.5	AKTIP	-18.143	GUAAAGUGAAUGCCGAAGACAGAAGAUUUGGAUGAUACACCACUGACUUUCUUUGUUUGGAAUACACGUU
ENST00000568596.5	AKTIP	-50.225	AGAUGCUGUCGGGCCGCGGCGGCGCUUGGCAGCCAGGAGCUCUGCAUUGAAGGCACUGGGGUGAGGCUUACUGCCCGGCAGGCUGGUGGGUACGCGAGGGCUGAGGUGUCUGUAAAUCUGGCCGCCAGCCUCCACGGGCCCGGCAUUUGUCCAUCUUUCUAGGCGCUCGCGACUCGGCGACGGCGGCCGCAGUGGGACACGGAGGCGGGGCCGGGCACCUGUGCGCGUUUGCAGGCACCUGCUGCGCUGGCCGCCUCGCAGCCCGGGACUGCUGCUGGGGACUGCGGCUGGAGCUGGGCUGGCCCGGCCCGAGGGAGAGGGGGGCCCAGCUGGCUCGCCCCGGCCCGUGCCCGCCCUCCCCGGCCGGGUCCCGACCCCGAGCUCUGGUUAAGGGGGCGU…
ENST00000570004.5	AKTIP	-35.568	GCUGGCGCUGCGGCGGGAGAUGCUGUCGGGCCGCGGCGGCGCUUGGCAGCCAGGAGCUCUGCAUUGAAGGCACUGGGGUGAGGCUUACUGCCCGGCAGGCUGGUGGGUAAAGUGAAUGCCGAAGACAGAAGAUUUGGAUGAUACACCACUGACUUUCUUUGUUUGGAAUACACGUU
ENST00000570041.1	AKTIP	-27.616	GGAAGUUGCUGUUCUUACAGCUGGGCUUGGCUGCUUUUCCUUUGCUUCUUUGUAUUUUUAGUAAAUGACCCACUGACUUUAUGACCUUUGAGACAUGCUUUCUUAUCCACGACUUGAAGCUUCGGCUGGAAGAUCUGUACUUGUGAAAUGUCUCUCUUGCGUGCCUGUGUUGCAUUUGUCUGGAUUGCUUGGCAGUUCCUUAAGUACAUGAUCCUGCAGUUUCUAUAUGUUUCGAAGUUGUAGAAGGCAGUUUAUUGGGGGAUGGUACUGACAGGACUCAGGUAACUACUUUUGUCGUCUUAGUGACAUACUUGUGCUGUGCCUUCCUGUUUUCUCUUAUUUCUUUGGCUAAUACUUUGCUGGAGGAAUCAUUUUGUACUCAGGUAAAGUGAAUGCCGA…
ENST00000409155.8	ALAD	-40.811	ACGCGGUCUGUGGGAGACCGGAGCGGGAGACAGCGGUGACAGGAGCAGCGGCCGGGAGCCCUUAGGGAGGCAGACAGAGCCUGCAGCCAAUGCCCCAGGAGCCCUCGGUUCCAACCAACUGAUGCCCCUGUGCCCACUGGCCCACGCC
ENST00000445750.1	ALAD	-23.253	ACCUCCUCUCCAAGCCCAGCUCCCCACUGCCCUCUUCCUGCCCUGUCCCUGUCUCCGCUGCCCUUUAGAUCAGGCAGGCAGGCAGGCCUAGAGCAUCCGCCCUGAGACACUGCCUGUUGGCUGCCUUAAGACGCCCCUUCCUUCUCUGCCCGCAGCCUCCCCAGCCUCUGCAUUCCUCUGCUUCCUGUCUGCUCUGCUCAGCCUGCAGGAUUGAUCUUCCCAAAGCCAGGUGUCAACCAGGCCACUAACCCUACCCACUGCUCAGAAAUCUUCCCACAGCCUCAGCCUGGCCCCCUCUUAUCCAUCCCCUCCAUACACACUUGCCUCAGCUCCUCAAAACAGUCCACAGCCAUCCUCCUUCCCCACCUUUGCCCCUUUCUUCCCUUCCUAAGGAAAUAU…
ENST00000448137.5	ALAD	-33.736	GCUCUUACGCGGUCUGUGGGAGACCGGAGCGGGAGACAGCGGUGACAGGAGCAGCGGCCGGGAGCCCUUAGGGAGGCAGCACCCAAAGCAGAAACAGUAUGGGCAGAGAGACGCCUACUGAAUCAGACAGAGCCUGCAGCCAAUGCCCCAGGAGCCCUCGGUUCCAACCAACUG
ENST00000452726.1	ALAD	-39.778	AGGAAGACUGGAUAAAAUGGGCCCCUGAGAUGGCUGAAGGCAGCUAAAGGGGCCUAAGAGACUAUGGGGAGAAGGGCAGCCAGUUCCUAGGCAGCCCUGCCCCACUGUUUCUGAUAAGCAGGAGGCAGUUGUUCCCUCAGCCUCCUGAAAGCAAUGAGGAGUUGAGGCCACGGGAAUGCAGCUUUGGAUUCCAGAAGCCAAGGACCUGUUACAAAGGUGGUUUUCUGGGAAGCAAAUUAGAGGGAUUAGACCUGGCUUCGACAUCUGACUUGACUCCAACCUACCAAAGGAUCUCCCAGUUCACCUGGGAGUUAACACACCAGGGUUCUAGUCCUUUUGCUCGCUGUGUGGCUUUGGACAGAGCCUGCAGCCAAUGCCCCAGGAGCCCUCGGUUCCAAC…
ENST00000306107.9	ALCAM	-40.44	AGAGCAGCCCGGAGACCGCUGCCGCCGCUGCCGCUGCUACCACCGCUGCCACCUGAGGAGACCCGCCGCCCCCCCGUCGCCGCCUCCUGCGAGUCCUUCUUAGCACCUGGCGUUUCAUGCACAUUGCCACUGCCAUUAUUAUUAUCAUUCCAAUACAAGGAAAAUAAAAGAAGAUACCAGCGAAAAGAACCGCUUACACCUUUCCGAAUUACUCAAGUGUCUCCUGGAAACAGAGGGUCGUUGUCCCCGGAGGAGCAGCCGAAGGGCCCGUGGGCUGGUGUUGACCGGGAGGGAGGAGGAGUUGGGGGCAUUGCGUGGUGGAAAGUUGCGUGCGGCAGAGAACCGAAGGUGCAGCGCCACAGCCCAGGGGACGGUGUGUCUGGGAGAAGACGCUGCCCC…
ENST00000472644.6	ALCAM	-32.879	GCCCGGGACGACGCCCCCUCCUGCGGCGUGGACUCCGUCAGUGGCCCACCAAGAAGGAGGAGGAAU
ENST00000486979.6	ALCAM	-13.136	AAACCCUAAAGCCCAGUGCUUUUAGUGACAUUUCAAAUGCCUUGGAUGGUAUACUGUAAAUUCAGCAUAUGGAGAUACCAUUAUCAUACCUUGCCGACUUGACGUACCUCAGAAUCUC
ENST00000293350.9	ALDH16A1	-45.14	AGCCCCGCCCCUUUGGGCUGGAACCGGAGGUGUCGCUCUUCGGACCUCAAGGUUCCCCUUAACACAGAGCGCCCCGCAGUCUUCGCGGAAAGCGUUCGGGGUAGGCG
ENST00000455361.6	ALDH16A1	-37.396	UUUGGGCUGGAACCGGAGGUGUCGCUCUUCGGACCUCAAGGUUCCCCUUAACACAGAGCGCCCCGCAGUCUUCGCGGAAAGCGUUCGGGGUAGGCG
ENST00000540132.5	ALDH16A1	-45.722	AGCCCCGCCCCUUUGGGCUGGAACCGGAGGUGUCGCUCUUCGGACCUCAAGGUUCCCCUUAACACAGAGCGCCCCGCAGUCUUCGCGGAAAGCGUUCGGGGUAGGCGAUGGCUGCGACGCGUGCAGGGCCCCGCGCCCGCGAGAUCUUCACCUCGCUGGAGUACGGACCGGUGCCGGAGAGCCACGC
ENST00000593417.5	ALDH16A1	-34.091	ACAGAGCGCCCCGCAGUCUUCGCGGAAAGCGUUCGGGGUAGGCG
ENST00000371221.3	ALDH18A1	-30.87	GCGGGACGUGGACGGAAGAAAAAAGAGAGUGAGCGAGCGCCGGAAUCAGCCCGGCGUGGAGUGCGGACCCGCGGUAGUGCCAGGGGGCGAAGGCGGCGGUGGUGAGGAAGAUACUUUGGUUAGUGACCACAUCGCAGC
ENST00000371224.7	ALDH18A1	-30.28	AUCGUGCGGGACGUGGACGGAAGAAAAAAGAGAGUGAGCGAGCGCCGGAAUCAGCCCGGCGUGGAGUGCGGACCCGCGGUAGUGCCAGGGGGCGAAGGCGGCGGUGGUGAGGAAGAUACUUUGGUUAGUGACCACAUCGCAGC
ENST00000377698.4	ALDH1B1	-36.348	GGAGGCGGGACCUGCGGCCAGCCCUGGGCGGCCAUGUGGACAGAGCUGGGAGGGCCGGAACCAGAACCCAAGCGUGAUCCUGAACCGGAGCCCGAGCCUGCUGCAGAGUGUCAGC
ENST00000635162.1	ALDH1B1	-35.876	CCUGCGGCCAGCCCUGGGCGGCCAUGUGGACAGAGCUGGGAGGGCCGGAACCAGAACCCAAGCGUGAUCCUGAACCGGAGCCCGAGCCUGCUGCAGAGACACGGUUCUUGCUAUGUGCUCAGGCUGGUCUCAAACUCCUGGCCUCAAGCAGUCCUUCCACUUCGGCCUACCAAAGCGUUACCAGCAGUGUCAGC
ENST00000342456.11	ALDH3B1	-26.866	CUUAACAGCAGGGCCACCAGGCAGAGCGGGACAGCCAGGAGGAAGGGCAGCUUGGCAGAGCCUCAGG
ENST00000614849.4	ALDH3B1	-29.655	GGGGCUCCAUCCCACACAGAGGACAGGGGCUCUGCAGUCCUUCACCCCCACCCUAACUAUCUAAUCACGGGCCACCGGUGUGGGCAUGGUCCAGAAGACCUCACCGCCCUCCCAGG
ENST00000617288.4	ALDH3B1	-17.407	GGAAGGGCAGCUUGGCAGAGCCUCAGG
ENST00000617449.4	ALDH3B1	-32.763	CCUGCUCACCCUCGGGGGCUGUGGUGGAGCAGCUGUCCCCAAGCCCACACCCAGUCCUGCAGCCGCCUCCAGGUCC
ENST00000619675.4	ALDH3B1	-23.333	CCAGGCAGAGCGGGACAGCCAGGAGGAAGGGCAGCUUGGCAGAGCCUCAGG
ENST00000290597.9	ALDH4A1	-13.333	UCCAGCGAACAGCCCCGCUUCUAACCCGAG
ENST00000375341.8	ALDH4A1	-12.5	GAUCCAGCGAACAGCCCCGCUUCUAACCCGAG
ENST00000432718.1	ALDH4A1	-35.871	AAUGCCCCCGUUAUGGCACUAGAAAUAUUUUUUAUUAGCCGAAGCUAAAUAUAGUGGGACUUUGGCUGAUCCCGAGCUCGGAGGACAGCCGGGGUGAUCCGUUUCCCCCCGAGGAUCGAGGUGGUGCGCUCUGGACGGGGUUGUGCAUUCUCGCCGCGCCCGGGCGGACGAUCCAGCGAACAGCCCCGCUUCUAACCCGAG
ENST00000538309.5	ALDH4A1	-35.348	GUGCCAAGGGGAUCUCAGCUGGUUCACAUUCUGAGACUGUGUUCUGGAAUGUGCUGCCCUUUCAGCUUAGAGAGAGGAGUUUGGGUCUUUUUGGGAUAAAGCCUGCCUUGUGGGAGAAGAAAGGGAGAGUAACGCUUUGCAUGUGGAAAAUACUUCAACGUGGUUUUGCAUCUGUGUGUUUAAACUUCAAACAACCGCCCUGCGGUGGAAGCACACCUCCUCCCUGAAGGUGGCCAACGAGCCCGUCUUAGCCUUCACGCAGGGCAGCCCUGAGCGAGAUGCCCUGCAAAAGGCCUUGAAGGACCUGAAGGGCCGG
ENST00000538839.5	ALDH4A1	0	CCGAG
ENST00000409134.8	ALDH7A1	-25.238	AUCCCGAGUCCCGGGCUCAGU
ENST00000413020.6	ALDH7A1	-26.5	UCCCGAGUCCCGGGCUCAGU
ENST00000458249.6	ALDH7A1	-60.294	GGGCCUUGGGCUCAUCCCGAGUCCCGGGCUCAGU
ENST00000509270.2	ALDH7A1	-31.111	GGGCUCAUCCCGAGUCCCGGGCUCAGU
ENST00000553117.5	ALDH7A1	-46.304	AGGGGCAGACGGGGCGGUGGCGGGGUCGUGCCCAGUGGGAGGGGUCGGGUCUGCCCAAUGGGUUCUCCCGGGCGGGGGGCGGGGCUCUAUUUCAGCAGCUCUCAGGGCCUUGGGCUCAUCCCGAGUCCCGGGCUCAGU
ENST00000636225.1	ALDH7A1	-30	GAGUCCCGGGCUCAGU
ENST00000636808.1	ALDH7A1	-47.866	UCAGCCGCAGGCUCCUCCGGAAGACCAGGGGCAGACGGGGCGGUGGCGGGGUCGUGCCCAGUGGGAGGGGUCGGGUCUGCCCAAUGGGUUCUCCCGGGCGGGGGGCGGGGCUCUAUUUCAGCAGCUCUCAGGGCCUUGGGCUCAUCCCGAGUCCCGGGCUCAGU
ENST00000637206.1	ALDH7A1	-41.69	CCGGGCGGGGGGCGGGGCUCUAUUUCAGCAGCUCUCAGGGCCUUGGGCUCAUCCCGAGUCCCGGGCUCAGU
ENST00000638008.1	ALDH7A1	-39.355	CCUUGGGCUCAUCCCGAGUCCCGGGCUCAGU
ENST00000354775.5	ALDH9A1	0	ACUC
ENST00000308742.9	ALG10B	-41.083	GUGGCCCCGUCUGGCUAGUCCUGUCUAGCGCGCCCAUUUCGAGCCCAAGUUUCCAGCUCGGGUUUCCGGGCUCAGAAUUUUCCAGGAGUGGGUUCUUGGGCAGUGGCUGUGGGAGCAGGA
ENST00000548240.1	ALG10B	-28.909	CCGGGCUCAGAAUUUUCCAGGAGUGGGUUCUUGGGCAGUGGCUGUGGGAGCAGGA
ENST00000551464.1	ALG10B	-39.47	GCCUUCCGGUAUGUGGCCCCGUCUGGCUAGUCCUGUCUAGCGCGCCCAUUUCGAGCCCAAGUUUCCAGCUCGGGUUUCCGGGCUCAGAAUUUUCCAGGAGUGGGUUCUUGGGCAGUGGCUGUGGGAGCAGGA
ENST00000330817.11	ALG12	-39.449	AUCUUUACUCAGGGCACAGAGGGUCUCUGCGGCCGUAGCGGCCGGGGCUGCGGUAGCCACUUUAGAUUUGGGCAAGGACUUUAGAUUCGGGCUCUGUUCUGUUUCCGCCGUCCUGCUUCCUGCCGAGGCUGGCCCAGGCAGCCGCGCUUCGAAGGACGCCGCCGGGAGCUGCGGAGCAUGCGUGGAGUGGCAGUGCUAACGGCUGGUGUCUCGCACUGUUGGCCUGUGAAGGUACGUGAAGCUGAAAGCCUGGA
ENST00000371979.7	ALG13	-28.713	ACGGAUUUCCGCCUCCCUCACAGAAGGCAGUCACUGCAACGUGCGUGGCCUCAGUUGCGUCAUAUCCGGCCCUUGCGAUCAGGGCUUGAGGAACCCGCGCC
ENST00000394780.8	ALG13	-32.041	AGUUGCGUCAUAUCCGGCCCUUGCGAUCAGGGCUUGAGGAACCCGCGCC
ENST00000436609.5	ALG13	-33.232	AGUUUUUCCUCAGGCCCCCCUGUGGACCGCACGUCGGCGCCGGCGUCUGAGCCAGCCGAGCUCGCCUCAGAGCCCGGCUCCUUCCCCUCAGCACUUGGCCGGAGCCCGCGCGGUUCCUCUCCUCAGCGCGCGUCGUCCCCUCAGGGCUCCCGGUUCUCGCAGUUGAUCAAGUACAAGGAUUCCUUGAAAGAAGACAUUCAGAAAGCAGAUCUUGUUAUUAGUCACGCAGGUGCAGGAAGCUGUUUGGAGACUCUGGAAAAAGGAAAGCCACUCGUAGUGGUUAUAAACGAAAAGUUG
ENST00000468657.5	ALG13	-26.5	AUAUCCGGCCCUUGCGAUCAGGGCUUGAGGAACCCGCGCC
ENST00000470971.5	ALG13	0	GGAACCCGCGCC
ENST00000473389.5	ALG13	-15.333	CUUGCGAUCAGGGCUUGAGGAACCCGCGCC
ENST00000482374.5	ALG13	-17.037	GCGAUCAGGGCUUGAGGAACCCGCGCC
ENST00000482742.5	ALG13	-34.329	UCCUCAGGCCCCCCUGUGGACCGCACGUCGGCGCCGGCGUCUGAGCCAGCCGAGCUCGCCUCAGAGCCCGGCUCCUUCCCCUCAGCACUUGGCCGGAGCCCGCGCGGUUCCUCUCCUCAGCGCGCGUCGUCCCCUCAGGGCUCCCGGUUCUCGCAGUUGAUCAAAAAAUCGAGAGCCUUGGUUACAACCGACUUAUCCUGCAAAUUGGUAGAGGAACGGUGGUACCUGAACCCUUCAGUACUGAGUCGUUUACUCUGGAUGUUUACAGGUACAAGGAUUCCUUGAAAGAAGACAUUCAGAAAGCAGAUCUUGUUAUUAGUCACGCAGGUGCAGGAAGCUGUUUGGAGACUCUGGAAAAAGGAAAGCCACUCGUAGUGGUUAUAAACGAAAAGUUG
ENST00000487141.5	ALG13	-25.909	GGAGAGAGUGGCCUAGCCUCCCUCCCAGCCUACAUCUUUCUCCC
ENST00000492038.5	ALG13	-12.8	GAUCAGGGCUUGAGGAACCCGCGCC
ENST00000623144.3	ALG13	0	UGAGGAACCCGCGCC
ENST00000623189.1	ALG13	-19.787	UCGCAGUUGAUCAAGUACAAGGAUUCCUUGAAAGAAGACAUUCAGAAAGCAGAUCUUGUUAUUAGUCACGCAGGUGCAGGAAGCUGUUUGGAGACUCUGGAAAAAGGAAAGCCACUCGUAGUGGUUAUAAACGAAAAGUUG
ENST00000623622.2	ALG13	-32.899	ACUGCAACGUGCGUGGCCUCAGUUGCGUCAUAUCCGGCCCUUGCGAUCAGGGCUUGAGGAACCCGCGCC
ENST00000624161.3	ALG13	-25.116	GUCAUAUCCGGCCCUUGCGAUCAGGGCUUGAGGAACCCGCGCC
ENST00000398006.6	ALG9	-31.837	GCUGCCCCCGGGAGGGUCUUAGCUGUGGCGCGCGGGGCUCAGUCCGGCCUGGCCUCACCGCGGGAGGCCCGAGCUCCCUCUUCAGCUAGGUCCUAUUGGUCUUCCUGGGCGGGUCAGCAUUCAGUCUUCGCCCACCUUAGAUCCCUCCACUGCGCUGUAAAACUGCCUUGGAGUGCGGAUCUGUGAUGCUCCUGGGCCAGGCCUAGAGUGGGCACAGCCUCUGUGGGAGAUGUAGACAGGAUCAAAGAGUAUACCUUUUACGGCUGUUCCUCACAGCUCCUUUUAUUCUCCCUCAAGUCCCGACCCUUUACUGGGCCCAUCCAACCCGCCAUCACCUCUUCCCAAACCCUGGAGGCUGCAGGUUAGAACUGCAUUAAGGGAGCUGUCAACAUAUGGAAU…
ENST00000531154.5	ALG9	-27.865	UGAACAUAAGGGGGAAUGAAUAAAGCCAUCAAAAGCAAUGACCUUGUUAAGAAAAGAAAGAAAAGGAGAAUGACAGCUUUGUGGCCUUCAAGUUAUCUGGGAACAAAGCAGGACAAGUCUGGGCACCUGAAGGAUCUACUGCUUUCAAGUGUCUGCUUUCAGCAAGGUUAUGUGCUGCUCUCCUGAGCAACAUCUCUGACUGUGAUGAAACAUUCAACUACUGGGAGCCAACACACUACCUCAUCUAUGGGGAAGGGUUUCAGACUUGGGAAUAUUCCCCAGCAUAUGCCAUUCGCUCCUAUGCUUACCUGUUGCUUCAUGCCUGGCCAGCUGCAUUUCAUGCAAGAAUUCUACAAACUAAUAAGAUUCUUGUGUUUUACUUUUUGCGAUGUCUUCUGG…
ENST00000612489.1	ALG9	-21.717	GUCUUUUGUCCCUCGGCGGACACCGUUUGCCAGCCAAAGCUAUGUCUGCGCGCUCACCGACUUCAUAGGGUGCCGAAUUCUUUUUUCCCCAGGCUUGCC
ENST00000613181.4	ALG9	-17.344	AAAGCUAUGUCUGCGCGCUCACCGACUUCAUAGGGUGCCGAAUUCUUUUUUCCCCAGGCUUGCC
ENST00000614444.4	ALG9	-13.333	CGCGCUCACCGACUUCAUAGGGUGCCGAAUUCUUUUUUCCCCAGGCUUGCC
ENST00000618252.1	ALG9	-17.869	GCUAUGUCUGCGCGCUCACCGACUUCAUAGGGUGCCGAAUUCUUUUUUCCCCAGGCUUGCC
ENST00000619129.4	ALG9	-19.103	ACCGUUUGCCAGCCAAAGCUAUGUCUGCGCGCUCACCGACUUCAUAGGGUGCCGAAUUCUUUUUUCCCCAGGCUUGCC
ENST00000216489.8	ALKBH1	-12.632	AGAGGGUAUAGGCCGCGAG
ENST00000557057.5	ALKBH1	0	CGCGAG
ENST00000302708.9	ALKBH3	-37.375	ACUCUUAAGGUUCCGAUCACAGACUGCGGAGUGGGUCAGGGGCUGCGAGGGCUGCCCCAAGUCCUACCGGGUUUGCACGGGCGCGCCCGGCUCCGCCCGCAAGUGCGCCUUCCUGACUUACUGCUGGGUGCGCGGGGCUGGGGGUGCGAGUACCACCCCUGAAGUCUCUUCCUGGGCGACCUCCGGGGCCUCAUUCUAGGCCUCCUUAAAGAGAAGGAUCUAAAUUAGGAAAAGGAAGUGCCCUUAUCCACGACCAAGCUCUUCCACCUGCGGAGCUCGCUUAGUCUGCACCUCAACCGUGCGGAAAGUGACUGCCCUGUUUACUGAGGAAAAACUGGGGCUCAGAAAGAUACCAUGGAGUAGUUUGAAACAGGAACAAAAUCUUCUGAAAGCUCGGAG…
ENST00000524742.5	ALKBH3	-35.121	UGCGGAGUGGGUCAGGGGCUGCGAGGGCUGCCCCAAGUCCUACCGGGUUUGCACGGGCGCGCCCGGCUCCGCCCGCAAGUGCGCCUUCCUGACUUACUGCUGGGUGCGCGGGGCUGGGGGUGCGAGUACCACCCCUGAAGUCUCUUCCUGGGCGACCUCCGGGGCCUCAUUCUAGGCCUCCUUAAAGAGAAGGAUCUAAAUUAGGAAAAGGAAGUGCCCUUAUCCACGACCAAGCUCUUCCACCUGCGGAGCUCGCUUAGUCUGCACCUCAACCGUGCGGAAAGUGACUGCCCUGUUUACUGAGGAAAAACUGGGGCUCAGAAAGGUGAAGUCAUUUGCCAUGGGCCAUGCAGCUGGGAAGUGACAGAUCUGGAUUCAAAGCGAGUUCUGGCUGGCGCC…
ENST00000529366.5	ALKBH3	-13.421	AAACAGAUACCAUGGAGUAGUUUGAAACAGGAACAAAAUCUUCUGAAAGCUCGGAGCAGAAGCCUUUUUGGUCAAC
ENST00000532962.5	ALKBH3	-37.472	GUUGCUGGAGUCGGUGCUUCACUCUUAAGGUUCCGAUCACAGACUGCGGAGUGGGUCAGGGGCUGCGAGGGCUGCCCCAAGUCCUACCGGGUUUGCACGGGCGCGCCCGGCUCCGCCCGCAAGUGCGCCUUCCUGACUUACUGCUGGGUGCGCGGGGCUGGGGGUGCGAGUACCACCCCUGAAGUCUCUUCCUGGGCGACCUCCGGGGCCUCAUUCUAGGCCUCCUUAAAGAGAAGGAUCUAAAUUAGGAAAAGGAAGUGCCCUUAUCCACGACCAAGCUCUUCCACCUGCGGAGCUCGCUUAGUCUGCACCUCAACCGUGCGGAAAGUGACUGCCCUGUUUACUGAGGAAAAACUGGGGCUCAGAAAGAUACCAUGGAGUAGUUUGAAACAGGAACAA…
ENST00000534171.5	ALKBH3	-37.775	CAGACUGCGGAGUGGGUCAGGGGCUGCGAGGGCUGCCCCAAGUCCUACCGGGUUUGCACGGGCGCGCCCGGCUCCGCCCGCAAGUGCGCCUUCCUGACUUACUGCUGGGUGCGCGGGGCUGGGGGUGCGAGUACCACCCCUGAAGUCUCUUCCUGGGCGACCUCCGGGGCCUCAUUCUAGGCCUCCUUAAAGAGAAGGAUCUAAAUUAGGAAAAGGAAGUGCCCUUAUCCACGACCAAGCUCUUCCACCUGCGGAGCUCGCUUAGUCUGCACCUCAACCGUGCGGAAAGUGACUGCCCUGUUUACUGAGGAAAAACUGGGGCUCAGAAAGAUACCAUGGAGUAGUUUGAAACAGGAACAAAAUCUUCUGAAAGCUCGGAGCAGAAGCCUUUUUGGUCAAC
ENST00000292566.4	ALKBH4	-32.222	CUGCGCACUGGCCACGCGGACGGCGCG
ENST00000399138.5	ALKBH5	-53.918	GAGGAGCCCGCUAAGGAGCGGCGCUGGCGGACGUCGGGCUGGCUGCCCGUGACGUCGUGCGGAGAGCUUUAAAGUGCGGGCCGGGCCGGGCGUCCGAGGGUCUGGUCGGGAGUCGGGCCGCGUCUCCGCAGCAGCCCUCCGCGGCAUGAGGCGCUGCCGGCGCCCCUGCCCCGCGGGACGUGGAGAAGGUGGAGGAGGAAGAAGCCCCGUUGUCGCCACCGUUGCAUGACCCGCCGCUCCUGAGGCCCUACCCCACGCCCGGACCCUCGACGCCCCCCGCCGGGUCCCCCACUCACGCAUGGGGGUUCGGCGCUAAGGACCCCCCUCCCUCCGGGGGCCCCGGGGCGCGUCCCCUUAGAGCCAUGCCCGGCUGCCCCGCCCGCCCCGGAGGACCCUAGA…
ENST00000541285.1	ALKBH5	-37.959	GAAACGUCCGCUCCGGGCGGCGGCGGCAGCGGCGGCAGGCUGGCUUGUACCCCGACAACGCGCGUCUGGCUUCUGCCGGACGUUCCUAUCUGGGUUCAGAACUGGGGCCGGGUGCUGCAGGUCCCGCAGUCUGAGAAGUUUUCGCGGGUUUCAGAAGUUUCCUUAGGCGUUCUAAGGGCUUUACUCAGUGGAUAUGCUGCUGAUGAAAUCACUCACUGCAUACGGCCUCAGGACAUCAAGGAGCGCCGAGCAGUCAUCAUCCUCAGGAAGACAAGAUUAGAUGCACCCCGGUUGGAAACAAAGUCCCUGAGCAGCUCCGUGUUACCACCCAGCUAUGCUUCAGAUCGCCUGUCAGGAAACAACAGGGACCCUGCUCUGAAACCCAAGCGGUCCCACCGC…
ENST00000260318.6	ALKBH8	-35.047	GGCGUGCAAGUAUCCGCUGCGGUGUUCUGGUGCUAGAGUGGAGAGGCUGGCAAAGAAGAAGGCACACGCAUGGUGAGAAUCCGGCCUGAGCCGAAGCGGAGUUUGCU
ENST00000389568.7	ALKBH8	-25.035	GCCUUGCCAGCUAGGGCUGAGAACCUAGGGAAAGGGGAUGGAUCCCAGAGGCGCCCUUGGUGCAGUCUGAGUCUUCCUGUGCUCUUAUUUGAGCAAUCCCUGCGACUCCUGGACCUCUGUGUUUGCUCAUGUGAAAUAUUAAAAAUUCUGUAGUGCAGUCAUCCCUUGUUCUCCAUGACAUACUGCAAAGUUGCUGUUCCACAGAUGAAGAUCUUGAAAUGGAAUGGCUCUAAAAUAGCUCCUUUGAAGGGCCUCAGAUAUUCUUUGUUUUGUUAAGCCAUUUUGAUCUGCUGCUUCUGAAAAUCAACACCUAGAUCAGGCCAGCAUUUCUAAUUAACAAGCUGGAUUAUUAUUAUUAUUUUUUUUACCUCUCAUCUCUCUGCUAUGCUGCCAGCCAGC…
ENST00000393100.3	ALKBH8	-35.643	GUUUUCUCCAACAUGGCCGCGCCCAGGGGAGAUGGCGUGCAAGUAUCCGCUGCGGUGUUCUGGUGCUAGAGUGGAGAGGCUGGCAAAGAAGAAGGCACACGCAUGGUGAGAAUCCGGCCUGAGCCGAAGCGGAGUUUGCU
ENST00000417449.6	ALKBH8	-32.689	GUAGUGCAGUUUUCUCCAACAUGGCCGCGCCCAGGGGAGAUGGCGUGCAAGUAUCCGCUGCGGUGUUCUGGUGCUAGAGUGGAGAGGCUGGCAAAGAAGAAGGCACACGCAUGUUUGCU
ENST00000428149.7	ALKBH8	-35.177	AGUUUUCUCCAACAUGGCCGCGCCCAGGGGAGAUGGCGUGCAAGUAUCCGCUGCGGUGUUCUGGUGCUAGAGUGGAGAGGCUGGCAAAGAAGAAGGCACACGCAUGGUGAGAAUCCGGCCUGAGCCGAAGCGGAGUUUGCU
ENST00000484298.5	ALMS1	-29.91	AGGCGGGCGGCACUGCGCCUAAGCUGGGCCACAACCGCCAGUCAGGGCUCUCCCCUUCCCCUCCCUCCCCCCCUCCUCCUCCUCCUCUGCCGCCCAGAGCGAGACACCAAC
ENST00000613296.6	ALMS1	-27.879	CUCCUCCUCUGCCGCCCAGAGCGAGACACCAAC
ENST00000177648.13	ALPK1	-21.45	UUUAUGAGAAACAGUGUGUUUCAGAGAGGCUGUACCAGAAUUAACUCUGCUCAGAGUUAGAUUUGCUGGUCUUAAAGUACUUUUCCUCUUUAAGAUAAAAGAAGUUCUUCUAAAUCAGGAAUGGAUUGAAAUCUAAUGAACCGAAACUUUGGGUAAUUGAUCACCCUAGACCCAGGGACACCCAAUUCAUCGUAAUCAUC
ENST00000458497.6	ALPK1	-27.775	UACCAGAAUUAACUCUGCUCAGAGUUAGAUUUGCUGGUCUUAAAGUACUUUUCCUCUUUAAGAUAAAAGAAGUUCUUCUAAAUCAGGAAUGGAUUGAAAUCUAAUGAACCGAAACUUUGGCUCCCCAGUCCUGGUCUCCUGCCCUACACAGUCCAAGCAAGUGGGCCAAGAGAUUGCAGCAAAGGAGAGGGGCCAGAGAGGAAUCUUAUCUUCUGUCCUGGCUUCUCCAGUUUUCCUCCUGCCUGCACAUUAAACACACAGGGACUGACGUGCUGAGACCUGGUACUUCGGCCUUCAAGGGGCUCCUUUAUUGAGAAUCAAUGUCUUCUCCUAGGUAAUUGAUCACCCUAGACCCAGGGACACCCAAUUCAUCGUAAUCAUC
ENST00000504176.6	ALPK1	-25.49	AAUUCCUACUUCCUGAAACUGAAGCCGUUUAUGAGAAACAGUGUGUUUCAGAGAGGCUGUACCAGAAUUAACUCUGCUCAGAGUUAGAUUUGCUGGUCUUAAAGUACUUUUCCUCUUUAAGAUAAAAGAAGUUCUUCUAAAUCAGGAAUGGAUUGAAAUCUAAUGAACCGAAACUUUGGGUAAUUGAUCACCCUAGACCCAGGGACACCCAAUUCAUCGUAAUCAUCAUGAAUAAUCAAAAAGUGGUAGCUGUGCUACUGCAAGAGUGCAAGCAAGUGCUGGAUCAGCUCUUGUUGGAAGCGCCAG
ENST00000505127.5	ALPK1	-21.833	AGUGUGUUUCAGAGAGGCUGUACCAGAAUUAACUCUGCUCAGAGUUAGAUUUGCUGGUCUUAAAGUACUUUUCCUCUUUAAGAUAAAAGAAGUUCUUCUAAAUCAGGAAUGGAUUGAAAUCUAAUGAACCGAAACUUUGGGUACUUCGGCCUUCAAGGGGCUCCUUUAUUGAGAAUCAAUGUCUUCUCCUAGGUAAUUGAUCACCCUAGACCCAGGGACACCCAAUUCAUCGUAAUCAUC
ENST00000509722.5	ALPK1	-21.263	ACAGUGUGUUUCAGAGAGGCUGUACCAGAAUUAACUCUGCUCAGAGUUAGAUUUGCUGGUCUUAAAGUACUUUUCCUCUUUAAGAUAAAAGAAGUUCUUCUAAAUCAGGAAUGGAUUGAAAUCUAAUGAACCGAAACUUUGGGUAAUUGAUCACCCUAGACCCAGGGACACCCAAUUCAUCGUAAUCAUC
ENST00000515330.5	ALPK1	-22.08	AGGCUGUACCAGAAUUAACUCUGCUCAGAGUUAGAUUUGCUGGUCUUAAAGUACUUUUCCUCUUUAAGAUAAAAGAAGUUCUUCUAAAUCAGGAAUGGAUUGAAAUCUAAUGAACCGAAACUUUGGGUACUUCGGCCUUCAAGGGGCUCCUUUAUUGAGAAUCAAUGUCUUCUCCUAGGUAAUUGAUCACCCUAGACCCAGGGACACCCAAUUCAUCGUAAUCAUC
ENST00000650871.1	ALPK1	-23.241	GUUUAUGAGAAACAGUGUGUUUCAGAGAGGCUGUACCAGAAUUAACUCUGCUCAGAGUUAGAUUUGCUGGUCUUAAAGUACUUUUCCUCUUUAAGAUAAAAGAAGUUCUUCUAAAUCAGGAAUGGAUUGAAAUCUAAUGAACCGAAACUUUGGGUACUUCGGCCUUCAAGGGGCUCCUUUAUUGAGAAUCAAUGUCUUCUCCUAGGUAAUUGAUCACCCUAGACCCAGGGACACCCAAUUCAUCGUAAUCAUC
ENST00000361673.4	ALPK2	-25.69	AGAAACAGCCCUCAAGUUUCAUCACAGGGAUGCUAAAAUAUAUUCUCCAGCUUCAGCAAUGACCUAGUUCACUGAAGGGCGGGGAAAAAAUGCUCUUCUUCCAGAACUUCCCCGGGCAUGGAAUUUCCCCUCUUAGGAAGAGAUGAACUUUCUGGAAGCAGACCCAUCUAUGCUUUGACCUGAUCAUGGAAGACCCUGAGCCCUAUAAACUCCUUUGAAUCCCUGUCCCGGGAACAGGGACACCCAAUCAAUGCCUCACACACAGCCUGGGGAAUCCACAGCUGAGCCAGCCCUCCUACAACAUUUCUUGGACAAAGAGUACUGAAAAAUUUGGUGCGGCAUGAAAGG
ENST00000258888.6	ALPK3	-46.082	GGGAGCGGCGGCGGCGGGCAGGGGCCCGGGGGCCGGGGCCUGGAGGACAGGCGAGGCAGCGGCGAGUGCGGGGCCGGCGGUCGGGGAGGGCGGUGCC
ENST00000374832.5	ALPL	-30.63	AGAAACUCCCGGUGUGGCAGCUGAGAUGGCCCAGGAAAGAACUAUAUUACCUUCAAAAAGAGAGGUACAUGCGAUGUUUGAGGUGGCAUGAAGCUCAGUGGUGUUAUAUUGGAAUGAGUGAGUGACCAUCCUGGAGCCUUCCUGAAAGAGGAUUGGAACAUCAGUUAACAUCUGACCACUGCCAGCCCACCCCCUCCCACCCACGUCGAUUGCAUCUCUGGGCUCCAGGGAUAAAGCAGGUCUUGGGGUGCACC
ENST00000374840.8	ALPL	-31.759	GCCGCGUUGCGCUCCCGCCACUCCGCGCCCGCUAUCCUGGCUCCGUGCUCCCACGCGCUUGUGCCUGGACGGACCCUCGCCAGUGCUCUGCGCAGGAUUGGAACAUCAGUUAACAUCUGACCACUGCCAGCCCACCCCCUCCCACCCACGUCGAUUGCAUCUCUGGGCUCCAGGGAUAAAGCAGGUCUUGGGGUGCACC
ENST00000539907.5	ALPL	-32.74	GCGUUGCGCUCCCGCCACUCCGCGCCCGCUAUCCUGGCUCCGUGCUCCCACGCGCUUGUGCCUGGACGGACCCUCGCCAGUGCUCUGCGCAGAGAAAGAGAAAGACCCCAAGUACUGGCGAGACCAAGCGCAAGAGACACUGAAAU
ENST00000540617.5	ALPL	-30.258	GUUGCGCUCCCGCCACUCCGCGCCCGCUAUCCUGGCUCCGUGCUCCCACGCGCUUGUGCCUGGACGGACCCUCGCCAGUGCUCUGCGCAGAGAAAGAGAAAGACCCCAAGUACUGGCGAGACCAAGCGCAAGAGACACUGAAAUAUGCCCUGGAGCUUCAGAAGCUCAACACCAACGUGGCUAAGAAUGUCAUC
ENST00000264276.11	ALS2	-32.137	ACUGGGUUGCCAAGCUCGCGCCGGAUGCGGAGCGCGGUGCUGCCGGUGGAGCUUCAGGUCUUGAUAGACUUUCUGUAAAGAAGGAAUGAUUUGGUGAUGGAGUGUUCCCACUGACCG
ENST00000409632.7	ALS2	-25.221	GGAGCGCGGUGCUGCCGGUGGAGCUUCAGCUUAUGUCUUGAUGUUUGCCUGCAUGUAGCUGAACUGAUUGAUCCAGGUCUUGAUAGACUUUCUGUAAAGAAGGAAUGAUUUGGUGAUGGAGUGUUCCCACUGACCG
ENST00000410052.1	ALS2	-28.667	AGCUGAUCCCGCGGACCCACUGGGUUGCCAAGCUCGCGCCGGAUGCGGAGCGCGGUGCUGCCGGUGGAGCUUCAGGAUGGAGAAGGAACUGACUGCUGUACCCAAGUGAAGAUCUUUACUCAGUUACCCUUAUAUUUGGCUAUAUGGAAUAAAAUUGUGUGAUAUGUUUAUUCUGAGCAGGUCUUGAUAGACUUUCUGUAAAGAAGGAAUGAUUUGGUGAUGGAGUGUUCCCACUGACCG
ENST00000439495.6	ALS2	-24.059	GUGCAAUGUUGGAAUCACAGCUCACUGCAGCCUCAACCUCCCAGGCUCAAGGGAUCCUCCCACCUCAGCCUCCCAAGUAGUUGAGACUACAGGCAUGUGCCACCAUGCCUGACUAAUUUUUCUAUUUUUUUGUAAAGUCGGGUUUCCCCAUGCUGCCCAGGCUGAUCUCAAACUCCUAGGCUCAAGCGAUCCUCCCGCCUUAGCCUCCCAAAGUGCUGGGAUUACAGGUGUGAGCCAAUGUGACCAGCCUUAUAUUACCAUCUUUACUAAGCUGGAAUUCCCCUACCACUCCCUUUACCUCCAUUAUUGUAAUUAUUACACAACCUGCCCUUCACAAAUGUUGACAUCACAAAACUUCUGAAAUUCAUUGGUGAAAUAAUCAAGAAUUAUCUAUUCCAG…
ENST00000467448.5	ALS2	-33.286	GAAUCAGCUGAUCCCGCGGACCCACUGGGUUGCCAAGCUCGCGCCGGAUGCGGAGCGCGGUGCUGCCGGUGGAGCUUCAGGUCUUGAUAGACUUUCUGUAAAGAAGGAAUGAUUUGGUGAUGGAGUGUUCCCACUGACCG
ENST00000679435.1	ALS2	-30.439	AAACUAAGGGAGAGACUGUGCUCCCAAGUACGUAGCCUGCAGUGCCUAACGCAUUCUCAGCAAUUUUGACCCCCAACAGACGCCGUCGACAGUCUCCCAAGAACAAUUCCCAGGAGCUCGGAUUCCAAGAGCCGCCCGCGCCCUCGUUUACCUUCGCUAGUCGCCCUGCAGCCCCGCCCUGUCCGGAGGCCCCGCCCUCCAUGAAUCAGCUGAUCCCGCGGACCCACUGGGUUGCCAAGCUCGCGCCGGAUGCGGAGCGCGGUGCUGCCGGUGGAGCUUCAGGUCUUGAUAGACUUUCUGUAAAGAAGGAAUGAUUUGGUGAUGGAGUGUUCCCACUGACCG
ENST00000679516.1	ALS2	-25.581	GGGCAUUUUUAUAAGCUUAGUGGGCAGGCUCAGCCUAUGUUUGACUUUGGCAGGCAAGAUAUGAAAUAGUUUAAAUAGUUUUACUGCAUAUUUAUUUCCUAGUGAAUGUGCACUUGUUAGAGGGCUGCUUUUUUUUUUUUUAAUGUCUGAGGGGUAAAAUAUUCUUUUACUGCUCUUUUCCUUACUUGUACUGUUUAGGUCUUGAUAGACUUUCUGUAAAGAAGGAAUGAUUUGGUGAUGGAGUGUUCCCACUGACCG
ENST00000679550.1	ALS2	-22.225	ACAGUGACCAUUCCAUAUCCUUUUGCAGAAAAACCACAAAUUUGGCCCCAAUAUUUUUAUGGUUUACACAAAUAAGACCUAACUGCUUUUGUUUUCUUGUGUUUUGGUACCCUUACAAAUGUGGAUUUCUGAGUUGAAAUGCACUCAGCAUUUCUGUUUAUUUUUCUAUCUCUUAUUUUAUUAAAUACUGAGUUUCUAAACUGAUGGGCCAUGAUAUUUGUAACUAUAAUUUUCAUACAGCUAUUUUCUAUUAAAGGUGGAUUUUAAAACAGCUGAUUUAAAAUUCAGACUUCUUUCUUUCAACCGUUUGGGUUAUGAGGCAUGUUGGUCUGAAUCGAAGGUCUUGAUAGACUUUCUGUAAAGAAGGAAUGAUUUGGUGAUGGAGUGUUCCCACUGACCG
ENST00000679939.1	ALS2	-24.296	AUUACAUUUGACAGUCAAUGGGCAUUUUUAUAAGCUUAGUGGGCAGGCUCAGCCUAUGUUUGACUUUGGCAGGCAAGAUAUGAAAUAGUUUAAAUAGUUUUACUGCAUAUUUAUUUCCUAGUGAAUGUGCACUUGUUAGAGGGCUGCUUUUUUUUUUUUUAAUGUCUGAGGGGUAAAAUAUUCUUUUACUGCUCUUUUCCUUACUUGUACUGUUUAGGUCUUGAUAGACUUUCUGUAAAGAAGGAAUGAUUUGGUGAUGGAGUGUUCCCACUGACCG
ENST00000680163.1	ALS2	-21.354	AUCCUUUUGCAGAAAAACCACAAAUUUGGCCCCAAUAUUUUUAUGGUUUACACAAAUAAGACCUAACUGCUUUUGUUUUCUUGUGUUUUGGUACCCUUACAAAUGUGGAUUUCUGAGUUGAAAUGCACUCAGCAUUUCUGUUUAUUUUUCUAUCUCUUAUUUUAUUAAAUACUGAGUUUCUAAACUGAUGGGCCAUGAUAUUUGUAACUAUAAUUUUCAUACAGCUAUUUUCUAUUAAAGGUGGAUUUUAAAACAGCUGAUUUAAAAUUCAGACUUCUUUCUUUCAACCGUUUGGGUUAUGAGGCAUGUUGGUCUGAAUCGAAGGUCUUGAUAGACUUUCUGUAAAGAAGGAAUGAUUUGGUGAUGGAGUGUUCCCACUGACCG
ENST00000680188.1	ALS2	-21.859	AGUGACCAUUCCAUAUCCUUUUGCAGAAAAACCACAAAUUUGGCCCCAAUAUUUUUAUGGUUUACACAAAUAAGACCUAACUGCUUUUGUUUUCUUGUGUUUUGGUACCCUUACAAAUGUGGAUUUCUGAGUUGAAAUGCACUCAGCAUUUCUGUUUAUUUUUCUAUCUCUUAUUUUAUUAAAUACUGAGUUUCUAAACUGAUGGGCCAUGAUAUUUGUAACUAUAAUUUUCAUACAGCUAUUUUCUAUUAAAGGUGGAUUUUAAAACAGCUGAUUUAAAAUUCAGACUUCUUUCUUUCAACCGUUUGGGUUAUGAGGCAUGUUGGUCUGAAUCGAAGGUCUUGAUAGACUUUCUGUAAAGAAGGAAUGAUUUGGUGAUGGAGUGUUCCCACUGACCG
ENST00000680861.1	ALS2	-33.116	GAGUGAGUAGAGUUCAGUAAGAGGUUAGAAGAGCGUGAGGGCUGGGAACAGCAGGGGAGGGGAAUAGGAGAUAAUCUGAGUAGCAAUGUGUAAAUGUGACUGUCUUAGGCUCAGCAAUAUUGCGUAGUCGCACGUGGAAGUCCCGACUGAAGUUGGACACUUUUCGUUCGCAGUGGUGCCAAUUCUCAGGGUUGUGUGAUUUUCUGCACCGAUGCAGGAGUGAGCAAGACGCCGUCGACAGUCUCCCAAGAACAAUUCCCAGGAGCUCGGAUUCCAAGAGCCGCCCGCGCCCUCGUUUACCUUCGCUAGUCGCCCUGCAGCCCCGCCCUGUCCGGAGGCCCCGCCCUCCAUGAAUCAGCUGAUCCCGCGGACCCACUGGGUUGCCAAGCUCGCGCCGGA…
ENST00000681144.1	ALS2	-25.579	GGAUGCGGAGCGCGGUGCUGCCGGUGGAGCUUCAGGUCUUGAUAGACUUUCUGUAAAGAAGGAAUGAUUUGGUGAUGGAGUGUUCCCACUGACCG
ENST00000681152.1	ALS2	-35.479	AGGUGAGCGAGUGUGGGUCCCGGGUUGGCUAUUGGCUAAGGAGGGCUUAUCGGCUGGGACCCCUUGUAUGCGGAAGGCCGGGGACAGGGAGCUAGGCGGAGGCUGUGGUCGAGGCCGGAGAGCGCCCUGCGGGGGGCCUGCGGAGACGGCGCCCGCAUUUUCCCAGCUCUGGGUGCGAUCGACUGCUCCUGCCGGUCCAGCAGCGCCCGAGGCGGCCCCUGCCUUGGCCCCAGGUUCUCCCACUUGCCCCGGUCUCUCCCUCCCCAGACUGGGCGCCGCUGCAGUGGUCUCAGCUGCGUGAAAUUCCUUCAAGCCCCCUCUUCCCGCCUCCACCCACGCUGCCUUCCAGCUAUUCAUUCACGAGAAUUUCUUGAAUGCCCACACUAGGCGCUGAGCUGA…
ENST00000681312.1	ALS2	-26.905	GCGGUGCUGCCGGUGGAGCUUCAGGUCUUGAUAGACUUUCUGUAAAGAAGGAAUGAUUUGGUGAUGGAGUGUUCCCACUGACCG
ENST00000368876.2	AMD1	-33.103	GGGCCCCAGGUGGGGGUCGGGGGCGCCUGCGCGGGUUGCCUCCGGCAGAUCUGAGUGGGACAUACUUUUGAAGGAUGUGCAAUGUUCAAUCAUAAGUGUGACAAAAACUGACAAGCAGGAAGCUUAUGUACUCAGUGAGAGUAGC
ENST00000368877.9	AMD1	-27.687	GCUUACACAGUAUGGCCGGCGACAUUAGCUAGCGCUCGCUCUACUCUCUCUAACGGGAAAGCAGCGGAAUACAAGAGACUGAACUGUAUCUGCCUCUAUUUCCAAAAGACUCACGUUCAACUUUCGCUCACACAAAGCCGGGAAAAUUUUAUUAGUCCUUUUUUUAAAAAAAGUUAAUAUAAAAUUAUAGCAAAAAAAAAAAGGAACCUGAACUUUAGUAACACAGCUGGAACAAUCCGCAGCGGCGGCGGCAGCGGCGGGAGAAGAGGUUUAAUUUAGUUGAUUUUCUGUGGUUGUUGGUUGUUCGCUAGUCUCACGGUGAUGGAAGCUGCACAUUUUUUCGAAGGGACCGAGAAGCUGCUGGAGGUUUGGUUCUCCCGGCAGCAGCCCGACGCAAAC…
ENST00000368882.8	AMD1	-23.727	CGCUUACACAGUAUGGCCGGCGACAUUAGCUAGCGCUCGCUCUACUCUCUCUAACGGGAAAGCAGCGGAAUACAAGAGACUGAACUGUAUCUGCCUCUAUUUCCAAAAGACUCACGUUCAACUUUCGCUCACACAAAGCCGGGAAAAUUUUAUUAGUCCUUUUUUUAAAAAAAGUUAAUAUAAAAUUAUAGCAAAAAAAAAAAGGAACCUGAACUUUAGUAACACAGCUGGAACAAUCCGCAGCGGCGGCGGCAGCGGCGGGAGAAGAGGUUUAAUUUAGUUGAUUUUCUGUGGUUGUUGGUUGUUCGCUAGUCUCACGGUG
ENST00000368885.8	AMD1	-23.801	GCUUACACAGUAUGGCCGGCGACAUUAGCUAGCGCUCGCUCUACUCUCUCUAACGGGAAAGCAGCGGAAUACAAGAGACUGAACUGUAUCUGCCUCUAUUUCCAAAAGACUCACGUUCAACUUUCGCUCACACAAAGCCGGGAAAAUUUUAUUAGUCCUUUUUUUAAAAAAAGUUAAUAUAAAAUUAUAGCAAAAAAAAAAAGGAACCUGAACUUUAGUAACACAGCUGGAACAAUCCGCAGCGGCGGCGGCAGCGGCGGGAGAAGAGGUUUAAUUUAGUUGAUUUUCUGUGGUUGUUGGUUGUUCGCUAGUCUCACGGUG
ENST00000451850.6	AMD1	-23.72	UCACGCAGCGCUCUCGCUUACACAGUAUGGCCGGCGACAUUAGCUAGCGCUCGCUCUACUCUCUCUAACGGGAAAGCAGCGGAAUACAAGAGACUGAACUGUAUCUGCCUCUAUUUCCAAAAGACUCACGUUCAACUUUCGCUCACACAAAGCCGGGAAAAUUUUAUUAGUCCUUUUUUUAAAAAAAGUUAAUAUAAAAUUAUAGCAAAAAAAAAAAGGAACCUGAACUUUAGUAACACAGCUGGAACAAUCCGCAGCGGCGGCGGCAGCGGCGGGAGAAGAGGUUUAAUUUAGUUGAUUUUCUGUGGUUGUUGGUUGUUCGCUAGUCUCACGGUG
ENST00000293971.11	AMDHD2	-42.159	GUCUCAGCUCUCGGCUGGGGUUCGUCACUGGGCGCGGGAUUUGGCCGCCGCGGGGCUCCGGAGCCGCUCGCUCCCGACACGGCUCACG
ENST00000302956.8	AMDHD2	-42.766	GGCGCGGUCUCAGCUCUCGGCUGGGGUUCGUCACUGGGCGCGGGAUUUGGCCGCCGCGGGGCUCCGGAGCCGCUCGCUCCCGACACGGCUCACG
ENST00000413459.7	AMDHD2	-40.725	GUUCGUCACUGGGCGCGGGAUUUGGCCGCCGCGGGGCUCCGGAGCCGCUCGCUCCCGACACGGCUCACG
ENST00000563556.1	AMDHD2	-6.522	GCUCGCUCCCGACACGGCUCACG
ENST00000563633.5	AMDHD2	-42.576	CGUCACUGGGCGCGGGAUUUGGCCGCCGCGGGGCUCCGGAGCCGCUCGCUCCCGACACGGCUCACG
ENST00000566706.5	AMDHD2	-38.947	CGGGGCUCCGGAGCCGCUCGCUCCCGACACGGCUCACG
ENST00000568263.5	AMDHD2	-47.4	GUCACGUGGGCGCGGUCUCAGCUCUCGGCUGGGGUUCGUCACUGGGCGCGGGAUUUGGCCGCCGCGGGGCUCCGGAGCCGCUCGCUCCCGACACGGCUCACGAUGCGCGGCGAGCAGGGCGCGGCGGGGGCCCGCGUGCUCCAGUUCACUAACUGCCGGAUCCUGCGCGGAGGGAAACUGCUCAGGUGGAUUUGGUGUUGACUUCUCUCAAGCCACGGAGGACGUGGGUUCGGGGGUUGCCCUCGUGGCCCGGAGGAUCCUGUCGCACGGCGUCACCUCCUUCUGCCCCACCCUGGUCACUUCCCCACCGGAGGUUUAUCACAAGGUUGUUCCUCAGAUCCCUGUGAAGAGUGGUGGUCCCCAUGGGGCAGGGGUCCUCGGGCUGCACCUGGAGGGCCC…
ENST00000569879.5	AMDHD2	-37.353	GCUCCGGAGCCGCUCGCUCCCGACACGGCUCACG
ENST00000648227.1	AMDHD2	-40	ACUGGGCGCGGGAUUUGGCCGCCGCGGGGCUCCGGAGCCGCUCGCUCCCGACACGGCUCACG
ENST00000374869.8	AMER1	-43.207	AGUGCUGGAGGUGACUGGAGCCGCGGCGACGGCGGCAGCAGCUGCGGUGGCGGCGCUCUCAGCCGUGGCAGCCGAGGCUGCAGCCCGGCCCAGGGCGGCUCAGCGGACAAUAACCGGGCUAGGAACCUGACCGGGCUGGACCCCACUGUGAUGCUUCCUGACUGAUAAUGUUAUAACAGUGCCUGGAAGCCUGAGGCUGCAUUUCCAGCUGGACGUACCUCAGUUGUCCCCAUCAUC
ENST00000262844.10	AMMECR1	0	GAGACUGUUCCAAG
ENST00000372059.6	AMMECR1	0	AGACUGUUCCAAG
ENST00000272647.10	AMMECR1L	-31.729	GCCCCGUCCGCGCAGCGCGUCCGGCCCGCCCGCAGGCCAGCUUCUCUCGGGAGCCCCCACCCAGGCGCAUGGCUCCAUGAAGCAAGAGGAGGAGGCAGAGCGCGAGAGGUCCCGUCCGCCCCAGCCGCGUCUGGGCCAGGAGAAAAGGUACAGGAAGAAGGAAUGGAAUCGGAAGGAAGAAAAUUCAUUCCAGAGACAAAAUAGCUCCCCUCCUCUGUUGUAGCUGUUCCUCUGGCAAUACAAACUUUCUGCUUUCAGGUUCUGCAGCAUUCCAGACCUUGAGCACUGAAUCAGG
ENST00000393001.1	AMMECR1L	-26.932	GUUGGUGAAGAGAUCAGGAAGAGAUUUCUUCGAGACUAAGGAUGGAUGACCCUUAGCAACAGUGACCGUCUCCUCCCGGCAUAGCAAGAUGGCCUGCCCUCAGGUACAGGAAGAAGGAAUGGAAUCGGAAGGAAGAAAAUUCAUUCCAGAGACAAAAUAGCUCCCCUCCUCUGUUGUAGCUGUUCCUCUGGCAAUACAAACUUUCUGCUUUCAGGUUCUGCAGCAUUCCAGACCUUGAGCACUGAAUCAGG
ENST00000679574.1	AMMECR1L	-32.218	GCAGCGCGUCCGGCCCGCCCGCAGGCCAGCUUCUCUCGGGAGCCCCCACCCAGGCGCAUGGCUCCAUGAAGCAAGAGGAGGAGGCAGAGCGCGAGAGGUCCCGUCCGCCCCAGCCGCGUCUGGGCCAGGAGAAAAGGUACAGGAAGAAGGAAUGGAAUCGGAAGGAAGAAAAUUCAUUCCAGAGACAAAAUAGCUCCCCUCCUCUGUUGUAGCUGUUCCUCUGGCAAUACAAACUUUCUGCUUUCAGGUUCUGCAGCAUUCCAGACCUUGAGCACUGAAUCAGG
ENST00000680145.1	AMMECR1L	-28.108	UCCAUGAAGCAAGAGGAGGAGGCAGAGCGCGAGAGGUCCCGUCCGCCCCAGCCGCGUCUGGGCCAGGAGAAAAGGUACAGGAAGAAGGAAUGGAAUCGGAAGGAAGAAAAUUCAUUCCAGAGACAAAAUAGCUCCCCUCCUCUGUUGUAGCUGUUCCUCUGGCAAUACAAACUUUCUGCUUUCAGGUUCUGCAGCAUUCCAGACCUUGAGCACUGAAUCAGG
ENST00000680246.1	AMMECR1L	-31.765	UCCUUCGCCCCGCCCCGUCCGCGCAGCGCGUCCGGCCCGCCCGCAGGCCAGCUUCUCUCGGGAGCCCCCACCCAGGCGCAUGGCUCCAUGAAGCAAGAGGAGGAGGCAGAGCGCGAGAGGUCCCGUCCGCCCCAGCCGCGUCUGGGCCAGGAGAAAAGGUACAGGAAGAAGGAAUGGAAUCGGAAGGAAGAAAAUUCAUUCCAGAGACAAAAUAGCUCCCCUCCUCUGUUGUAGCUGUUCCUCUGGCAAUACAAACUUUCUGCUUUCAGGUUCUGCAGCAUUCCAGACCUUGAGCACUGAAUCAGG
ENST00000680603.1	AMMECR1L	-35.391	GGGAGGGGCGGGCGGCGCCGUGCCCCGGGCCGCGAGGCUCGGCUCCCGCUCCUGGUCCUUGUCUGCACUCCCUCCAGGAAGCAGGCUCGCUCGCUGUACAGGAAGAAGGAAUGGAAUCGGAAGGAAGAAAAUUCAUUCCAGAGACAAAAUAGCUCCCCUCCUCUGUUGUAGCUGUUCCUCUGGCAAUACAAACUUUCUGCUUUCAGGUUCUGCAGCAUUCCAGACCUUGAGCACUGAAUCAGG
ENST00000680886.1	AMMECR1L	-31.633	GCCCCGCCCCGUCCGCGCAGCGCGUCCGGCCCGCCCGCAGGCCAGCUUCUCUCGGGAGCCCCCACCCAGGCGCAUGGCUCCAUGAAGCAAGAGGAGGAGGCAGAGCGCGAGAGGUCCCGUCCGCCCCAGCCGCGUCUGGGCCAGGAGAAAAGGUACAGGAAGAAGGAAUGGAAUCGGAAGGAAGAAAAUUCAUUCCAGAGACAAAAUAGCUCCCCUCCUCUGUUGUAGCUGUUCCUCUGGCAAUACAAACUUUCUGCUUUCAGGUUCUGCAGCAUUCCAGACCUUGAGCACUGAAUCAGG
ENST00000281471.11	AMN1	-13.077	AGACGCUGCAGCG
ENST00000457428.6	AMN1	-26.884	AGACGCUGCAGCGAUGCCUCGCCCACGGCGGGUCAGUCAGCUCCUGGAUCUUGAUGCUUAGGAAAGAUUUUAUAUCAUUAAAAAGAAAUUGGGAGGUCACUUCCAAGAUGGCUAAAUGGGAACAGCUCCAGUCUGCAGCUCCCAGCAAGAUUGACGCAGAAGAUGGGCGAUUUCUGCAUUUCCAACUGAGAUGCUACUGGACUUGAAUGGUUAAUAAAAUUGCACAAUGUUGUUGGUGGCAGUGACUUCUUUCUGUUCAGAUGCCUUUGGUGCUUC
ENST00000535408.5	AMN1	-43.81	CGUGUGACGUCACAAAAACCUACGCGUCGCGCGGUGGGCGGGAGUUGGCGGACGGUCCCUGGCUGGGUUCUGGAGGCCCUGGGACCGCGGAAGAGGCUUCAGACGCUGCAGCGAUGCCUCGCCCACGGCGGAUGCCUUUGGUGCUUC
ENST00000537562.5	AMN1	-32.895	CGAUGCCUCGCCCACGGCGGGUCAGUCAGCUCCUGGAUCUUGAUGCUUAGGAAAGAUUUUAUAUCAUUAAAAAGAAAUUGGGAGGUCACUUCCAAGAUGGCUAAAUGGGAACAGCUCCAGUCUGCAGCUCCCAGCAAGAUUGACGCAGAAGAUGGGCGAUUUCUGCAUUUCCAACUGAGAUGCUACUGGACUUGAAUGGUUAAUAAAAUUGCACAAUGUUGUUGGUGGCAGUGACUUCUUUCUGUUCAGAUUAAGGCCGAGCACAAGGCUCAUGCCUGUAAUCCCAGCAGUUUGGGAGGCCAAGGUGGGAGGCUCACUUCAGCCCAGGAGUUCAAGACCGGCCUGGGCAACAUAUAGAGACCCCAUCUCUACAAGAAAUACAGAAAAUUAGCUGAUUGU…
ENST00000537960.5	AMN1	-24.148	ACGCUGCAGCGAUGCCUCGCCCACGGCGGGUCAGUCAGCUCCUGGAUCUAUGCUACUGGACUUGAAUGGUUAAUAAAAUUGCACAAUGUUGUUGGUGGCAGUGACUUCUUUCUGUUCAGAUGCCUUUGGUGCUUC
ENST00000541931.5	AMN1	-29.859	ACAAAAACCUACGCGUCGCGCGGUGGGCGGGAGUUGGCGGACGGUCCCUGGCUGGGUUCUGGAGGCCCUGGGACCGCGGAAGAGGCUUCAGACGCUGCAGCGAUGCCUCGCCCACGGCGGGUCAGUCAGCUCCUGGAUCUAUUUUACAUCCUGAAGUCCAAACUCUAGAUCUACGGAGCUGCGAUAUAUCAGAUGCUGCUCUCCUGCACCUGUCUAACUGUAGAAAACUGAAGAAAUUAAAUUUAAAUGCUUCAAAAGGGAACCGAGUUUCUGUAACUUCAGAAGGAAUAAAAGCUGUGGCUUCAUCUUGUUCAUACCUACACGAAGCUUCUUUGAAAAGAUGCUGCAAUCUCACUGACGAAGGAGUCGUUGCUCUUGCACUCAAUUGCCAGCUGCUAA…
ENST00000542781.5	AMN1	-27.286	AGACGCUGCAGCGAUGCCUCGCCCACGGCGGGUCAGUCAGCUCCUGGAUCUUGAUGCUUAGGAAAGAUUUUAUAUCAUUAAAAAGAAAUUGGGAGGUCACUUCCAAGAUGGCUAAAUGGGAACAGCUCCAGUCUGCAGCUCCCAGCAAGAUUGACGCAGAAGAUGGGCGAUUUCUGCAUUUCCAACUGAGAUGCUACUGGACUUGAAUGGUUAAUAAAAUUGCACAAUGUUGUUGGUGGCAGUGACUUCUUUCUGUUCAGAUUUUACAUCCUGAAGUCCAAACUCUAGAUCUACGGAGCUGCGAUAUAUCAGAUGCUGCUCUCCUGCACCUGUCUAACUGUAGAAAACUGAAGAAAUUAAAUUUAAAUGCUUCAAAAGGGAACCGAGUUUCUGUAACUU…
ENST00000299004.13	AMOTL1	-20.415	AGAGUUGGCUCAGCCAGGCAGCACUCGUUGCUCUUUUUAAACUCCACGGCACCAGGGAUGAAGUCACCUUUCUUCUUUUAAAACGAACACAUUUGCUCUGUGAGUCCCUGUCACUUCUGUUAGAACUUAGUAUUUUUUCCACUGCCGGUCACCAGGACUUCUCACAGGAGAUUGCUUCCAUUUGAUCUGAAAGCUAUACAUACAAGGGGCUAGAAGC
ENST00000317829.12	AMOTL1	-46.059	CGGACGGCGGCGGGAGCGCGCGAGAAGCUCUAGGACCCAGCAGCGGUUGUCGGGUUUGGGGCUGGAGGUGAAGCCCUGUGUGAAUGGGGUUGAUUGUCCGGCGCCACUUCCCCGCGCUGCCCGGCAGCCGUCUUCCCCAGCCGAGGGACUGAACUAGCCAUGAUCGCCUC
ENST00000433060.3	AMOTL1	-40.705	AGCGCGCGAGAAGCUCUAGGACCCAGCAGCGGUUGUCGGGUUUGGGGCUGGAGGUGAAGCCCUGUGUGAAUGGGGUUGAUUGUCCGGCGCCACUUCCCCGCGCUGCCCGGCAGCCGUCUUCCCCAGCCGAGGGACUGAACUAGCCAUGAUCGCCUC
ENST00000249883.10	AMOTL2	-42.335	AGAGCGUCGGCGCCACGGCCGAGAACACAUCUUCGCCGCCGAGCUGAGCUGGGCCGAGCCGGAGGUUGUGGUGUCUGACUGCGCUGGGCACCCUCGGGCCGCAGCGGUGCUCUGGGGCCAGGUGCCACCGGCCAUUGUCCAGGCAGCUGUGUGCAAGCCAAAGAAGC
ENST00000502491.1	AMOTL2	-43.119	CUUUUCCGGGAGUCGGAGCCUCGAGGAUCGAGCGUCCUCGGGGCGCAGUGCGCCCUUUCGAGGCAGCCGCAGUGCCUGGCAAGGGCCGCUCUGCCCAGGGAGCGCAGCGCGCUGGGCUUUGCGGGGCUCUAGAAACGCGCGGGUCUCUUGGGGCUGGGGGAGAGGGGAGAGGGCCGACUCCGGAGACAACAGCCACAGUGUUUCGGGUUGCAGGAAUAGUAAGUCUCCAUGAAUGUUAUCAUUAGUAAUCGUUUACCAGGAUUUUCACUGUGCCAGGAGCUCGCAGGCCACUGCCUCUUUUUUUUUCCUCAUCUCCAUGAGUCAAGCAGAAUUCUUUGCAUUUUUCUGGUGGAGAAACUGAGGCUCAGAGAUUAGGUGCUCUGGGGCCAGGUGCCACCG…
ENST00000504234.1	AMOTL2	-42.176	AGGGCUCGAGAGGGAGGGAGGCGGACCCGCGAUGCUUAAAGACCUCUCCGGGCCUCGGGCUACCCUCACCGGCUCGCCCCAGGCGUACCAGCGGCCACCGGUGCUCCAGGUGCUCUGGGGCCAGGUGCCACCGGCCAUUGUCCAGGCAGCUGUGUGCAAGCCAAAGAAGC
ENST00000505596.1	AMOTL2	-48.495	UGUGUAGCUGGCUGUACGGGUGGUGGUUCCUGGUGCUCUGGGGCCAGGUGCCACCGGCCAUUGUCCAGGCAGCUGUGUGCAAGCCAAAGAAGC
ENST00000506107.1	AMOTL2	-35	ACACACACACACACACAGCCGGAGUCCCCUCCCGCAGCAACCCCAGGACACGCGUGGUACAGCCCUUGCUGUCGUCCCGUCGAUGGGUUUAGGGAUGAAGGGUGCUCUGGGGCCAGGUGCCACCGGCCAUUGUCCAGGCAGCUGUGUGCAAGCCAAAGAAGC
ENST00000513145.1	AMOTL2	-42.848	AGCGUCGGCGCCACGGCCGAGAACACAUCUUCGCCGCCGAGCUGAGCUGGGCCGAGCCGGAGGUUGUGGUGUCUGACUGCGCUGGGCACCCUCGGGCCGCAGCGGUGCUCUGGGGCCAGGUGCCACCGGCCAUUGUCCAGGCAGCUGUGUGCAAGCCAAAGAAGC
ENST00000515172.1	AMOTL2	-46.793	AAGAGGGCUCGAGAGGGAGGGAGGCGGACCCGCGAUGCUUAAAGACCUCUCCGGGCCUCGGGCUACCCUCACCGGCUCGCCCCAGGCGUACCAGCGGCCACCGGUGCUCCAGGUCCGCCCGGGCUCGUGGUGGGGCGGGAGCCCUGGCUGGGGUGCCAGAACCUCCUAGCUUGGAGACUGUCUUUGGUUCCUUAGGCGAGCAGGAGCCCAGGCCAAGGCUGGAGACGCGCGCUGGCUUAGAAAGGCGGCCUUCAGAGAGCGCAGCGGGCGAGUGCAGCAGAGGUGCUCUGGGGCCAGGUGCCACCGGCCAUUGUCCAGGCAGCUGUGUGCAAGCCAAAGAAGC
ENST00000256578.8	AMPD2	-49.004	GGGUGCUGGGUUUUCACGGAGUAUGCCUGCCCUGCCCCGGGAGGACUGUGUUUGAGCUUGGACUCGCUCGCUGCUGAAUUCCUGUUUGUUAUUCUUUUUUCUUCCAGGCUAGCUGGAAGGACCAGCUAGCCUGGACUUUGGCUUCUUUGCCCGGGAGCCCUGGCAUGAUGGGGUGAGGGCUCUUGGUGGGUUAGUGGAGAGCUGGGGGCUGGCCCUUCCCCAUCUUCUUUUCUACCCACCCCCUCCCCGCCCCCCGCCAGGCCCAGCCACCAUCAGUCACGUCACUCCUGGGACUGAGGAGGCAGGGGAGGGAUAAGGGGCAGAGAUGGAGGCCCCACUCCCCGAGGUUGCCUAGACAACAUGAGAAAUCGUGGCCAGGGCCUCUUCCGCCUGCGGAGC…
ENST00000342115.8	AMPD2	-44.352	AAGGGCCGCAGAGCCUGGCGCGGAGCCGGCGAGAUUUUGGUGGGGUCUCACCUGUUGCGUGACUCCCCCACAGUCCGGCCGCGGGAGUCCGACCCUGAAUGCCCAGGGAGUGUUGAGAGAAAUCUGGACGAGUUUCGGGUCCCGCUCCCUUGGGAGCACGUGGCCUACCAGCCUCUCGAUUGCAGGGUUGGGUGGUCGCGACACCGGGGUCGCCUUGAGGCCAGUCCGGCUGCCGAGGUCUGCGGGAGUCCACCUCCGGCCAGCUGGCAAUUUUGAAAGACUGCCUUACUUUCCCCAUCUCAGUGCCAGGGCAGGGGCCCUUGGAGUGACUUGGCUGGGGUCUGUGGCCCGAUCCCCCUGCCGUCCCUCAGGACCCGGGCUUUCUGCUGUACAGACUUC…
ENST00000369840.7	AMPD2	-35.616	GUUGGAUGUGGCAGAGCCAGGCCCCAGCCGGUGCCGCUCAGACUCCCCCGCUGUCGCCGCCGUGGUCCCAGCC
ENST00000528270.6	AMPD2	-27.759	GCCAGGCCCCAGCCGGUGCCGCUCAGACUCCCCCGCUGUCGCCGCCGUGGUCCCAGCC
ENST00000528454.5	AMPD2	-39.39	CACAUCUGGCUGGGUCUUCCCUGGCACUGUAGAGGUGGAGGCCCUCUUCAGUUCUGGAGUUCGUCUUAUCUCCCAACUCUGAUGCUCCUUCCCUUGGUUUCUGGGCUCCCUUGAACUCCCCUAGCUCCGUGCUCACGGCCAUCUCAGGGUCUCCCCUGCUUGCAGCUGCACUUGGUACAGCCUGUGCCAGCCCCUGAGGGACCGGCUGCAGCUUCACUGGCAAACAGGCGGGCAAGGGGCACAGGGCUGCUGGCCGGAGCUGCCUGCACUCUGCAGAGGCUCGGGGUGGUCUGGGGGCCCCUCCGCUGCAGUCUGCCCGAUCCCUGCCGGGCCCCGCCCCCUGCCUCAAGCACUUCCCGCUCGACCUGCGCACGUCU
ENST00000528667.7	AMPD2	-47.599	AAGGGCCGCAGAGCCUGGCGCGGAGCCGGCGAGAUUUUGGUGGGGUCUCACCUGUUGCGUGACUCCCCCACAGUCCGGCCGCGGGAGUCCGACCCUGAAUGCCCAGGGAGUGUUGAGAGAAAUCUGGACGAGUUUCGGGUCCCGCUCCCUUGGGAGCACGUGGCCUACCAGCCUCUCGAUUGCAGGGUUGGGUGGUCGCGACACCGGGGUCGCCUUGAGGCCAGUCCGGCUGCCGAGGUCUGCGGGAGUCCACCUCCGGCCAGCUGGCAAUUUUGAAAGACUGCCUUACUUUCCCCAUCUCAGUGCCAGGGCAGGGGCCCUUGGAGUGACUUGGCUGGGGUCUGUGGCCCGAUCCCCCUGCCGUCCCUCAGGACCCGGGCUUUCUGCUGUACAGACUUC…
ENST00000531203.6	AMPD2	-41.083	GAGCUGGGCUACCCCGGGAGCUGAGGGUCAGAUGUGGAAGGAAAAUGACUGGUGCAAGGUCUCUACUGUCCUGAGGGUGUUCUCUGUGCCCAGGUCUGUGCCAUCCAGAAAGGGUGUCCCCUGGGUGGGGCCCUUCCUGGCCCUGUUUGGUUCAGCAAUAGGGCAACUGAUACGGAUCUAGCCCAGAGCUGGAGACCCUUCGGUGGUCAGAUGAGGCUCGGGGUGGUCUGGGGGCCCCUCCGCUGCAGUCUGCCCGAUCCCUGCCGGGCCCCGCCCCCUGCCUCAAGCACUUCCCGCUCGACCUGCGCACGUCU
ENST00000531734.6	AMPD2	-29.847	AUUACUGUGCAUACAUCAUCCUGAUGUCUGUGACCUCCUGCCUCUGCCUCUAUCGUCAGUUCCUGUGCCUUUCCUGUGGCUGUCCCACUUUAUGAUCACAUUUACGAACAGUUUCCUGAUGAAGUAAAUAAGUGCCAGGGCAGGGGCCCUUGGAGUGACUUGGCUGGGGUCUGUGGCCCGAUCCCCCUGCCGUCCCUCAGGACCCGGGCUUUCUGCUGUACAGACUUCUCGUGGGCAGCCUCCCCUCGGAACUCGGGCAUC
ENST00000655992.1	AMPD2	-38.601	AGACGACCAAGUGAGAUUGCAGGGGCAGGACUUCUGCUUAAAAUGAAUCCUGGGACAAUGAUAACAGCUACCUUUCACUGGGCCCUCACUUCGUGCCAGGCACUGUGUAAAGGGACUUUACGUUUAAUCUUCACAGUAACCCCUUUGAGUGAGUGCCAGGGCAGGGGCCCUUGGAGUGACUUGGCUGGGGUCUGUGGCCCGAUCCCCCUGCCGUCCCUCAGGACCCGGGCUUUCUGCUGUACAGACUUCUCGUGGGCAGCCUCCCCUCGGAACUCGGGCAUCAUGGCCUCAGAGGCUCGGGGUGGUCUGGGGGCCCCUCCGCUGCAGUCUGCCCGAUCCCUGCCGGGCCCCGCCCCCUGCCUCAAGCACUUCCCGCUCGACCUGCGCACGUCU
ENST00000663749.1	AMPD2	-24	CAGACUCCCCCGCUGUCGCCGCCGUGGUCCCAGCC
ENST00000667949.2	AMPD2	-44.671	AAGGGCCGCAGAGCCUGGCGCGGAGCCGGCGAGAUUUUGGUGGGGUCUCACCUGUUGCGUGACUCCCCCACAGUCCGGCCGCGGGAGUCCGACCCUGAAUGCCCAGGGAGUGUUGAGAGAAAUCUGGACGAGUUUCGGGUCCCGCUCCCUUGGGAGCACGUGGCCUACCAGCCUCUCGAUUGCAGGGUUGGGUGGUCGCGACACCGGGGUCGCCUUGAGGCCAGUCCGGCUGCCGAGGUCUGCGGGAGUCCACCUCCGGCCAGCUGGCAAUUUUGAAAGACUGCCUUACUUUCCCCAUCUCAGUGCCAGGGCAGGGGCCCUUGGAGUGACUUGGCUGGGGUCUGUGGCCCGAUCCCCCUGCCGUCCCUCAGGACCCGGGCUUUCUGCUGUACAGACUUC…
ENST00000668421.1	AMPD2	-33.75	GCUGUCGCCGCCGUGGUCCCAGCC
ENST00000679379.1	AMPD2	-54.02	CUCCCGCUGGGGGCGGGGCGGAGGAAGGGGUUGGAUGUGGCAGAGCCAGGCCCCAGCCGGUGCCGCUCAGACUCCCCCGCUGUCGCCGCCGUGGUCCCAGCC
ENST00000679593.1	AMPD2	-45.039	AGCCACCAUCAGUCACGUCACUCCUGGGACUGAGGAGGCAGGGGAGGGAUAAGGGGCAGAGAUGGAGGCCCCACUCCCCGAGGUUGCCUAGACAACAUGAGAAAUCGUGGCCAGGGCCUCUUCCGCCUGCGGAGCCGCUGCUUCCUGCAUCAGUCACUCCCGCUGGGGGCGGGGCGGAGGAAGGGGUUGGAUGUGGCAGAGCCAGGCCCCAGCCGGUGCCGCUCAGACUCCCCCGCUGUCGCCGCCGUGGUCCCAGCC
ENST00000681108.1	AMPD2	-45.645	AGUCACGUCACUCCUGGGACUGAGGAGGCAGGGGAGGGAUAAGGGGCAGAGAUGGAGGCCCCACUCCCCGAGGUUGCCUAGACAACAUGAGAAAUCGUGGCCAGGGCCUCUUCCGCCUGCGGAGCCGCUGCUUCCUGCAUCAGUCACUCCCGCUGGGGGCGGGGCGGAGGAAGGGGUUGGAUGUGGCAGAGCCAGGCCCCAGCCGGUGCCGCUCAGACUCCCCCGCUGUCGCCGCCGUGGUCCCAGCC
ENST00000681121.1	AMPD2	-44.474	AGGCGGGCAAGGGGCACAGGGCUGCUGGCCGGAGCUGCCUGCACUCUGCAGAGGCUCGGGGUGGUCUGGGGGCCCCUCCGCUGCAGUCUGCCCGAUCCCUGCCGGGCCCCGCCCCCUGCCUCAAGCACUUCCCGCUCGACCUGCGCACGUCU
ENST00000396553.7	AMPD3	-38.474	ACUCUCCUAAAGGGCAGAUGAAGAUCAGAGCUUUGCACCCUGUGAUGCCAUUUUAAUCAACCCUGCUUGGUUUUAGAGGAUUGCUCCUGUGGGUCACUUGAGGCAGGCUCCACCUUCCCCAGGAGGAGUGGCAGAGUCCAGCCAGCGCUCGGAGCUGGAGGCCCACGUGGGAGCAGUGAGCGGCUCUGAG
ENST00000444303.6	AMPD3	-35.042	GUGGACGGUUGGCGAGGGAGUGUGUGUGUGUGUGUGUGUGUGUGUGUGUGUGUGUAUCCAAGUGACCAGAAGGACGCCUGGAAGAAACCAAUGCUUGCGGGUUGCUGCAACUACAGGGAGCAAGUCACCUGUGCGGGGCCGAGACCCCCAGAGUCUCGCGCUGGGAAAAGUUGUGCGGGGAGGGGAGGACGUCGGCUGAGAUGCCGCGGCAGUUUCCCAAGCUGAACAUCUCUGAAGUGGAUGAGCAAGUCCGGCUCCUGGCGGAGAAGGUGUUUGCUAAAGUGCUCCGAGAAGAGGACAGCAAAGAUGCCCUGUCCCUGUUCACUGUCCCAGAGGACUGCCCCAUCGGGCAAAAGGAAGCCAAGGAGAGGGAGCUGCAGAAGGAGCUGGCAGAGCAGA…
ENST00000524866.5	AMPD3	-46.48	GUUGGCGGCGCGGCCCGGGCGCUUCAGGUAGCCUCUCGGCUCUCUCUGCUCCGCUCCGCGCCCAGAGGAUUGCUCCUGUGGGUCACUUGAGGCAGGCUCCACCUUCCCCAGGAGGAGUGGCAGAGUCCAGCCAGCGCUCGGAGCUGGAGGCCCACGUGGGAGCAGUGAGCGGCUCUGAG
ENST00000528723.5	AMPD3	-29.552	AUUCACGAGAGAAUUUCCAGCCCAGGCUUUUCCUGCUCUGGCUCACUGCUGCUCACAGAUAUGCAAAACAGAGACCUCCUACUCCAGCCGGCAGACAGGACCCAGCCAGCUGCACGCACGCACUGACUCAGCUGAGCCUCCUGGGUGGCAGGCAGCACCUCACCCGGGUGCAUCACUUGAGUGGCAUCUUCAGGACCAGUC
ENST00000529507.5	AMPD3	-32.931	AUAGUCUGGAGGAGGGAGAGCUGAACUCUCUCUUGUCCCUUCUCAAACAUGGGAACAAAGUCAGGAGGGCAGGGCUGCCAGGUGCUGCAGAUUCCCUGAGUUUGGGAAAAUGGAAGCCCACCUAGUUGAACAGUUCAUUCUUUGAAUUUUGAACACUUGCUUUCUCCUGACACCUAAGUGGCCCUACAUGCUUCACAUCCAGUUACUUAUUGAGCUAAUUUUGAAAUUGGCAUGCUGGGUUUGGUCUGGGGCAUUCCUAAGUAGACAGCUGACCCCAAGUACCAGCUGAG
ENST00000529834.5	AMPD3	-40.638	AGCGCUCGGAGCUGGAGGCCCACGUGGGAGCAGUGAGCGGCUCUGAG
ENST00000534047.5	AMPD3	-30.5	AGUGCCCAGCAGCCCCGCUCCGCUCUGCCCAGCGCGUCCCCUUUGCUCCAGCCCUGCGGCCGUCCCUUUCGGCCGGCGGC
ENST00000312371.8	AMZ1	-48.261	GAUUGGUGCUGUGACCUGCGGCAGCACAGCCGCCUGCGUUGAGCGCCCACGGUGGGCUGGACUUUGCACUAGGUGCUGACAGGACCGGCAGAGGUGGCCACUGCCCUCGUCCCCAGCCUGCACUCCUGGGCGAAGGCUGACGCUGAACAGGGUGCUGUGGGCCCAGAAGCGCCCAUGCCUGAGAGCGUCCAGGACCAGGCAGAGCUGGGCCUUAAGGGCCCUUGGACCAGUGUCUGUCUGCAGGGAGCCCCCGGUAGCCACUCGGAUCAGCCCGAGGGAAGAUUCUGGACGAGACCGUGGCCGUCCCCCGGGUGGCCCAUGGACAGCAGCAGGGGCUCCCAGGAGUGGCCAGGCCCUGCCCGCCCACC
ENST00000407112.1	AMZ1	-52.843	GAUCCUCCCGGCCCAGGCCGAGCUGCCCACGCUGCUGCCCGGGGCUCGGUGCCCGGCGCGGCCUCUGCCGGCUCCGGCGGGCGCGGGACUGCGAGGGUGCUGUGGGCCCAGAAGCGCCCAUGCCUGAGAGCGUCCAGGACCAGGCAGAGCUGGGCCUUAAGGGCCCUUGGACCAGUGUCUGUCUGCAGGGAGCCCCCGGUAGCCACUCGGAUCAGCCCGAGGGAAGAUUCUGGACGAGACCGUGGCCGUCCCCCGGGUGGCCCAUGGACAGCAGCAGGGGCUCCCAGGAGUGGCCAGGCCCUGCCCGCCCACC
ENST00000359783.8	AMZ2	-43.145	GGGACGCGGUGCGCAUGCGCGUGAGGGCUGCCGCGGGUGGGUGGUAUCGAGGCCUGUCGGGUCAGGGCGGUUCGCGGGUGCUGUCAGAGCUGGGCCGGGGCCCCUAGGCAGGGUAGCCGGGUCGUAGAGGCGGGGGCCGGUCGCGGUCGGUGGAGCGGGAUGAGGAUGUAGGAGGGGCGGACGUGGCGGAAGCCGCGGGGUCCGCGGGGUCGGUGCCUCUAGGGAGCCAGGGAGGCCUUUCCCGAGGCUCCUGGGGAAGAAGAGGCGAAGCGAGAGUCCCUGGGGAACCCCCACUCCACUCCCAGCUGGAGACUGGGUUGUGUCUGCAUGGACCAGAGCCCACAGUGCGAGUUGCUAUAGGCAACCAGCCAGGGUGGCCAGCUCCUUCCCGUUUGCCCG…
ENST00000359904.8	AMZ2	-42.971	AGUGCGAAGGGACGCGGUGCGCAUGCGCGUGAGGGCUGCCGCGGGUGGGUGGUAUCGAGGCCUGUCGGGUCAGGGCGGUUCGCGGGUGCUGUCAGAGCUGGGCCGGGGCCCCUAGGCAGGGUAGCCGGGUCGUAGAGGCGGGGGCCGGUCGCGGUCGGUGGAGCGGGAUGAGGAUGUAGGAGGGGCGGACGUGGCGGAAGCCGCGGGGUCCGCGGGGUCGGUGCCUCUAGGGAGCCAGGGAGGCCUUUCCCGAGGCUCCUGGGGAAGAAGAGGCGAAGCGAGAGUCCCUGGGGAACCCCCACUCCACUCCCAGCUGGAGACUGGGUUGUGUCUGCAUGGACCAGAGCCCACAGUGCGAGUUGCUAUAGGCAACCAGCCAGGGUGGCCAGCUCCUUCCCG…
ENST00000392720.6	AMZ2	-30.182	AGUGCGAAGGGACGCGGUGCGCAUGCGCGUGAGGGCUGCCGCGGCCAGGCCCAGACAUGUCCGUCCUUGUAAGUUAAAAGCUUCCAUGGGAGCCUUCCUUCCUAAUCAAG
ENST00000577866.5	AMZ2	-22.917	CCGAAUUCUGCGCCCCCUGCCCAUCUUCUCCCGCAGCUUCCCUAGAUUAGGCUUGGGAGGCAAGAGGAGGCCUCCUGACCUUUCACACUGCCUUUUUAAUAUUAAGAUGAAGUCACACUCCACAACUUUCUUCCAGCCAGGCCCAGACAUGUCCGUCCUUGUAAGUUAAAAGCUUCCAUGGGAGCCUUCCUUCCUAAUCAAGCCUCGUGGUGGAACAUCGGACCCAUUCAAGAGGAAGGAUGAAAGCUCUAUAUAGGAACACGAUGUGAAUGGAAGAAACCUGUCAUU
ENST00000577985.5	AMZ2	-30.567	AAAUUGCAGAAAUGAUAGGGCUUACAUUAGUUUUGUUUUUAUUUGAUGUUGAAGAUCUUUGAGUCACAUUAGAAACGAUGAGUAUUUUUCAUGUGGCACUGAUGAGUUAAUUCAUAUUAUUAUUUUUUGAGACAGAGUCUCUAUUGCCCAGGCUGGACUGCAGUGGCACGAUCACGGCCCACUGCAGCCUCGACCUCCUGGGCUCAGAUGAUCCUCCCAUCUUAGCCUGCCAAGUAGCUGGGACUACAAGUGCACAUCACCACAUCCGGCUAAUUUUUUUGUAGAUAUGGGGUUUUGCCAUGAUGUCGAAGCUGAUUUCAGACUCCUAGGCUCAAGUAAUCCUUCUGCCUUGGCCUCCCAAAGUGCUGGGAUUAUAAGCGUGAGCCACUGUGCCAGGCC…
ENST00000579724.5	AMZ2	-30.98	GGGCUGCCGCGGGUGGGUGGUAUCGAGGCCUGUCGGCCAGGCCCAGACAUGUCCGUCCUUGUAAGUUAAAAGCUUCCAUGGGAGCCUUCCUUCCUAAUCAAG
ENST00000580753.5	AMZ2	-25	CGUGGCGCAGUGCGAAGGGACGCGGCCCAGACAUGUCCGUCCUUGUAAGUUAAAAGCUUCCAUGGGAGCCUUCCUUCCUAAUCAAG
ENST00000580837.5	AMZ2	-35.082	GCCUGUCGGGUCAGGGCGGUUCGCGGGUGCUGUCAGAGCUGGGCCGGGGCCCCUAGCCAGGCCCAGACAUGUCCGUCCUUGUAAGUUAAAAGCUUCCAUGGGAGCCUUCCUUCCUAAUCAAG
ENST00000584494.5	AMZ2	-36.908	GCUGCCGCGGGUGGGUGGUAUCGAGGCCUGUCGGGUCAGGGCGGUUCGCGGGUGCUGUCAGAGCUGGGCCGGGGCCCCUAGGCAGGCCAGGCCCAGACAUGUCCGUCCUUGUAAGUUAAAAGCUUCCAUGGGAGCCUUCCUUCCUAAUCAAG
ENST00000584837.5	AMZ2	0	GGUGCGC
ENST00000612294.4	AMZ2	-43.136	GGCGUAAGGGGCGUGGCGCCAGUGGGCGUGGCGUGGCGCAGUGCGAAGGGACGCGGUGCGCAUGCGCGUGAGGGCUGCCGCGGGUGGGUGGUAUCGAGGCCUGUCGGGUCAGGGCGGUUCGCGGGUGCUGUCAGAGCUGGGCCGGGGCCCCUAGCCAGGCCCAGACAUGUCCGUCCUUGUAAGUUAAAAGCUUCCAUGGGAGCCUUCCUUCCUAAUCAAG
ENST00000674770.2	AMZ2	-50.534	GCGGGAGAGGGAUGAAACAAGAGGGCGGCUGAAGCCGAUCCUGAGUGGGGCCCCAGCAAUUCGGAAUGAGCCUUUUCCCUCCACCCGCUUCUGCCGACCGGGGCCCUCCCGCGCGGCCUCGCAGGCCUCCCCACCCGCGCCCGUCCCUCCUCCUCCGCUUUCCCUUCUCCCCCGUCCUCGGCUCCGACAUUAGGGGCAGGCGGGGCAGGCAGCCCAAGCAGCCUGCGGCUUCCGCUGCGGAGCGCUGCGCCCCGGCCCCUGCCCCGGCCCCUGCCCCGGCCCCGCCGCCGCCGCCGCCCAAGUCCGGACCCAUCGGGGGGCUCAGCUCGCGGCACCGCGAGCAGCAGGGGCAGGUGGGCCGCCGCCGCCGCCUAGGUUGAGGCAGCCUCCAAGCCGUGG…
ENST00000341068.8	ANAPC1	-38.804	GCGAGGCAAGACGGGAAAGUCAAGAUGGACGCGUCCAUUUGAACGUCUCGCACGCCUUCCUGCCAUUAGCACUCGAGCCCGCUGCUGUUGCCCGUUCUUCCUCCAGAAUAGGGGAGGGAGAGGGAAUGAGAAGCUGCUGCGGCCCAAGAGUCACUGUGAAGGACCCCGCCGCUGCCCUCGGGCCUCCUCGGCCCCUGCGCCUCCGGGGAGCAGCCGGGGCUCGCCGCGCCUGACGCGUCCCGAGUUAUACAGAAAUAAUGUUGAUAUUUGGAACCC
ENST00000451367.3	ANAPC1	-7.925	CUGACCAGAAUGUGUUUGAAUUCAUACAGAAAUAAUGUUGAUAUUUGGAACCC
ENST00000344877.10	ANAPC11	-38.964	GUGCGCACUGGCGUGCGAGACUCGGCGGGCGCUGUUGAGGGAGUCGGGCCGCGACUGUGGUCGUUUUUAUACCUUCCCGCGCGGACGCCGGCGCUGCCAACGGAAGGGCGGGUAGGGCGAGACGGAGUUUCGUCAUGUUGGCCAGGCCCAUUUGAGAUCUUUGAAGAUAUCCUCAACGUGAGGCUCUGCUGCC
ENST00000357385.7	ANAPC11	-40.662	GAGACUCGGCGGGCGCUGUUGAGGGAGUCGGGCCGCGACUGUGGUCGUUUUUAUACCUUCCCGCGCGGACGCCGGCGCUGCCAACGGAAGGGCGGGUAGGGCGGUGCGUGAUUAGGUUGGCGAAGGCUCUGCUGCC
ENST00000392376.7	ANAPC11	-48.765	GCCCGAUCGGCCAGGGCUGGGGGCGCUGGGGGCGCUACGGGCGCGGCGGGUGCCUGGGAGCUGCUGGGAGUCCUUGUUUCCGCUCCCGCCCAGGACUGUGCGCUCGGCUCGCGGUGGGGUCCGGCGGGCGCGGCUUCGGCGGGCGGCAGCCGCUGCAGACGAGCUGCGGAGACGGAGUUUCGUCAUGUUGGCCAGGCCCAUUUGAGAUCUUUGAAGAUAUCCUCAACGUGAGGCUCUGCUGCC
ENST00000571024.6	ANAPC11	-39.672	GUGCGCACUGGCGUGCGAGACUCGGCGGGCGCUGUUGAGGGAGUCGGGCCGCGACUGUGGUCGUUUUUAUACCUUCCCGCGCGGACGCCGGCGCUGCCAACGGAAGGGCGGGCUCUGCUGCC
ENST00000571874.6	ANAPC11	-41.667	GGCGGGCGCUGUUGAGGGAGUCGGGCCGCGACUGUGGUCGUUUUUAUACCUUCCCGCGCGGACGCCGGCGCUGCCAACGGAAGGGCGGGUAGGGCGGUGCGUGAUUAGGUUGGCGAAGAGACGGAGUUUCGUCAUGUUGGCCAGGCCCAUUUGAGAUCUUUGAAGAUAUCCUCAACGUGAGGCUCUGCUGCC
ENST00000572639.5	ANAPC11	-36.541	CACGGCCUCGGAGCGGCUGCUGAUUGGCCGCUGGCGGACGGCUGCGCGCGCGGGACGGGAGACGGAGUUUCGUCAUGUUGGCCAGGCCCAUUUGAGAUCUUUGAAGAUAUCCUCAACGUGAGGCUCUGCUGCC
ENST00000572851.6	ANAPC11	-39.5	GUGCGAGACUCGGCGGGCGCUGUUGAGGGAGUCGGGCCGCGACUGUGGUCGUUUUUAUACCUUCCCGCGCGGACGCCGGCGCUGCCAACGGAAGGGCGGGUAGGGCGGUGCGUGAUUAGGUUGGCGAAGGCUCUGCUGCC
ENST00000574924.6	ANAPC11	-40.682	GGCGUGCGAGACUCGGCGGGCGCUGUUGAGGGAGUCGGGCCGCGACUGUGGUCGUUUUUAUACCUUCCCGCGCGGACGCCGGCGCUGCCAACGGAAGGGCGGAGACGGAGUUUCGUCAUGUUGGCCAGGCCCAUUUGAGAUCUUUGAAGAUAUCCUCAACGUGAGGCUCUGCUGCC
ENST00000575195.2	ANAPC11	-34.333	CACGAUGUUUCCCAGGCUGGGUUCGGACUCCUGGGCCGGUAUGAUCUUCCUGCCUUGGCCCCCUGAGUAGCUGGGACUGCACUGUGGCAGGCUUAUACCUGUGUUGGUGCCUAAACGUUCUAGCUCUGCAGACUCAAUUUAGCCAGUCGUCCUGUUCCCUCCGCCGCAGGCUCUGCUGCC
[truncated: 33,488 more rows]

## Sheet: Figure 4D
S5 Data
Summary and Stastical Significance
Sample Groups (Fig. 6C)	# of genes after filters	# of transcripts	5'UTR % GC	5'UTR MFE/100nt	p-value
All annotated 5'UTRs	19216	83515	60.6224	-32.9587	(relative to All 5'UTRs)
[truncated: 3 more rows]
